# Supplementary material for: Three-dimensional protonic conductivity in porous organic cage solids
Source: Nat Commun. 2016 Sep 13;7:12750. doi: 10.1038/ncomms12750 (PMC5027280; doi:10.1038/ncomms12750)
Supplement: Supplementary Data 1 — Crystallographic information for 1 at 100 K [file ncomms12750-s2.cif]

data_rCC1_12-chloride_4-H2O
_audit_creation_date              2014-09-19
_audit_creation_method
;
Olex2 1.2
(compiled 2014.08.28 svn.r2986 for OlexSys, GUI svn.r4874)
;
_shelxl_version_number            2014/6
_publ_contact_author_address      ?
_publ_contact_author_email        ?
_publ_contact_author_name         ''
_publ_contact_author_phone        ?
_publ_section_references
;
Dolomanov, O.V., Bourhis, L.J., Gildea, R.J, Howard, J.A.K. & Puschmann, H.
 (2009), J. Appl. Cryst. 42, 339-341.

Sheldrick, G.M. (2008). Acta Cryst. A64, 112-122.
;
_chemical_name_common             ?
_chemical_name_systematic         ?
_chemical_formula_moiety          '12(Cl), 4(H2 O), C48 H84 N12'
_chemical_formula_sum             'C48 H91 Cl12 N12 O4'
_chemical_formula_weight          1325.73
_chemical_absolute_configuration  ?
_chemical_melting_point           ?
loop_
  _atom_type_symbol
  _atom_type_description
  _atom_type_scat_dispersion_real
  _atom_type_scat_dispersion_imag
  _atom_type_scat_source
 'C' 'C' 0.0030 0.0010 'International Tables Vol C Tables 4.2.6.8 and 6.1.1.4'
 'H' 'H' 0.0000 0.0000 'International Tables Vol C Tables 4.2.6.8 and 6.1.1.4'
 'Cl' 'Cl' 0.1420 0.1510 'International Tables Vol C Tables 4.2.6.8 and 6.1.1.4'
 'N' 'N' 0.0060 0.0030 'International Tables Vol C Tables 4.2.6.8 and 6.1.1.4'
 'O' 'O' 0.0110 0.0060 'International Tables Vol C Tables 4.2.6.8 and 6.1.1.4'

_shelx_space_group_comment
;
The symmetry employed for this shelxl refinement is uniquely defined
by the following loop, which should always be used as a source of
symmetry information in preference to the above space-group names.
They are only intended as comments.
;
_space_group_crystal_system       'tetragonal'
_space_group_IT_number            76
_space_group_name_H-M_alt         'P 41'
_space_group_name_Hall            'P 41'
loop_
  _space_group_symop_operation_xyz
 'x, y, z'
 '-y, x, z+1/4'
 '-x, -y, z+1/2'
 'y, -x, z+3/4'

_cell_length_a                    20.2276(15)
_cell_length_b                    20.2276(15)
_cell_length_c                    32.016(3)
_cell_angle_alpha                 90
_cell_angle_beta                  90
_cell_angle_gamma                 90
_cell_volume                      13100(2)
_cell_formula_units_Z             8
_cell_measurement_reflns_used     2862
_cell_measurement_temperature     100
_cell_measurement_theta_max       11.551
_cell_measurement_theta_min       2.312
_shelx_estimated_absorpt_T_max    ?
_shelx_estimated_absorpt_T_min    ?
_exptl_absorpt_coefficient_mu     0.513
_exptl_absorpt_correction_T_max   0.7452
_exptl_absorpt_correction_T_min   0.5585
_exptl_absorpt_correction_type    multi-scan
_exptl_absorpt_process_details
;
SADABS-2008/1 (Bruker,2008) was used for absorption correction.
wR2(int) was 0.1057 before and 0.0826 after correction.
The Ratio of minimum to maximum transmission is 0.7495.
The \l/2 correction factor is 0.0000.
;
_exptl_absorpt_special_details    ?
_exptl_crystal_colour             colourless
_exptl_crystal_colour_primary     colourless
_exptl_crystal_density_diffrn     1.344
_exptl_crystal_density_meas       ?
_exptl_crystal_density_method     ?
_exptl_crystal_description        block
_exptl_crystal_F_000              5592
_exptl_crystal_size_max           0.214
_exptl_crystal_size_mid           0.201
_exptl_crystal_size_min           0.174
_exptl_transmission_factor_max    ?
_exptl_transmission_factor_min    ?
_diffrn_reflns_av_R_equivalents   0.0704
_diffrn_reflns_av_unetI/netI      0.0444
_diffrn_reflns_Laue_measured_fraction_full 0.877
_diffrn_reflns_Laue_measured_fraction_max 1.000
_diffrn_reflns_limit_h_max        24
_diffrn_reflns_limit_h_min        -24
_diffrn_reflns_limit_k_max        24
_diffrn_reflns_limit_k_min        -22
_diffrn_reflns_limit_l_max        39
_diffrn_reflns_limit_l_min        -39
_diffrn_reflns_number             147618
_diffrn_reflns_point_group_measured_fraction_full 0.876
_diffrn_reflns_point_group_measured_fraction_max 1.000
_diffrn_reflns_theta_full         26.000
_diffrn_reflns_theta_max          24.814
_diffrn_reflns_theta_min          0.616
_diffrn_ambient_temperature       100.0
_diffrn_detector                  'CCD area detector'
_diffrn_detector_area_resol_mean  0.0350
_diffrn_detector_type             'Rigaku Saturn724+'
_diffrn_measured_fraction_theta_full 0.877
_diffrn_measured_fraction_theta_max 1.000
_diffrn_measurement_device        'CrystalLogic Kappa (4 circle)'
_diffrn_measurement_device_type   DLS_I19
_diffrn_measurement_method        'omega rotation'
_diffrn_radiation_collimation     '0.3 x 1.5 Double Pinhole'
_diffrn_radiation_monochromator   'Synchrotron '
_diffrn_radiation_probe           x-ray
_diffrn_radiation_type            ?
_diffrn_radiation_wavelength      0.6889
_diffrn_source                    Synchrotron
_diffrn_source_type               'Undulator, I19, DLS, RAL'
_reflns_Friedel_coverage          0.962
_reflns_Friedel_fraction_full     0.875
_reflns_Friedel_fraction_max      1.000
_reflns_number_gt                 23190
_reflns_number_total              24799
_reflns_special_details
;
 Reflections were merged by SHELXL according to the crystal
 class for the calculation of statistics and refinement.
 
 _reflns_Friedel_fraction is defined as the number of unique
 Friedel pairs measured divided by the number that would be
 possible theoretically, ignoring centric projections and
 systematic absences.
;
_reflns_threshold_expression      'I > 2\s(I)'
_computing_cell_refinement        'SAINT v7.68A (Bruker, 2009)'
_computing_data_collection        'CrystalClear v2 (Rigaku)'
_computing_data_reduction         'SAINT v7.68A (Bruker, 2009)'
_computing_molecular_graphics     'Olex2 (Dolomanov et al., 2009)'
_computing_publication_material   'Olex2 (Dolomanov et al., 2009)'
_computing_structure_refinement   'ShelXL (Sheldrick, 2008)'
_computing_structure_solution     'ShelXS (Sheldrick, 2008)'
_refine_diff_density_max          1.413
_refine_diff_density_min          -0.418
_refine_diff_density_rms          0.172
_refine_ls_abs_structure_details
;
 Flack x determined using 10326 quotients [(I+)-(I-)]/[(I+)+(I-)]
 (Parsons, Flack and Wagner, Acta Cryst. B69 (2013) 249-259).
;
_refine_ls_abs_structure_Flack    0.23(2)
_refine_ls_extinction_coef        .
_refine_ls_extinction_method      none
_refine_ls_goodness_of_fit_ref    1.105
_refine_ls_hydrogen_treatment     constr
_refine_ls_matrix_type            full
_refine_ls_number_parameters      1465
_refine_ls_number_reflns          24799
_refine_ls_number_restraints      103
_refine_ls_R_factor_all           0.0803
_refine_ls_R_factor_gt            0.0751
_refine_ls_restrained_S_all       1.108
_refine_ls_shift/su_max           0.000
_refine_ls_shift/su_mean          0.000
_refine_ls_structure_factor_coef  Fsqd
_refine_ls_weighting_details
'w=1/[\s^2^(Fo^2^)+(0.1290P)^2^+5.9410P] where P=(Fo^2^+2Fc^2^)/3'
_refine_ls_weighting_scheme       calc
_refine_ls_wR_factor_gt           0.1844
_refine_ls_wR_factor_ref          0.1911
_refine_special_details
;
 Refined as a 2-component twin.
;
_olex2_refinement_description
;
1. Fixed Uiso
 At 1.2 times of:
  All C(H) groups, All C(H,H) groups, All C(H,H,H,H) groups, All N(H,H)
  groups, All N(H,H,H,H) groups
2. Restrained distances
 N3A-C44A
 1.51 with sigma of 0.02
 N3A-C9
 1.51 with sigma of 0.02
 N3A-C44A \\sim N3B-C44B
 with sigma of 0.02
 C44A-C43A \\sim C44B-C43B
 with sigma of 0.02
 N3A-C9 \\sim N3B-C9
 with sigma of 0.02
 N4-C43A \\sim N4-C43B
 with sigma of 0.02
3. Rigid bond restraints
 C27, N12, C38, C37, N11, C36
 with sigma for 1-2 distances of 0.01 and sigma for 1-3 distances of 0.01
 C7, N8, C46, C45, N7, C34
 with sigma for 1-2 distances of 0.01 and sigma for 1-3 distances of 0.01
4. Uiso/Uaniso restraints and constraints
C27 \\sim N12 \\sim C38 \\sim C37 \\sim N11 \\sim C36: within 1.7A with sigma
of 0.04 and sigma for terminal atoms of 0.08
C7 \\sim N8 \\sim C46 \\sim C45 \\sim N7 \\sim C34: within 1.7A with sigma of
0.04 and sigma for terminal atoms of 0.08
Uanis(C63) \\sim Ueq, Uanis(C69) \\sim Ueq, Uanis(C13) \\sim Ueq: with sigma of
0.001 and sigma for terminal atoms of 0.002
Uiso(N3B) = Uiso(C44B) = Uiso(C43B)
5. Others
 Sof(Cl26)=1-FVAR(1)
 Sof(Cl25)=FVAR(1)
 Sof(Cl23)=1-FVAR(2)
 Sof(Cl24)=FVAR(2)
 Sof(Cl6)=1-FVAR(3)
 Sof(Cl7)=FVAR(3)
 Sof(Cl1)=1-FVAR(4)
 Sof(Cl14)=FVAR(4)
 Sof(Cl32)=1-FVAR(5)
 Sof(Cl33)=FVAR(5)
 Sof(Cl37)=1-FVAR(6)
 Sof(Cl38)=FVAR(6)
 Sof(Cl22)=1-FVAR(7)
 Sof(Cl21)=FVAR(7)
 Sof(Cl16)=1-FVAR(8)
 Sof(Cl15)=FVAR(8)
 Fixed Sof: Cl2(0.65) Cl46(0.8) Cl3(0.75) Cl4(0.8) Cl42(0.225) Cl5(0.2)
 Cl29(0.2) Cl34(0.5) Cl35(0.25) Cl36(0.25) Cl40(0.475) Cl9(0.33333)
 Cl10(0.33333) Cl11(0.33333) Cl44(0.25) Cl12(0.25) Cl13(0.75) Cl30(0.8)
 Cl17(0.5) Cl18(0.5) Cl19(0.2) Cl41(0.3) Cl20(0.8) Cl43(0.2) Cl31(0.35) O1(0.5)
 O10(0.5) O2(0.5) O12(0.25) O3(0.5) O9(0.5) O4(0.5) O11(0.5) O5(0.5) O13(0.25)
 O6(0.5) N3A(0.6) HX(0.6) HY(0.6) N3B(0.4) HZ(0.4) H1(0.4) HD(0.6) HE(0.6)
 HF(0.4) HG(0.4) H7(0.6) H8(0.6) H9(0.4) H10(0.4) C43A(0.6) H3(0.6) H2AA(0.6)
 C43B(0.4) H2AA(0.4) H3AA(0.4) C44A(0.6) H3AA(0.6) H4AA(0.6) C44B(0.4)
 H4AA(0.4) H5AA(0.4)
6.a Secondary CH2 refined with riding coordinates:
 N1(H,HA), N2(HB,HC), N3A(HX,HY), N3B(HZ,H1), N4(HD,HE), N4(HF,HG), N5(HH,HI),
 N6(HJ,HK), N7(HL,HM), N8(HN,HO), N9(HP,HQ), N10(HR,HS), N11(HT,HU), N12(HV,HW),
  C7(H4,H5), C8(H6,H6AA), C9(H7,H8), C9(H9,H10), C16(H0BA,H1BA), C17(H2BA,H3BA),
  C18(H4BA,H5BA), C25(H9BA,H0CA), C26(H1CA,H2CA), C27(H3CA,H4CA), C34(H8CA,
 H9CA), C35(H0DA,H1DA), C36(H2DA,H3DA), C37(H4DA,H5DA), C38(H6DA,H7DA),
 C39(H8DA,H9DA), C40(H0EA,H1EA), C41(H2EA,H3EA), C42(H4EA,H5EA), C43A(H3,H2AA),
 C43B(H2AA,H3AA), C44A(H3AA,H4AA), C44B(H4AA,H5AA), C45(H6EA,H7EA), C46(H8EA,
 H9EA), C47(H0FA,H1FA), C48(H2FA,H3FA), N13(H4FA,H5FA), N14(H6FA,H7FA),
 N15(H8FA,H9FA), N16(H0GA,H1GA), N17(H2GA,H3GA), N18(H4GA,H5GA), N19(H6GA,H7GA),
  N20(H8GA,H9GA), N21(H0HA,H1HA), N22(H2HA,H3HA), N23(H4HA,H5HA), N24(H6HA,
 H7HA), C55(H1IA,H2IA), C56(H3IA,H4IA), C57(H5IA,H6IA), C64(H0JA,H1JA),
 C65(H2JA,H3JA), C66(H4JA,H5JA), C73(H9JA,H0KA), C74(H1KA,H2KA), C75(H3KA,H4KA),
  C82(H8KA,H9KA), C83(H0LA,H1LA), C84(H2LA,H3LA), C85(H4LA,H5LA), C86(H6LA,
 H7LA), C87(H8LA,H9LA), C88(H0MA,H1MA), C89(H2MA,H3MA), C90(H4MA,H5MA),
 C91(H6MA,H7MA), C92(H8MA,H9MA), C93(H0NA,H1NA), C94(H2NA,H3NA), C95(H4NA,H5NA),
  C96(H6NA,H7NA)
6.b Aromatic/amide H refined with riding coordinates:
 C2(H0AA), C4(H1AA), C6(H2), C11(H7AA), C13(H8AA), C15(H9AA), C20(H6BA),
 C22(H7BA), C24(H8BA), C29(H5CA), C31(H6CA), C33(H7CA), C50(H8HA), C52(H9HA),
 C54(H0IA), C59(H7IA), C61(H8IA), C63(H9IA), C68(H6JA), C70(H7JA), C72(H8JA),
 C77(H5KA), C79(H6KA), C81(H7KA)
;
_atom_sites_solution_hydrogens    geom
_atom_sites_solution_primary      ?
_atom_sites_solution_secondary    ?
loop_
  _atom_site_label
  _atom_site_type_symbol
  _atom_site_fract_x
  _atom_site_fract_y
  _atom_site_fract_z
  _atom_site_U_iso_or_equiv
  _atom_site_adp_type
  _atom_site_occupancy
  _atom_site_site_symmetry_order
  _atom_site_calc_flag
  _atom_site_refinement_flags_posn
  _atom_site_refinement_flags_adp
  _atom_site_refinement_flags_occupancy
  _atom_site_disorder_assembly
  _atom_site_disorder_group
 Cl1 Cl 0.86864(17) 0.0056(2) 0.62127(12) 0.0504(15) Uani 0.832(16) 1 d . . P
 A 13
 Cl38 Cl 0.32785(17) 0.86044(16) 0.58952(10) 0.0340(13) Uani 0.733(14) 1 d . .
 P B 1
 Cl27 Cl 0.49362(17) 0.38681(14) 0.53130(9) 0.0512(7) Uani 1 1 d . . . . .
 Cl2 Cl 0.0042(5) 0.1268(4) 0.5433(3) 0.072(2) Uani 0.65 1 d . . P C 15
 Cl46 Cl 0.11679(14) 0.50920(19) 0.61599(11) 0.0348(6) Uani 0.8 1 d . . P D 1
 Cl3 Cl 0.1552(2) 0.6792(2) 0.57894(11) 0.0370(8) Uani 0.75 1 d . . P E 2
 Cl32 Cl 0.3223(12) 0.3999(11) 0.4672(7) 0.052(7) Uiso 0.136(11) 1 d . . P F 2
 Cl4 Cl 0.82693(19) 0.8494(2) 0.82016(12) 0.0507(9) Uani 0.8 1 d . . P G 1
 Cl42 Cl 0.1219(6) 0.8748(7) 0.5841(5) 0.027(3) Uiso 0.225 1 d . . P H 3
 Cl5 Cl 0.8471(15) 0.8238(15) 0.8358(10) 0.096(8) Uiso 0.2 1 d . . P I 2
 Cl25 Cl 0.514(2) 0.8786(13) 0.5371(7) 0.085(8) Uiso 0.31(5) 1 d . . P J 4
 Cl6 Cl 0.8251(3) 0.1148(3) 0.43814(16) 0.048(2) Uani 0.534(12) 1 d . . P K 11
 Cl29 Cl 0.2223(9) 0.1446(9) 0.4769(5) 0.057(4) Uani 0.2 1 d . . P L 2
 Cl7 Cl 0.7801(4) 0.1448(4) 0.4320(2) 0.057(3) Uani 0.466(12) 1 d . . P K 12
 Cl34 Cl 0.3707(9) 0.6298(5) 0.5720(4) 0.025(2) Uani 0.5 1 d . . P . .
 Cl35 Cl 0.3683(15) 0.6191(13) 0.5670(7) 0.024(6) Uiso 0.25 1 d . . P . .
 Cl36 Cl 0.3840(9) 0.6177(11) 0.5718(6) 0.024(4) Uiso 0.25 1 d . . P . .
 Cl8 Cl 0.61638(13) 0.12750(14) 0.57765(9) 0.0424(6) Uani 1 1 d . . . . .
 Cl40 Cl 0.1110(3) 0.8941(3) 0.5813(2) 0.0239(17) Uiso 0.475 1 d . . P M 1
 Cl9 Cl 0.8810(7) 0.3817(6) 0.5809(5) 0.033(3) Uiso 0.3333 1 d . . P . .
 Cl10 Cl 0.8866(6) 0.3951(7) 0.5802(5) 0.029(3) Uiso 0.3333 1 d . . P . .
 Cl11 Cl 0.8775(5) 0.3915(7) 0.5717(3) 0.025(3) Uiso 0.3333 1 d . . P . .
 Cl44 Cl 0.1630(7) 0.6554(8) 0.5774(5) 0.042(4) Uiso 0.25 1 d . . P N 1
 Cl12 Cl 0.9957(13) 0.6178(10) 0.5360(6) 0.081(7) Uani 0.25 1 d . . P O 2
 Cl24 Cl 0.6767(3) 0.8963(2) 0.47352(12) 0.0338(17) Uani 0.608(15) 1 d . . P P
 6
 Cl13 Cl 0.9812(2) 0.6290(2) 0.55014(14) 0.0384(8) Uani 0.75 1 d . . P Q 1
 Cl26 Cl 0.4915(7) 0.8789(3) 0.53536(19) 0.044(3) Uani 0.69(5) 1 d . . P J 3
 Cl14 Cl 0.888(2) 0.962(3) 0.6115(15) 0.133(17) Uiso 0.168(16) 1 d . . P A 14
 Cl28 Cl 0.37507(15) 0.02601(17) 0.61781(10) 0.0550(7) Uani 1 1 d . . . . .
 Cl15 Cl 0.8265(3) 0.61265(18) 0.46919(12) 0.0711(18) Uani 0.873(13) 1 d . . P
 R 1
 Cl30 Cl 0.1805(2) 0.12021(17) 0.47104(11) 0.0437(7) Uani 0.8 1 d . . P S 1
 Cl16 Cl 0.7732(15) 0.6367(14) 0.4677(9) 0.061(9) Uiso 0.127(13) 1 d . . P R 2
 Cl33 Cl 0.27811(17) 0.37226(16) 0.47126(10) 0.0462(11) Uani 0.864(11) 1 d . .
 P F 1
 Cl17 Cl 0.6621(4) 0.3586(6) 0.5829(3) 0.043(2) Uani 0.5 1 d . . P T 8
 Cl37 Cl 0.3580(14) 0.8390(14) 0.5708(9) 0.116(9) Uiso 0.267(14) 1 d . . P B 2
 Cl18 Cl 0.6604(8) 0.3474(7) 0.5712(3) 0.066(4) Uani 0.5 1 d . . P U 7
 Cl39 Cl 0.32264(16) 0.89882(13) 0.44192(9) 0.0477(7) Uani 1 1 d . . . . .
 Cl19 Cl 0.7275(10) 0.3618(10) 0.4270(7) 0.076(5) Uani 0.2 1 d . . P V 10
 Cl41 Cl 0.1080(5) 0.8858(6) 0.5902(3) 0.018(2) Uiso 0.3 1 d . . P W 2
 Cl20 Cl 0.68038(19) 0.39757(16) 0.43315(10) 0.0442(8) Uani 0.8 1 d . . P X 9
 Cl43 Cl 0.1150(10) 0.4737(13) 0.6050(6) 0.070(6) Uani 0.2 1 d . . P Y 2
 Cl21 Cl 0.6172(2) 0.5229(3) 0.60440(12) 0.058(2) Uani 0.88(3) 1 d . . P Z 1
 Cl45 Cl 0.22463(14) 0.64742(14) 0.42691(8) 0.0430(6) Uani 1 1 d . . . . .
 Cl22 Cl 0.594(4) 0.551(4) 0.6072(19) 0.11(2) Uiso 0.12(3) 1 d . . P Z 2
 Cl23 Cl 0.7170(8) 0.8650(6) 0.4768(4) 0.079(5) Uani 0.392(15) 1 d . . P P 5
 Cl31 Cl 0.0218(6) 0.1252(8) 0.5522(4) 0.040(3) Uiso 0.35 1 d . . P A 16
 O1 O 0.9007(11) 0.0046(11) 0.4012(6) 0.068(5) Uiso 0.5 1 d . . P . .
 O10 O 0.0472(8) 0.6339(8) 0.4675(5) 0.044(3) Uiso 0.5 1 d . . P B 1
 O14 O 0.1093(4) 0.4976(4) 0.3968(2) 0.0467(18) Uiso 1 1 d . . . . .
 O2 O 0.9477(11) 0.1340(11) 0.4690(7) 0.076(6) Uiso 0.5 1 d . . P . .
 O12 O 0.781(2) 0.807(2) 0.5935(14) 0.077(11) Uiso 0.25 1 d . . P C 2
 O3 O 0.5966(17) 0.0073(17) 0.5121(11) 0.123(10) Uiso 0.5 1 d . . P . .
 O9 O 0.0838(11) 0.6255(10) 0.4623(6) 0.064(5) Uiso 0.5 1 d . . P D 2
 O4 O 0.4092(15) 0.0065(15) 0.3979(9) 0.105(8) Uiso 0.5 1 d . . P . .
 O11 O 0.0948(9) 0.9978(9) 0.5190(6) 0.057(4) Uiso 0.5 1 d . . P . .
 O5 O 0.2925(7) 0.2000(7) 0.5872(4) 0.040(3) Uiso 0.5 1 d . . P E 1
 O13 O 0.719(3) 0.748(3) 0.5976(19) 0.103(16) Uiso 0.25 1 d . . P F 1
 O6 O 0.2494(11) 0.2545(10) 0.5708(8) 0.073(5) Uiso 0.5 1 d . . P G 2
 O7 O 0.4461(8) 0.3824(8) 0.4334(5) 0.118(5) Uiso 1 1 d . . . . .
 O8 O 0.3958(5) 0.5133(5) 0.5017(3) 0.061(2) Uiso 1 1 d . . . . .
 N1 N 0.4790(5) 0.7415(5) 0.5784(3) 0.043(2) Uani 1 1 d . . . . .
 H H 0.4523 0.7087 0.5688 0.051 Uiso 1 1 calc R . . . .
 HA H 0.4691 0.7789 0.5639 0.051 Uiso 1 1 calc R . . . .
 N2 N 0.4745(5) 0.8745(5) 0.6327(4) 0.052(2) Uani 1 1 d . . . . .
 HB H 0.4300 0.8747 0.6370 0.062 Uiso 1 1 calc R . . . .
 HC H 0.4819 0.8827 0.6052 0.062 Uiso 1 1 calc R . . . .
 N3A N 0.7210(6) 0.6648(6) 0.7385(4) 0.033(3) Uiso 0.6 1 d D . P H 1
 HX H 0.7004 0.6605 0.7637 0.040 Uiso 0.6 1 calc R . P H 1
 HY H 0.6892 0.6669 0.7184 0.040 Uiso 0.6 1 calc R . P H 1
 N3B N 0.7469(11) 0.6851(9) 0.7178(7) 0.044(3) Uiso 0.4 1 d . . P H 2
 HZ H 0.7837 0.7029 0.7059 0.053 Uiso 0.4 1 calc R . P H 2
 H1 H 0.7134 0.6867 0.6989 0.053 Uiso 0.4 1 calc R . P H 2
 N4 N 0.7544(5) 0.8465(4) 0.7375(3) 0.044(2) Uani 1 1 d . . . . .
 HD H 0.7804 0.8491 0.7606 0.053 Uiso 0.6 1 calc R . P I 1
 HE H 0.7815 0.8404 0.7151 0.053 Uiso 0.6 1 calc R . P I 1
 HF H 0.7964 0.8624 0.7355 0.053 Uiso 0.4 1 calc R . P J 2
 HG H 0.7463 0.8298 0.7116 0.053 Uiso 0.4 1 calc R . P J 2
 N5 N 0.8761(5) 1.0264(5) 0.5240(3) 0.048(2) Uani 1 1 d . . . . .
 HH H 0.8808 1.0183 0.5518 0.058 Uiso 1 1 calc R . . . .
 HI H 0.8791 1.0709 0.5201 0.058 Uiso 1 1 calc R . . . .
 N6 N 0.7370(4) 1.0235(5) 0.5719(3) 0.043(2) Uani 1 1 d . . . . .
 HJ H 0.7031 1.0492 0.5811 0.052 Uiso 1 1 calc R . . . .
 HK H 0.7732 1.0330 0.5876 0.052 Uiso 1 1 calc R . . . .
 N7 N 1.0095(5) 0.7626(5) 0.5924(3) 0.041(2) Uani 1 1 d . U . . .
 HL H 1.0371 0.7951 0.5833 0.049 Uiso 1 1 calc R . . . .
 HM H 1.0181 0.7260 0.5768 0.049 Uiso 1 1 calc R . . . .
 N8 N 1.0146(4) 0.6253(5) 0.6447(3) 0.052(2) Uani 1 1 d . U . . .
 HN H 1.0581 0.6258 0.6519 0.062 Uiso 1 1 calc R . . . .
 HO H 1.0123 0.6185 0.6166 0.062 Uiso 1 1 calc R . . . .
 N9 N 0.7580(4) 0.4904(5) 0.5676(3) 0.044(2) Uani 1 1 d . . . . .
 HP H 0.7895 0.4626 0.5777 0.053 Uiso 1 1 calc R . . . .
 HQ H 0.7193 0.4811 0.5809 0.053 Uiso 1 1 calc R . . . .
 N10 N 0.6254(5) 0.4880(5) 0.5118(4) 0.052(2) Uani 1 1 d . . . . .
 HR H 0.6144 0.4951 0.5390 0.063 Uiso 1 1 calc R . . . .
 HS H 0.6269 0.4436 0.5074 0.063 Uiso 1 1 calc R . . . .
 N11 N 0.8438(6) 0.7408(5) 0.4229(4) 0.057(2) Uani 1 1 d . U . . .
 HT H 0.8461 0.7169 0.3989 0.068 Uiso 1 1 calc R . . . .
 HU H 0.8393 0.7116 0.4444 0.068 Uiso 1 1 calc R . . . .
 N12 N 0.6641(5) 0.7727(6) 0.4144(3) 0.052(3) Uani 1 1 d . U . . .
 HV H 0.6663 0.7980 0.3910 0.063 Uiso 1 1 calc R . . . .
 HW H 0.6666 0.8005 0.4367 0.063 Uiso 1 1 calc R . . . .
 C1 C 0.9079(7) 0.5712(6) 0.6642(5) 0.055(3) Uani 1 1 d . . . . .
 C2 C 0.8767(7) 0.5591(6) 0.6257(6) 0.068(5) Uani 1 1 d . . . . .
 H0AA H 0.9026 0.5448 0.6026 0.081 Uiso 1 1 calc R . . . .
 C3 C 0.8084(6) 0.5676(5) 0.6204(4) 0.041(2) Uani 1 1 d . . . . .
 C4 C 0.7688(6) 0.5832(5) 0.6551(4) 0.047(3) Uani 1 1 d . . . . .
 H1AA H 0.7224 0.5884 0.6519 0.056 Uiso 1 1 calc R . . . .
 C5 C 0.7985(5) 0.5912(5) 0.6946(4) 0.041(2) Uani 1 1 d . . . . .
 C6 C 0.8669(5) 0.5856(6) 0.6980(4) 0.044(3) Uani 1 1 d . . . . .
 H2 H 0.8867 0.5920 0.7246 0.053 Uiso 1 1 calc R . . . .
 C7 C 0.9811(6) 0.5670(7) 0.6669(5) 0.063(4) Uani 1 1 d . U . . .
 H4 H 0.9961 0.5251 0.6539 0.076 Uiso 1 1 calc R . . . .
 H5 H 0.9946 0.5665 0.6966 0.076 Uiso 1 1 calc R . . . .
 C8 C 0.7779(6) 0.5616(6) 0.5769(4) 0.053(3) Uani 1 1 d . . . . .
 H6 H 0.7385 0.5904 0.5750 0.064 Uiso 1 1 calc R . . . .
 H6AA H 0.8102 0.5767 0.5557 0.064 Uiso 1 1 calc R . . . .
 C9 C 0.7613(7) 0.6083(7) 0.7314(5) 0.066(4) Uiso 1 1 d D . . . .
 H7 H 0.7321 0.5699 0.7366 0.079 Uiso 0.6 1 calc R . P H 1
 H8 H 0.7939 0.6084 0.7545 0.079 Uiso 0.6 1 calc R . P H 1
 H9 H 0.7879 0.6049 0.7573 0.079 Uiso 0.4 1 calc R . P H 2
 H10 H 0.7202 0.5820 0.7342 0.079 Uiso 0.4 1 calc R . P H 2
 C10 C 0.6817(6) 0.9418(5) 0.6195(4) 0.043(2) Uani 1 1 d . . . . .
 C11 C 0.7178(8) 0.9294(6) 0.6554(4) 0.055(3) Uani 1 1 d . . . . .
 H7AA H 0.7647 0.9284 0.6543 0.066 Uiso 1 1 calc R . . . .
 C12 C 0.6850(7) 0.9182(5) 0.6929(4) 0.047(3) Uani 1 1 d . . . . .
 C13 C 0.6132(6) 0.9174(6) 0.6947(4) 0.046(2) Uani 1 1 d . U . . .
 H8AA H 0.5904 0.9092 0.7201 0.055 Uiso 1 1 calc R . . . .
 C14 C 0.5799(7) 0.9288(6) 0.6582(4) 0.053(3) Uani 1 1 d . . . . .
 C15 C 0.6135(7) 0.9426(6) 0.6202(4) 0.057(3) Uani 1 1 d . . . . .
 H9AA H 0.5892 0.9522 0.5955 0.069 Uiso 1 1 calc R . . . .
 C16 C 0.7184(8) 0.9500(6) 0.5784(4) 0.056(3) Uani 1 1 d . . . . .
 H0BA H 0.6901 0.9348 0.5551 0.067 Uiso 1 1 calc R . . . .
 H1BA H 0.7589 0.9226 0.5787 0.067 Uiso 1 1 calc R . . . .
 C17 C 0.7201(6) 0.9086(6) 0.7324(4) 0.051(3) Uani 1 1 d . . . . .
 H2BA H 0.7527 0.9448 0.7355 0.062 Uiso 1 1 calc R . . . .
 H3BA H 0.6878 0.9129 0.7555 0.062 Uiso 1 1 calc R . . . .
 C18 C 0.5056(6) 0.9280(6) 0.6583(5) 0.055(3) Uani 1 1 d . . . . .
 H4BA H 0.4903 0.9233 0.6876 0.066 Uiso 1 1 calc R . . . .
 H5BA H 0.4896 0.9713 0.6479 0.066 Uiso 1 1 calc R . . . .
 C19 C 0.5581(5) 0.6911(6) 0.5275(4) 0.046(3) Uani 1 1 d . . . . .
 C20 C 0.5580(6) 0.6241(6) 0.5239(4) 0.047(3) Uani 1 1 d . . . . .
 H6BA H 0.5483 0.5975 0.5476 0.056 Uiso 1 1 calc R . . . .
 C21 C 0.5720(5) 0.5945(6) 0.4864(4) 0.045(3) Uani 1 1 d . . . . .
 C22 C 0.5873(5) 0.6331(6) 0.4517(4) 0.041(2) Uani 1 1 d . . . . .
 H7BA H 0.5979 0.6126 0.4259 0.049 Uiso 1 1 calc R . . . .
 C23 C 0.5873(5) 0.6993(5) 0.4548(3) 0.036(2) Uani 1 1 d . . . . .
 C24 C 0.5728(5) 0.7304(5) 0.4929(3) 0.037(2) Uani 1 1 d . . . . .
 H8BA H 0.5730 0.7773 0.4951 0.044 Uiso 1 1 calc R . . . .
 C25 C 0.5471(6) 0.7238(6) 0.5701(3) 0.043(2) Uani 1 1 d . . . . .
 H9BA H 0.5624 0.6932 0.5922 0.052 Uiso 1 1 calc R . . . .
 H0CA H 0.5746 0.7641 0.5717 0.052 Uiso 1 1 calc R . . . .
 C26 C 0.5726(6) 0.5194(6) 0.4831(4) 0.050(3) Uani 1 1 d . . . . .
 H1CA H 0.5816 0.5065 0.4538 0.060 Uiso 1 1 calc R . . . .
 H2CA H 0.5285 0.5020 0.4907 0.060 Uiso 1 1 calc R . . . .
 C27 C 0.5972(6) 0.7390(6) 0.4153(3) 0.043(2) Uani 1 1 d . U . . .
 H3CA H 0.5620 0.7729 0.4132 0.051 Uiso 1 1 calc R . . . .
 H4CA H 0.5933 0.7094 0.3908 0.051 Uiso 1 1 calc R . . . .
 C28 C 0.9331(6) 0.8153(6) 0.5432(4) 0.046(3) Uani 1 1 d . . . . .
 C29 C 0.9354(6) 0.8871(7) 0.5398(4) 0.054(3) Uani 1 1 d . . . . .
 H5CA H 0.9437 0.9122 0.5643 0.065 Uiso 1 1 calc R . . . .
 C30 C 0.9264(5) 0.9194(6) 0.5036(4) 0.044(3) Uani 1 1 d . . . . .
 C31 C 0.9168(5) 0.8826(5) 0.4671(4) 0.043(3) Uani 1 1 d . . . . .
 H6CA H 0.9122 0.9048 0.4411 0.052 Uiso 1 1 calc R . . . .
 C32 C 0.9138(5) 0.8136(5) 0.4683(4) 0.041(2) Uani 1 1 d . . . . .
 C33 C 0.9220(5) 0.7820(6) 0.5057(4) 0.040(2) Uani 1 1 d . . . . .
 H7CA H 0.9201 0.7351 0.5062 0.048 Uiso 1 1 calc R . . . .
 C34 C 0.9419(6) 0.7832(8) 0.5840(4) 0.059(3) Uani 1 1 d . U . . .
 H8CA H 0.9277 0.8142 0.6062 0.071 Uiso 1 1 calc R . . . .
 H9CA H 0.9128 0.7440 0.5854 0.071 Uiso 1 1 calc R . . . .
 C35 C 0.9310(8) 0.9933(6) 0.5009(6) 0.072(5) Uani 1 1 d . . . . .
 H0DA H 0.9738 1.0079 0.5127 0.086 Uiso 1 1 calc R . . . .
 H1DA H 0.9296 1.0069 0.4712 0.086 Uiso 1 1 calc R . . . .
 C36 C 0.9054(7) 0.7752(7) 0.4282(4) 0.059(3) Uani 1 1 d . U . . .
 H2DA H 0.9107 0.8063 0.4046 0.071 Uiso 1 1 calc R . . . .
 H3DA H 0.9417 0.7425 0.4263 0.071 Uiso 1 1 calc R . . . .
 C37 C 0.7866(7) 0.7803(8) 0.4214(5) 0.066(4) Uani 1 1 d . U . . .
 H4DA H 0.7896 0.8117 0.3977 0.079 Uiso 1 1 calc R . . . .
 H5DA H 0.7822 0.8061 0.4475 0.079 Uiso 1 1 calc R . . . .
 C38 C 0.7207(7) 0.7308(9) 0.4152(6) 0.088(6) Uani 1 1 d . U . . .
 H6DA H 0.7242 0.7056 0.3888 0.106 Uiso 1 1 calc R . . . .
 H7DA H 0.7175 0.6990 0.4387 0.106 Uiso 1 1 calc R . . . .
 C39 C 0.5015(6) 0.8078(6) 0.6435(3) 0.044(3) Uani 1 1 d . . . . .
 H8DA H 0.5482 0.8054 0.6345 0.053 Uiso 1 1 calc R . . . .
 H9DA H 0.5003 0.8022 0.6742 0.053 Uiso 1 1 calc R . . . .
 C40 C 0.4639(6) 0.7529(6) 0.6237(4) 0.046(3) Uani 1 1 d . . . . .
 H0EA H 0.4161 0.7623 0.6265 0.055 Uiso 1 1 calc R . . . .
 H1EA H 0.4732 0.7117 0.6392 0.055 Uiso 1 1 calc R . . . .
 C41 C 0.7499(7) 0.4791(6) 0.5217(4) 0.052(3) Uani 1 1 d . . . . .
 H2EA H 0.7420 0.4314 0.5167 0.063 Uiso 1 1 calc R . . . .
 H3EA H 0.7914 0.4914 0.5073 0.063 Uiso 1 1 calc R . . . .
 C42 C 0.6933(6) 0.5183(8) 0.5028(4) 0.055(3) Uani 1 1 d . . . . .
 H4EA H 0.6997 0.5210 0.4722 0.066 Uiso 1 1 calc R . . . .
 H5EA H 0.6944 0.5639 0.5141 0.066 Uiso 1 1 calc R . . . .
 C43A C 0.7099(9) 0.7872(8) 0.7415(6) 0.042(4) Uiso 0.6 1 d . . P H 1
 H3 H 0.6768 0.7860 0.7188 0.050 Uiso 0.6 1 calc R . P H 1
 H2AA H 0.6867 0.7872 0.7688 0.050 Uiso 0.6 1 calc R . P H 1
 C43B C 0.7699(13) 0.7842(11) 0.7585(8) 0.044(3) Uiso 0.4 1 d . . P H 2
 H2AA H 0.7750 0.7950 0.7885 0.053 Uiso 0.4 1 calc R . P H 2
 H3AA H 0.8142 0.7709 0.7484 0.053 Uiso 0.4 1 calc R . P H 2
 C44A C 0.7594(9) 0.7272(9) 0.7382(7) 0.052(5) Uiso 0.6 1 d D . P H 1
 H3AA H 0.7854 0.7305 0.7121 0.063 Uiso 0.6 1 calc R . P H 1
 H4AA H 0.7906 0.7279 0.7621 0.063 Uiso 0.6 1 calc R . P H 1
 C44B C 0.7283(14) 0.7237(12) 0.7567(8) 0.044(3) Uiso 0.4 1 d . . P H 2
 H4AA H 0.6809 0.7359 0.7557 0.053 Uiso 0.4 1 calc R . P H 2
 H5AA H 0.7358 0.6963 0.7819 0.053 Uiso 0.4 1 calc R . P H 2
 C45 C 1.0265(6) 0.7475(6) 0.6368(4) 0.047(3) Uani 1 1 d . U . . .
 H6EA H 1.0186 0.7873 0.6541 0.057 Uiso 1 1 calc R . . . .
 H7EA H 1.0740 0.7363 0.6387 0.057 Uiso 1 1 calc R . . . .
 C46 C 0.9860(6) 0.6904(7) 0.6542(3) 0.052(3) Uani 1 1 d . U . . .
 H8EA H 0.9824 0.6954 0.6848 0.063 Uiso 1 1 calc R . . . .
 H9EA H 0.9408 0.6925 0.6424 0.063 Uiso 1 1 calc R . . . .
 C47 C 0.8095(6) 1.0036(8) 0.5103(4) 0.055(3) Uani 1 1 d . . . . .
 H0FA H 0.8050 0.9563 0.5177 0.066 Uiso 1 1 calc R . . . .
 H1FA H 0.8075 1.0067 0.4794 0.066 Uiso 1 1 calc R . . . .
 C48 C 0.7512(7) 1.0404(8) 0.5280(4) 0.058(3) Uani 1 1 d . . . . .
 H2FA H 0.7598 1.0885 0.5261 0.070 Uiso 1 1 calc R . . . .
 H3FA H 0.7117 1.0306 0.5109 0.070 Uiso 1 1 calc R . . . .
 N13 N -0.0189(5) 0.2619(5) 0.5914(3) 0.045(2) Uani 1 1 d . . . . .
 H4FA H -0.0446 0.2959 0.5822 0.054 Uiso 1 1 calc R . . . .
 H5FA H -0.0287 0.2257 0.5757 0.054 Uiso 1 1 calc R . . . .
 N14 N -0.0226(5) 0.1240(4) 0.6436(4) 0.050(2) Uani 1 1 d . . . . .
 H6FA H -0.0672 0.1252 0.6471 0.059 Uiso 1 1 calc R . . . .
 H7FA H -0.0143 0.1161 0.6161 0.059 Uiso 1 1 calc R . . . .
 N15 N 0.2336(5) -0.0088(5) 0.5751(3) 0.044(2) Uani 1 1 d . . . . .
 H8FA H 0.2690 -0.0198 0.5912 0.053 Uiso 1 1 calc R . . . .
 H9FA H 0.1993 -0.0356 0.5823 0.053 Uiso 1 1 calc R . . . .
 N16 N 0.3743(5) -0.0101(4) 0.5223(3) 0.047(2) Uani 1 1 d . . . . .
 H0GA H 0.3834 -0.0041 0.5499 0.056 Uiso 1 1 calc R . . . .
 H1GA H 0.3727 -0.0543 0.5173 0.056 Uiso 1 1 calc R . . . .
 N17 N 0.2546(4) 0.1626(4) 0.7432(3) 0.0352(18) Uani 1 1 d . . . . .
 H2GA H 0.2759 0.1716 0.7188 0.042 Uiso 1 1 calc R . . . .
 H3GA H 0.2852 0.1630 0.7640 0.042 Uiso 1 1 calc R . . . .
 N18 N 0.2459(4) 0.3174(4) 0.7146(2) 0.0303(16) Uani 1 1 d . . . . .
 H4GA H 0.2789 0.2963 0.7007 0.036 Uiso 1 1 calc R . . . .
 H5GA H 0.2084 0.3143 0.6990 0.036 Uiso 1 1 calc R . . . .
 N19 N 0.5170(5) 0.2534(4) 0.5847(3) 0.041(2) Uani 1 1 d . . . . .
 H6GA H 0.5430 0.2188 0.5769 0.049 Uiso 1 1 calc R . . . .
 H7GA H 0.5275 0.2886 0.5683 0.049 Uiso 1 1 calc R . . . .
 N20 N 0.5114(4) 0.3926(4) 0.6277(3) 0.0332(17) Uani 1 1 d . . . . .
 H8GA H 0.5016 0.3915 0.5999 0.040 Uiso 1 1 calc R . . . .
 H9GA H 0.5558 0.3987 0.6302 0.040 Uiso 1 1 calc R . . . .
 N21 N 0.2472(4) 0.5282(4) 0.5624(3) 0.0336(18) Uani 1 1 d . . . . .
 H0HA H 0.2831 0.5521 0.5705 0.040 Uiso 1 1 calc R . . . .
 H1HA H 0.2134 0.5386 0.5800 0.040 Uiso 1 1 calc R . . . .
 N22 N 0.1061(4) 0.5269(4) 0.5192(3) 0.040(2) Uani 1 1 d . . . . .
 H2HA H 0.1084 0.5184 0.5471 0.048 Uiso 1 1 calc R . . . .
 H3HA H 0.0980 0.5708 0.5160 0.048 Uiso 1 1 calc R . . . .
 N23 N 0.1881(5) 0.2602(5) 0.4386(3) 0.046(2) Uani 1 1 d . . . . .
 H4HA H 0.2069 0.2955 0.4516 0.055 Uiso 1 1 calc R . . . .
 H5HA H 0.1921 0.2246 0.4558 0.055 Uiso 1 1 calc R . . . .
 N24 N 0.3417(5) 0.2670(4) 0.4133(3) 0.042(2) Uani 1 1 d . . . . .
 H6HA H 0.3308 0.2904 0.4365 0.051 Uiso 1 1 calc R . . . .
 H7HA H 0.3437 0.2958 0.3915 0.051 Uiso 1 1 calc R . . . .
 C49 C 0.4147(5) 0.1973(5) 0.4616(3) 0.036(2) Uani 1 1 d . . . . .
 C50 C 0.4168(5) 0.1312(5) 0.4624(4) 0.043(2) Uani 1 1 d . . . . .
 H8HA H 0.4093 0.1086 0.4368 0.051 Uiso 1 1 calc R . . . .
 C51 C 0.4287(5) 0.0941(5) 0.4966(4) 0.039(2) Uani 1 1 d . . . . .
 C52 C 0.4397(5) 0.1297(5) 0.5355(4) 0.041(2) Uani 1 1 d . . . . .
 H9HA H 0.4488 0.1064 0.5606 0.049 Uiso 1 1 calc R . . . .
 C53 C 0.4367(5) 0.1986(5) 0.5353(4) 0.038(2) Uani 1 1 d . . . . .
 C54 C 0.4241(4) 0.2316(5) 0.4992(3) 0.0303(19) Uani 1 1 d . . . . .
 H0IA H 0.4215 0.2785 0.4995 0.036 Uiso 1 1 calc R . . . .
 C55 C 0.4079(6) 0.2360(5) 0.4194(3) 0.038(2) Uani 1 1 d . . . . .
 H1IA H 0.4421 0.2709 0.4184 0.046 Uiso 1 1 calc R . . . .
 H2IA H 0.4164 0.2051 0.3960 0.046 Uiso 1 1 calc R . . . .
 C56 C 0.4290(5) 0.0209(5) 0.4962(4) 0.044(3) Uani 1 1 d . . . . .
 H3IA H 0.4722 0.0051 0.5068 0.053 Uiso 1 1 calc R . . . .
 H4IA H 0.4244 0.0055 0.4670 0.053 Uiso 1 1 calc R . . . .
 C57 C 0.4461(5) 0.2355(6) 0.5779(3) 0.042(3) Uani 1 1 d . . . . .
 H5IA H 0.4188 0.2761 0.5781 0.051 Uiso 1 1 calc R . . . .
 H6IA H 0.4308 0.2067 0.6010 0.051 Uiso 1 1 calc R . . . .
 C58 C 0.2998(5) 0.4434(5) 0.6076(3) 0.034(2) Uani 1 1 d . . . . .
 C59 C 0.3679(6) 0.4512(5) 0.6090(3) 0.040(2) Uani 1 1 d . . . . .
 H7IA H 0.3914 0.4635 0.5845 0.048 Uiso 1 1 calc R . . . .
 C60 C 0.4017(5) 0.4410(5) 0.6462(3) 0.0311(19) Uani 1 1 d . . . . .
 C61 C 0.3695(5) 0.4198(4) 0.6826(3) 0.033(2) Uani 1 1 d . . . . .
 H8IA H 0.3938 0.4104 0.7073 0.039 Uiso 1 1 calc R . . . .
 C62 C 0.3002(5) 0.4128(4) 0.6817(3) 0.031(2) Uani 1 1 d . . . . .
 C63 C 0.2642(5) 0.4246(5) 0.6435(3) 0.0297(17) Uani 1 1 d . U . . .
 H9IA H 0.2175 0.4199 0.6427 0.036 Uiso 1 1 calc R . . . .
 C64 C 0.2628(5) 0.4558(5) 0.5671(3) 0.037(2) Uani 1 1 d . . . . .
 H0JA H 0.2901 0.4409 0.5433 0.044 Uiso 1 1 calc R . . . .
 H1JA H 0.2213 0.4299 0.5670 0.044 Uiso 1 1 calc R . . . .
 C65 C 0.4757(5) 0.4512(5) 0.6476(4) 0.041(2) Uani 1 1 d . . . . .
 H2JA H 0.4901 0.4560 0.6770 0.049 Uiso 1 1 calc R . . . .
 H3JA H 0.4874 0.4923 0.6326 0.049 Uiso 1 1 calc R . . . .
 C66 C 0.2638(5) 0.3887(6) 0.7203(3) 0.041(2) Uani 1 1 d . . . . .
 H4JA H 0.2923 0.3939 0.7452 0.049 Uiso 1 1 calc R . . . .
 H5JA H 0.2233 0.4153 0.7245 0.049 Uiso 1 1 calc R . . . .
 C67 C 0.0812(6) 0.0716(6) 0.6665(4) 0.048(3) Uani 1 1 d . . . . .
 C68 C 0.1179(5) 0.0844(4) 0.7016(3) 0.032(2) Uani 1 1 d . . . . .
 H6JA H 0.0957 0.0906 0.7275 0.039 Uiso 1 1 calc R . . . .
 C69 C 0.1849(5) 0.0886(5) 0.7005(3) 0.0321(18) Uani 1 1 d . U . . .
 C70 C 0.2166(6) 0.0802(7) 0.6628(4) 0.048(3) Uani 1 1 d . . . . .
 H7JA H 0.2635 0.0826 0.6619 0.058 Uiso 1 1 calc R . . . .
 C71 C 0.1807(7) 0.0681(6) 0.6249(4) 0.049(3) Uani 1 1 d . . . . .
 C72 C 0.1105(6) 0.0631(6) 0.6289(5) 0.057(4) Uani 1 1 d . . . . .
 H8JA H 0.0843 0.0539 0.6050 0.068 Uiso 1 1 calc R . . . .
 C73 C 0.0040(6) 0.0700(7) 0.6681(5) 0.063(4) Uani 1 1 d . . . . .
 H9JA H -0.0123 0.0274 0.6569 0.076 Uiso 1 1 calc R . . . .
 H0KA H -0.0112 0.0740 0.6974 0.076 Uiso 1 1 calc R . . . .
 C74 C 0.2258(6) 0.0960(5) 0.7405(3) 0.039(2) Uani 1 1 d . . . . .
 H1KA H 0.1972 0.0881 0.7651 0.046 Uiso 1 1 calc R . . . .
 H2KA H 0.2615 0.0627 0.7408 0.046 Uiso 1 1 calc R . . . .
 C75 C 0.2147(7) 0.0631(6) 0.5830(4) 0.050(3) Uani 1 1 d . . . . .
 H3KA H 0.2548 0.0911 0.5828 0.060 Uiso 1 1 calc R . . . .
 H4KA H 0.1847 0.0788 0.5607 0.060 Uiso 1 1 calc R . . . .
 C76 C 0.0609(5) 0.4155(5) 0.5034(3) 0.035(2) Uani 1 1 d . . . . .
 C77 C 0.0518(5) 0.3809(5) 0.5418(4) 0.043(2) Uani 1 1 d . . . . .
 H5KA H 0.0384 0.4045 0.5661 0.051 Uiso 1 1 calc R . . . .
 C78 C 0.0621(5) 0.3139(6) 0.5440(4) 0.044(3) Uani 1 1 d . . . . .
 C79 C 0.0822(5) 0.2778(5) 0.5074(3) 0.033(2) Uani 1 1 d . . . . .
 H6KA H 0.0900 0.2315 0.5090 0.040 Uiso 1 1 calc R . . . .
 C80 C 0.0902(5) 0.3107(5) 0.4699(4) 0.039(2) Uani 1 1 d . . . . .
 C81 C 0.0790(5) 0.3803(5) 0.4702(4) 0.044(3) Uani 1 1 d . . . . .
 H7KA H 0.0849 0.4033 0.4447 0.053 Uiso 1 1 calc R . . . .
 C82 C 0.0538(6) 0.2800(6) 0.5845(4) 0.051(3) Uani 1 1 d . . . . .
 H8KA H 0.0691 0.3092 0.6074 0.061 Uiso 1 1 calc R . . . .
 H9KA H 0.0811 0.2394 0.5850 0.061 Uiso 1 1 calc R . . . .
 C83 C 0.1127(6) 0.2749(6) 0.4309(4) 0.049(3) Uani 1 1 d . . . . .
 H0LA H 0.1067 0.3029 0.4059 0.059 Uiso 1 1 calc R . . . .
 H1LA H 0.0877 0.2333 0.4271 0.059 Uiso 1 1 calc R . . . .
 C84 C 0.0499(5) 0.4887(6) 0.5011(4) 0.046(3) Uani 1 1 d . . . . .
 H2LA H 0.0438 0.5018 0.4716 0.055 Uiso 1 1 calc R . . . .
 H3LA H 0.0089 0.4999 0.5164 0.055 Uiso 1 1 calc R . . . .
 C85 C 0.2505(6) -0.0194(7) 0.5296(3) 0.048(3) Uani 1 1 d . . . . .
 H4LA H 0.2106 -0.0095 0.5128 0.057 Uiso 1 1 calc R . . . .
 H5LA H 0.2608 -0.0668 0.5256 0.057 Uiso 1 1 calc R . . . .
 C86 C 0.3075(5) 0.0208(6) 0.5121(4) 0.043(3) Uani 1 1 d . . . . .
 H6LA H 0.3058 0.0661 0.5238 0.051 Uiso 1 1 calc R . . . .
 H7LA H 0.3027 0.0242 0.4814 0.051 Uiso 1 1 calc R . . . .
 C87 C 0.5312(5) 0.2702(5) 0.6291(3) 0.036(2) Uani 1 1 d . . . . .
 H8LA H 0.5790 0.2798 0.6317 0.043 Uiso 1 1 calc R . . . .
 H9LA H 0.5218 0.2307 0.6464 0.043 Uiso 1 1 calc R . . . .
 C88 C 0.4933(6) 0.3275(5) 0.6468(4) 0.044(2) Uani 1 1 d . . . . .
 H0MA H 0.4455 0.3197 0.6425 0.052 Uiso 1 1 calc R . . . .
 H1MA H 0.5014 0.3298 0.6773 0.052 Uiso 1 1 calc R . . . .
 C89 C 0.2281(6) 0.5487(7) 0.5181(3) 0.044(3) Uani 1 1 d . . . . .
 H2MA H 0.2166 0.5963 0.5182 0.053 Uiso 1 1 calc R . . . .
 H3MA H 0.2670 0.5431 0.4997 0.053 Uiso 1 1 calc R . . . .
 C90 C 0.1709(5) 0.5106(5) 0.4996(3) 0.036(2) Uani 1 1 d . . . . .
 H4MA H 0.1683 0.5200 0.4693 0.044 Uiso 1 1 calc R . . . .
 H5MA H 0.1794 0.4627 0.5030 0.044 Uiso 1 1 calc R . . . .
 C91 C 0.2235(7) 0.2469(6) 0.3990(3) 0.052(3) Uani 1 1 d . . . . .
 H6MA H 0.1967 0.2163 0.3818 0.063 Uiso 1 1 calc R . . . .
 H7MA H 0.2280 0.2889 0.3833 0.063 Uiso 1 1 calc R . . . .
 C92 C 0.2902(6) 0.2179(7) 0.4050(4) 0.052(3) Uani 1 1 d . . . . .
 H8MA H 0.2884 0.1865 0.4287 0.062 Uiso 1 1 calc R . . . .
 H9MA H 0.3023 0.1925 0.3797 0.062 Uiso 1 1 calc R . . . .
 C93 C 0.0052(7) 0.1898(6) 0.6549(4) 0.048(3) Uani 1 1 d . . . . .
 H0NA H 0.0513 0.1928 0.6446 0.058 Uiso 1 1 calc R . . . .
 H1NA H 0.0063 0.1942 0.6857 0.058 Uiso 1 1 calc R . . . .
 C94 C -0.0359(6) 0.2478(6) 0.6362(3) 0.042(2) Uani 1 1 d . . . . .
 H2NA H -0.0835 0.2367 0.6382 0.050 Uiso 1 1 calc R . . . .
 H3NA H -0.0281 0.2881 0.6530 0.050 Uiso 1 1 calc R . . . .
 C95 C 0.2046(5) 0.2165(5) 0.7514(3) 0.037(2) Uani 1 1 d . . . . .
 H4NA H 0.1796 0.2053 0.7770 0.044 Uiso 1 1 calc R . . . .
 H5NA H 0.1728 0.2178 0.7279 0.044 Uiso 1 1 calc R . . . .
 C96 C 0.2349(5) 0.2844(5) 0.7565(3) 0.0319(19) Uani 1 1 d . . . . .
 H6NA H 0.2777 0.2804 0.7713 0.038 Uiso 1 1 calc R . . . .
 H7NA H 0.2053 0.3122 0.7738 0.038 Uiso 1 1 calc R . . . .

loop_
  _atom_site_aniso_label
  _atom_site_aniso_U_11
  _atom_site_aniso_U_22
  _atom_site_aniso_U_33
  _atom_site_aniso_U_23
  _atom_site_aniso_U_13
  _atom_site_aniso_U_12
 Cl1 0.0362(19) 0.069(3) 0.046(2) 0.0102(16) -0.0068(14) -0.0154(16)
 Cl38 0.036(2) 0.0365(19) 0.0295(18) -0.0038(12) -0.0065(12) -0.0025(13)
 Cl27 0.075(2) 0.0366(13) 0.0414(13) 0.0026(11) -0.0075(13) -0.0137(13)
 Cl2 0.106(7) 0.043(3) 0.066(5) -0.007(3) 0.014(5) -0.026(4)
 Cl46 0.0255(14) 0.0433(18) 0.0355(16) 0.0101(14) 0.0035(12) 0.0068(13)
 Cl3 0.048(2) 0.031(2) 0.0310(17) 0.0070(15) 0.0042(14) 0.0075(17)
 Cl4 0.0446(18) 0.068(2) 0.0397(17) -0.0092(17) 0.0095(15) 0.0039(17)
 Cl6 0.064(4) 0.038(3) 0.041(3) -0.016(2) 0.005(2) -0.010(3)
 Cl29 0.055(9) 0.052(9) 0.064(10) 0.016(7) -0.001(8) 0.004(8)
 Cl7 0.051(4) 0.057(4) 0.064(4) -0.029(3) -0.002(3) 0.004(3)
 Cl34 0.024(4) 0.013(3) 0.037(4) -0.001(3) -0.005(3) -0.004(3)
 Cl8 0.0376(13) 0.0426(14) 0.0472(12) 0.0077(11) 0.0021(11) 0.0068(11)
 Cl12 0.118(17) 0.065(10) 0.059(11) -0.035(8) 0.007(10) 0.033(10)
 Cl24 0.043(3) 0.030(2) 0.029(2) -0.0056(15) 0.0028(16) -0.003(2)
 Cl13 0.052(2) 0.029(2) 0.035(2) -0.0037(16) 0.0012(17) 0.0084(17)
 Cl26 0.048(5) 0.030(3) 0.054(3) 0.0120(16) 0.007(2) 0.013(2)
 Cl28 0.0418(15) 0.0630(18) 0.0601(17) -0.0147(14) -0.0063(13) 0.0014(13)
 Cl15 0.124(4) 0.041(2) 0.049(2) 0.0112(15) 0.007(2) -0.020(2)
 Cl30 0.053(2) 0.0373(16) 0.0413(17) 0.0078(14) 0.0068(15) 0.0059(16)
 Cl33 0.054(2) 0.0446(18) 0.0398(16) -0.0119(13) -0.0035(13) -0.0022(15)
 Cl17 0.027(3) 0.091(7) 0.012(4) 0.014(4) -0.004(2) -0.007(3)
 Cl18 0.115(8) 0.062(5) 0.021(6) 0.002(4) 0.015(4) 0.011(5)
 Cl39 0.0624(17) 0.0369(13) 0.0438(14) 0.0045(10) 0.0028(12) 0.0060(13)
 Cl19 0.068(11) 0.067(11) 0.093(13) 0.037(10) -0.018(10) -0.002(9)
 Cl20 0.058(2) 0.0376(16) 0.0365(16) 0.0062(13) -0.0052(14) -0.0037(16)
 Cl43 0.068(12) 0.080(14) 0.062(11) -0.030(10) 0.013(8) 0.013(11)
 Cl21 0.034(2) 0.085(4) 0.055(2) -0.0203(19) 0.0078(14) -0.014(2)
 Cl45 0.0442(13) 0.0459(14) 0.0390(12) -0.0099(11) -0.0003(11) 0.0033(11)
 Cl23 0.088(10) 0.065(7) 0.083(7) -0.013(5) -0.001(6) -0.029(8)
 N1 0.042(5) 0.049(5) 0.037(5) 0.009(4) 0.010(4) -0.011(4)
 N2 0.038(5) 0.054(6) 0.064(6) -0.007(5) -0.001(5) -0.014(4)
 N4 0.053(6) 0.033(4) 0.047(5) -0.009(4) 0.008(4) -0.009(4)
 N5 0.049(5) 0.038(5) 0.059(6) 0.006(4) 0.007(5) 0.001(4)
 N6 0.034(5) 0.057(6) 0.039(5) -0.004(4) -0.012(4) 0.002(4)
 N7 0.038(4) 0.051(5) 0.033(4) 0.006(4) 0.005(4) -0.008(4)
 N8 0.027(4) 0.074(6) 0.054(6) 0.031(5) -0.003(4) 0.007(4)
 N9 0.028(4) 0.054(6) 0.051(5) 0.004(4) 0.005(4) -0.015(4)
 N10 0.058(6) 0.036(5) 0.064(6) 0.002(4) -0.011(5) 0.001(5)
 N11 0.063(6) 0.054(6) 0.054(6) -0.001(5) -0.010(5) -0.010(5)
 N12 0.035(4) 0.075(7) 0.047(5) 0.027(5) 0.009(4) 0.000(4)
 C1 0.048(7) 0.040(6) 0.077(9) 0.016(6) 0.009(6) -0.009(5)
 C2 0.048(7) 0.045(7) 0.110(12) 0.033(7) 0.040(8) 0.009(6)
 C3 0.049(6) 0.021(4) 0.054(6) 0.006(4) 0.000(5) -0.005(4)
 C4 0.047(6) 0.025(5) 0.069(8) -0.002(5) -0.002(6) -0.007(5)
 C5 0.034(5) 0.021(4) 0.067(7) -0.007(4) -0.013(5) -0.002(4)
 C6 0.035(6) 0.045(6) 0.053(6) 0.021(5) 0.011(5) 0.003(5)
 C7 0.035(6) 0.066(8) 0.088(10) 0.044(7) 0.013(6) 0.011(6)
 C8 0.045(6) 0.058(7) 0.056(7) 0.012(6) 0.012(6) -0.009(5)
 C10 0.049(6) 0.036(5) 0.044(6) -0.004(4) -0.003(5) 0.012(5)
 C11 0.065(8) 0.029(5) 0.072(8) 0.004(5) 0.009(7) -0.006(5)
 C12 0.063(7) 0.019(4) 0.059(7) 0.004(4) 0.001(6) 0.002(5)
 C13 0.046(2) 0.046(2) 0.046(2) -0.00001(15) 0.00000(15) -0.00001(15)
 C14 0.052(7) 0.043(6) 0.066(8) 0.001(6) -0.018(6) -0.009(5)
 C15 0.068(8) 0.049(7) 0.055(7) -0.012(6) -0.022(6) -0.002(6)
 C16 0.075(9) 0.050(7) 0.043(6) 0.002(5) -0.001(6) 0.012(6)
 C17 0.036(6) 0.057(7) 0.062(7) -0.005(6) 0.000(5) 0.005(5)
 C18 0.043(7) 0.048(7) 0.074(9) -0.007(6) -0.008(6) 0.006(5)
 C19 0.035(5) 0.052(7) 0.050(6) 0.015(5) 0.007(5) 0.011(5)
 C20 0.040(6) 0.044(6) 0.056(7) 0.018(5) 0.020(5) -0.005(5)
 C21 0.031(5) 0.036(6) 0.066(7) -0.008(5) -0.001(5) -0.008(4)
 C22 0.030(5) 0.042(6) 0.051(6) 0.002(5) -0.009(4) 0.007(4)
 C23 0.029(5) 0.036(5) 0.044(5) 0.008(4) 0.005(4) 0.004(4)
 C24 0.038(5) 0.038(5) 0.034(5) 0.006(4) -0.002(4) 0.005(4)
 C25 0.043(6) 0.047(6) 0.039(6) 0.012(5) 0.002(5) 0.005(5)
 C26 0.049(7) 0.037(6) 0.063(7) 0.016(5) 0.000(6) 0.003(5)
 C27 0.045(5) 0.054(6) 0.029(5) 0.008(4) -0.006(4) 0.000(5)
 C28 0.034(5) 0.057(7) 0.048(6) -0.015(5) -0.008(5) 0.001(5)
 C29 0.049(7) 0.062(8) 0.050(7) -0.018(6) 0.007(5) -0.005(6)
 C30 0.027(5) 0.042(6) 0.062(7) -0.005(5) 0.001(5) -0.017(4)
 C31 0.026(5) 0.035(6) 0.069(7) 0.010(5) 0.005(5) 0.006(4)
 C32 0.032(5) 0.039(6) 0.051(6) -0.009(5) -0.009(4) 0.011(4)
 C33 0.036(5) 0.037(6) 0.047(6) -0.002(5) -0.002(4) 0.004(4)
 C34 0.037(6) 0.094(10) 0.047(7) -0.013(7) 0.000(5) -0.013(6)
 C35 0.067(9) 0.037(7) 0.112(13) -0.011(7) 0.033(9) -0.021(6)
 C36 0.071(7) 0.045(6) 0.061(7) -0.002(6) -0.033(7) -0.014(6)
 C37 0.050(6) 0.075(9) 0.074(8) -0.027(7) 0.010(6) -0.005(6)
 C38 0.041(6) 0.095(10) 0.127(13) 0.086(10) 0.022(7) 0.018(6)
 C39 0.056(7) 0.048(6) 0.029(5) 0.000(4) 0.001(5) -0.010(5)
 C40 0.050(6) 0.048(6) 0.039(6) 0.000(5) 0.011(5) -0.006(5)
 C41 0.065(8) 0.047(7) 0.045(6) -0.001(5) 0.009(5) 0.018(6)
 C42 0.044(6) 0.078(9) 0.043(6) 0.003(6) -0.001(5) -0.002(6)
 C45 0.038(6) 0.061(7) 0.041(5) 0.000(5) -0.004(4) -0.026(5)
 C46 0.053(7) 0.071(7) 0.032(5) -0.001(5) 0.013(5) -0.018(6)
 C47 0.045(6) 0.077(9) 0.043(6) -0.010(6) -0.010(5) -0.001(6)
 C48 0.054(7) 0.065(8) 0.056(8) 0.001(6) 0.007(6) 0.016(6)
 N13 0.047(5) 0.059(6) 0.029(4) -0.005(4) -0.005(4) 0.006(4)
 N14 0.041(5) 0.031(5) 0.076(7) 0.009(5) -0.011(5) -0.002(4)
 N15 0.046(5) 0.048(5) 0.039(5) -0.008(4) -0.002(4) -0.004(4)
 N16 0.066(6) 0.027(4) 0.047(5) 0.005(4) 0.013(5) 0.004(4)
 N17 0.037(4) 0.038(4) 0.030(4) 0.006(3) -0.003(3) -0.004(4)
 N18 0.040(4) 0.030(4) 0.021(3) 0.008(3) 0.000(3) -0.005(3)
 N19 0.042(5) 0.035(4) 0.046(5) 0.010(4) 0.006(4) 0.011(4)
 N20 0.021(4) 0.039(4) 0.040(4) -0.003(4) 0.004(3) 0.001(3)
 N21 0.025(4) 0.033(4) 0.043(5) 0.012(3) -0.002(3) -0.005(3)
 N22 0.041(5) 0.032(4) 0.048(5) 0.002(4) -0.011(4) 0.003(4)
 N23 0.043(5) 0.052(5) 0.043(5) 0.004(4) -0.003(4) 0.013(4)
 N24 0.042(5) 0.037(5) 0.048(5) 0.006(4) 0.002(4) 0.014(4)
 C49 0.025(4) 0.048(6) 0.034(5) 0.005(4) -0.003(4) 0.007(4)
 C50 0.033(5) 0.036(5) 0.059(7) -0.010(5) 0.015(5) 0.005(4)
 C51 0.032(5) 0.033(5) 0.052(6) -0.001(5) 0.017(5) 0.006(4)
 C52 0.034(5) 0.031(5) 0.059(6) 0.006(5) -0.004(5) 0.005(4)
 C53 0.030(5) 0.032(5) 0.053(6) -0.006(4) 0.006(4) 0.001(4)
 C54 0.026(4) 0.024(4) 0.042(5) 0.006(4) 0.000(4) -0.005(3)
 C55 0.046(6) 0.027(5) 0.040(5) 0.004(4) -0.006(4) 0.005(4)
 C56 0.037(5) 0.034(5) 0.062(7) 0.005(5) 0.003(5) -0.001(4)
 C57 0.029(5) 0.052(6) 0.046(6) 0.014(5) 0.005(4) 0.006(5)
 C58 0.029(5) 0.039(5) 0.035(5) 0.003(4) 0.002(4) -0.003(4)
 C59 0.054(6) 0.040(5) 0.027(5) 0.001(4) 0.001(4) 0.010(5)
 C60 0.025(5) 0.027(4) 0.041(5) -0.005(4) 0.002(4) -0.010(4)
 C61 0.023(4) 0.020(4) 0.055(6) -0.008(4) -0.007(4) -0.008(3)
 C62 0.027(4) 0.028(4) 0.037(5) 0.010(4) 0.005(4) 0.001(4)
 C63 0.0296(17) 0.0297(17) 0.0297(17) 0.00001(15) -0.00001(15) 0.00001(15)
 C64 0.042(6) 0.031(5) 0.036(5) 0.001(4) -0.007(4) -0.003(4)
 C65 0.025(5) 0.043(6) 0.055(6) 0.004(5) -0.002(4) -0.006(4)
 C66 0.039(5) 0.047(6) 0.037(5) -0.005(5) 0.003(4) -0.005(5)
 C67 0.041(6) 0.035(6) 0.068(8) -0.003(5) -0.018(6) -0.003(5)
 C68 0.032(5) 0.019(4) 0.046(5) 0.001(4) 0.001(4) -0.010(4)
 C69 0.0321(18) 0.0320(18) 0.0321(18) -0.00001(15) -0.00001(15) 0.00000(15)
 C70 0.030(5) 0.068(8) 0.047(6) -0.018(5) -0.010(5) -0.013(5)
 C71 0.068(8) 0.039(6) 0.041(6) -0.012(5) -0.023(6) 0.004(5)
 C72 0.043(6) 0.034(6) 0.094(10) -0.025(6) -0.029(7) 0.013(5)
 C73 0.036(6) 0.051(7) 0.103(11) 0.026(7) -0.014(7) -0.018(5)
 C74 0.048(6) 0.037(5) 0.031(5) 0.007(4) -0.003(4) -0.010(5)
 C75 0.068(8) 0.041(6) 0.041(6) 0.004(5) -0.021(6) 0.005(6)
 C76 0.030(5) 0.024(5) 0.052(6) 0.007(4) -0.010(4) 0.003(4)
 C77 0.032(5) 0.029(5) 0.068(7) 0.001(5) 0.004(5) 0.005(4)
 C78 0.028(5) 0.046(6) 0.057(7) 0.004(5) -0.008(5) -0.006(4)
 C79 0.026(4) 0.035(5) 0.039(5) 0.008(4) -0.001(4) -0.002(4)
 C80 0.030(5) 0.035(5) 0.051(6) 0.006(5) -0.007(4) -0.003(4)
 C81 0.034(5) 0.032(5) 0.066(7) 0.007(5) -0.016(5) 0.004(4)
 C82 0.043(6) 0.054(7) 0.056(7) -0.017(6) -0.007(5) 0.004(5)
 C83 0.048(6) 0.050(6) 0.050(6) 0.019(5) 0.015(5) 0.021(5)
 C84 0.032(5) 0.042(6) 0.064(7) -0.004(5) -0.017(5) -0.008(5)
 C85 0.052(6) 0.064(8) 0.026(5) -0.007(5) -0.007(4) -0.003(6)
 C86 0.034(5) 0.042(6) 0.052(6) 0.012(5) -0.009(5) -0.012(4)
 C87 0.036(5) 0.036(5) 0.036(5) 0.010(4) 0.002(4) 0.006(4)
 C88 0.046(6) 0.039(6) 0.046(6) -0.003(5) -0.007(5) 0.000(5)
 C89 0.046(6) 0.065(7) 0.022(4) 0.002(4) -0.008(4) -0.005(5)
 C90 0.032(5) 0.044(5) 0.034(5) 0.000(4) -0.004(4) -0.010(4)
 C91 0.082(9) 0.044(6) 0.031(5) -0.009(4) 0.011(6) -0.017(6)
 C92 0.040(6) 0.055(7) 0.061(7) 0.002(6) 0.004(5) -0.015(5)
 C93 0.063(7) 0.041(6) 0.041(6) -0.011(5) -0.003(5) 0.005(5)
 C94 0.043(6) 0.048(6) 0.034(5) -0.007(4) 0.006(4) -0.006(5)
 C95 0.039(5) 0.039(5) 0.032(5) 0.007(4) 0.000(4) 0.000(4)
 C96 0.043(5) 0.032(5) 0.021(4) 0.005(4) 0.002(4) -0.007(4)

_geom_special_details
;
 All esds (except the esd in the dihedral angle between two l.s. planes)
 are estimated using the full covariance matrix.  The cell esds are taken
 into account individually in the estimation of esds in distances, angles
 and torsion angles; correlations between esds in cell parameters are only
 used when they are defined by crystal symmetry.  An approximate (isotropic)
 treatment of cell esds is used for estimating esds involving l.s. planes.
;
loop_
  _geom_bond_atom_site_label_1
  _geom_bond_atom_site_label_2
  _geom_bond_distance
  _geom_bond_site_symmetry_2
  _geom_bond_publ_flag
 N1 C25 1.449(14) . ?
 N1 C40 1.499(14) . ?
 N2 C18 1.498(16) . ?
 N2 C39 1.496(16) . ?
 N3A C9 1.423(16) . ?
 N3A C44A 1.482(17) . ?
 N3B C9 1.64(2) . ?
 N3B C44B 1.52(2) . ?
 N4 C17 1.443(16) . ?
 N4 C43A 1.505(18) . ?
 N4 C43B 1.46(2) . ?
 N5 C35 1.492(17) . ?
 N5 C47 1.489(16) . ?
 N6 C16 1.548(17) . ?
 N6 C48 1.472(17) . ?
 N7 C34 1.454(16) . ?
 N7 C45 1.495(15) . ?
 N8 C7 1.534(15) . ?
 N8 C46 1.469(17) . ?
 N9 C8 1.523(16) . ?
 N9 C41 1.497(16) . ?
 N10 C26 1.548(15) . ?
 N10 C42 1.531(17) . ?
 N11 C36 1.437(17) . ?
 N11 C37 1.407(18) . ?
 N12 C27 1.516(15) . ?
 N12 C38 1.423(17) . ?
 C1 C2 1.41(2) . ?
 C1 C6 1.393(18) . ?
 C1 C7 1.487(18) . ?
 C2 C3 1.403(18) . ?
 C3 C4 1.405(17) . ?
 C3 C8 1.529(18) . ?
 C4 C5 1.410(17) . ?
 C5 C6 1.393(15) . ?
 C5 C9 1.440(19) . ?
 C10 C11 1.384(18) . ?
 C10 C15 1.379(19) . ?
 C10 C16 1.520(18) . ?
 C11 C12 1.392(19) . ?
 C12 C13 1.453(18) . ?
 C12 C17 1.463(18) . ?
 C13 C14 1.368(18) . ?
 C14 C15 1.42(2) . ?
 C14 C18 1.502(18) . ?
 C19 C20 1.360(17) . ?
 C19 C24 1.396(16) . ?
 C19 C25 1.529(17) . ?
 C20 C21 1.373(17) . ?
 C21 C22 1.391(17) . ?
 C21 C26 1.524(16) . ?
 C22 C23 1.341(16) . ?
 C23 C24 1.405(15) . ?
 C23 C27 1.513(14) . ?
 C28 C29 1.456(19) . ?
 C28 C33 1.395(16) . ?
 C28 C34 1.470(19) . ?
 C29 C30 1.344(19) . ?
 C30 C31 1.398(18) . ?
 C30 C35 1.501(17) . ?
 C31 C32 1.397(15) . ?
 C32 C33 1.368(16) . ?
 C32 C36 1.509(17) . ?
 C37 C38 1.68(2) . ?
 C39 C40 1.488(16) . ?
 C41 C42 1.517(17) . ?
 C43A C44A 1.58(2) . ?
 C43B C44B 1.49(3) . ?
 C45 C46 1.521(16) . ?
 C47 C48 1.507(18) . ?
 N13 C82 1.532(16) . ?
 N13 C94 1.504(14) . ?
 N14 C73 1.447(16) . ?
 N14 C93 1.490(15) . ?
 N15 C75 1.525(15) . ?
 N15 C85 1.510(14) . ?
 N16 C56 1.520(14) . ?
 N16 C86 1.525(15) . ?
 N17 C74 1.469(13) . ?
 N17 C95 1.510(13) . ?
 N18 C66 1.498(13) . ?
 N18 C96 1.515(11) . ?
 N19 C57 1.496(14) . ?
 N19 C87 1.489(14) . ?
 N20 C65 1.529(14) . ?
 N20 C88 1.497(14) . ?
 N21 C64 1.506(13) . ?
 N21 C89 1.530(12) . ?
 N22 C84 1.490(13) . ?
 N22 C90 1.491(14) . ?
 N23 C83 1.572(14) . ?
 N23 C91 1.484(14) . ?
 N24 C55 1.493(13) . ?
 N24 C92 1.464(15) . ?
 C49 C50 1.338(16) . ?
 C49 C54 1.403(14) . ?
 C49 C55 1.568(14) . ?
 C50 C51 1.349(17) . ?
 C51 C52 1.455(17) . ?
 C51 C56 1.481(15) . ?
 C52 C53 1.394(15) . ?
 C53 C54 1.359(15) . ?
 C53 C57 1.567(16) . ?
 C58 C59 1.387(15) . ?
 C58 C63 1.409(14) . ?
 C58 C64 1.516(14) . ?
 C59 C60 1.389(14) . ?
 C60 C61 1.403(15) . ?
 C60 C65 1.512(13) . ?
 C61 C62 1.409(13) . ?
 C62 C63 1.441(13) . ?
 C62 C66 1.519(14) . ?
 C67 C68 1.371(15) . ?
 C67 C72 1.35(2) . ?
 C67 C73 1.563(17) . ?
 C68 C69 1.360(14) . ?
 C69 C70 1.377(16) . ?
 C69 C74 1.531(14) . ?
 C70 C71 1.435(15) . ?
 C71 C72 1.429(18) . ?
 C71 C75 1.511(18) . ?
 C76 C77 1.427(16) . ?
 C76 C81 1.329(17) . ?
 C76 C84 1.500(14) . ?
 C77 C78 1.374(16) . ?
 C78 C79 1.439(16) . ?
 C78 C82 1.478(18) . ?
 C79 C80 1.383(14) . ?
 C80 C81 1.424(15) . ?
 C80 C83 1.513(17) . ?
 C85 C86 1.519(16) . ?
 C87 C88 1.501(15) . ?
 C89 C90 1.510(14) . ?
 C91 C92 1.48(2) . ?
 C93 C94 1.557(17) . ?
 C95 C96 1.514(14) . ?

loop_
  _geom_angle_atom_site_label_1
  _geom_angle_atom_site_label_2
  _geom_angle_atom_site_label_3
  _geom_angle
  _geom_angle_site_symmetry_1
  _geom_angle_site_symmetry_3
  _geom_angle_publ_flag
 C25 N1 C40 114.2(10) . . ?
 C39 N2 C18 111.8(10) . . ?
 C9 N3A C44A 112.5(13) . . ?
 C44B N3B C9 108.3(17) . . ?
 C17 N4 C43A 114.5(11) . . ?
 C17 N4 C43B 154.7(15) . . ?
 C47 N5 C35 112.8(11) . . ?
 C48 N6 C16 113.6(10) . . ?
 C34 N7 C45 116.8(9) . . ?
 C46 N8 C7 114.9(9) . . ?
 C41 N9 C8 111.4(10) . . ?
 C42 N10 C26 110.0(9) . . ?
 C37 N11 C36 116.2(11) . . ?
 C38 N12 C27 116.7(11) . . ?
 C2 C1 C7 119.1(13) . . ?
 C6 C1 C2 116.8(12) . . ?
 C6 C1 C7 124.1(14) . . ?
 C3 C2 C1 121.7(13) . . ?
 C2 C3 C4 119.6(13) . . ?
 C2 C3 C8 119.8(12) . . ?
 C4 C3 C8 120.6(11) . . ?
 C3 C4 C5 119.5(11) . . ?
 C4 C5 C9 122.6(11) . . ?
 C6 C5 C4 118.9(12) . . ?
 C6 C5 C9 118.4(11) . . ?
 C5 C6 C1 123.2(13) . . ?
 C1 C7 N8 111.7(10) . . ?
 N9 C8 C3 111.0(9) . . ?
 N3A C9 C5 128.6(13) . . ?
 C5 C9 N3B 95.9(12) . . ?
 C11 C10 C16 118.7(11) . . ?
 C15 C10 C11 121.1(12) . . ?
 C15 C10 C16 120.0(11) . . ?
 C10 C11 C12 119.7(13) . . ?
 C11 C12 C13 120.7(12) . . ?
 C11 C12 C17 122.5(12) . . ?
 C13 C12 C17 116.8(11) . . ?
 C14 C13 C12 117.2(12) . . ?
 C13 C14 C15 121.9(12) . . ?
 C13 C14 C18 119.2(13) . . ?
 C15 C14 C18 118.9(12) . . ?
 C10 C15 C14 119.3(12) . . ?
 C10 C16 N6 109.9(10) . . ?
 N4 C17 C12 116.6(11) . . ?
 N2 C18 C14 115.2(11) . . ?
 C20 C19 C24 120.1(11) . . ?
 C20 C19 C25 120.4(10) . . ?
 C24 C19 C25 119.4(11) . . ?
 C19 C20 C21 120.6(11) . . ?
 C20 C21 C22 120.0(11) . . ?
 C20 C21 C26 119.8(11) . . ?
 C22 C21 C26 120.2(11) . . ?
 C23 C22 C21 120.0(11) . . ?
 C22 C23 C24 120.8(10) . . ?
 C22 C23 C27 117.9(10) . . ?
 C24 C23 C27 121.1(9) . . ?
 C19 C24 C23 118.5(10) . . ?
 N1 C25 C19 114.2(10) . . ?
 C21 C26 N10 112.0(10) . . ?
 C23 C27 N12 111.9(9) . . ?
 C29 C28 C34 120.2(11) . . ?
 C33 C28 C29 115.0(11) . . ?
 C33 C28 C34 124.8(12) . . ?
 C30 C29 C28 123.0(11) . . ?
 C29 C30 C31 118.7(11) . . ?
 C29 C30 C35 121.6(13) . . ?
 C31 C30 C35 119.5(13) . . ?
 C32 C31 C30 121.0(12) . . ?
 C31 C32 C36 119.7(11) . . ?
 C33 C32 C31 119.0(11) . . ?
 C33 C32 C36 121.2(10) . . ?
 C32 C33 C28 123.2(11) . . ?
 N7 C34 C28 113.9(10) . . ?
 N5 C35 C30 111.9(11) . . ?
 N11 C36 C32 116.6(13) . . ?
 N11 C37 C38 108.5(12) . . ?
 N12 C38 C37 106.5(13) . . ?
 C40 C39 N2 112.8(10) . . ?
 C39 C40 N1 115.1(9) . . ?
 N9 C41 C42 113.2(10) . . ?
 C41 C42 N10 113.1(11) . . ?
 N4 C43A C44A 103.2(13) . . ?
 N4 C43B C44B 125(2) . . ?
 N3A C44A C43A 108.7(14) . . ?
 C43B C44B N3B 108(2) . . ?
 N7 C45 C46 112.3(9) . . ?
 N8 C46 C45 113.2(10) . . ?
 N5 C47 C48 116.3(11) . . ?
 N6 C48 C47 113.4(11) . . ?
 C94 N13 C82 113.7(9) . . ?
 C73 N14 C93 113.7(10) . . ?
 C85 N15 C75 110.6(9) . . ?
 C56 N16 C86 111.0(8) . . ?
 C74 N17 C95 113.9(8) . . ?
 C66 N18 C96 110.7(7) . . ?
 C87 N19 C57 112.3(8) . . ?
 C88 N20 C65 113.3(8) . . ?
 C64 N21 C89 114.2(9) . . ?
 C84 N22 C90 113.1(8) . . ?
 C91 N23 C83 111.6(9) . . ?
 C92 N24 C55 112.1(9) . . ?
 C50 C49 C54 118.3(10) . . ?
 C50 C49 C55 121.2(10) . . ?
 C54 C49 C55 120.3(9) . . ?
 C49 C50 C51 125.3(11) . . ?
 C50 C51 C52 116.4(10) . . ?
 C50 C51 C56 123.4(11) . . ?
 C52 C51 C56 120.1(10) . . ?
 C53 C52 C51 119.0(10) . . ?
 C52 C53 C57 117.9(10) . . ?
 C54 C53 C52 120.2(10) . . ?
 C54 C53 C57 121.9(9) . . ?
 C53 C54 C49 120.7(9) . . ?
 N24 C55 C49 113.7(9) . . ?
 C51 C56 N16 113.8(9) . . ?
 N19 C57 C53 111.0(8) . . ?
 C59 C58 C63 120.7(9) . . ?
 C59 C58 C64 119.9(9) . . ?
 C63 C58 C64 119.4(9) . . ?
 C58 C59 C60 120.0(10) . . ?
 C59 C60 C61 122.0(9) . . ?
 C59 C60 C65 119.6(10) . . ?
 C61 C60 C65 118.4(9) . . ?
 C60 C61 C62 118.3(9) . . ?
 C61 C62 C63 120.2(9) . . ?
 C61 C62 C66 119.8(9) . . ?
 C63 C62 C66 119.8(8) . . ?
 C58 C63 C62 118.6(9) . . ?
 N21 C64 C58 110.5(8) . . ?
 C60 C65 N20 110.4(8) . . ?
 N18 C66 C62 109.1(8) . . ?
 C68 C67 C73 121.2(13) . . ?
 C72 C67 C68 121.0(11) . . ?
 C72 C67 C73 117.6(12) . . ?
 C69 C68 C67 122.1(11) . . ?
 C68 C69 C70 118.6(10) . . ?
 C68 C69 C74 121.5(9) . . ?
 C70 C69 C74 119.6(9) . . ?
 C69 C70 C71 121.8(11) . . ?
 C70 C71 C75 122.1(12) . . ?
 C72 C71 C70 116.1(12) . . ?
 C72 C71 C75 121.8(11) . . ?
 C67 C72 C71 120.4(11) . . ?
 N14 C73 C67 109.8(10) . . ?
 N17 C74 C69 110.6(8) . . ?
 C71 C75 N15 109.0(9) . . ?
 C77 C76 C84 120.3(10) . . ?
 C81 C76 C77 117.5(9) . . ?
 C81 C76 C84 122.2(10) . . ?
 C78 C77 C76 120.5(11) . . ?
 C77 C78 C79 120.2(11) . . ?
 C77 C78 C82 119.1(11) . . ?
 C79 C78 C82 120.7(10) . . ?
 C80 C79 C78 119.6(10) . . ?
 C79 C80 C81 116.8(11) . . ?
 C79 C80 C83 121.3(9) . . ?
 C81 C80 C83 121.8(10) . . ?
 C76 C81 C80 125.4(11) . . ?
 C78 C82 N13 110.2(9) . . ?
 C80 C83 N23 104.6(10) . . ?
 N22 C84 C76 112.3(9) . . ?
 N15 C85 C86 116.9(10) . . ?
 C85 C86 N16 112.0(9) . . ?
 N19 C87 C88 116.0(8) . . ?
 N20 C88 C87 113.6(9) . . ?
 C90 C89 N21 114.7(9) . . ?
 N22 C90 C89 113.4(9) . . ?
 C92 C91 N23 113.5(10) . . ?
 N24 C92 C91 113.6(11) . . ?
 N14 C93 C94 112.1(10) . . ?
 N13 C94 C93 112.9(9) . . ?
 N17 C95 C96 113.8(8) . . ?
 C95 C96 N18 111.3(7) . . ?

loop_
  _geom_torsion_atom_site_label_1
  _geom_torsion_atom_site_label_2
  _geom_torsion_atom_site_label_3
  _geom_torsion_atom_site_label_4
  _geom_torsion
  _geom_torsion_site_symmetry_1
  _geom_torsion_site_symmetry_2
  _geom_torsion_site_symmetry_3
  _geom_torsion_site_symmetry_4
  _geom_torsion_publ_flag
 N2 C39 C40 N1 77.9(13) . . . . ?
 N4 C43A C44A N3A -175.7(15) . . . . ?
 N4 C43B C44B N3B 86(3) . . . . ?
 N5 C47 C48 N6 -75.3(16) . . . . ?
 N7 C45 C46 N8 85.2(14) . . . . ?
 N9 C41 C42 N10 -77.8(15) . . . . ?
 N11 C37 C38 N12 179.2(13) . . . . ?
 C1 C2 C3 C4 -5.4(17) . . . . ?
 C1 C2 C3 C8 173.0(11) . . . . ?
 C2 C1 C6 C5 -2.9(18) . . . . ?
 C2 C1 C7 N8 71.8(17) . . . . ?
 C2 C3 C4 C5 1.0(16) . . . . ?
 C2 C3 C8 N9 89.2(12) . . . . ?
 C3 C4 C5 C6 2.2(16) . . . . ?
 C3 C4 C5 C9 179.0(11) . . . . ?
 C4 C3 C8 N9 -92.4(12) . . . . ?
 C4 C5 C6 C1 -1.3(17) . . . . ?
 C4 C5 C9 N3A -59(2) . . . . ?
 C4 C5 C9 N3B -71.9(15) . . . . ?
 C6 C1 C2 C3 6.2(18) . . . . ?
 C6 C1 C7 N8 -109.1(14) . . . . ?
 C6 C5 C9 N3A 118.3(16) . . . . ?
 C6 C5 C9 N3B 104.9(14) . . . . ?
 C7 N8 C46 C45 171.6(11) . . . . ?
 C7 C1 C2 C3 -174.7(11) . . . . ?
 C7 C1 C6 C5 178.1(11) . . . . ?
 C8 N9 C41 C42 -65.0(14) . . . . ?
 C8 C3 C4 C5 -177.3(10) . . . . ?
 C9 N3A C44A C43A 174.0(14) . . . . ?
 C9 N3B C44B C43B 129(2) . . . . ?
 C9 C5 C6 C1 -178.2(12) . . . . ?
 C10 C11 C12 C13 2.1(17) . . . . ?
 C10 C11 C12 C17 -176.4(11) . . . . ?
 C11 C10 C15 C14 -1.5(19) . . . . ?
 C11 C10 C16 N6 -89.6(13) . . . . ?
 C11 C12 C13 C14 -0.9(17) . . . . ?
 C11 C12 C17 N4 -72.1(15) . . . . ?
 C12 C13 C14 C15 -1.5(19) . . . . ?
 C12 C13 C14 C18 179.7(11) . . . . ?
 C13 C12 C17 N4 109.3(12) . . . . ?
 C13 C14 C15 C10 3(2) . . . . ?
 C13 C14 C18 N2 -115.9(14) . . . . ?
 C15 C10 C11 C12 -0.8(18) . . . . ?
 C15 C10 C16 N6 94.5(14) . . . . ?
 C15 C14 C18 N2 65.3(17) . . . . ?
 C16 N6 C48 C47 -62.2(15) . . . . ?
 C16 C10 C11 C12 -176.6(11) . . . . ?
 C16 C10 C15 C14 174.2(11) . . . . ?
 C17 N4 C43A C44A 170.1(13) . . . . ?
 C17 N4 C43B C44B 77(4) . . . . ?
 C17 C12 C13 C14 177.7(11) . . . . ?
 C18 N2 C39 C40 170.6(10) . . . . ?
 C18 C14 C15 C10 -178.5(11) . . . . ?
 C19 C20 C21 C22 1.0(18) . . . . ?
 C19 C20 C21 C26 179.2(11) . . . . ?
 C20 C19 C24 C23 0.1(17) . . . . ?
 C20 C19 C25 N1 -94.0(13) . . . . ?
 C20 C21 C22 C23 -1.3(16) . . . . ?
 C20 C21 C26 N10 -61.3(14) . . . . ?
 C21 C22 C23 C24 1.0(16) . . . . ?
 C21 C22 C23 C27 -173.7(10) . . . . ?
 C22 C21 C26 N10 116.9(12) . . . . ?
 C22 C23 C24 C19 -0.4(16) . . . . ?
 C22 C23 C27 N12 -109.3(11) . . . . ?
 C24 C19 C20 C21 -0.4(18) . . . . ?
 C24 C19 C25 N1 90.5(13) . . . . ?
 C24 C23 C27 N12 76.0(13) . . . . ?
 C25 N1 C40 C39 61.3(14) . . . . ?
 C25 C19 C20 C21 -175.8(10) . . . . ?
 C25 C19 C24 C23 175.6(9) . . . . ?
 C26 N10 C42 C41 -165.8(11) . . . . ?
 C26 C21 C22 C23 -179.5(10) . . . . ?
 C27 N12 C38 C37 -171.6(10) . . . . ?
 C27 C23 C24 C19 174.1(10) . . . . ?
 C28 C29 C30 C31 -2.5(18) . . . . ?
 C28 C29 C30 C35 -178.3(12) . . . . ?
 C29 C28 C33 C32 -0.1(17) . . . . ?
 C29 C28 C34 N7 -94.7(15) . . . . ?
 C29 C30 C31 C32 2.6(16) . . . . ?
 C29 C30 C35 N5 -67.4(18) . . . . ?
 C30 C31 C32 C33 -1.5(16) . . . . ?
 C30 C31 C32 C36 -178.3(11) . . . . ?
 C31 C30 C35 N5 116.9(14) . . . . ?
 C31 C32 C33 C28 0.2(17) . . . . ?
 C31 C32 C36 N11 -112.4(13) . . . . ?
 C33 C28 C29 C30 1.3(18) . . . . ?
 C33 C28 C34 N7 85.4(15) . . . . ?
 C33 C32 C36 N11 70.9(15) . . . . ?
 C34 N7 C45 C46 61.7(15) . . . . ?
 C34 C28 C29 C30 -178.6(11) . . . . ?
 C34 C28 C33 C32 179.8(11) . . . . ?
 C35 N5 C47 C48 -172.7(13) . . . . ?
 C35 C30 C31 C32 178.5(11) . . . . ?
 C36 N11 C37 C38 -179.8(12) . . . . ?
 C36 C32 C33 C28 176.9(11) . . . . ?
 C37 N11 C36 C32 62.8(16) . . . . ?
 C38 N12 C27 C23 61.7(15) . . . . ?
 C39 N2 C18 C14 52.4(15) . . . . ?
 C40 N1 C25 C19 161.5(9) . . . . ?
 C41 N9 C8 C3 -160.9(10) . . . . ?
 C42 N10 C26 C21 -54.4(14) . . . . ?
 C43A N4 C17 C12 -68.8(16) . . . . ?
 C43B N4 C17 C12 -124(3) . . . . ?
 C44A N3A C9 C5 -64(2) . . . . ?
 C44B N3B C9 C5 -160.9(17) . . . . ?
 C45 N7 C34 C28 163.2(11) . . . . ?
 C46 N8 C7 C1 45.8(17) . . . . ?
 C47 N5 C35 C30 -54.8(18) . . . . ?
 C48 N6 C16 C10 -159.9(10) . . . . ?
 N14 C93 C94 N13 -81.8(13) . . . . ?
 N15 C85 C86 N16 81.8(13) . . . . ?
 N17 C95 C96 N18 84.6(10) . . . . ?
 N19 C87 C88 N20 -67.2(12) . . . . ?
 N21 C89 C90 N22 70.8(12) . . . . ?
 N23 C91 C92 N24 -83.6(13) . . . . ?
 C49 C50 C51 C52 0.3(17) . . . . ?
 C49 C50 C51 C56 178.5(10) . . . . ?
 C50 C49 C54 C53 1.8(15) . . . . ?
 C50 C49 C55 N24 108.1(12) . . . . ?
 C50 C51 C52 C53 0.7(15) . . . . ?
 C50 C51 C56 N16 -115.0(12) . . . . ?
 C51 C52 C53 C54 -0.4(16) . . . . ?
 C51 C52 C53 C57 177.8(9) . . . . ?
 C52 C51 C56 N16 63.1(14) . . . . ?
 C52 C53 C54 C49 -0.8(15) . . . . ?
 C52 C53 C57 N19 92.2(11) . . . . ?
 C54 C49 C50 C51 -1.5(17) . . . . ?
 C54 C49 C55 N24 -77.0(12) . . . . ?
 C54 C53 C57 N19 -89.7(11) . . . . ?
 C55 N24 C92 C91 179.8(9) . . . . ?
 C55 C49 C50 C51 173.5(10) . . . . ?
 C55 C49 C54 C53 -173.3(9) . . . . ?
 C56 N16 C86 C85 166.4(9) . . . . ?
 C56 C51 C52 C53 -177.6(10) . . . . ?
 C57 N19 C87 C88 -60.2(12) . . . . ?
 C57 C53 C54 C49 -178.9(9) . . . . ?
 C58 C59 C60 C61 3.0(16) . . . . ?
 C58 C59 C60 C65 -178.5(10) . . . . ?
 C59 C58 C63 C62 -0.8(15) . . . . ?
 C59 C58 C64 N21 -84.8(12) . . . . ?
 C59 C60 C61 C62 -4.0(14) . . . . ?
 C59 C60 C65 N20 -77.0(12) . . . . ?
 C60 C61 C62 C63 2.5(14) . . . . ?
 C60 C61 C62 C66 178.9(9) . . . . ?
 C61 C60 C65 N20 101.5(10) . . . . ?
 C61 C62 C63 C58 -0.2(14) . . . . ?
 C61 C62 C66 N18 -102.5(10) . . . . ?
 C63 C58 C59 C60 -0.5(16) . . . . ?
 C63 C58 C64 N21 94.6(11) . . . . ?
 C63 C62 C66 N18 73.9(11) . . . . ?
 C64 N21 C89 C90 55.6(12) . . . . ?
 C64 C58 C59 C60 178.9(9) . . . . ?
 C64 C58 C63 C62 179.7(9) . . . . ?
 C65 N20 C88 C87 -176.5(8) . . . . ?
 C65 C60 C61 C62 177.5(9) . . . . ?
 C66 N18 C96 C95 169.4(8) . . . . ?
 C66 C62 C63 C58 -176.5(9) . . . . ?
 C67 C68 C69 C70 0.6(17) . . . . ?
 C67 C68 C69 C74 -173.7(10) . . . . ?
 C68 C67 C72 C71 -0.6(18) . . . . ?
 C68 C67 C73 N14 113.9(14) . . . . ?
 C68 C69 C70 C71 0.8(19) . . . . ?
 C68 C69 C74 N17 -109.6(11) . . . . ?
 C69 C70 C71 C72 -1.9(18) . . . . ?
 C69 C70 C71 C75 176.1(11) . . . . ?
 C70 C69 C74 N17 76.2(13) . . . . ?
 C70 C71 C72 C67 1.8(18) . . . . ?
 C70 C71 C75 N15 90.3(14) . . . . ?
 C72 C67 C68 C69 -0.7(17) . . . . ?
 C72 C67 C73 N14 -62.8(16) . . . . ?
 C72 C71 C75 N15 -91.8(13) . . . . ?
 C73 N14 C93 C94 -166.0(11) . . . . ?
 C73 C67 C68 C69 -177.2(10) . . . . ?
 C73 C67 C72 C71 176.1(11) . . . . ?
 C74 N17 C95 C96 176.7(8) . . . . ?
 C74 C69 C70 C71 175.2(11) . . . . ?
 C75 N15 C85 C86 60.0(13) . . . . ?
 C75 C71 C72 C67 -176.2(11) . . . . ?
 C76 C77 C78 C79 -0.2(16) . . . . ?
 C76 C77 C78 C82 178.4(10) . . . . ?
 C77 C76 C81 C80 -0.3(16) . . . . ?
 C77 C76 C84 N22 77.4(13) . . . . ?
 C77 C78 C79 C80 -0.9(15) . . . . ?
 C77 C78 C82 N13 85.0(12) . . . . ?
 C78 C79 C80 C81 1.3(14) . . . . ?
 C78 C79 C80 C83 178.7(10) . . . . ?
 C79 C78 C82 N13 -96.4(12) . . . . ?
 C79 C80 C81 C76 -0.7(16) . . . . ?
 C79 C80 C83 N23 -72.7(12) . . . . ?
 C81 C76 C77 C78 0.7(16) . . . . ?
 C81 C76 C84 N22 -103.0(12) . . . . ?
 C81 C80 C83 N23 104.5(11) . . . . ?
 C82 N13 C94 C93 -58.9(13) . . . . ?
 C82 C78 C79 C80 -179.5(10) . . . . ?
 C83 N23 C91 C92 -166.6(10) . . . . ?
 C83 C80 C81 C76 -178.1(11) . . . . ?
 C84 N22 C90 C89 -179.6(9) . . . . ?
 C84 C76 C77 C78 -179.7(10) . . . . ?
 C84 C76 C81 C80 -179.9(10) . . . . ?
 C85 N15 C75 C71 164.7(9) . . . . ?
 C86 N16 C56 C51 49.4(13) . . . . ?
 C87 N19 C57 C53 -163.2(8) . . . . ?
 C88 N20 C65 C60 -55.6(11) . . . . ?
 C89 N21 C64 C58 163.5(8) . . . . ?
 C90 N22 C84 C76 55.8(13) . . . . ?
 C91 N23 C83 C80 -160.0(9) . . . . ?
 C92 N24 C55 C49 -71.3(12) . . . . ?
 C93 N14 C73 C67 -52.5(17) . . . . ?
 C94 N13 C82 C78 -161.4(10) . . . . ?
 C95 N17 C74 C69 70.3(11) . . . . ?
 C96 N18 C66 C62 157.6(8) . . . . ?


#==============================================================================
# start Validation Reply Form
#==============================================================================
_PLAT201_ALERT_2_B
;
Problem: Isotropic non-H Atoms in Main Residue(s) ....... 4 Report
Response: One of the cage vertices was disordered over two positions. 
Disordered atoms were refined isotropically.
; 
_PLAT306_ALERT_2_B
;
Problem: Isolated Oxygen Atom (H-atoms Missing ?)
Response: It was not possible to accurately locate H-atoms for the H2O
molecules in the crystal structure.  
;
_PLAT340_ALERT_3_B
;
Problem: LLow Bond Precision on C-C Bonds ............... 0.0115 Ang.
Response: Disorder in the crystal structure resulted in low
bond precision on C-C bonds.
; 
#==============================================================================
# end Validation Reply Form
#==============================================================================

_shelx_res_file
;
TITL MJR1223_Tetragonal_P in P41 #76
CELL 0.6889 20.2276 20.2276 32.0164 90 90 90
ZERR 8 0.0015 0.0015 0.0026 0 0 0
LATT -1
SYMM -Y,+X,0.25+Z
SYMM -X,-Y,0.5+Z
SYMM +Y,-X,0.75+Z

SFAC  C 2.310 20.844 1.02 10.208 1.589 0.569 0.865 51.651 0.216 0.003 0.001 =
 10.848 0.77 12.011
SFAC H Cl
SFAC  N 12.213 0.006 3.132 9.893 2.013 28.997 1.166 0.583 -11.529 0.006 =
 0.003 18.337 0.77 14.007
SFAC  O 3.049 13.277 2.287 5.701 1.546 0.324 0.867 32.909 0.251 0.011 0.006 =
 30.192 0.77 15.999
DISP Cl 0.142 0.151 623.983
DISP H -0 0 0.623
UNIT 384 728 96 96 32

DFIX 1.51 N3A C44A
DFIX 1.51 N3A C9
SADI N3A C44A N3B C44B
SADI C44A C43A C44B C43B
SADI N3A C9 N3B C9
SADI N4 C43A N4 C43B
DELU C27 N12 C38 C37 N11 C36
DELU C7 N8 C46 C45 N7 C34
SIMU 0.04 0.08 1.7 C27 N12 C38 C37 N11 C36
SIMU 0.04 0.08 1.7 C7 N8 C46 C45 N7 C34
ISOR 0.001 0.002 C63 C69 C13
EADP N3B C44B C43B

L.S. 100
PLAN  50
TEMP -173.15
BOND
MORE -1
CONF
fmap 2
acta 52
SHEL 9999 0.82
TWIN 0 1 0 1 0 0 0 0 -1 2
REM <HKL>C:/Users/marcs/Documents/Data%20-%20SCXRD/Final/LM_015/Additional%20R
REM efinements%20with%20more%20H2O%20(FINAL%20PUBLISHED%20DATA)/new%20shelx/LM
REM _015.hkl</HKL>

WGHT    0.129000    5.941000
BASF   0.49634
FVAR       0.03578   0.31215   0.60787   0.46637   0.16781   0.86435   0.73261
FVAR       0.87725   0.87289
PART 13
CL1   3    0.868637    0.005578    0.621273   -51.00000    0.03625    0.06943 =
         0.04553    0.01022   -0.00678   -0.01538

PART 0
PART 1
CL38  3    0.327849    0.860440    0.589523    71.00000    0.03613    0.03650 =
         0.02946   -0.00381   -0.00648   -0.00254

PART 0
CL27  3    0.493625    0.386814    0.531299    11.00000    0.07549    0.03657 =
         0.04142    0.00259   -0.00748   -0.01366

PART 15
CL2   3    0.004172    0.126836    0.543262    10.65000    0.10613    0.04315 =
         0.06599   -0.00736    0.01414   -0.02601

PART 0
PART 1
CL46  3    0.116794    0.509195    0.615995    10.80000    0.02546    0.04334 =
         0.03553    0.01014    0.00353    0.00678

PART 0
PART 2
CL3   3    0.155246    0.679196    0.578942    10.75000    0.04848    0.03144 =
         0.03105    0.00702    0.00419    0.00745

CL32  3    0.322340    0.399865    0.467223   -61.00000    0.05170
PART 0
PART 1
CL4   3    0.826928    0.849380    0.820159    10.80000    0.04462    0.06781 =
         0.03968   -0.00924    0.00947    0.00394

PART 0
PART 3
CL42  3    0.121880    0.874787    0.584092    10.22500    0.02674

PART 0
PART 2
CL5   3    0.847104    0.823793    0.835845    10.20000    0.09612

PART 0
PART 4
CL25  3    0.514442    0.878565    0.537121    21.00000    0.08462

PART 0
PART 11
CL6   3    0.825050    0.114779    0.438141   -41.00000    0.06408    0.03769 =
         0.04148   -0.01650    0.00538   -0.01014

PART 0
PART 2
CL29  3    0.222272    0.144555    0.476863    10.20000    0.05509    0.05199 =
         0.06439    0.01601   -0.00070    0.00438

PART 0
PART 12
CL7   3    0.780113    0.144784    0.432041    41.00000    0.05064    0.05734 =
         0.06383   -0.02874   -0.00228    0.00365

PART 0
CL34  3    0.370711    0.629757    0.572029    10.50000    0.02376    0.01296 =
         0.03692   -0.00122   -0.00459   -0.00374
CL35  3    0.368259    0.619119    0.567005    10.25000    0.02396
CL36  3    0.383978    0.617663    0.571787    10.25000    0.02394

CL8   3    0.616385    0.127499    0.577648    11.00000    0.03755    0.04259 =
         0.04718    0.00773    0.00213    0.00680
PART 1
CL40  3    0.111002    0.894123    0.581326    10.47500    0.02387

PART 0
CL9   3    0.880978    0.381732    0.580861    10.33333    0.03316
CL10  3    0.886577    0.395094    0.580199    10.33333    0.02890
CL11  3    0.877521    0.391471    0.571714    10.33333    0.02458

PART 1
CL44  3    0.163010    0.655422    0.577389    10.25000    0.04194

PART 0
PART 2
CL12  3    0.995711    0.617797    0.535997    10.25000    0.11812    0.06483 =
         0.05871   -0.03465    0.00734    0.03313

PART 0
PART 6
CL24  3    0.676658    0.896261    0.473518    31.00000    0.04296    0.02985 =
         0.02854   -0.00559    0.00282   -0.00283

PART 0
PART 1
CL13  3    0.981240    0.628962    0.550139    10.75000    0.05190    0.02878 =
         0.03455   -0.00372    0.00119    0.00842

PART 0
PART 3
CL26  3    0.491539    0.878854    0.535365   -21.00000    0.04838    0.03008 =
         0.05379    0.01203    0.00750    0.01262

PART 0
PART 14
CL14  3    0.887764    0.962480    0.611468    51.00000    0.13318

PART 0
CL28  3    0.375072    0.026007    0.617811    11.00000    0.04184    0.06299 =
         0.06005   -0.01475   -0.00634    0.00143

PART 1
CL15  3    0.826476    0.612650    0.469191    91.00000    0.12387    0.04081 =
         0.04861    0.01119    0.00668   -0.02036

CL30  3    0.180518    0.120212    0.471040    10.80000    0.05256    0.03732 =
         0.04133    0.00783    0.00678    0.00593
PART 0
PART 2
CL16  3    0.773223    0.636709    0.467692   -91.00000    0.06089

PART 0
PART 1
CL33  3    0.278108    0.372261    0.471262    61.00000    0.05412    0.04456 =
         0.03981   -0.01192   -0.00353   -0.00216

PART 0
PART 8
CL17  3    0.662143    0.358639    0.582936    10.50000    0.02673    0.09095 =
         0.01237    0.01367   -0.00419   -0.00675

PART 0
PART 2
CL37  3    0.358035    0.838975    0.570843   -71.00000    0.11607

PART 0
PART 7
CL18  3    0.660397    0.347402    0.571172    10.50000    0.11528    0.06180 =
         0.02057    0.00154    0.01524    0.01050

PART 0
CL39  3    0.322638    0.898820    0.441915    11.00000    0.06239    0.03694 =
         0.04376    0.00447    0.00283    0.00605

PART 10
CL19  3    0.727468    0.361761    0.426955    10.20000    0.06830    0.06699 =
         0.09289    0.03721   -0.01782   -0.00220

PART 0
PART 2
CL41  3    0.108034    0.885833    0.590249    10.30000    0.01763

PART 0
PART 9
CL20  3    0.680377    0.397572    0.433148    10.80000    0.05849    0.03760 =
         0.03648    0.00619   -0.00523   -0.00367

PART 0
PART 2
CL43  3    0.115038    0.473681    0.605048    10.20000    0.06843    0.07995 =
         0.06170   -0.03031    0.01346    0.01336

PART 0
PART 1
CL21  3    0.617248    0.522912    0.604397    81.00000    0.03443    0.08508 =
         0.05456   -0.02033    0.00781   -0.01445

PART 0
CL45  3    0.224628    0.647417    0.426914    11.00000    0.04423    0.04587 =
         0.03895   -0.00986   -0.00033    0.00327

PART 2
CL22  3    0.594433    0.551409    0.607169   -81.00000    0.11150

PART 0
PART 5
CL23  3    0.717021    0.864997    0.476815   -31.00000    0.08822    0.06481 =
         0.08255   -0.01258   -0.00087   -0.02869

PART 0
PART 16
CL31  3    0.021844    0.125242    0.552231    10.35000    0.04035

PART 0
O1    5    0.900736    0.004553    0.401225    10.50000    0.06834

PART 1
O10   5    0.047151    0.633884    0.467532    10.50000    0.04417

PART 0
O14   5    0.109318    0.497555    0.396847    11.00000    0.04665

O2    5    0.947658    0.133988    0.469046    10.50000    0.07628
PART 2
O12   5    0.781390    0.807201    0.593477    10.25000    0.07712

PART 0
O3    5    0.596586    0.007285    0.512076    10.50000    0.12298

PART 2
O9    5    0.083810    0.625482    0.462257    10.50000    0.06438

PART 0
O4    5    0.409245    0.006522    0.397921    10.50000    0.10549

O11   5    0.094780    0.997784    0.519013    10.50000    0.05686
PART 1
O5    5    0.292526    0.200025    0.587227    10.50000    0.03970

O13   5    0.718907    0.748467    0.597592    10.25000    0.10259
PART 0
PART 2
O6    5    0.249430    0.254470    0.570788    10.50000    0.07285

PART 0
O7    5    0.446104    0.382440    0.433408    11.00000    0.11751

O8    5    0.395761    0.513286    0.501732    11.00000    0.06069
N1    4    0.478989    0.741491    0.578421    11.00000    0.04175    0.04947 =
         0.03688    0.00926    0.00961   -0.01053
AFIX  23
H     2    0.452304    0.708663    0.568753    11.00000   -1.20000
HA    2    0.469106    0.778890    0.563909    11.00000   -1.20000
AFIX   0
N2    4    0.474497    0.874494    0.632699    11.00000    0.03783    0.05398 =
         0.06378   -0.00714   -0.00076   -0.01418
AFIX  23
HB    2    0.430022    0.874701    0.636978    11.00000   -1.20000
HC    2    0.481904    0.882724    0.605151    11.00000   -1.20000
AFIX   0
PART 1
N3A   4    0.720961    0.664830    0.738550    10.60000    0.03320
AFIX  23
HX    2    0.700360    0.660539    0.763671    10.60000   -1.20000
HY    2    0.689224    0.666863    0.718445    10.60000   -1.20000
AFIX   0
PART 0
PART 2
N3B   4    0.746931    0.685071    0.717838    10.40000    0.04388
AFIX  23
HZ    2    0.783675    0.702924    0.705933    10.40000   -1.20000
H1    2    0.713406    0.686681    0.698911    10.40000   -1.20000
AFIX   0
PART 0
N4    4    0.754413    0.846539    0.737462    11.00000    0.05321    0.03257 =
         0.04718   -0.00940    0.00825   -0.00882
PART 1
AFIX  23
HD    2    0.780364    0.849098    0.760624    10.60000   -1.20000
HE    2    0.781480    0.840412    0.715092    10.60000   -1.20000
AFIX  23
PART 0
PART 2
HF    2    0.796410    0.862363    0.735486    10.40000   -1.20000
HG    2    0.746296    0.829756    0.711595    10.40000   -1.20000
AFIX   0
PART 0
N5    4    0.876104    1.026413    0.523991    11.00000    0.04896    0.03760 =
         0.05854    0.00601    0.00742    0.00139
AFIX  23
HH    2    0.880754    1.018269    0.551789    11.00000   -1.20000
HI    2    0.879111    1.070877    0.520104    11.00000   -1.20000
AFIX   0
N6    4    0.736974    1.023469    0.571853    11.00000    0.03373    0.05705 =
         0.03883   -0.00354   -0.01221    0.00216
AFIX  23
HJ    2    0.703112    1.049235    0.581083    11.00000   -1.20000
HK    2    0.773155    1.032962    0.587645    11.00000   -1.20000
AFIX   0
N7    4    1.009504    0.762630    0.592398    11.00000    0.03803    0.05148 =
         0.03289    0.00627    0.00536   -0.00798
AFIX  23
HL    2    1.037099    0.795133    0.583330    11.00000   -1.20000
HM    2    1.018051    0.725975    0.576829    11.00000   -1.20000
AFIX   0
N8    4    1.014596    0.625314    0.644709    11.00000    0.02713    0.07360 =
         0.05424    0.03118   -0.00329    0.00696
AFIX  23
HN    2    1.058104    0.625834    0.651931    11.00000   -1.20000
HO    2    1.012326    0.618541    0.616647    11.00000   -1.20000
AFIX   0
N9    4    0.758030    0.490425    0.567626    11.00000    0.02807    0.05354 =
         0.05053    0.00414    0.00536   -0.01514
AFIX  23
HP    2    0.789527    0.462558    0.577721    11.00000   -1.20000
HQ    2    0.719330    0.481138    0.580878    11.00000   -1.20000
AFIX   0
N10   4    0.625424    0.487981    0.511847    11.00000    0.05753    0.03611 =
         0.06371    0.00226   -0.01150    0.00063
AFIX  23
HR    2    0.614426    0.495062    0.539042    11.00000   -1.20000
HS    2    0.626932    0.443560    0.507447    11.00000   -1.20000
AFIX   0
N11   4    0.843806    0.740822    0.422929    11.00000    0.06267    0.05422 =
         0.05405   -0.00079   -0.00958   -0.00955
AFIX  23
HT    2    0.846091    0.716949    0.398881    11.00000   -1.20000
HU    2    0.839274    0.711617    0.444358    11.00000   -1.20000
AFIX   0
N12   4    0.664149    0.772683    0.414427    11.00000    0.03491    0.07471 =
         0.04709    0.02686    0.00890   -0.00014
AFIX  23
HV    2    0.666335    0.797978    0.390963    11.00000   -1.20000
HW    2    0.666551    0.800484    0.436722    11.00000   -1.20000
AFIX   0
C1    1    0.907863    0.571154    0.664219    11.00000    0.04780    0.04049 =
         0.07673    0.01581    0.00919   -0.00860
C2    1    0.876716    0.559064    0.625696    11.00000    0.04797    0.04524 =
         0.10975    0.03303    0.03988    0.00930
AFIX  43
H0AA  2    0.902613    0.544763    0.602650    11.00000   -1.20000
AFIX   0
C3    1    0.808393    0.567578    0.620421    11.00000    0.04944    0.02099 =
         0.05370    0.00567   -0.00015   -0.00534
C4    1    0.768833    0.583218    0.655104    11.00000    0.04678    0.02505 =
         0.06870   -0.00174   -0.00195   -0.00712
AFIX  43
H1AA  2    0.722419    0.588367    0.651948    11.00000   -1.20000
AFIX   0
C5    1    0.798509    0.591221    0.694634    11.00000    0.03396    0.02147 =
         0.06705   -0.00708   -0.01264   -0.00168
C6    1    0.866941    0.585621    0.698013    11.00000    0.03464    0.04522 =
         0.05272    0.02129    0.01052    0.00294
AFIX  43
H2    2    0.886659    0.591971    0.724643    11.00000   -1.20000
AFIX   0
C7    1    0.981128    0.566966    0.666856    11.00000    0.03541    0.06639 =
         0.08772    0.04409    0.01302    0.01110
AFIX  23
H4    2    0.996110    0.525091    0.653948    11.00000   -1.20000
H5    2    0.994632    0.566473    0.696575    11.00000   -1.20000
AFIX   0
C8    1    0.777904    0.561571    0.576880    11.00000    0.04515    0.05780 =
         0.05600    0.01223    0.01152   -0.00899
AFIX  23
H6    2    0.738478    0.590424    0.575027    11.00000   -1.20000
H6AA  2    0.810249    0.576666    0.555724    11.00000   -1.20000
AFIX   0
C9    1    0.761274    0.608296    0.731432    11.00000    0.06585
PART 1
AFIX  23
H7    2    0.732053    0.569902    0.736622    10.60000   -1.20000
H8    2    0.793905    0.608376    0.754478    10.60000   -1.20000
AFIX  23
PART 0
PART 2
H9    2    0.787861    0.604918    0.757306    10.40000   -1.20000
H10   2    0.720208    0.582037    0.734218    10.40000   -1.20000
AFIX   0
PART 0
C10   1    0.681652    0.941795    0.619491    11.00000    0.04917    0.03554 =
         0.04391   -0.00418   -0.00264    0.01212
C11   1    0.717760    0.929369    0.655358    11.00000    0.06541    0.02889 =
         0.07174    0.00364    0.00883   -0.00586
AFIX  43
H7AA  2    0.764689    0.928435    0.654342    11.00000   -1.20000
AFIX   0
C12   1    0.684973    0.918248    0.692926    11.00000    0.06298    0.01893 =
         0.05899    0.00402    0.00103    0.00151
C13   1    0.613190    0.917360    0.694667    11.00000    0.04609    0.04608 =
         0.04609   -0.00001    0.00000   -0.00001
AFIX  43
H8AA  2    0.590354    0.909203    0.720078    11.00000   -1.20000
AFIX   0
C14   1    0.579858    0.928764    0.658179    11.00000    0.05151    0.04316 =
         0.06556    0.00123   -0.01798   -0.00855
C15   1    0.613469    0.942577    0.620152    11.00000    0.06774    0.04895 =
         0.05510   -0.01178   -0.02191   -0.00200
AFIX  43
H9AA  2    0.589233    0.952235    0.595478    11.00000   -1.20000
AFIX   0
C16   1    0.718365    0.949984    0.578396    11.00000    0.07499    0.05048 =
         0.04262    0.00159   -0.00109    0.01156
AFIX  23
H0BA  2    0.690066    0.934786    0.555066    11.00000   -1.20000
H1BA  2    0.758934    0.922609    0.578657    11.00000   -1.20000
AFIX   0
C17   1    0.720100    0.908560    0.732404    11.00000    0.03563    0.05680 =
         0.06199   -0.00531   -0.00008    0.00525
AFIX  23
H2BA  2    0.752668    0.944756    0.735535    11.00000   -1.20000
H3BA  2    0.687784    0.912931    0.755462    11.00000   -1.20000
AFIX   0
C18   1    0.505630    0.928043    0.658344    11.00000    0.04283    0.04784 =
         0.07403   -0.00744   -0.00821    0.00621
AFIX  23
H4BA  2    0.490327    0.923335    0.687564    11.00000   -1.20000
H5BA  2    0.489640    0.971272    0.647943    11.00000   -1.20000
AFIX   0
C19   1    0.558057    0.691097    0.527535    11.00000    0.03540    0.05201 =
         0.05008    0.01504    0.00716    0.01089
C20   1    0.558025    0.624096    0.523922    11.00000    0.04021    0.04434 =
         0.05631    0.01782    0.01951   -0.00509
AFIX  43
H6BA  2    0.548259    0.597531    0.547601    11.00000   -1.20000
AFIX   0
C21   1    0.571986    0.594545    0.486350    11.00000    0.03094    0.03646 =
         0.06644   -0.00838   -0.00126   -0.00793
C22   1    0.587344    0.633121    0.451728    11.00000    0.02958    0.04200 =
         0.05110    0.00203   -0.00876    0.00695
AFIX  43
H7BA  2    0.597897    0.612618    0.425878    11.00000   -1.20000
AFIX   0
C23   1    0.587269    0.699261    0.454807    11.00000    0.02862    0.03583 =
         0.04399    0.00782    0.00503    0.00411
C24   1    0.572793    0.730449    0.492944    11.00000    0.03775    0.03778 =
         0.03417    0.00579   -0.00160    0.00517
AFIX  43
H8BA  2    0.573029    0.777285    0.495139    11.00000   -1.20000
AFIX   0
C25   1    0.547104    0.723750    0.570061    11.00000    0.04326    0.04718 =
         0.03887    0.01155    0.00189    0.00496
AFIX  23
H9BA  2    0.562442    0.693150    0.592162    11.00000   -1.20000
H0CA  2    0.574628    0.764142    0.571656    11.00000   -1.20000
AFIX   0
C26   1    0.572597    0.519394    0.483062    11.00000    0.04919    0.03694 =
         0.06295    0.01577   -0.00044    0.00328
AFIX  23
H1CA  2    0.581593    0.506528    0.453774    11.00000   -1.20000
H2CA  2    0.528473    0.502043    0.490734    11.00000   -1.20000
AFIX   0
C27   1    0.597195    0.739018    0.415289    11.00000    0.04505    0.05433 =
         0.02855    0.00804   -0.00586    0.00015
AFIX  23
H3CA  2    0.562035    0.772903    0.413190    11.00000   -1.20000
H4CA  2    0.593253    0.709377    0.390809    11.00000   -1.20000
AFIX   0
C28   1    0.933069    0.815334    0.543205    11.00000    0.03407    0.05669 =
         0.04836   -0.01451   -0.00781    0.00086
C29   1    0.935412    0.887084    0.539784    11.00000    0.04935    0.06226 =
         0.04984   -0.01774    0.00651   -0.00548
AFIX  43
H5CA  2    0.943716    0.912214    0.564297    11.00000   -1.20000
AFIX   0
C30   1    0.926369    0.919399    0.503550    11.00000    0.02686    0.04193 =
         0.06222   -0.00535    0.00071   -0.01709
C31   1    0.916777    0.882584    0.467093    11.00000    0.02591    0.03469 =
         0.06924    0.01038    0.00493    0.00573
AFIX  43
H6CA  2    0.912194    0.904811    0.441115    11.00000   -1.20000
AFIX   0
C32   1    0.913830    0.813602    0.468285    11.00000    0.03190    0.03919 =
         0.05108   -0.00866   -0.00876    0.01120
C33   1    0.922010    0.781997    0.505699    11.00000    0.03625    0.03728 =
         0.04707   -0.00223   -0.00234    0.00430
AFIX  43
H7CA  2    0.920067    0.735078    0.506169    11.00000   -1.20000
AFIX   0
C34   1    0.941921    0.783223    0.583998    11.00000    0.03694    0.09421 =
         0.04683   -0.01334    0.00043   -0.01274
AFIX  23
H8CA  2    0.927715    0.814239    0.606170    11.00000   -1.20000
H9CA  2    0.912775    0.743965    0.585383    11.00000   -1.20000
AFIX   0
C35   1    0.930963    0.993322    0.500925    11.00000    0.06679    0.03750 =
         0.11181   -0.01075    0.03268   -0.02149
AFIX  23
H0DA  2    0.973814    1.007882    0.512698    11.00000   -1.20000
H1DA  2    0.929574    1.006942    0.471238    11.00000   -1.20000
AFIX   0
C36   1    0.905373    0.775240    0.428223    11.00000    0.07103    0.04536 =
         0.06112   -0.00212   -0.03279   -0.01411
AFIX  23
H2DA  2    0.910678    0.806317    0.404572    11.00000   -1.20000
H3DA  2    0.941651    0.742521    0.426346    11.00000   -1.20000
AFIX   0
C37   1    0.786606    0.780339    0.421356    11.00000    0.04985    0.07522 =
         0.07362   -0.02712    0.00987   -0.00547
AFIX  23
H4DA  2    0.789579    0.811729    0.397706    11.00000   -1.20000
H5DA  2    0.782247    0.806083    0.447510    11.00000   -1.20000
AFIX   0
C38   1    0.720651    0.730769    0.415237    11.00000    0.04127    0.09535 =
         0.12719    0.08640    0.02244    0.01840
AFIX  23
H6DA  2    0.724198    0.705598    0.388813    11.00000   -1.20000
H7DA  2    0.717537    0.699034    0.438695    11.00000   -1.20000
AFIX   0
C39   1    0.501460    0.807822    0.643535    11.00000    0.05603    0.04826 =
         0.02872    0.00037    0.00073   -0.01036
AFIX  23
H8DA  2    0.548218    0.805369    0.634531    11.00000   -1.20000
H9DA  2    0.500314    0.802165    0.674241    11.00000   -1.20000
AFIX   0
C40   1    0.463887    0.752925    0.623675    11.00000    0.05004    0.04800 =
         0.03871    0.00029    0.01079   -0.00571
AFIX  23
H0EA  2    0.416057    0.762282    0.626507    11.00000   -1.20000
H1EA  2    0.473188    0.711655    0.639223    11.00000   -1.20000
AFIX   0
C41   1    0.749863    0.479114    0.521712    11.00000    0.06525    0.04724 =
         0.04472   -0.00143    0.00914    0.01765
AFIX  23
H2EA  2    0.742038    0.431445    0.516741    11.00000   -1.20000
H3EA  2    0.791432    0.491362    0.507342    11.00000   -1.20000
AFIX   0
C42   1    0.693313    0.518313    0.502837    11.00000    0.04409    0.07760 =
         0.04302    0.00281   -0.00087   -0.00178
AFIX  23
H4EA  2    0.699675    0.521008    0.472225    11.00000   -1.20000
H5EA  2    0.694421    0.563902    0.514064    11.00000   -1.20000
AFIX   0
PART 1
C43A  1    0.709920    0.787234    0.741543    10.60000    0.04199
AFIX  23
H3    2    0.676835    0.785995    0.718770    10.60000   -1.20000
H2AA  2    0.686666    0.787235    0.768751    10.60000   -1.20000
AFIX   0
PART 0
PART 2
C43B  1    0.769888    0.784191    0.758472    10.40000    0.04388
AFIX  23
H2AA  2    0.774985    0.795009    0.788456    10.40000   -1.20000
H3AA  2    0.814227    0.770938    0.748406    10.40000   -1.20000
AFIX   0
PART 0
PART 1
C44A  1    0.759433    0.727193    0.738250    10.60000    0.05241
AFIX  23
H3AA  2    0.785368    0.730490    0.712109    10.60000   -1.20000
H4AA  2    0.790552    0.727894    0.762112    10.60000   -1.20000
AFIX   0
PART 0
PART 2
C44B  1    0.728278    0.723652    0.756721    10.40000    0.04388
AFIX  23
H4AA  2    0.680921    0.735909    0.755710    10.40000   -1.20000
H5AA  2    0.735807    0.696286    0.781913    10.40000   -1.20000
AFIX   0
PART 0
C45   1    1.026472    0.747494    0.636818    11.00000    0.03842    0.06144 =
         0.04143    0.00045   -0.00355   -0.02576
AFIX  23
H6EA  2    1.018633    0.787326    0.654090    11.00000   -1.20000
H7EA  2    1.074035    0.736348    0.638708    11.00000   -1.20000
AFIX   0
C46   1    0.985988    0.690391    0.654155    11.00000    0.05337    0.07128 =
         0.03176   -0.00069    0.01279   -0.01827
AFIX  23
H8EA  2    0.982352    0.695378    0.684830    11.00000   -1.20000
H9EA  2    0.940790    0.692547    0.642371    11.00000   -1.20000
AFIX   0
C47   1    0.809549    1.003608    0.510255    11.00000    0.04495    0.07699 =
         0.04322   -0.00957   -0.01012   -0.00094
AFIX  23
H0FA  2    0.804964    0.956335    0.517721    11.00000   -1.20000
H1FA  2    0.807501    1.006723    0.479423    11.00000   -1.20000
AFIX   0
C48   1    0.751194    1.040413    0.528041    11.00000    0.05366    0.06495 =
         0.05584    0.00134    0.00694    0.01580
AFIX  23
H2FA  2    0.759795    1.088494    0.526076    11.00000   -1.20000
H3FA  2    0.711670    1.030566    0.510898    11.00000   -1.20000
AFIX   0

N13   4   -0.018921    0.261936    0.591379    11.00000    0.04733    0.05869 =
         0.02913   -0.00528   -0.00548    0.00622
AFIX  23
H4FA  2   -0.044619    0.295862    0.582168    11.00000   -1.20000
H5FA  2   -0.028748    0.225708    0.575712    11.00000   -1.20000
AFIX   0
N14   4   -0.022599    0.124045    0.643632    11.00000    0.04142    0.03148 =
         0.07572    0.00922   -0.01133   -0.00227
AFIX  23
H6FA  2   -0.067243    0.125212    0.647063    11.00000   -1.20000
H7FA  2   -0.014329    0.116135    0.616144    11.00000   -1.20000
AFIX   0
N15   4    0.233591   -0.008845    0.575078    11.00000    0.04580    0.04823 =
         0.03932   -0.00784   -0.00216   -0.00384
AFIX  23
H8FA  2    0.269002   -0.019759    0.591196    11.00000   -1.20000
H9FA  2    0.199317   -0.035629    0.582333    11.00000   -1.20000
AFIX   0
N16   4    0.374343   -0.010058    0.522317    11.00000    0.06643    0.02690 =
         0.04659    0.00489    0.01321    0.00378
AFIX  23
H0GA  2    0.383404   -0.004110    0.549902    11.00000   -1.20000
H1GA  2    0.372729   -0.054300    0.517266    11.00000   -1.20000
AFIX   0
N17   4    0.254562    0.162581    0.743173    11.00000    0.03727    0.03782 =
         0.03041    0.00565   -0.00346   -0.00429
AFIX  23
H2GA  2    0.275863    0.171596    0.718794    11.00000   -1.20000
H3GA  2    0.285210    0.163030    0.763979    11.00000   -1.20000
AFIX   0
N18   4    0.245897    0.317424    0.714635    11.00000    0.04047    0.02979 =
         0.02077    0.00790   -0.00039   -0.00512
AFIX  23
H4GA  2    0.278936    0.296270    0.700724    11.00000   -1.20000
H5GA  2    0.208432    0.314321    0.699022    11.00000   -1.20000
AFIX   0
N19   4    0.517040    0.253371    0.584733    11.00000    0.04221    0.03454 =
         0.04630    0.01033    0.00616    0.01071
AFIX  23
H6GA  2    0.543031    0.218825    0.576868    11.00000   -1.20000
H7GA  2    0.527498    0.288578    0.568318    11.00000   -1.20000
AFIX   0
N20   4    0.511397    0.392584    0.627661    11.00000    0.02100    0.03881 =
         0.03965   -0.00299    0.00443    0.00101
AFIX  23
H8GA  2    0.501562    0.391479    0.599934    11.00000   -1.20000
H9GA  2    0.555794    0.398685    0.630154    11.00000   -1.20000
AFIX   0
N21   4    0.247214    0.528167    0.562413    11.00000    0.02535    0.03265 =
         0.04277    0.01217   -0.00233   -0.00483
AFIX  23
H0HA  2    0.283144    0.552059    0.570457    11.00000   -1.20000
H1HA  2    0.213400    0.538571    0.579970    11.00000   -1.20000
AFIX   0
N22   4    0.106054    0.526856    0.519250    11.00000    0.04133    0.03160 =
         0.04799    0.00226   -0.01107    0.00305
AFIX  23
H2HA  2    0.108447    0.518420    0.547127    11.00000   -1.20000
H3HA  2    0.098006    0.570817    0.515994    11.00000   -1.20000
AFIX   0
N23   4    0.188052    0.260236    0.438649    11.00000    0.04306    0.05217 =
         0.04326    0.00404   -0.00336    0.01259
AFIX  23
H4HA  2    0.206915    0.295535    0.451628    11.00000   -1.20000
H5HA  2    0.192063    0.224604    0.455814    11.00000   -1.20000
AFIX   0
N24   4    0.341651    0.267044    0.413264    11.00000    0.04158    0.03680 =
         0.04837    0.00620    0.00152    0.01376
AFIX  23
H6HA  2    0.330772    0.290436    0.436550    11.00000   -1.20000
H7HA  2    0.343706    0.295813    0.391451    11.00000   -1.20000
AFIX   0
C49   1    0.414734    0.197300    0.461583    11.00000    0.02527    0.04774 =
         0.03406    0.00497   -0.00303    0.00705
C50   1    0.416824    0.131189    0.462397    11.00000    0.03274    0.03594 =
         0.05900   -0.01003    0.01468    0.00509
AFIX  43
H8HA  2    0.409331    0.108568    0.436828    11.00000   -1.20000
AFIX   0
C51   1    0.428712    0.094054    0.496595    11.00000    0.03155    0.03332 =
         0.05241   -0.00134    0.01702    0.00628
C52   1    0.439689    0.129695    0.535460    11.00000    0.03355    0.03087 =
         0.05851    0.00629   -0.00399    0.00499
AFIX  43
H9HA  2    0.448768    0.106389    0.560575    11.00000   -1.20000
AFIX   0
C53   1    0.436685    0.198555    0.535293    11.00000    0.02989    0.03199 =
         0.05305   -0.00631    0.00587    0.00057
C54   1    0.424067    0.231643    0.499211    11.00000    0.02570    0.02361 =
         0.04155    0.00608   -0.00024   -0.00529
AFIX  43
H0IA  2    0.421539    0.278538    0.499467    11.00000   -1.20000
AFIX   0
C55   1    0.407890    0.235969    0.419369    11.00000    0.04650    0.02742 =
         0.04004    0.00403   -0.00646    0.00509
AFIX  23
H1IA  2    0.442110    0.270925    0.418366    11.00000   -1.20000
H2IA  2    0.416413    0.205128    0.395971    11.00000   -1.20000
AFIX   0
C56   1    0.428964    0.020858    0.496208    11.00000    0.03718    0.03405 =
         0.06164    0.00457    0.00342   -0.00094
AFIX  23
H3IA  2    0.472193    0.005103    0.506751    11.00000   -1.20000
H4IA  2    0.424384    0.005465    0.466998    11.00000   -1.20000
AFIX   0
C57   1    0.446091    0.235477    0.577913    11.00000    0.02870    0.05226 =
         0.04619    0.01398    0.00516    0.00640
AFIX  23
H5IA  2    0.418828    0.276123    0.578074    11.00000   -1.20000
H6IA  2    0.430801    0.206750    0.601008    11.00000   -1.20000
AFIX   0
C58   1    0.299782    0.443396    0.607581    11.00000    0.02865    0.03918 =
         0.03468    0.00349    0.00244   -0.00260
C59   1    0.367883    0.451178    0.608960    11.00000    0.05412    0.04032 =
         0.02673    0.00077    0.00113    0.00958
AFIX  43
H7IA  2    0.391372    0.463479    0.584469    11.00000   -1.20000
AFIX   0
C60   1    0.401719    0.440985    0.646152    11.00000    0.02532    0.02673 =
         0.04113   -0.00504    0.00219   -0.00953
C61   1    0.369530    0.419780    0.682599    11.00000    0.02292    0.02018 =
         0.05470   -0.00757   -0.00722   -0.00828
AFIX  43
H8IA  2    0.393848    0.410378    0.707279    11.00000   -1.20000
AFIX   0
C62   1    0.300223    0.412784    0.681667    11.00000    0.02695    0.02790 =
         0.03702    0.01000    0.00496    0.00057
C63   1    0.264233    0.424623    0.643538    11.00000    0.02965    0.02966 =
         0.02967    0.00001   -0.00001    0.00001
AFIX  43
H9IA  2    0.217529    0.419872    0.642661    11.00000   -1.20000
AFIX   0
C64   1    0.262831    0.455762    0.567136    11.00000    0.04246    0.03149 =
         0.03626    0.00111   -0.00679   -0.00330
AFIX  23
H0JA  2    0.290129    0.440901    0.543250    11.00000   -1.20000
H1JA  2    0.221260    0.429932    0.567027    11.00000   -1.20000
AFIX   0
C65   1    0.475712    0.451211    0.647643    11.00000    0.02475    0.04345 =
         0.05513    0.00447   -0.00247   -0.00639
AFIX  23
H2JA  2    0.490127    0.456027    0.677036    11.00000   -1.20000
H3JA  2    0.487357    0.492318    0.632559    11.00000   -1.20000
AFIX   0
C66   1    0.263813    0.388733    0.720264    11.00000    0.03852    0.04745 =
         0.03708   -0.00546    0.00262   -0.00524
AFIX  23
H4JA  2    0.292315    0.393906    0.745188    11.00000   -1.20000
H5JA  2    0.223288    0.415335    0.724526    11.00000   -1.20000
AFIX   0
C67   1    0.081156    0.071569    0.666539    11.00000    0.04099    0.03484 =
         0.06835   -0.00319   -0.01805   -0.00348
C68   1    0.117864    0.084428    0.701616    11.00000    0.03241    0.01873 =
         0.04579    0.00086    0.00097   -0.00992
AFIX  43
H6JA  2    0.095742    0.090582    0.727500    11.00000   -1.20000
AFIX   0
C69   1    0.184945    0.088648    0.700517    11.00000    0.03206    0.03205 =
         0.03206   -0.00001   -0.00001    0.00000
C70   1    0.216608    0.080248    0.662811    11.00000    0.02969    0.06819 =
         0.04723   -0.01820   -0.01021   -0.01347
AFIX  43
H7JA  2    0.263493    0.082560    0.661855    11.00000   -1.20000
AFIX   0
C71   1    0.180698    0.068093    0.624917    11.00000    0.06823    0.03875 =
         0.04082   -0.01240   -0.02302    0.00415
C72   1    0.110508    0.063129    0.628887    11.00000    0.04330    0.03353 =
         0.09378   -0.02465   -0.02936    0.01328
AFIX  43
H8JA  2    0.084279    0.053856    0.604981    11.00000   -1.20000
AFIX   0
C73   1    0.003952    0.070046    0.668098    11.00000    0.03579    0.05063 =
         0.10285    0.02573   -0.01410   -0.01795
AFIX  23
H9JA  2   -0.012292    0.027438    0.656866    11.00000   -1.20000
H0KA  2   -0.011159    0.074007    0.697402    11.00000   -1.20000
AFIX   0
C74   1    0.225755    0.096042    0.740517    11.00000    0.04818    0.03676 =
         0.03072    0.00708   -0.00269   -0.00955
AFIX  23
H1KA  2    0.197158    0.088106    0.765105    11.00000   -1.20000
H2KA  2    0.261548    0.062664    0.740760    11.00000   -1.20000
AFIX   0
C75   1    0.214690    0.063056    0.583008    11.00000    0.06831    0.04125 =
         0.04076    0.00400   -0.02053    0.00515
AFIX  23
H3KA  2    0.254799    0.091103    0.582808    11.00000   -1.20000
H4KA  2    0.184672    0.078778    0.560696    11.00000   -1.20000
AFIX   0
C76   1    0.060938    0.415462    0.503362    11.00000    0.03033    0.02366 =
         0.05193    0.00711   -0.01007    0.00302
C77   1    0.051752    0.380928    0.541805    11.00000    0.03171    0.02868 =
         0.06817    0.00093    0.00444    0.00503
AFIX  43
H5KA  2    0.038367    0.404463    0.566051    11.00000   -1.20000
AFIX   0
C78   1    0.062132    0.313888    0.543993    11.00000    0.02831    0.04579 =
         0.05738    0.00412   -0.00836   -0.00639
C79   1    0.082242    0.277763    0.507421    11.00000    0.02606    0.03486 =
         0.03883    0.00840   -0.00059   -0.00201
AFIX  43
H6KA  2    0.090010    0.231515    0.509033    11.00000   -1.20000
AFIX   0
C80   1    0.090206    0.310736    0.469901    11.00000    0.03018    0.03513 =
         0.05051    0.00575   -0.00658   -0.00257
C81   1    0.078968    0.380252    0.470237    11.00000    0.03419    0.03243 =
         0.06601    0.00733   -0.01555    0.00367
AFIX  43
H7KA  2    0.084852    0.403340    0.444666    11.00000   -1.20000
AFIX   0
C82   1    0.053837    0.279975    0.584532    11.00000    0.04335    0.05420 =
         0.05551   -0.01734   -0.00716    0.00393
AFIX  23
H8KA  2    0.069068    0.309248    0.607368    11.00000   -1.20000
H9KA  2    0.081127    0.239354    0.585015    11.00000   -1.20000
AFIX   0
C83   1    0.112725    0.274866    0.430931    11.00000    0.04804    0.04991 =
         0.05016    0.01886    0.01460    0.02117
AFIX  23
H0LA  2    0.106654    0.302924    0.405887    11.00000   -1.20000
H1LA  2    0.087676    0.233258    0.427104    11.00000   -1.20000
AFIX   0
C84   1    0.049900    0.488714    0.501143    11.00000    0.03161    0.04161 =
         0.06435   -0.00357   -0.01652   -0.00785
AFIX  23
H2LA  2    0.043815    0.501805    0.471597    11.00000   -1.20000
H3LA  2    0.008865    0.499940    0.516431    11.00000   -1.20000
AFIX   0
C85   1    0.250476   -0.019384    0.529619    11.00000    0.05167    0.06439 =
         0.02645   -0.00715   -0.00696   -0.00336
AFIX  23
H4LA  2    0.210579   -0.009488    0.512835    11.00000   -1.20000
H5LA  2    0.260805   -0.066796    0.525585    11.00000   -1.20000
AFIX   0
C86   1    0.307512    0.020829    0.512082    11.00000    0.03397    0.04191 =
         0.05241    0.01158   -0.00870   -0.01167
AFIX  23
H6LA  2    0.305791    0.066114    0.523763    11.00000   -1.20000
H7LA  2    0.302687    0.024218    0.481386    11.00000   -1.20000
AFIX   0
C87   1    0.531203    0.270151    0.629109    11.00000    0.03616    0.03571 =
         0.03614    0.00980    0.00154    0.00610
AFIX  23
H8LA  2    0.579005    0.279802    0.631730    11.00000   -1.20000
H9LA  2    0.521802    0.230710    0.646427    11.00000   -1.20000
AFIX   0
C88   1    0.493347    0.327519    0.646783    11.00000    0.04574    0.03893 =
         0.04584   -0.00302   -0.00731    0.00013
AFIX  23
H0MA  2    0.445510    0.319681    0.642519    11.00000   -1.20000
H1MA  2    0.501396    0.329751    0.677251    11.00000   -1.20000
AFIX   0
C89   1    0.228081    0.548712    0.518053    11.00000    0.04618    0.06546 =
         0.02184    0.00213   -0.00818   -0.00482
AFIX  23
H2MA  2    0.216606    0.596291    0.518205    11.00000   -1.20000
H3MA  2    0.267043    0.543066    0.499682    11.00000   -1.20000
AFIX   0
C90   1    0.170888    0.510575    0.499634    11.00000    0.03169    0.04360 =
         0.03356   -0.00012   -0.00407   -0.01035
AFIX  23
H4MA  2    0.168324    0.520034    0.469338    11.00000   -1.20000
H5MA  2    0.179425    0.462675    0.502987    11.00000   -1.20000
AFIX   0
C91   1    0.223528    0.246938    0.398953    11.00000    0.08199    0.04434 =
         0.03113   -0.00881    0.01108   -0.01666
AFIX  23
H6MA  2    0.196678    0.216335    0.381790    11.00000   -1.20000
H7MA  2    0.227994    0.288876    0.383262    11.00000   -1.20000
AFIX   0
C92   1    0.290155    0.217866    0.405029    11.00000    0.04027    0.05493 =
         0.06099    0.00231    0.00419   -0.01524
AFIX  23
H8MA  2    0.288434    0.186463    0.428722    11.00000   -1.20000
H9MA  2    0.302280    0.192527    0.379708    11.00000   -1.20000
AFIX   0
C93   1    0.005231    0.189845    0.654932    11.00000    0.06253    0.04122 =
         0.04117   -0.01104   -0.00260    0.00490
AFIX  23
H0NA  2    0.051268    0.192814    0.644605    11.00000   -1.20000
H1NA  2    0.006277    0.194150    0.685727    11.00000   -1.20000
AFIX   0
C94   1   -0.035900    0.247756    0.636218    11.00000    0.04252    0.04789 =
         0.03417   -0.00666    0.00647   -0.00647
AFIX  23
H2NA  2   -0.083485    0.236736    0.638184    11.00000   -1.20000
H3NA  2   -0.028117    0.288084    0.653035    11.00000   -1.20000
AFIX   0
C95   1    0.204571    0.216462    0.751378    11.00000    0.03901    0.03872 =
         0.03192    0.00662    0.00009    0.00028
AFIX  23
H4NA  2    0.179576    0.205348    0.777019    11.00000   -1.20000
H5NA  2    0.172752    0.217758    0.727897    11.00000   -1.20000
AFIX   0
C96   1    0.234910    0.284416    0.756548    11.00000    0.04293    0.03195 =
         0.02078    0.00513    0.00168   -0.00651
AFIX  23
H6NA  2    0.277698    0.280386    0.771343    11.00000   -1.20000
H7NA  2    0.205299    0.312244    0.773783    11.00000   -1.20000
AFIX   0
HKLF 4

REM  MJR1223_Tetragonal_P in P41 #76
REM R1 =  0.0751 for   23190 Fo > 4sig(Fo)  and  0.0803 for all   24799 data
REM   1465 parameters refined using    103 restraints

END

WGHT      0.1290      5.9543

REM Highest difference peak  1.413,  deepest hole -0.418,  1-sigma level  0.172
Q1    1   0.6268  0.1026  0.5747  11.00000  0.05    1.38
Q2    1   0.7473  0.7530  0.5771  11.00000  0.05    1.14
Q3    1   0.8618  0.8585  0.8281  11.00000  0.05    1.10
Q4    1   0.2430  0.2434  0.5801  11.00000  0.05    1.01
Q5    1   0.2836  0.8634  0.4284  11.00000  0.05    0.97
Q6    1   0.1491  0.6348  0.5788  11.00000  0.05    0.95
Q7    1   0.6464  0.3541  0.5780  11.00000  0.05    0.93
Q8    1   0.3492  0.8544  0.5774  11.00000  0.05    0.88
Q9    1   0.1828  0.6178  0.4312  11.00000  0.05    0.88
Q10   1   0.3081  0.2414  0.4349  11.00000  0.05    0.86
Q11   1   0.3125  0.3692  0.4766  11.00000  0.05    0.83
Q12   1   0.6226  0.4970  0.6239  11.00000  0.05    0.83
Q13   1   0.1583  0.2421  0.4148  11.00000  0.05    0.80
Q14   1   0.8099  0.6192  0.4751  11.00000  0.05    0.79
Q15   1   0.7419  0.8120  0.7193  11.00000  0.05    0.79
Q16   1   0.6895  0.3725  0.4347  11.00000  0.05    0.78
Q17   1   0.9987  0.6029  0.5324  11.00000  0.05    0.76
Q18   1   0.6913  0.7989  0.5656  11.00000  0.05    0.75
Q19   1   0.6894  0.8807  0.4776  11.00000  0.05    0.75
Q20   1   0.1124  0.4697  0.6227  11.00000  0.05    0.73
Q21   1   0.6421  0.3930  0.4366  11.00000  0.05    0.73
Q22   1   0.8102  0.7569  0.4386  11.00000  0.05    0.73
Q23   1   0.6630  0.8720  0.4651  11.00000  0.05    0.72
Q24   1   0.2065  0.1254  0.4816  11.00000  0.05    0.72
Q25   1   0.0115  0.1034  0.5280  11.00000  0.05    0.71
Q26   1   0.8054  0.1245  0.4307  11.00000  0.05    0.70
Q27   1   0.4788  0.3876  0.5412  11.00000  0.05    0.68
Q28   1   0.8810  0.9751  0.6211  11.00000  0.05    0.67
Q29   1   0.6906  0.7479  0.4333  11.00000  0.05    0.65
Q30   1   0.3973 -0.0061  0.6207  11.00000  0.05    0.65
Q31   1   0.4188  0.8829  0.4612  11.00000  0.05    0.64
Q32   1   0.2031  0.2938  0.4103  11.00000  0.05    0.63
Q33   1   0.2396  0.3375  0.7379  11.00000  0.05    0.62
Q34   1   0.7787  0.7508  0.4007  11.00000  0.05    0.62
Q35   1   0.8612  0.6096  0.4686  11.00000  0.05    0.62
Q36   1   0.7517  0.5978  0.7407  11.00000  0.05    0.60
Q37   1   0.0884  0.2578  0.4121  11.00000  0.05    0.59
Q38   1   0.7488  0.6572  0.7404  11.00000  0.05    0.59
Q39   1   0.5922  0.3874  0.4550  11.00000  0.05    0.58
Q40   1   0.2447  0.1904  0.7205  11.00000  0.05    0.57
Q41   1   0.8716  0.5901  0.6799  11.00000  0.05    0.57
Q42   1  -0.1248  0.0717  0.6947  11.00000  0.05    0.56
Q43   1   0.1283  0.4477  0.7190  11.00000  0.05    0.55
Q44   1   0.7495  0.7342  0.7571  11.00000  0.05    0.55
Q45   1   0.7637  0.6360  0.7277  11.00000  0.05    0.55
Q46   1   0.8489  0.1010  0.4350  11.00000  0.05    0.54
Q47   1   0.4868  0.6107  0.6347  11.00000  0.05    0.53
Q48   1   0.9186  0.8402  0.4694  11.00000  0.05    0.53
Q49   1   0.2842  0.2526  0.4086  11.00000  0.05    0.53
Q50   1   0.8146  0.5919  0.6853  11.00000  0.05    0.52
;
_shelx_res_checksum               70023
_shelx_hkl_file
;
   0   1   0   -0.01    0.01
  -1   0   0   -0.01    0.01
  -1   0   0   -0.05    0.05
   1   0   0    0.01    0.08
   0  -1   0    0.00    0.01
  -1   0   0    0.00    0.01
  -1   0   0   -0.02    0.01
   0   1   0    0.00    0.01
  -1   0   0    0.05    0.12
   1   0   0    0.00    0.01
   1   0   0   -0.06    0.09
   1   1   0    0.02    0.09
  -1   1   0    0.05    0.17
   1  -1   0   -0.05    0.18
  -1  -1   0    0.02    0.01
   1   1   0    0.10    0.01
  -1  -1   0    0.01    0.02
  -1  -1   0    0.03    0.15
  -1   1   0    0.06    0.01
  -1   1   0    0.09    0.13
   1  -1   0    0.12    0.13
  -1   1   0    0.12    0.02
   1   1   0    0.12    0.02
   1   1   0    0.04    0.13
  -1  -1   0    0.08    0.11
  -1   2   0    1.02    0.07
   2   1   0    0.77    0.31
  -2  -1   0    0.26    0.31
   2   1   0    1.04    0.08
  -2  -1   0    1.02    0.08
   2   1   0    1.12    0.45
  -1   2   0    0.84    0.06
   1  -2   0    0.70    0.33
  -1   2   0    0.71    0.32
  -2  -1   0    0.45    0.27
  -1   2   0    0.71    0.24
  -1   2   0    1.09    0.07
   1  -2   0    0.78    0.23
  -2   0   0    0.33    0.22
   0   2   0    0.70    0.04
  -2   0   0    0.61    0.05
  -2   0   0    0.49    0.06
   2   0   0    0.63    0.05
   2   0   0    0.08    0.31
  -2   0   0    0.71    0.05
   0   2   0    0.53    0.05
   2   0   0    0.32    0.26
  -2   0   0    0.15    0.27
   0   2   0    0.63    0.05
   1   2   0    0.93    0.07
   2  -1   0    0.43    0.39
   1   2   0    0.67    0.20
  -2   1   0    0.94    0.06
  -1  -2   0    1.00    0.07
  -2   1   0    0.98    0.07
  -2   1   0    0.72    0.06
   2  -1   0    0.82    0.33
  -2   1   0    0.85    0.35
   2  -1   0    0.81    0.06
  -1  -2   0    0.64    0.22
  -2   1   0    0.48    0.43
   1   2   0    0.81    0.27
  -1  -2   0    0.51    0.16
  -1  -2   0    0.76    0.05
  -2  -2   0  152.42   12.21
   2  -2   0  157.16   12.34
   2  -2   0  146.63   12.30
  -2   2   0  143.19   12.30
   2   2   0  155.58   12.27
  -2  -2   0  152.88   12.26
  -2   2   0  147.58   12.29
   2   2   0  150.52   12.22
   3   2   0    0.34    0.35
   3   2   0    0.68    0.06
   2  -3   0    0.23    0.33
  -2   3   0    0.48    0.05
   2  -3   0    0.11    0.42
  -2   3   0    0.56    0.07
  -3  -2   0    0.60    0.07
  -2   3   0    0.51    0.05
  -2   3   0    0.67    0.53
  -3  -2   0    0.57    0.05
  -3  -2   0    0.56    0.43
   3   2   0    0.21    0.43
   3   2   0    0.48    0.07
  -2   3   0    0.48    0.39
  -2   3   0    0.60    0.06
  -3  -2   0    0.36    0.31
   3   1   0   -0.11    0.41
   1  -3   0    0.19    0.19
  -1   3   0    0.06    0.02
  -3  -1   0    0.01    0.03
  -3  -1   0    0.00    0.27
  -1   3   0    0.09    0.04
  -3  -1   0    0.12    0.35
   3   1   0    0.13    0.33
  -1   3   0    0.08    0.02
  -1   3   0    0.15    0.05
  -3  -1   0    0.16    0.05
  -1   3   0   -0.06    0.19
  -1   3   0    0.27    0.29
   1  -3   0    0.09    0.26
   3   1   0   -0.03    0.05
   3   0   0    0.12    0.43
   0   3   0    0.09    0.03
  -3   0   0    0.22    0.38
   0   3   0    0.15    0.04
   0   3   0    0.10    0.04
   3   0   0   -0.01    0.32
  -3   0   0    0.03    0.04
  -3   0   0    0.09    0.04
  -3   0   0    0.08    0.05
   0  -3   0    0.11    0.03
   3   0   0    0.02    0.04
  -3   0   0    0.09    0.27
   1   3   0    0.17    0.14
  -3   1   0   -0.04    0.49
   3  -1   0    0.12    0.26
  -3   1   0    0.15    0.37
   1   3   0    0.00    0.04
  -1  -3   0    0.01    0.04
  -3   1   0    0.04    0.04
  -3   1   0    0.06    0.05
  -1  -3   0    0.06    0.01
   3  -1   0    0.14    0.04
   3  -1   0    0.05    0.32
  -3   1   0    0.09    0.05
   1   3   0    0.12    0.04
   1   3   0    0.14    0.03
   1   3   0    0.22    0.21
   3  -2   0   -0.12    0.32
  -2  -3   0    0.27    0.23
   2   3   0    0.12    0.24
   3  -2   0    0.11    0.51
  -3   2   0    0.52    0.05
  -3   2   0    0.51    0.05
   2   3   0    0.05    0.29
  -2  -3   0    0.33    0.04
  -3   2   0    0.38    0.44
   2   3   0    0.54    0.06
  -2  -3   0    0.31    0.31
  -3   2   0    0.19    0.54
  -2  -3   0    0.50    0.07
  -3   3   0   -0.01    0.06
   3   3   0   -0.22    0.07
   3  -3   0   -0.27    0.33
  -3  -3   0   -0.03    0.32
  -3   3   0   -0.46    0.65
   3  -3   0    0.48    0.55
  -3   3   0    0.15    0.04
  -3   3   0    0.05    0.04
  -3  -3   0   -0.52    0.35
   3   3   0    0.15    0.04
  -3   3   0   -0.44    0.48
   3  -3   0    0.05    0.03
   3   3   0   -0.27    0.47
   3   3   0   -0.05    0.38
  -3  -3   0    0.04    0.04
  -4  -3   0    5.26    1.21
   4   3   0    6.33    0.37
   4   3   0    6.54    1.43
   3  -4   0    5.94    1.00
   3  -4   0    5.73    1.27
  -4  -3   0    5.69    0.98
  -3   4   0    6.80    0.40
  -4  -3   0    5.63    0.38
  -3   4   0    6.19    0.39
   4   3   0    5.94    0.39
  -4  -3   0    5.71    0.41
   4   3   0    6.78    1.11
  -3   4   0    5.62    0.38
  -3   4   0    6.19    1.03
  -3   4   0    4.29    1.16
   4   2   0  124.87    9.83
   4   2   0  115.61   10.01
  -4  -2   0  121.95    9.79
  -4  -2   0  124.51   10.01
  -2   4   0  110.69    9.60
   2  -4   0  118.40    9.70
  -2   4   0  104.00    9.63
   2  -4   0  115.41    9.61
  -4  -1   0    0.26    0.54
  -1   4   0    0.58    0.05
   4   1   0    0.66    0.55
   1  -4   0    0.46    0.35
   4   1   0   -0.10    0.64
   1  -4   0    0.82    0.31
  -4  -1   0    0.78    0.07
  -1   4   0    0.51    0.31
  -1   4   0    0.63    0.05
  -1   4   0    0.54    0.43
  -4  -1   0    0.96    0.50
  -4   0   0    3.22    0.95
  -4   0   0    2.70    0.68
   0   4   0    2.05    0.14
  -4   0   0    1.91    0.16
   4   0   0    2.18    0.94
  -4   0   0    1.90    0.14
   0   4   0    2.14    0.13
   4   0   0    1.84    0.15
   0  -4   0    1.90    0.14
   0   4   0    2.05    0.14
  -4   0   0    2.04    0.14
   4   0   0    3.74    0.83
  -4   1   0    1.11    0.09
   4  -1   0    0.92    0.72
  -4   1   0    1.16    0.10
   1   4   0    0.45    0.20
   1   4   0    0.46    0.28
  -1  -4   0    0.85    0.08
  -1  -4   0    0.79    0.05
   1   4   0    0.74    0.28
   4  -1   0    0.77    0.08
   1   4   0    0.82    0.22
   4  -1   0    0.17    0.52
  -4   1   0    1.30    0.63
  -4   1   0    1.21    0.86
  -4   1   0    0.68    0.07
   1   4   0    0.82    0.08
  -4   2   0  113.94   10.28
   4  -2   0  119.13   10.12
   4  -2   0  113.80   10.32
  -2  -4   0  125.43    9.78
  -4   2   0  116.22   10.07
   2   4   0  120.03    9.76
  -2  -4   0  123.05    9.78
   2   4   0  123.20    9.78
   4  -3   0    5.79    0.37
   4  -3   0    5.02    1.33
  -3  -4   0    5.82    0.37
  -4   3   0    5.47    1.09
  -4   3   0    5.41    0.37
   3   4   0    6.62    0.36
   3   4   0    3.69    0.99
   4  -3   0    6.48    1.14
   3   4   0    4.67    0.87
  -3  -4   0    6.21    0.40
  -3  -4   0    5.35    0.85
  -4   3   0    6.39    0.39
  -4   3   0    6.06    0.38
  -3  -4   0    5.74    1.09
  -4   3   0    5.58    1.42
   3   4   0    5.30    0.38
   4   4   0   51.79    4.63
  -4   4   0   45.34    4.32
  -4  -4   0   49.53    4.52
   4  -4   0   50.89    4.80
   4   4   0   48.93    4.28
   4  -4   0   50.76    4.39
  -4  -4   0   46.42    4.21
  -4   4   0   48.82    4.72
   4   4   0   43.36    2.91
   5   4   0    3.84    1.23
   4  -5   0    4.04    1.04
  -5  -4   0    3.78    0.30
   5   4   0    4.01    0.28
   5   4   0    5.04    0.27
  -4   5   0    2.88    1.18
  -4   5   0    4.12    0.99
   5   4   0    3.97    0.94
  -4   5   0    3.65    0.27
  -5  -4   0    3.11    0.89
  -5  -4   0    5.85    1.42
  -4   5   0    5.06    0.29
  -5  -4   0    3.90    0.27
   4  -5   0    3.75    1.38
   5   3   0    0.14    0.08
  -3   5   0    0.07    0.04
   5   3   0    0.13    0.55
  -5  -3   0    0.30    0.09
   3  -5   0   -0.20    0.35
  -5  -3   0    0.05    0.57
  -3   5   0    0.38    0.08
  -3   5   0    0.07    0.73
  -5  -3   0   -0.35    0.73
  -3   5   0   -0.31    0.49
   3  -5   0    0.48    0.61
  -5  -3   0    0.14    0.06
  -3   5   0    0.35    0.09
   5   3   0   -0.23    0.68
   2  -5   0    2.48    0.90
  -5  -2   0    4.69    0.31
   5   2   0    3.93    1.09
   5   2   0    4.50    1.45
  -5  -2   0    3.96    1.05
  -2   5   0    5.42    0.31
   2  -5   0    4.04    0.81
  -2   5   0    5.24    0.33
   5   2   0    4.70    0.32
  -2   5   0    3.61    1.02
  -2   5   0    4.33    0.82
  -5  -2   0    2.41    1.23
  -1   5   0    0.10    0.38
  -1   5   0    0.23    0.07
  -1   5   0    0.25    0.06
  -5  -1   0   -1.03    0.52
   5   1   0   -0.85    0.59
   5   1   0   -0.43    0.54
   1  -5   0    0.17    0.25
  -1   5   0   -0.01    0.04
   5   1   0   -0.17    0.08
  -5  -1   0    0.82    0.62
  -5  -1   0    0.02    0.09
   1  -5   0   -0.09    0.33
  -1   5   0    0.10    0.29
  -5  -1   0    0.26    0.07
  -5  -1   0    0.07    0.05
   5   0   0    0.98    0.10
   0   5   0    0.85    0.23
  -5   0   0    1.31    0.10
  -5   0   0    1.21    0.10
   0   5   0    0.31    0.28
   0   5   0    0.89    0.06
   5   0   0    0.79    0.69
   0   5   0    1.02    0.09
   5   0   0    0.87    0.88
   0  -5   0    1.11    0.26
  -5   0   0    1.63    1.07
  -5   0   0    0.92    0.70
   0  -5   0    1.16    0.21
   5  -1   0   -0.28    0.80
   1   5   0    0.03    0.06
  -5   1   0    0.05    0.07
   1   5   0    0.20    0.06
  -5   1   0   -0.04    0.06
  -1  -5   0    0.11    0.07
   5  -1   0   -0.06    0.07
   1   5   0    0.02    0.06
  -5   1   0   -0.43    0.58
   5  -1   0    0.31    0.63
  -5   1   0   -0.02    0.08
  -5   1   0   -0.45    0.86
  -2  -5   0    3.94    0.32
  -5   2   0    4.88    0.31
   5  -2   0    3.45    1.11
  -2  -5   0    4.13    0.28
  -5   2   0    5.02    0.31
   2   5   0    4.80    0.30
   5  -2   0    3.74    1.48
   2   5   0    2.72    0.60
  -5   2   0    1.93    1.35
   2   5   0    2.64    0.70
  -5   2   0    5.27    0.30
  -5   2   0    3.09    1.04
  -5   3   0    0.28    0.07
  -5   3   0    0.11    1.02
  -5   3   0    1.25    0.80
   5  -3   0    0.18    0.06
  -5   3   0    0.11    0.07
   3   5   0    0.35    0.38
   3   5   0    0.08    0.45
   5  -3   0    0.07    1.01
  -5   3   0    0.35    0.10
  -3  -5   0    0.22    0.36
   5  -3   0    0.07    0.63
  -3  -5   0    0.34    0.09
  -3  -5   0    0.17    0.04
   3   5   0    0.10    0.09
  -3  -5   0   -0.13    0.45
   4   5   0    3.37    1.07
  -4  -5   0    5.17    0.32
  -5   4   0    3.12    1.36
   5  -4   0    4.94    1.54
   4   5   0    4.70    0.30
  -4  -5   0    4.39    1.12
  -5   4   0    4.19    0.29
   5  -4   0    3.92    0.28
  -5   4   0    4.77    0.30
  -5   4   0    4.99    0.31
  -4  -5   0    3.91    0.84
   4   5   0    4.74    0.28
  -5   4   0    3.16    1.01
  -4  -5   0    4.01    0.29
   4   5   0    2.97    0.81
   5  -4   0    5.51    1.18
  -5  -5   0   -0.10    0.60
  -5  -5   0    1.00    0.13
  -5   5   0    0.84    0.09
  -5  -5   0    0.39    0.50
   5  -5   0    0.31    1.27
  -5   5   0    0.49    0.71
   5   5   0    1.05    0.10
  -5  -5   0    0.85    0.08
  -5   5   0    0.95    0.09
  -5   5   0   -0.48    0.92
   5  -5   0    0.69    0.07
   5   5   0    1.10    0.12
   5  -5   0    0.11    0.77
   5   5   0   -0.03    0.52
  -5   5   0    1.33    0.12
   5   5   0   -0.22    0.62
  -6  -5   0    3.51    0.92
  -5   6   0    4.41    0.30
   6   5   0    4.28    0.29
  -6  -5   0    2.70    1.12
  -5   6   0    3.57    0.27
  -5   6   0    4.81    1.11
  -6  -5   0    4.09    0.31
  -5   6   0    4.37    0.28
   6   5   0    2.67    0.97
   5  -6   0    3.64    1.38
   6   5   0    4.75    1.47
  -5   6   0    3.67    1.41
   6   5   0    4.68    0.27
  -6  -5   0    4.09    0.28
   5  -6   0    2.87    0.97
   4  -6   0  130.20   11.04
  -4   6   0  117.44   11.20
   6   4   0  146.11   11.74
  -4   6   0  121.73   10.99
   4  -6   0  126.90   11.29
  -6  -4   0  137.41   11.52
   6   4   0  142.52   11.26
  -6  -4   0  129.81   11.10
  -3   6   0   -0.02    0.61
  -6  -3   0   -0.55    0.72
  -6  -3   0    0.50    0.11
  -6  -3   0    0.36    0.51
  -3   6   0    0.28    0.05
   6   3   0    0.41    0.11
  -3   6   0    0.07    0.43
   6   3   0    0.37    0.89
  -6  -3   0    0.14    0.07
   3  -6   0   -0.09    0.59
  -3   6   0    0.55    0.10
  -3   6   0    0.45    0.08
   3  -6   0    0.02    0.44
   6   3   0   -0.23    0.58
  -2   6   0   22.64    1.43
  -6  -2   0   25.37    2.54
   2  -6   0   24.19    2.19
  -2   6   0   21.79    2.43
   6   2   0   22.89    3.08
  -6  -2   0   21.97    1.41
  -2   6   0   24.00    1.35
  -6  -2   0   25.47    2.99
  -6  -2   0   22.36    1.49
   6   2   0   20.17    1.40
  -2   6   0   23.40    2.20
  -6  -2   0   22.34    1.43
   2  -6   0   23.54    2.43
   6   2   0   28.12    2.70
   6   1   0    8.36    0.52
   1  -6   0    5.57    1.05
  -6  -1   0    6.89    1.39
  -1   6   0    7.16    0.50
  -6  -1   0    5.18    1.54
   6   1   0    6.25    1.44
  -1   6   0    4.55    1.05
   6   1   0    6.03    1.86
  -6  -1   0    8.57    0.54
  -6  -1   0    8.72    0.52
  -1   6   0    9.61    0.52
  -6  -1   0    8.17    0.51
   1  -6   0    5.49    0.86
   6   0   0  163.35   13.06
   6   0   0  157.11   13.44
  -6   0   0  141.09   12.89
   0  -6   0  168.13   12.16
  -6   0   0  141.22   13.19
   0  -6   0  167.61   12.32
   0   6   0  144.65   12.29
   0   6   0  138.66   12.11
  -1  -6   0    8.27    0.55
  -6   1   0    8.92    0.56
  -6   1   0    8.55    0.54
  -6   1   0    5.84    1.44
   6  -1   0    3.46    1.65
   1   6   0    7.59    0.52
   6  -1   0    7.81    1.59
   6  -1   0    7.29    0.52
   1   6   0    8.70    0.50
   1   6   0    9.26    0.53
  -6   1   0    5.42    1.82
  -6   1   0    8.10    0.52
   2   6   0   23.40    2.02
   2   6   0   23.30    1.41
  -6   2   0   21.99    1.44
   2   6   0   24.80    1.36
   2   6   0   25.56    2.05
   2   6   0   24.39    2.16
   6  -2   0   25.97    2.72
   6  -2   0   22.55    1.41
  -6   2   0   23.69    3.13
  -6   2   0   21.47    1.50
  -6   2   0   20.64    1.42
  -6   2   0   25.44    2.65
   2   6   0   23.19    2.14
   6  -2   0   23.67    3.20
  -2  -6   0   22.16    1.50
   3   6   0    0.18    0.29
  -3  -6   0    0.48    0.09
   6  -3   0    0.25    0.07
   3   6   0    0.42    0.07
  -6   3   0    0.69    0.78
   3   6   0    0.29    0.09
   6  -3   0    0.12    1.10
  -6   3   0    0.56    1.02
   6  -3   0    0.79    0.79
  -3  -6   0    0.31    0.04
  -6   3   0    0.32    0.07
  -3  -6   0    0.14    0.39
  -6   3   0    0.31    0.10
  -3  -6   0   -0.21    0.26
  -6   3   0    0.49    0.08
   3   6   0   -0.13    0.40
   6  -4   0  134.61   11.52
   4   6   0  129.76   11.25
  -6   4   0  127.44   11.43
  -4  -6   0  131.43   11.25
   4   6   0  138.52   11.13
   6  -4   0  151.47   12.18
  -6   4   0  127.43   11.82
  -4  -6   0  132.64   11.10
  -5  -6   0    4.24    0.30
  -5  -6   0    4.06    0.91
  -6   5   0    4.47    0.29
   6  -5   0    3.67    0.26
  -5  -6   0    3.76    0.26
   5   6   0    3.91    1.00
  -6   5   0    4.08    0.28
   5   6   0    4.28    0.26
  -6   5   0    1.96    1.39
   6  -5   0    2.13    1.04
   5   6   0    4.19    1.31
  -6   5   0    3.00    1.10
  -6   5   0    3.68    0.26
   5   6   0    4.11    0.28
   6  -5   0    4.78    1.68
  -5  -6   0    4.63    1.30
   6   6   0   13.92    1.77
   6   6   0   14.25    2.44
  -6   6   0   13.07    0.87
   6   6   0   14.48    0.81
   6  -6   0   13.99    0.83
  -6  -6   0   13.53    0.85
  -6  -6   0   14.93    1.74
  -6  -6   0   13.39    2.35
  -6   6   0   14.04    2.68
   6  -6   0   16.91    2.03
   6   6   0   13.34    0.85
  -6  -6   0   12.21    0.90
  -6   6   0   14.63    1.95
  -6   6   0   12.58    0.85
   6  -6   0   17.29    2.90
  -6   6   0   14.11    0.89
  -6   7   0    2.34    0.18
  -7  -6   0    2.24    0.22
   7   6   0    2.32    0.19
  -7  -6   0    2.39    0.17
   7   6   0    2.61    0.18
  -6   7   0    2.61    0.18
  -6   7   0    2.99    0.21
  -7  -6   0    0.77    1.02
   7   6   0    1.08    1.04
  -6   7   0    1.86    1.32
   6  -7   0    1.93    1.22
  -5   7   0    0.38    0.72
  -7  -5   0    0.43    1.01
   5  -7   0    1.27    0.99
   7   5   0    0.97    0.10
  -5   7   0    0.86    0.09
  -5   7   0    1.17    1.11
  -7  -5   0    0.87    0.14
   7   5   0    1.99    0.91
   5  -7   0    1.07    0.67
   7   5   0    1.01    0.12
  -5   7   0    1.02    0.13
  -5   7   0    0.93    0.09
  -7  -5   0    0.93    0.09
   7   5   0    0.29    0.95
  -7  -5   0    0.46    0.69
  -7  -4   0   21.34    1.35
   7   4   0   26.86    3.32
  -4   7   0   20.91    1.35
  -7  -4   0   19.61    2.43
   4  -7   0   19.69    2.73
  -4   7   0   22.85    1.30
  -4   7   0   16.08    2.81
   7   4   0   23.95    1.30
   7   4   0   20.77    1.35
  -7  -4   0   23.06    3.02
  -7  -4   0   22.08    1.43
   7   4   0   18.91    2.55
  -4   7   0   20.14    2.39
   4  -7   0   22.14    2.40
  -4   7   0   21.84    1.37
   3  -7   0    2.23    0.75
  -7  -3   0    2.60    0.23
  -7  -3   0    1.42    1.16
  -7  -3   0    1.36    0.84
   7   3   0    2.76    1.50
   7   3   0    3.17    0.23
  -7  -3   0    2.61    0.21
  -7  -3   0    3.41    0.22
   3  -7   0    1.31    0.91
  -3   7   0    3.60    0.23
   7   3   0    1.48    1.01
  -3   7   0    2.62    1.08
  -3   7   0    1.94    0.78
  -3   7   0    3.51    0.21
  -3   7   0    2.45    0.19
   2  -7   0   16.72    1.96
  -7  -2   0   14.43    1.99
  -2   7   0   14.94    1.89
  -2   7   0   16.82    0.95
  -7  -2   0   15.70    0.99
  -7  -2   0   15.92    2.75
  -7  -2   0   16.29    1.05
   7   2   0   15.29    0.98
  -2   7   0   16.21    1.00
  -7  -2   0   15.69    1.00
   7   2   0   16.12    2.19
   2  -7   0   14.41    1.64
  -2   7   0   13.39    1.61
   7   2   0   17.25    2.97
  -2   7   0   15.56    0.98
   1  -7   0    0.66    0.33
   7   1   0    0.23    1.11
   1  -7   0    0.47    0.46
  -1   7   0    0.31    0.09
   7   1   0    0.57    0.79
  -7  -1   0    0.39    0.07
  -7  -1   0   -0.04    0.59
  -1   7   0    0.25    0.04
  -1   7   0    0.14    0.43
  -1   7   0    0.25    0.06
  -1   7   0    0.37    0.08
   1  -7   0    0.43    0.06
  -7  -1   0    0.47    0.11
  -7  -1   0    0.34    0.09
  -7  -1   0    0.27    0.78
   7   1   0    0.25    0.10
  -1   7   0    0.55    0.33
   0   7   0    0.42    0.21
   0  -7   0    1.07    0.10
   0   7   0    0.94    0.10
   0  -7   0    0.37    0.18
  -7   0   0    0.98    0.11
  -7   0   0    1.21    0.12
   0  -7   0    0.38    0.22
  -7   0   0    0.51    0.80
   0   7   0    0.59    0.30
   0   7   0    0.96    0.09
  -7   0   0    1.21    0.13
  -7   0   0    0.88    1.16
   7   0   0    0.85    0.82
   7   0   0    0.62    1.08
   0   7   0    1.10    0.11
   7   0   0    1.26    0.12
   1   7   0    0.28    0.08
   7  -1   0   -0.22    0.79
  -1  -7   0    0.30    0.08
  -7   1   0    0.27    1.07
  -7   1   0    0.37    0.09
   1   7   0    0.40    0.07
  -7   1   0    0.46    0.09
  -7   1   0    1.14    0.84
   1   7   0    0.08    0.08
   7  -1   0   -0.01    0.68
   7  -1   0    0.26    0.09
  -7   1   0    0.25    0.07
  -7   2   0   15.72    0.99
  -7   2   0   16.66    2.19
  -7   2   0   14.76    0.97
   2   7   0   15.14    1.55
   2   7   0   13.97    1.40
   2   7   0   17.24    0.98
   2   7   0   17.13    0.93
   2   7   0   15.58    0.97
  -7   2   0   11.21    2.61
   2   7   0   15.34    1.43
  -7   2   0   14.93    1.03
   7  -2   0   12.92    2.82
   7  -2   0   14.78    2.38
   2   7   0   13.92    1.49
  -2  -7   0   14.97    1.03
   7  -2   0   16.06    0.97
   7  -3   0    2.76    0.21
   3   7   0    2.33    0.79
  -3  -7   0    2.98    0.23
  -3  -7   0    2.50    0.19
   3   7   0    2.99    0.22
   7  -3   0    1.88    1.40
   7  -3   0    1.30    0.93
   3   7   0    1.59    0.67
   3   7   0    2.13    0.55
  -7   3   0    2.33    1.10
   3   7   0    3.54    0.20
   3   7   0    2.62    0.61
  -7   3   0    3.17    0.22
  -7   3   0    1.53    1.43
  -7   3   0    3.20    0.22
  -7   4   0   21.59    1.41
  -7   4   0   19.65    1.34
  -4  -7   0   21.15    1.33
   4   7   0   22.02    1.33
  -7   4   0   22.01    1.36
  -7   4   0   23.13    3.55
   4   7   0   18.35    2.36
  -4  -7   0   21.05    1.41
  -4  -7   0   21.69    2.44
   7  -4   0   24.34    3.77
  -7   4   0   18.99    2.57
   7  -4   0   21.21    1.33
   4   7   0   24.10    1.28
   7  -4   0   21.39    2.68
  -4  -7   0   21.30    2.15
   4   7   0   20.97    2.16
  -5  -7   0    0.83    0.51
   5   7   0    0.83    0.10
  -7   5   0    1.04    0.12
  -7   5   0    1.01    0.87
   7  -5   0    0.86    0.09
  -5  -7   0    0.13    0.63
  -7   5   0    0.92    0.10
  -7   5   0    0.95    0.10
  -5  -7   0    1.11    0.13
  -7   5   0    0.55    1.15
   5   7   0    0.67    0.12
   5   7   0    0.60    0.57
   7  -5   0    0.64    1.28
  -5  -7   0    0.81    0.08
   7  -5   0    0.25    0.69
   5   7   0    0.51    0.78
  -7   6   0    2.83    0.20
   7  -6   0    2.15    1.48
  -6  -7   0    1.12    0.90
  -7   6   0    2.93    1.54
  -6  -7   0    2.28    0.20
  -6  -7   0    2.20    0.16
   7  -6   0    2.54    0.16
   6   7   0    2.21    0.19
   6   7   0    2.15    1.14
  -7   6   0    2.43    0.18
  -7   6   0    2.14    0.17
   6   7   0    2.70    0.17
  -7  -7   0   -0.04    0.06
  -7   7   0    0.10    0.07
   7   7   0    0.20    1.07
  -7   7   0    0.03    0.10
  -7   7   0   -0.29    1.12
   7   7   0    0.07    0.06
   7   7   0   -0.09    0.10
   7  -7   0    0.01    0.04
  -7  -7   0    0.02    0.11
  -7   7   0    0.08    0.06
   7  -7   0   -0.58    1.01
  -7  -7   0    0.00    0.85
   8   7   0   -0.14    1.18
  -7   8   0    0.11    0.07
   8   7   0    0.07    0.11
  -8  -7   0    0.36    0.12
  -7   8   0    0.29    0.12
   7  -8   0    0.32    1.34
  -7   8   0    0.21    0.07
   8   7   0    0.19    0.08
  -7   8   0    0.31    1.22
  -8  -7   0    0.75    1.01
  -8  -7   0    0.18    0.06
   8   6   0   32.53    4.09
  -8  -6   0   28.74    1.98
  -8  -6   0   32.46    3.89
  -6   8   0   31.98    3.91
   6  -8   0   32.62    3.97
  -8  -6   0   29.54    1.88
  -6   8   0   28.73    1.87
   8   6   0   32.43    1.80
   8   6   0   30.21    1.87
  -6   8   0   30.95    1.97
  -6   8   0   29.57    1.90
  -5   8   0    4.78    0.31
  -8  -5   0    3.85    0.28
  -8  -5   0    4.48    0.32
   8   5   0    4.65    0.28
  -8  -5   0    3.13    1.38
   8   5   0    4.61    0.31
  -5   8   0    3.37    1.57
  -5   8   0    3.80    0.28
   5  -8   0    3.89    1.47
   8   5   0    3.59    1.63
   4  -8   0    0.19    0.70
  -4   8   0    0.53    0.79
  -8  -4   0    0.59    0.10
   8   4   0   -0.08    1.02
  -4   8   0    0.56    0.12
   4  -8   0    0.07    0.43
  -4   8   0    0.63    0.10
   8   4   0    0.47    0.82
   8   4   0    0.43    0.10
  -4   8   0    0.30    0.55
   8   4   0    0.64    0.08
  -8  -4   0    0.33    0.08
  -8  -4   0    0.55    0.11
  -8  -4   0    0.02    0.52
  -8  -4   0   -0.08    0.72
  -4   8   0    0.48    0.07
  -8  -3   0   17.72    2.45
  -3   8   0   19.37    2.27
  -3   8   0   21.09    2.68
  -8  -3   0   22.06    1.37
  -3   8   0   20.49    1.34
  -3   8   0   22.68    1.37
  -8  -3   0   17.54    3.18
  -8  -3   0   21.71    1.35
   8   3   0   21.62    2.75
   8   3   0   22.82    1.35
   3  -8   0   20.51    2.60
  -8  -3   0   21.63    1.43
   3  -8   0   21.18    2.25
  -3   8   0   22.63    1.30
   8   3   0   17.94    3.39
  -2   8   0  117.07   10.28
  -2   8   0  117.16   10.18
   2  -8   0  121.92   10.32
   8   2   0  144.30   11.75
   2  -8   0  129.84   10.23
   8   2   0  134.18   10.95
  -8  -2   0  115.73   11.16
  -8  -2   0  113.26   10.65
  -1   8   0   13.54    0.81
  -1   8   0   13.50    0.76
  -8  -1   0    7.62    2.16
  -1   8   0   11.18    0.78
  -8  -1   0   12.26    0.81
   1  -8   0    9.57    1.39
  -8  -1   0    9.73    1.91
   1  -8   0   12.73    0.83
   8   1   0   13.21    0.80
   8   1   0   15.27    3.02
   8   1   0   11.13    2.12
  -8  -1   0   12.43    0.79
  -1   8   0    8.43    1.47
  -8  -1   0   14.25    0.84
   8   0   0  483.50   37.70
  -8   0   0  409.01   37.19
   8   0   0  475.05   37.47
  -8   1   0   10.04    2.03
   1   8   0   13.27    0.81
  -8   1   0   12.82    0.81
  -1  -8   0   12.76    0.85
   8  -1   0   14.64    3.03
  -8   1   0   12.92    0.82
  -8   1   0   10.90    2.64
   8  -1   0   12.59    0.80
   8  -1   0   13.52    2.32
   1   8   0   12.45    0.77
  -8   1   0   13.36    0.85
   1   8   0   12.38    0.80
   2   8   0  128.62   10.29
  -8   2   0  118.43   11.11
   8  -2   0  150.97   12.24
  -8   2   0  110.96   11.54
   2   8   0  127.00   10.18
   2   8   0  125.68   10.29
   8  -2   0  154.82   11.51
   2   8   0  120.76   10.16
  -8   3   0   19.62    1.35
   3   8   0   22.09    1.35
   8  -3   0   25.94    2.97
   3   8   0   19.64    2.19
  -8   3   0   22.65    1.38
   8  -3   0   21.17    1.34
  -8   3   0   21.13    3.64
  -3  -8   0   21.32    1.43
   8  -3   0   24.53    3.94
   3   8   0   20.99    2.02
   3   8   0   18.83    2.01
   3   8   0   24.12    1.30
   3   8   0   24.67    1.37
  -8   3   0   21.37    1.43
   3   8   0   18.87    2.17
  -8   3   0   19.59    2.68
  -3  -8   0   21.36    1.35
   8  -4   0    0.52    0.84
   8  -4   0    0.60    0.09
  -8   4   0    0.54    0.08
  -8   4   0    0.58    1.32
   4   8   0    0.08    0.55
   4   8   0    0.40    0.39
  -8   4   0    0.46    0.12
   4   8   0    0.65    0.09
  -8   4   0    0.52    0.09
   8  -4   0    0.94    1.39
   4   8   0    0.28    0.10
  -4  -8   0    0.50    0.11
  -8   4   0    0.43    0.89
  -4  -8   0    0.51    0.06
  -5  -8   0    4.05    0.31
   8  -5   0    5.06    2.06
  -8   5   0    4.47    0.29
   5   8   0    4.21    0.27
  -8   5   0    4.27    0.28
  -8   5   0    3.85    1.79
   5   8   0    4.17    0.30
  -5  -8   0    3.87    0.27
  -5  -8   0    2.83    1.00
  -8   5   0    4.76    0.31
   5   8   0    5.04    1.32
   8  -5   0    3.99    0.27
  -6  -8   0   34.16    3.56
  -8   6   0   30.58    1.98
   8  -6   0   31.00    1.86
   6   8   0   30.08    1.87
  -6  -8   0   30.23    1.88
   6   8   0   32.05    1.80
  -6  -8   0   29.85    1.99
   8  -6   0   33.20    4.32
  -8   6   0   30.17    4.49
  -8   6   0   27.66    1.88
  -8   6   0   29.46    1.91
   6   8   0   30.08    3.57
  -8   7   0   -0.28    1.16
   7   8   0    0.21    0.08
   8  -7   0    0.21    0.05
  -8   7   0   -0.03    0.08
   8  -7   0    0.92    1.38
   7   8   0    0.18    0.11
   7   8   0   -0.73    0.85
  -7  -8   0    0.18    0.06
  -7  -8   0    0.44    0.12
  -8   7   0    0.24    0.07
  -7  -8   0    0.31    0.86
  -8   7   0    0.15    0.10
  -8   8   0   25.92    1.71
  -8  -8   0   31.07    3.69
   8   8   0   28.66    1.61
  -8  -8   0   26.32    1.68
  -8   8   0   25.61    1.68
   8   8   0   25.98    1.67
  -8  -8   0   26.57    1.78
   8   8   0   28.70    3.78
  -8   8   0   32.02    4.68
  -8   8   0   28.48    1.76
   8  -8   0   28.28    4.41
  -9  -8   0    3.27    0.24
  -8   9   0    3.12    0.23
  -8   9   0    3.60    0.26
  -9  -8   0    3.41    0.27
  -8   9   0    3.28    0.24
   9   8   0    3.60    0.24
   9   8   0    3.34    0.25
   7  -9   0   -0.45    1.02
  -7   9   0    0.78    1.35
  -9  -7   0    0.86    0.14
  -7   9   0    0.85    0.14
  -9  -7   0    0.92    0.10
  -7   9   0    1.06    0.11
   9   7   0    0.04    1.17
  -9  -7   0    0.28    0.96
   9   7   0    0.86    0.12
   9   7   0    0.95    0.11
  -7   9   0    0.63    0.09
  -6   9   0    0.18    0.06
  -6   9   0    0.09    0.11
   9   6   0    0.23    0.07
  -6   9   0   -0.38    1.36
   9   6   0   -0.05    0.09
   6  -9   0    0.63    1.20
  -9  -6   0    1.02    0.95
  -9  -6   0    0.09    0.07
   9   6   0   -0.28    1.11
  -9  -6   0    0.16    0.12
   9   5   0    0.30    0.12
  -5   9   0    0.22    1.17
  -9  -5   0   -0.39    0.87
  -9  -5   0    0.13    0.07
  -9  -5   0    0.52    0.13
  -9  -5   0    0.13    0.07
   9   5   0    0.31    0.08
   9   5   0    0.50    1.42
  -5   9   0    0.18    0.11
   5  -9   0    0.01    0.92
  -5   9   0    0.20    0.06
  -9  -4   0    0.37    0.09
   9   4   0   -0.08    1.11
  -4   9   0    0.40    0.06
   4  -9   0    0.10    0.82
  -9  -4   0   -0.43    0.95
  -4   9   0    0.50    0.12
  -4   9   0    0.49    0.10
   9   4   0    0.31    0.12
  -9  -4   0    0.45    0.08
  -4   9   0   -0.30    0.91
  -9  -3   0    0.50    0.90
  -9  -3   0    0.55    0.11
   9   3   0    0.41    1.23
   9   3   0    0.42    0.10
  -3   9   0    0.25    0.10
  -3   9   0    0.20    0.09
  -9  -3   0    0.35    0.08
  -3   9   0    0.21    0.05
   3  -9   0    0.48    0.70
  -9  -3   0    0.42    0.09
  -3   9   0   -0.08    0.79
  -9  -2   0    1.30    0.13
   9   2   0    1.78    1.44
  -9  -2   0    0.95    1.10
  -2   9   0    1.00    0.09
   9   2   0    1.67    0.15
   2  -9   0    1.30    0.11
  -9  -2   0    1.37    0.14
  -9  -2   0    1.62    0.17
   2  -9   0    0.82    0.62
  -2   9   0    1.44    0.13
  -2   9   0    1.04    0.80
  -2   9   0    1.23    0.14
  -1   9   0    0.58    0.11
   1  -9   0    0.62    0.08
  -1   9   0    0.23    0.07
  -1   9   0    0.23    0.31
  -1   9   0    0.45    0.52
   1  -9   0    0.44    0.33
  -9  -1   0    0.48    0.11
  -9  -1   0   -0.68    0.83
   9   1   0   -0.29    0.88
   1  -9   0   -0.16    0.37
   9   1   0   -0.72    1.18
   9   1   0    0.63    0.12
  -9  -1   0   -0.07    0.69
  -1   9   0    0.39    0.04
  -9   0   0   -0.11    0.84
   0   9   0    0.31    0.09
  -9   0   0    0.41    0.09
   0  -9   0    0.50    0.08
  -9   0   0    0.55    0.11
   0   9   0    0.32    0.07
   9   0   0   -0.12    1.17
   0   9   0    0.41    0.09
  -9   0   0   -0.16    1.24
   9   0   0    0.40    0.10
  -9   0   0    0.60    0.11
   9   0   0    0.19    0.91
  -9   1   0    0.43    1.38
  -1  -9   0    0.64    0.10
  -9   1   0    0.70    0.10
   9  -1   0    1.68    1.65
   9  -1   0    0.85    0.11
  -9   1   0    0.78    0.12
   1   9   0    0.60    0.11
   9  -1   0   -0.01    0.99
   1   9   0    0.76    0.10
  -9   1   0    0.89    0.11
   1   9   0    0.58    0.10
  -9   1   0    0.00    0.92
  -9   2   0    1.25    0.14
   2   9   0    1.42    0.13
   2   9   0    1.33    0.13
   2   9   0    1.12    0.13
   9  -2   0   -0.19    1.36
  -9   2   0   -0.52    1.29
   9  -2   0    1.21    0.13
  -9   2   0    1.39    0.13
  -9   2   0    1.56    0.14
  -3  -9   0    0.28    0.10
  -9   3   0    0.05    1.25
   9  -3   0    0.25    0.08
  -9   3   0    0.31    0.10
   3   9   0    0.14    0.09
   3   9   0    0.50    0.49
   3   9   0   -0.05    0.40
   3   9   0    0.29    0.08
  -9   3   0    0.27    0.07
  -9   3   0    0.16    0.12
   3   9   0    0.22    0.09
   9  -3   0   -0.51    1.36
   4   9   0    0.35    0.08
  -9   4   0    0.28    0.07
  -9   4   0    0.63    0.10
   4   9   0   -0.31    0.55
  -4  -9   0    0.34    0.05
  -4  -9   0    0.58    0.11
   4   9   0   -0.01    0.61
  -9   4   0    0.39    1.30
   4   9   0    0.42    0.10
   9  -4   0    0.84    1.54
  -9   4   0    0.63    0.12
  -5  -9   0    0.17    0.05
   9  -5   0    0.30    0.08
  -9   5   0    0.13    0.08
  -9   5   0    0.32    0.10
   5   9   0    0.02    0.10
  -9   5   0    0.04    1.35
  -5  -9   0    0.43    0.11
   5   9   0    0.26    0.08
   9  -5   0   -0.14    1.29
   5   9   0    0.76    0.83
  -9   5   0    0.25    0.09
   9  -6   0    0.13    0.06
  -9   6   0    0.05    0.08
  -9   6   0   -0.82    1.25
  -6  -9   0   -0.02    0.53
   6   9   0   -0.04    0.10
  -6  -9   0    0.11    0.11
   6   9   0    0.23    0.80
  -9   6   0    0.18    0.12
   9  -6   0   -0.05    1.32
  -6  -9   0    0.12    0.05
  -9   6   0    0.14    0.08
   6   9   0    0.11    0.08
  -7  -9   0   -0.34    0.61
  -9   7   0    1.12    0.11
   7   9   0    0.62    1.17
   7   9   0    0.92    0.11
   9  -7   0    1.58    1.53
  -7  -9   0    1.06    0.15
   9  -7   0    0.84    0.09
   7   9   0    0.96    0.14
  -7  -9   0    0.82    0.09
  -9   7   0    1.02    0.14
  -9   7   0    0.84    0.11
  -9   7   0    1.38    1.99
   8   9   0    2.81    0.25
  -9   8   0    3.86    0.27
   9  -8   0    3.09    0.22
  -8  -9   0    3.44    0.27
  -9   8   0    3.59    0.25
   8   9   0    3.68    0.24
  -8  -9   0    3.25    0.23
  -9   8   0    3.47    0.24
   9   9   0    1.97    0.20
  -9  -9   0    1.98    0.21
   9   9   0    1.91    0.17
  -9   9   0    1.83    0.16
  -9   9   0    2.12    0.19
  -9   9   0    1.77    0.17
  -9  -9   0    1.80    0.15
  10   9   0    1.51    0.15
  -9  10   0    1.81    0.15
 -10  -9   0    1.59    0.14
  -9  10   0    1.42    0.15
 -10  -9   0    1.90    0.20
  -9  10   0    1.86    0.20
  10   9   0    1.70    0.18
  10   8   0    1.32    0.14
  -8  10   0    1.20    0.17
  -8  10   0    1.32    0.12
  10   8   0    1.89    0.17
 -10  -8   0    1.23    0.13
 -10  -8   0    1.66    0.19
  -8  10   0    1.34    0.14
 -10  -7   0    0.83    0.15
  -7  10   0    0.71    0.13
  10   7   0    0.39    0.09
 -10  -7   0    0.63    0.09
  10   7   0    0.73    0.14
  -7  10   0    0.65    0.09
 -10  -6   0   11.38    0.74
 -10  -6   0   11.43    0.79
 -10  -6   0   11.00    0.74
 -10  -6   0   11.65    2.71
   6 -10   0   11.46    2.63
  -6  10   0   11.60    0.73
  10   6   0   18.41    3.63
  10   6   0   12.46    0.71
  -6  10   0   12.63    2.74
  10   6   0   11.48    0.74
  -6  10   0   11.85    0.76
 -10  -5   0    9.35    2.51
  10   5   0   13.29    3.33
  -5  10   0   13.69    0.84
   5 -10   0   10.11    2.40
 -10  -5   0   13.80    0.88
 -10  -5   0   13.22    0.83
  10   5   0   12.13    0.82
  -5  10   0   12.55    0.82
  -5  10   0   11.19    2.48
  10   5   0   12.88    0.79
 -10  -5   0   13.35    0.82
  10   4   0   19.65    1.21
 -10  -4   0   24.81    3.92
 -10  -4   0   19.38    1.28
 -10  -4   0   18.90    1.22
   4 -10   0   24.11    2.81
  -4  10   0   21.76    3.11
  10   4   0   24.60    4.18
 -10  -4   0   18.16    1.20
  -4  10   0   20.31    1.16
  -4  10   0   18.47    1.20
  -4  10   0   19.14    1.23
  -3  10   0   15.30    1.01
  -3  10   0   16.35    0.98
 -10  -3   0   17.87    3.31
  -3  10   0   13.58    2.33
  10   3   0   15.68    1.02
 -10  -3   0   16.81    1.02
 -10  -3   0   15.99    1.03
   3 -10   0   15.66    1.06
  10   3   0   13.57    3.24
 -10  -3   0   17.71    1.08
  -3  10   0   16.53    1.03
  -2  10   0   16.92    1.05
  -2  10   0   16.24    2.09
 -10  -2   0   16.40    1.05
 -10  -2   0   15.84    1.10
 -10  -2   0   20.14    3.49
  10   2   0   19.45    3.75
  -2  10   0   17.15    0.99
   2 -10   0   15.89    1.08
 -10  -2   0   16.21    1.03
   2 -10   0   15.29    1.98
  10   2   0   17.04    1.03
  -2  10   0   16.32    1.02
  10   1   0    4.58    0.30
  -1  10   0    4.60    0.27
 -10  -1   0    4.25    0.31
   1 -10   0    4.34    0.29
  -1  10   0    3.58    0.26
  10   1   0    3.70    2.05
  -1  10   0    3.75    0.27
  -1  10   0    3.88    0.85
 -10  -1   0    2.02    1.35
 -10  -1   0    4.28    0.28
 -10  -1   0    4.45    0.30
  -1  10   0    4.06    0.29
   1 -10   0    2.36    0.69
  10   0   0  148.19   12.73
 -10   0   0  114.24   11.91
   1  10   0    4.31    0.28
  10  -1   0    3.96    0.30
  -1 -10   0    4.59    0.30
  10  -1   0    4.03    2.09
   1  10   0    4.35    0.29
 -10   1   0    4.62    0.32
 -10   1   0    1.49    1.77
 -10   1   0    3.96    0.30
   1  10   0    4.29    0.29
 -10   1   0    4.01    0.29
  10  -2   0   16.94    1.04
  10  -2   0   18.83    3.81
   2  10   0   16.31    1.04
  -2 -10   0   16.03    1.10
   2  10   0   18.01    1.00
   2  10   0   17.58    1.06
 -10   2   0   16.35    1.05
 -10   2   0   15.54    1.10
 -10   2   0   10.63    3.06
 -10   2   0   16.76    1.06
 -10   3   0   16.54    1.10
  -3 -10   0   16.76    1.10
 -10   3   0   16.48    1.06
   3  10   0   17.11    1.00
  10  -3   0   15.66    1.04
 -10   3   0   17.16    1.04
   3  10   0   17.11    1.05
   3  10   0   16.23    1.04
  10  -3   0   14.21    3.39
 -10   3   0   15.79    3.38
   4  10   0   24.70    2.27
 -10   4   0   17.62    1.21
   4  10   0   18.43    2.18
   4  10   0   19.65    1.21
   4  10   0   20.50    1.16
  10  -4   0   19.50    1.20
 -10   4   0   19.57    1.24
  10  -4   0   20.28    4.03
 -10   4   0   19.07    3.78
  -4 -10   0   19.30    1.28
  -4 -10   0   18.36    1.20
 -10   4   0   19.87    1.28
 -10   5   0   13.54    0.85
  10  -5   0   11.80    3.15
  -5 -10   0   11.00    0.80
 -10   5   0   13.68    0.83
  10  -5   0   12.48    0.80
   5  10   0   12.69    0.78
   5  10   0   13.25    0.81
  -5 -10   0   13.86    0.86
 -10   5   0   13.58    0.81
   5  10   0    9.05    1.89
   5  10   0    6.84    1.74
 -10   5   0    8.19    2.72
   6  10   0   11.58    2.16
 -10   6   0   11.23    0.76
  10  -6   0   12.26    0.75
   6  10   0   12.22    0.77
  10  -6   0   14.82    3.37
 -10   6   0   11.98    0.80
 -10   6   0   13.77    3.15
  -6 -10   0   11.37    0.75
  -6 -10   0   12.25    0.81
 -10   6   0   11.98    0.78
   6  10   0   12.99    0.73
  -7 -10   0    0.51    0.07
   7  10   0    0.85    0.13
 -10   7   0    0.71    0.10
  -7 -10   0    1.04    0.14
 -10   7   0    0.68    0.15
   7  10   0    0.39    0.10
 -10   7   0    0.62    0.11
  10  -7   0    0.68    0.09
 -10   8   0    1.71    0.17
  10  -8   0    1.28    0.12
   8  10   0    2.04    0.17
  -8 -10   0    0.98    0.12
   8  10   0    1.20    0.14
  -8 -10   0    1.57    0.18
 -10   8   0    1.46    0.15
 -10   8   0    1.58    0.14
 -10   9   0    1.49    0.14
 -10   9   0    1.48    0.16
  -9 -10   0    1.77    0.19
   9  10   0    1.86    0.18
 -10   9   0    1.96    0.19
  -9 -10   0    1.53    0.14
   9  10   0    1.53    0.16
 -10 -10   0    7.36    0.53
 -10  10   0    7.11    0.52
  10  10   0    7.44    0.51
 -10 -10   0    7.69    0.49
 -10  10   0    7.39    0.49
  10  10   0    7.97    0.48
 -10  11   0    2.01    0.22
 -11 -10   0    1.70    0.20
 -10  11   0    2.06    0.17
  11  10   0    1.90    0.18
  11  10   0    1.76    0.19
 -11 -10   0    2.29    0.17
 -11  -9   0    0.03    0.08
  -9  11   0    0.22    0.14
  11   9   0    0.04    0.10
 -11  -9   0    0.12    0.14
  11   9   0    0.01    0.09
  -9  11   0    0.15    0.08
 -11  -8   0    4.21    0.30
 -11  -8   0    4.37    0.29
  -8  11   0    4.25    0.32
  11   8   0    4.24    0.31
  -8  11   0    4.01    0.29
 -11  -8   0    4.64    0.34
  11   8   0    4.31    0.29
 -11  -7   0    1.16    0.17
 -11  -7   0    0.69    0.11
  11   7   0    1.14    0.15
  11   7   0    0.74    0.12
  -7  11   0    0.53    0.10
  -7  11   0    1.09    0.15
 -11  -7   0    0.87    0.12
 -11  -6   0    0.44    0.09
 -11  -6   0    0.74    0.13
  -6  11   0    0.56    0.14
  11   6   0    0.67    0.14
  -6  11   0    0.50    0.08
 -11  -6   0    0.46    0.11
  11   6   0    0.40    0.09
  -5  11   0    1.04    0.13
  11   5   0    0.70    0.13
 -11  -5   0    1.19    0.13
  -5  11   0    0.99    0.15
  11   5   0    0.82    0.13
 -11  -5   0    1.18    0.12
  -5  11   0    1.10    0.11
 -11  -5   0    1.46    0.17
  -4  11   0    1.29    0.11
 -11  -4   0    1.49    0.14
 -11  -4   0    1.44    0.14
  -4  11   0    1.53    0.15
 -11  -4   0    2.21    1.50
  -4  11   0    1.40    0.16
  -4  11   0    0.79    1.14
  11   4   0    1.09    1.70
  11   4   0    1.61    0.17
   4 -11   0    0.76    0.89
 -11  -4   0    1.38    0.17
  11   3   0   -0.47    1.43
 -11  -3   0    1.43    0.13
 -11  -3   0    0.04    1.03
  11   3   0    1.31    0.14
 -11  -3   0    1.52    0.16
 -11  -3   0    1.73    0.15
   3 -11   0   -0.27    0.75
  -3  11   0   -0.04    1.02
   3 -11   0    1.32    0.11
  -3  11   0    1.18    0.16
  -3  11   0    1.05    0.13
  -3  11   0    0.98    0.10
  -2  11   0    0.21    0.79
 -11  -2   0    0.02    1.06
 -11  -2   0    0.92    0.13
   2 -11   0    0.98    0.10
   2 -11   0   -0.18    0.55
  11   2   0    0.95    0.14
 -11  -2   0    1.00    0.10
 -11  -2   0    1.01    0.14
  -2  11   0    1.00    0.13
  -2  11   0    0.59    0.07
  11   2   0   -0.40    1.68
  -2  11   0    0.78    0.12
  -1  11   0    0.71    0.09
  -1  11   0    0.61    0.54
   1 -11   0    0.09    0.33
  -1  11   0    0.85    0.11
  11   1   0    0.98    0.13
  -1  11   0    0.85    0.12
  11   1   0    0.12    1.61
 -11  -1   0    0.95    1.14
  -1  11   0    0.73    0.06
 -11  -1   0    1.11    0.13
 -11  -1   0    0.97    0.10
   1 -11   0    0.96    0.10
 -11  -1   0    0.98    0.14
 -11   0   0    0.38    0.11
   0  11   0    0.41    0.12
 -11   0   0    0.44    0.12
 -11   0   0    0.48    0.10
  11   0   0    1.14    1.65
  11   0   0    0.64    0.12
   0 -11   0    0.52    0.09
 -11   0   0    1.03    1.28
   0  11   0    0.40    0.08
   0  11   0    0.50    0.10
  11  -1   0    1.16    0.13
  -1 -11   0    1.01    0.12
   1  11   0    0.92    0.12
 -11   1   0    0.61    1.62
  11  -1   0   -0.77    1.34
 -11   1   0    1.16    0.14
 -11   1   0    0.83    0.10
 -11   1   0    0.65    0.13
   1  11   0    1.00    0.11
   1  11   0    0.73    0.12
   2  11   0    0.88    0.11
 -11   2   0    0.77    0.13
  11  -2   0   -0.50    0.95
 -11   2   0    0.92    0.13
  -2 -11   0    1.06    0.13
 -11   2   0    0.84    0.11
   2  11   0    1.01    0.11
 -11   2   0    0.81    1.20
   2  11   0    0.86    0.12
  11  -2   0    0.86    0.12
   3  11   0    1.03    0.14
  -3 -11   0    1.32    0.15
  11  -3   0    0.10    1.68
 -11   3   0    1.37    0.15
   3  11   0    1.49    0.14
 -11   3   0    1.74    0.15
 -11   3   0    0.08    1.65
 -11   3   0    2.13    0.18
   3  11   0    1.28    0.15
  11  -3   0    1.51    0.15
 -11   4   0    1.40    0.16
   4  11   0    1.54    0.15
   4  11   0    1.27    0.67
  11  -4   0    2.08    1.92
 -11   4   0    1.11    1.69
  11  -4   0    1.28    0.14
  -4 -11   0    1.50    0.16
   4  11   0    1.17    0.68
 -11   4   0    1.77    0.18
   4  11   0    1.47    0.14
 -11   4   0    1.41    0.14
   5  11   0    0.76    0.11
 -11   5   0    0.97    0.13
  -5 -11   0    1.21    0.14
 -11   5   0    1.23    0.14
   5  11   0    0.85    0.13
 -11   5   0    1.28    0.12
  -5 -11   0    0.64    0.08
  11  -5   0    0.83    0.11
  -6 -11   0    0.75    0.13
 -11   6   0    0.64    0.10
 -11   6   0    0.33    0.13
  11  -6   0    0.45    0.09
 -11   6   0    0.43    0.10
   6  11   0    0.36    0.09
  -6 -11   0    0.27    0.06
   6  11   0    0.42    0.12
  11  -7   0    0.50    0.10
  -7 -11   0    1.04    0.15
   7  11   0    0.51    0.11
 -11   7   0    0.57    0.13
  -7 -11   0    0.19    0.07
 -11   7   0    0.39    0.11
 -11   7   0    0.86    0.11
  11  -8   0    4.02    0.27
 -11   8   0    3.77    0.28
 -11   8   0    4.28    0.31
  -8 -11   0    4.07    0.27
  -8 -11   0    4.23    0.32
 -11   8   0    4.13    0.32
   8  11   0    4.06    0.31
   8  11   0    4.51    0.28
   9  11   0    0.18    0.13
  11  -9   0    0.00    0.06
 -11   9   0   -0.05    0.10
   9  11   0    0.08    0.10
 -11   9   0    0.00    0.09
  -9 -11   0   -0.04    0.11
  -9 -11   0   -0.03    0.06
 -11   9   0    0.16    0.14
 -10 -11   0    2.17    0.17
 -10 -11   0    2.17    0.22
 -11  10   0    2.24    0.23
  10  11   0    1.95    0.19
  10  11   0    2.02    0.19
 -11  10   0    2.27    0.18
 -11 -11   0   -0.04    0.08
  11  11   0    0.12    0.09
  11  11   0    0.10    0.11
 -11 -11   0    0.28    0.14
 -11  11   0    0.04    0.09
 -11  11   0    0.15    0.13
 -12 -11   0    1.99    0.19
  12  11   0    2.22    0.23
 -11  12   0    2.39    0.23
 -12 -11   0    2.56    0.24
 -11  12   0    2.47    0.19
  12  11   0    2.23    0.20
 -12 -11   0    2.36    0.18
 -10  12   0    1.41    0.15
 -12 -10   0    1.89    0.20
  12  10   0    2.04    0.20
 -10  12   0    2.20    0.21
 -12 -10   0    1.45    0.14
 -12 -10   0    1.28    0.15
  12  10   0    1.54    0.16
  -9  12   0    2.73    0.21
  -9  12   0    2.80    0.25
 -12  -9   0    2.94    0.22
 -12  -9   0    2.98    0.22
  12   9   0    2.96    0.26
  12   9   0    2.68    0.22
 -12  -9   0    3.33    0.26
  12   8   0    0.86    0.15
  -8  12   0    1.07    0.12
  -8  12   0    1.48    0.18
 -12  -8   0    1.19    0.14
 -12  -8   0    1.37    0.13
 -12  -8   0    1.21    0.17
  12   8   0    1.40    0.15
  12   7   0    0.24    0.09
 -12  -7   0    0.24    0.13
  12   7   0    0.46    0.11
  -7  12   0    0.21    0.08
 -12  -7   0    0.38    0.09
  -7  12   0    0.50    0.13
 -12  -7   0    0.59    0.11
  -6  12   0    1.19    0.12
 -12  -6   0    1.15    0.18
  -6  12   0    1.34    0.16
  12   6   0    1.28    0.17
  12   6   0    1.44    0.14
 -12  -6   0    1.25    0.13
 -12  -6   0    1.21    0.14
 -12  -5   0    3.45    0.27
  12   5   0    3.16    0.24
 -12  -5   0    3.30    0.23
  -5  12   0    2.88    0.21
 -12  -5   0    3.18    0.24
  -5  12   0    3.34    0.25
  -5  12   0    3.02    0.26
  12   5   0    2.87    0.23
  -4  12   0   12.15    0.72
  12   4   0   12.20    0.76
  -4  12   0   11.54    0.74
  -4  12   0   12.28    0.77
 -12  -4   0   11.89    0.80
 -12  -4   0   10.92    0.76
 -12  -4   0   11.63    0.75
 -12  -3   0    3.05    0.24
  -3  12   0    3.22    0.22
 -12  -3   0    3.86    0.26
  -3  12   0    3.31    0.26
 -12  -3   0    3.68    0.27
   3 -12   0    3.35    0.24
  12   3   0    3.04    0.25
  -3  12   0    3.61    0.24
 -12  -2   0   25.30    1.65
 -12  -2   0   22.84    1.56
  -2  12   0   24.88    1.55
 -12  -2   0   24.16    1.58
  -2  12   0   25.35    1.58
  -2  12   0   26.30    1.50
   2 -12   0   25.55    1.63
  12   2   0   25.21    1.55
  12   1   0   11.43    0.69
  -1  12   0   10.14    0.67
  -1  12   0   11.02    0.66
  -1  12   0   10.80    0.69
 -12  -1   0   10.57    0.70
 -12  -1   0   10.59    0.73
   1 -12   0   10.73    0.71
 -12  -1   0   10.35    0.68
   0 -12   0    2.04    0.18
 -12   0   0    1.93    0.21
   0  12   0    2.57    0.18
  -1 -12   0   11.04    0.73
 -12   1   0   10.07    0.69
 -12   1   0   11.08    0.74
  12  -1   0   11.15    0.70
   1  12   0   10.82    0.70
 -12   1   0   11.26    0.71
   1  12   0   10.93    0.67
   1  12   0   10.89    0.69
   2  12   0   25.83    1.60
  -2 -12   0   26.04    1.67
   2  12   0   25.28    1.57
 -12   2   0   24.11    1.59
   2  12   0   27.59    1.52
 -12   2   0   24.08    1.67
  12  -2   0   25.88    1.58
 -12   2   0   24.25    1.61
 -12   3   0    3.80    0.25
  -3 -12   0    3.76    0.27
 -12   3   0    3.46    0.27
  12  -3   0    3.44    0.26
   3  12   0    3.19    0.25
   3  12   0    3.08    0.24
   3  12   0    3.06    0.25
 -12   3   0    3.89    0.27
   4  12   0   12.50    0.73
  12  -4   0   11.95    0.75
 -12   4   0   11.69    0.80
 -12   4   0   11.45    0.76
   4  12   0   12.29    0.76
  -4 -12   0   11.54    0.80
 -12   4   0   12.07    0.77
 -12   5   0    3.32    0.24
   5  12   0    2.98    0.24
  -5 -12   0    2.95    0.26
  12  -5   0    3.14    0.24
 -12   5   0    3.62    0.26
   5  12   0    2.94    0.23
 -12   5   0    3.24    0.25
  -6 -12   0    1.25    0.16
  -6 -12   0    0.88    0.09
 -12   6   0    1.22    0.16
  12  -6   0    1.13    0.13
   6  12   0    1.31    0.15
 -12   6   0    1.24    0.14
   6  12   0    1.34    0.13
 -12   6   0    1.21    0.14
 -12   7   0    0.29    0.12
   7  12   0    0.20    0.10
  -7 -12   0    0.63    0.14
  12  -7   0    0.19    0.09
   7  12   0    0.23    0.10
  -7 -12   0   -0.04    0.06
 -12   7   0    0.31    0.13
 -12   7   0    0.67    0.10
  -8 -12   0    1.10    0.17
  -8 -12   0    0.99    0.10
 -12   8   0    1.12    0.12
 -12   8   0    1.19    0.15
  12  -8   0    0.89    0.11
   8  12   0    1.21    0.14
 -12   8   0    1.10    0.16
   8  12   0    1.29    0.14
 -12   9   0    2.70    0.23
  -9 -12   0    2.93    0.21
  -9 -12   0    3.09    0.26
   9  12   0    2.77    0.22
   9  12   0    2.66    0.23
 -12   9   0    3.22    0.25
  12  -9   0    2.52    0.20
 -12   9   0    3.05    0.22
 -10 -12   0    1.93    0.21
 -12  10   0    1.89    0.21
 -12  10   0    1.55    0.15
  10  12   0    1.60    0.17
  10  12   0    1.63    0.18
 -10 -12   0    1.24    0.14
 -12  11   0    2.32    0.25
 -12  11   0    2.41    0.20
 -11 -12   0    2.30    0.24
  11  12   0    2.18    0.21
 -11 -12   0    2.37    0.19
  11  12   0    2.72    0.24
  12  12   0    0.18    0.12
 -12  12   0    0.52    0.18
  12  12   0    0.33    0.15
 -12 -12   0    0.47    0.09
 -12  12   0    0.31    0.10
 -12 -12   0    0.41    0.14
 -12  13   0    0.98    0.13
 -12  13   0    0.86    0.20
  13  12   0    1.06    0.16
  13  12   0    0.79    0.15
 -13 -12   0    0.90    0.13
 -13 -12   0    0.98    0.17
 -13 -12   0    1.03    0.13
  13  11   0    0.02    0.12
 -13 -11   0    0.09    0.10
 -11  13   0   -0.05    0.09
 -13 -11   0    0.27    0.11
  13  11   0   -0.01    0.12
 -13 -11   0    0.63    0.16
 -11  13   0    0.10    0.14
  13  10   0    0.61    0.14
 -10  13   0    0.92    0.17
 -10  13   0    0.92    0.12
 -13 -10   0    1.17    0.18
  13  10   0    1.06    0.15
 -13 -10   0    0.92    0.13
 -13 -10   0    1.17    0.12
 -13  -9   0    0.05    0.11
  13   9   0   -0.12    0.11
 -13  -9   0    0.07    0.08
  13   9   0    0.16    0.14
  -9  13   0   -0.07    0.15
 -13  -9   0    0.14    0.13
  -9  13   0   -0.01    0.09
  13   8   0    2.18    0.20
  -8  13   0    2.22    0.18
 -13  -8   0    1.90    0.22
  -8  13   0    2.49    0.24
 -13  -8   0    2.26    0.19
  13   8   0    2.85    0.23
 -13  -8   0    2.49    0.20
  13   7   0    1.19    0.14
  -7  13   0    1.10    0.12
 -13  -7   0    1.35    0.14
  13   7   0    0.96    0.15
  -7  13   0    1.01    0.18
 -13  -7   0    1.00    0.14
  13   6   0    2.94    0.21
 -13  -6   0    2.75    0.22
 -13  -6   0    3.20    0.27
  -6  13   0    2.68    0.20
  -6  13   0    2.69    0.25
 -13  -6   0    2.58    0.21
  13   6   0    3.23    0.25
  -5  13   0    1.67    0.21
  -5  13   0    2.12    0.19
  -5  13   0    1.50    0.14
  13   5   0    1.44    0.16
 -13  -5   0    2.19    0.17
 -13  -5   0    2.12    0.19
 -13  -5   0    2.06    0.20
  13   5   0    2.07    0.20
  -4  13   0    0.57    0.08
  -4  13   0    0.61    0.12
  -4  13   0    0.58    0.14
 -13  -4   0    0.79    0.12
 -13  -4   0    0.57    0.15
 -13  -4   0    0.56    0.09
  13   4   0    0.67    0.14
   3 -13   0    0.21    0.07
  -3  13   0    0.00    0.13
  13   3   0    0.20    0.10
 -13  -3   0    0.12    0.11
 -13  -3   0    0.25    0.13
  -3  13   0    0.32    0.12
 -13  -3   0    0.10    0.07
   2 -13   0    1.61    0.15
 -13  -2   0    1.70    0.20
  13   2   0    1.89    0.17
 -13  -2   0    1.67    0.15
  -2  13   0    2.03    0.19
  -2  13   0    1.60    0.12
  -2  13   0    1.78    0.16
 -13  -2   0    2.10    0.18
  -1  13   0    0.15    0.12
 -13  -1   0    0.73    0.14
  -1  13   0    0.22    0.10
   1 -13   0    0.28    0.10
  13   1   0    0.42    0.11
 -13  -1   0    0.61    0.13
 -13  -1   0    0.53    0.09
  13   0   0    0.30    0.12
 -13   0   0    0.39    0.10
   0 -13   0    0.23    0.09
 -13   0   0    0.18    0.12
   0  13   0    0.34    0.09
 -13   0   0    0.37    0.13
   0  13   0    0.17    0.11
   0  13   0    0.22    0.11
 -13   1   0    0.53    0.13
  -1 -13   0    0.63    0.11
   1  13   0    0.31    0.12
  13  -1   0    0.51    0.12
 -13   1   0    0.88    0.15
   1  13   0    0.33    0.11
 -13   1   0    0.44    0.09
   1  13   0    0.46    0.10
   2  13   0    1.40    0.16
 -13   2   0    1.82    0.20
 -13   2   0    1.85    0.19
   2  13   0    1.83    0.16
  -2 -13   0    1.88    0.18
  13  -2   0    1.86    0.18
 -13   2   0    1.55    0.16
   2  13   0    1.52    0.17
   3  13   0    0.11    0.10
  13  -3   0    0.18    0.10
 -13   3   0    0.31    0.10
   3  13   0    0.10    0.09
  -3 -13   0    0.00    0.11
   3  13   0    0.11    0.10
 -13   3   0    0.22    0.12
 -13   3   0    0.30    0.13
 -13   4   0    0.53    0.15
   4  13   0    0.52    0.12
 -13   4   0    0.61    0.12
  -4 -13   0    0.59    0.14
 -13   4   0    0.91    0.12
   4  13   0    0.63    0.11
  13  -4   0    0.63    0.11
  -5 -13   0    2.03    0.19
  13  -5   0    1.64    0.17
   5  13   0    2.20    0.19
 -13   5   0    1.85    0.19
   5  13   0    1.30    0.16
 -13   5   0    2.19    0.20
 -13   5   0    2.39    0.18
   6  13   0    2.87    0.23
   6  13   0    3.04    0.21
 -13   6   0    3.26    0.22
 -13   6   0    2.35    0.23
  -6 -13   0    2.53    0.24
  -6 -13   0    2.16    0.18
 -13   6   0    3.08    0.24
  13  -6   0    2.58    0.21
   7  13   0    1.31    0.16
  -7 -13   0    0.93    0.10
  13  -7   0    1.25    0.13
  -7 -13   0    1.21    0.16
 -13   7   0    0.96    0.15
   7  13   0    0.91    0.13
 -13   7   0    1.49    0.17
   8  13   0    2.70    0.21
 -13   8   0    2.42    0.19
 -13   8   0    2.20    0.22
  -8 -13   0    2.46    0.22
  -8 -13   0    1.95    0.16
   8  13   0    2.24    0.19
 -13   8   0    1.80    0.20
  13  -8   0    1.71    0.17
 -13   9   0    0.14    0.09
   9  13   0    0.03    0.13
  -9 -13   0   -0.05    0.07
  13  -9   0   -0.12    0.08
 -13   9   0    0.05    0.13
   9  13   0   -0.09    0.10
  -9 -13   0    0.07    0.14
  10  13   0    1.59    0.18
  10  13   0    0.59    0.14
 -13  10   0    1.00    0.13
 -10 -13   0    1.05    0.18
 -13  10   0    1.03    0.17
 -10 -13   0    0.86    0.10
 -13  11   0    0.12    0.10
  11  13   0    0.01    0.12
  11  13   0    0.22    0.14
 -11 -13   0    0.05    0.08
 -11 -13   0    0.29    0.15
 -13  11   0    0.18    0.14
  12  13   0    0.61    0.14
 -12 -13   0    0.86    0.12
  12  13   0    0.72    0.17
 -13  12   0    1.14    0.18
 -13  12   0    1.03    0.13
 -12 -13   0    1.04    0.18
 -13  13   0    0.17    0.16
 -13 -13   0    0.11    0.10
  13  13   0   -0.15    0.12
 -13 -13   0   -0.04    0.15
  13  13   0    0.02    0.13
 -13  13   0    0.16    0.10
 -13  14   0    1.14    0.14
 -14 -13   0    1.03    0.13
 -13  14   0    1.16    0.19
 -14 -13   0    0.94    0.18
  14  13   0    1.24    0.19
 -12  14   0    1.84    0.17
 -12  14   0    1.77    0.24
 -14 -12   0    1.98    0.22
  14  12   0    2.15    0.22
 -14 -12   0    1.72    0.17
  14  12   0    2.00    0.20
  14  11   0    0.96    0.18
  14  11   0    0.87    0.14
 -11  14   0    0.99    0.12
 -14 -11   0    0.69    0.12
 -14 -11   0    0.72    0.13
 -14 -11   0    0.85    0.18
 -11  14   0    1.15    0.20
 -10  14   0    0.28    0.17
  14  10   0    0.16    0.11
 -14 -10   0    0.27    0.10
 -14 -10   0    0.83    0.17
 -10  14   0    0.35    0.10
 -14 -10   0    0.54    0.12
  14  10   0    0.35    0.13
 -14  -9   0    2.88    0.23
 -14  -9   0    3.33    0.27
  -9  14   0    3.02    0.27
  14   9   0    2.73    0.24
  -9  14   0    2.88    0.22
  14   9   0    2.36    0.23
 -14  -9   0    2.70    0.22
 -14  -8   0    7.28    0.47
 -14  -8   0    7.05    0.52
  -8  14   0    7.59    0.47
 -14  -8   0    6.55    0.47
  -8  14   0    6.46    0.50
  14   8   0    7.19    0.49
  14   8   0    7.61    0.46
  14   7   0    2.26    0.24
 -14  -7   0    2.44    0.25
  -7  14   0    2.44    0.18
 -14  -7   0    2.47    0.20
 -14  -7   0    2.22    0.20
  -7  14   0    2.49    0.24
  14   7   0    2.26    0.20
  14   6   0    4.20    0.28
 -14  -6   0    4.12    0.33
  14   6   0    4.35    0.31
  -6  14   0    3.70    0.27
  -6  14   0    4.06    0.32
 -14  -6   0    4.10    0.30
 -14  -6   0    4.36    0.29
  14   5   0   21.48    1.26
  -5  14   0   19.38    1.25
  -5  14   0   19.66    1.21
  14   5   0   19.07    1.21
 -14  -5   0   18.77    1.26
 -14  -5   0   20.25    1.27
 -14  -5   0   21.69    1.34
  14   4   0    1.28    0.17
  -4  14   0    1.11    0.17
  -4  14   0    1.22    0.16
 -14  -4   0    1.18    0.15
   3 -14   0   12.26    0.83
 -14  -3   0   13.27    0.80
  -3  14   0   12.02    0.77
 -14  -3   0   13.43    0.82
 -14  -3   0   13.63    0.86
  -3  14   0   11.78    0.82
  14   3   0   11.78    0.80
   2 -14   0   14.84    1.02
 -14  -2   0   15.27    0.99
  14   2   0   16.22    0.98
 -14  -2   0   15.13    0.97
 -14  -2   0   14.95    1.04
  -2  14   0   15.88    0.94
  -2  14   0   15.68    0.99
  -1  14   0    1.87    0.20
 -14  -1   0    2.46    0.21
  14   1   0    1.79    0.19
 -14  -1   0    1.88    0.17
  -1  14   0    2.08    0.18
   1 -14   0    2.15    0.18
 -14  -1   0    2.60    0.21
   0  14   0    1.23    0.15
 -14   0   0    1.34    0.14
  14   0   0    1.28    0.16
   0  14   0    1.59    0.14
   0  14   0    1.16    0.13
   0 -14   0    1.14    0.14
 -14   0   0    0.91    0.17
 -14   0   0    1.01    0.16
 -14   1   0    1.77    0.16
   1  14   0    1.82    0.19
   1  14   0    1.88    0.17
  -1 -14   0    2.09    0.18
 -14   1   0    2.28    0.21
  14  -1   0    1.98    0.19
   1  14   0    1.79    0.18
 -14   1   0    2.06    0.20
   2  14   0   15.42    0.97
  -2 -14   0   15.42    1.03
   2  14   0   15.82    0.99
 -14   2   0   15.08    0.98
  14  -2   0   16.04    0.98
 -14   2   0   15.98    1.00
 -14   2   0   14.58    1.04
   2  14   0   15.98    0.94
   3  14   0   11.88    0.76
  -3 -14   0   13.15    0.84
 -14   3   0   13.51    0.81
 -14   3   0   12.48    0.84
   3  14   0   11.74    0.79
  14  -3   0   12.52    0.79
   3  14   0   11.28    0.80
 -14   3   0   13.29    0.80
 -14   4   0    1.17    0.14
   4  14   0    1.71    0.16
 -14   4   0    1.16    0.16
 -14   4   0    1.24    0.17
  -4 -14   0    1.35    0.17
   5  14   0   20.08    1.29
  -5 -14   0   21.20    1.37
 -14   5   0   22.47    1.32
  14  -5   0   19.27    1.28
 -14   5   0   20.66    1.29
 -14   5   0   19.68    1.36
  -6 -14   0    4.25    0.32
 -14   6   0    4.06    0.32
  14  -6   0    4.23    0.29
 -14   6   0    3.58    0.29
   6  14   0    4.11    0.29
 -14   6   0    4.35    0.33
   6  14   0    4.67    0.31
  -7 -14   0    2.06    0.22
 -14   7   0    2.50    0.24
  14  -7   0    2.23    0.19
   7  14   0    2.30    0.21
   7  14   0    1.94    0.19
 -14   7   0    2.52    0.19
 -14   7   0    2.23    0.21
  -7 -14   0    1.89    0.15
   8  14   0    6.97    0.48
 -14   8   0    7.06    0.49
  14  -8   0    6.92    0.46
   8  14   0    7.38    0.46
 -14   8   0    7.26    0.47
  -8 -14   0    7.01    0.51
 -14   8   0    7.33    0.50
  -8 -14   0    6.79    0.45
   9  14   0    2.73    0.22
 -14   9   0    2.80    0.22
  -9 -14   0    2.81    0.25
 -14   9   0    2.94    0.25
  14  -9   0    2.42    0.21
   9  14   0    3.26    0.25
  -9 -14   0    2.45    0.19
 -10 -14   0    0.39    0.14
 -14  10   0    0.42    0.11
  10  14   0    0.15    0.14
 -10 -14   0    0.29    0.08
 -14  10   0    0.35    0.15
  10  14   0    0.37    0.12
 -11 -14   0    1.15    0.17
 -11 -14   0    0.66    0.11
  11  14   0    0.99    0.17
 -14  11   0    1.35    0.20
 -14  11   0    1.06    0.14
 -12 -14   0    2.17    0.22
 -12 -14   0    1.66    0.16
 -14  12   0    2.10    0.24
  12  14   0    1.85    0.20
 -14  12   0    1.92    0.18
 -14  13   0    1.38    0.15
 -13 -14   0    0.91    0.13
 -13 -14   0    1.10    0.18
 -14  13   0    1.14    0.21
  13  14   0    0.97    0.19
 -14 -14   0    5.58    0.41
 -14 -14   0    5.92    0.45
  14  14   0    6.66    0.44
 -14  14   0    6.31    0.42
 -14  15   0    0.37    0.20
  15  14   0    0.67    0.15
 -15 -14   0    0.57    0.17
 -14  15   0    0.73    0.13
  15  13   0    0.38    0.14
 -15 -13   0    0.29    0.12
 -13  15   0    0.34    0.18
 -15 -13   0    0.52    0.17
 -13  15   0    0.54    0.12
  15  12   0    0.74    0.15
 -15 -12   0    0.81    0.17
  15  12   0    0.54    0.15
 -12  15   0    0.82    0.12
 -12  15   0    0.25    0.19
 -15 -12   0    0.69    0.12
  15  11   0    0.17    0.14
  15  11   0    0.65    0.16
 -15 -11   0    0.22    0.11
 -11  15   0    0.55    0.11
 -15 -11   0    0.53    0.16
 -15 -11   0    0.27    0.11
 -11  15   0    0.10    0.18
  15  10   0    0.14    0.15
 -10  15   0    0.23    0.17
  15  10   0    0.20    0.13
 -15 -10   0    0.21    0.10
 -10  15   0    0.21    0.10
 -15 -10   0    0.00    0.15
 -15 -10   0    0.27    0.12
 -15  -9   0    0.11    0.12
  -9  15   0    0.19    0.09
  15   9   0   -0.15    0.14
  -9  15   0    0.34    0.17
  15   9   0    0.25    0.11
 -15  -9   0    0.03    0.10
 -15  -9   0    0.39    0.16
  -8  15   0    0.32    0.16
 -15  -8   0    0.19    0.16
  15   8   0    0.66    0.14
 -15  -8   0    0.31    0.12
 -15  -8   0    0.35    0.11
  15   8   0    0.34    0.13
 -15  -7   0    0.97    0.15
 -15  -7   0    1.10    0.17
  15   7   0    1.05    0.14
  15   7   0    1.34    0.18
  -7  15   0    0.98    0.19
 -15  -7   0    1.28    0.14
  -6  15   0    0.56    0.16
 -15  -6   0    0.50    0.15
 -15  -6   0    0.45    0.14
  15   6   0    0.54    0.12
  15   6   0    0.44    0.13
 -15  -6   0    0.59    0.11
 -15  -5   0    0.67    0.16
  15   5   0    0.31    0.11
 -15  -5   0    0.51    0.14
  -5  15   0    0.26    0.14
  15   5   0    0.44    0.15
 -15  -5   0    0.33    0.10
  15   4   0    1.34    0.18
  -4  15   0    1.17    0.15
  -4  15   0    0.98    0.18
 -15  -4   0    1.10    0.15
 -15  -4   0    1.40    0.14
 -15  -4   0    1.14    0.17
 -15  -3   0    1.32    0.14
  15   3   0    1.17    0.17
  -3  15   0    1.06    0.14
 -15  -3   0    1.28    0.17
 -15  -3   0    1.34    0.16
   3 -15   0    0.93    0.11
  -3  15   0    0.81    0.16
  15   2   0    0.99    0.15
   2 -15   0    0.55    0.11
  -2  15   0    0.43    0.15
 -15  -2   0    0.61    0.14
  -2  15   0    0.47    0.13
 -15  -2   0    1.03    0.12
   1 -15   0    0.70    0.11
 -15  -1   0    0.56    0.15
  -1  15   0    0.88    0.13
  -1  15   0    0.56    0.15
 -15  -1   0    0.73    0.11
  15   1   0    0.73    0.15
 -15  -1   0    0.69    0.15
 -15   0   0   -0.02    0.13
   0  15   0    0.08    0.13
 -15   0   0   -0.05    0.10
   0  15   0    0.06    0.11
   0  15   0   -0.25    0.09
  15   0   0    0.11    0.13
   0 -15   0   -0.01    0.10
 -15   0   0    0.01    0.11
   1  15   0    0.60    0.12
 -15   1   0    0.79    0.16
   1  15   0    0.51    0.13
  15  -1   0    0.65    0.14
 -15   1   0    0.64    0.10
   1  15   0    0.59    0.14
 -15   1   0    0.70    0.15
  -1 -15   0    0.56    0.12
 -15   2   0    0.61    0.14
 -15   2   0    1.01    0.12
   2  15   0    0.27    0.13
  15  -2   0    0.69    0.14
  -2 -15   0    0.63    0.12
 -15   2   0    0.76    0.15
   2  15   0    0.63    0.11
   2  15   0    0.39    0.12
   3  15   0    0.95    0.13
   3  15   0    0.61    0.15
 -15   3   0    1.08    0.16
 -15   3   0    1.37    0.18
   3  15   0    1.02    0.14
  -3 -15   0    1.29    0.16
  15  -3   0    1.34    0.15
 -15   3   0    1.47    0.15
  15  -4   0    0.83    0.16
 -15   4   0    0.75    0.17
 -15   4   0    1.30    0.19
   4  15   0    1.17    0.15
   4  15   0    1.14    0.14
 -15   4   0    1.30    0.14
  -4 -15   0    1.14    0.16
   5  15   0    0.48    0.12
 -15   5   0    0.42    0.11
  -5 -15   0    0.40    0.14
 -15   5   0    0.42    0.14
   5  15   0    0.36    0.12
 -15   5   0    0.26    0.14
  15  -5   0    0.23    0.11
  15  -6   0    0.46    0.11
   6  15   0    0.38    0.13
 -15   6   0    0.49    0.14
 -15   6   0    0.73    0.16
   6  15   0    0.52    0.12
 -15   6   0    0.51    0.10
  -6 -15   0    0.68    0.15
  15  -7   0    1.02    0.14
 -15   7   0    1.28    0.14
 -15   7   0    0.86    0.16
 -15   7   0    1.36    0.20
  -7 -15   0    0.97    0.17
   7  15   0    0.94    0.14
   7  15   0    1.07    0.16
  15  -8   0    0.31    0.11
 -15   8   0    0.39    0.11
 -15   8   0    0.42    0.17
   8  15   0    0.42    0.14
 -15   8   0    0.12    0.14
  -8 -15   0    0.54    0.15
   8  15   0    0.37    0.12
 -15   9   0   -0.01    0.14
  -9 -15   0    0.02    0.13
   9  15   0   -0.07    0.14
   9  15   0    0.18    0.12
 -15   9   0    0.05    0.11
 -10 -15   0    0.22    0.14
 -15  10   0    0.13    0.09
  10  15   0    0.06    0.12
 -15  10   0    0.15    0.15
 -11 -15   0    0.37    0.16
 -15  11   0    0.36    0.18
 -15  11   0    0.47    0.11
  11  15   0    0.49    0.14
  12  15   0    0.90    0.18
 -15  12   0    1.03    0.14
 -15  12   0    0.67    0.20
 -12 -15   0    0.73    0.18
 -15  13   0    0.38    0.18
 -15  13   0    0.25    0.10
 -13 -15   0    0.58    0.18
  13  15   0    0.40    0.16
 -14 -15   0    0.69    0.18
 -15  14   0    0.87    0.14
 -15  14   0    0.46    0.18
  14  15   0    0.18    0.17
 -15  15   0    0.52    0.18
  15  15   0    0.66    0.18
 -15  15   0    0.40    0.12
 -15 -15   0    0.37    0.17
  16  15   0    0.12    0.17
 -16 -15   0    0.11    0.16
 -15  16   0    0.19    0.18
 -14  16   0    0.54    0.20
 -16 -14   0    0.20    0.16
  16  14   0    0.76    0.18
  16  13   0    0.08    0.16
 -16 -13   0   -0.08    0.12
 -13  16   0    0.43    0.19
 -16 -13   0    0.00    0.16
 -16 -12   0    0.29    0.11
 -12  16   0    0.50    0.19
 -16 -12   0    0.48    0.16
  16  12   0    0.13    0.13
 -11  16   0    0.47    0.19
  16  11   0    0.61    0.15
 -16 -11   0    0.47    0.12
 -16 -11   0    0.22    0.16
  16  11   0    0.44    0.14
 -10  16   0   13.68    0.96
 -16 -10   0   15.45    0.93
  16  10   0   16.94    0.94
 -16 -10   0   13.23    0.94
  16  10   0   13.78    0.90
  -9  16   0    4.49    0.34
 -16  -9   0    3.89    0.30
  16   9   0    3.55    0.29
 -16  -9   0    4.65    0.34
 -16  -9   0    3.73    0.30
  16   9   0    4.50    0.33
 -16  -8   0    6.77    0.44
 -16  -8   0    6.29    0.47
  16   8   0    5.63    0.44
  -8  16   0    6.71    0.47
 -16  -8   0    6.62    0.43
  16   8   0    6.61    0.42
  16   7   0    0.82    0.17
 -16  -7   0    1.30    0.13
 -16  -7   0    0.84    0.17
 -16  -7   0    0.74    0.15
  -7  16   0    0.70    0.18
  16   7   0    0.60    0.14
  -6  16   0    1.35    0.20
 -16  -6   0    1.90    0.18
 -16  -6   0    1.63    0.21
 -16  -6   0    1.36    0.15
  16   6   0    1.46    0.18
  16   6   0    1.76    0.18
 -16  -5   0    1.71    0.16
  -5  16   0    1.23    0.21
 -16  -5   0    1.52    0.18
 -16  -5   0    1.53    0.19
  16   5   0    1.29    0.16
  16   5   0    1.70    0.20
  16   4   0    0.22    0.15
 -16  -4   0    0.60    0.12
  -4  16   0    0.38    0.14
  -4  16   0    0.31    0.16
 -16  -4   0    0.46    0.15
 -16  -4   0    0.44    0.16
 -16  -3   0    1.16    0.19
  16   3   0    1.50    0.18
  -3  16   0    0.98    0.17
  -3  16   0    1.51    0.19
 -16  -3   0    1.13    0.17
 -16  -3   0    1.52    0.16
 -16  -2   0   36.66    2.55
 -16  -2   0   39.01    2.42
  -2  16   0   38.24    2.45
  16   2   0   39.57    2.41
  -2  16   0   40.40    2.32
 -16  -1   0    3.10    0.27
  16   1   0    2.89    0.25
  -1  16   0    2.90    0.22
  -1  16   0    2.51    0.25
   1 -16   0    2.51    0.22
 -16  -1   0    2.86    0.22
 -16  -1   0    2.80    0.25
   0  16   0   35.85    2.11
 -16   0   0   34.28    2.23
   0  16   0   33.03    2.22
   0 -16   0   35.13    2.31
 -16   0   0   37.02    2.20
 -16   0   0   34.47    2.32
  16   0   0   36.81    2.19
 -16   1   0    2.88    0.21
 -16   1   0    2.98    0.26
  -1 -16   0    2.44    0.23
   1  16   0    2.43    0.24
 -16   1   0    3.08    0.26
   1  16   0    2.68    0.22
  16  -1   0    2.67    0.24
   1  16   0    2.62    0.22
   2  16   0   39.41    2.27
 -16   2   0   36.84    2.49
  -2 -16   0   37.70    2.49
 -16   2   0   37.58    2.40
   2  16   0   36.98    2.34
 -16   2   0   38.38    2.37
  16  -2   0   38.57    2.35
 -16   3   0    1.47    0.15
   3  16   0    1.19    0.15
  16  -3   0    1.46    0.17
 -16   3   0    1.68    0.19
   3  16   0    0.98    0.15
  -3 -16   0    1.11    0.16
 -16   3   0    1.07    0.17
 -16   4   0    0.69    0.12
 -16   4   0    0.47    0.14
   4  16   0    0.46    0.12
   4  16   0    0.38    0.13
 -16   4   0    0.39    0.14
  16  -4   0    0.38    0.14
  -4 -16   0    0.34    0.14
  16  -5   0    1.57    0.17
 -16   5   0    1.14    0.18
   5  16   0    1.54    0.18
  -5 -16   0    1.62    0.18
   5  16   0    1.51    0.16
 -16   5   0    1.53    0.21
 -16   5   0    1.79    0.17
  -6 -16   0    1.78    0.20
 -16   6   0    1.58    0.21
   6  16   0    1.63    0.19
   6  16   0    1.51    0.17
 -16   6   0    1.44    0.15
 -16   6   0    1.77    0.19
  16  -6   0    1.32    0.16
 -16   7   0    1.10    0.14
  16  -7   0    0.98    0.15
   7  16   0    0.63    0.14
  -7 -16   0    0.97    0.17
 -16   7   0    1.09    0.17
 -16   7   0    0.64    0.16
   7  16   0    1.02    0.16
   8  16   0    6.34    0.47
 -16   8   0    6.80    0.49
  -8 -16   0    6.77    0.49
  16  -8   0    6.71    0.45
 -16   8   0    7.20    0.46
 -16   9   0    4.56    0.32
 -16   9   0    4.39    0.35
  -9 -16   0    4.10    0.34
   9  16   0    4.50    0.34
 -16  10   0   13.15    0.92
  10  16   0   15.89    0.93
 -16  10   0   14.36    0.95
 -10 -16   0   14.61    0.98
 -11 -16   0    0.12    0.17
 -16  11   0    0.37    0.18
 -16  11   0    0.40    0.12
  11  16   0    0.22    0.16
 -16  12   0    0.16    0.18
 -16  12   0    0.34    0.12
 -12 -16   0    0.06    0.16
  12  16   0    0.28    0.16
 -16  13   0   -0.01    0.17
 -13 -16   0   -0.11    0.15
 -16  13   0    0.22    0.12
  13  16   0    0.28    0.16
  14  16   0    0.48    0.14
 -16  14   0    0.27    0.17
 -14 -16   0   -0.01    0.15
 -16  14   0    0.31    0.13
  15  16   0    0.17    0.17
 -16  15   0    0.20    0.18
 -16  15   0    0.19    0.12
 -15 -16   0    0.44    0.16
 -16 -16   0    0.26    0.16
  16  16   0    0.28    0.17
 -16  16   0   -0.06    0.20
 -16  17   0    0.30    0.20
 -17 -16   0    0.13    0.16
 -17 -15   0   -0.02    0.15
  17  15   0    0.05    0.17
 -15  17   0   -0.14    0.19
  17  14   0    0.58    0.18
 -17 -14   0    0.61    0.17
 -14  17   0    0.59    0.19
 -17 -13   0    0.00    0.11
  17  13   0    0.13    0.16
 -13  17   0    0.16    0.20
 -17 -13   0    0.06    0.15
 -12  17   0    0.76    0.21
 -17 -12   0    0.83    0.18
  17  12   0    1.25    0.19
 -17 -12   0    0.80    0.14
 -17 -11   0    0.03    0.11
 -17 -11   0    0.12    0.15
 -11  17   0    0.02    0.19
  17  11   0   -0.04    0.16
  17  10   0    0.32    0.14
 -17 -10   0    0.18    0.13
 -17 -10   0    0.26    0.15
 -17 -10   0    0.21    0.11
 -10  17   0    0.18    0.19
  17  10   0    0.25    0.15
 -17  -9   0    0.83    0.13
 -17  -9   0    0.71    0.14
  17   9   0    0.70    0.17
 -17  -9   0    0.59    0.17
  17   9   0    0.84    0.16
  -9  17   0    1.01    0.20
  17   8   0    0.40    0.14
 -17  -8   0    0.79    0.15
  -8  17   0    0.67    0.19
 -17  -8   0    0.77    0.17
  17   8   0    0.44    0.15
 -17  -8   0    0.93    0.13
  17   7   0    0.36    0.14
  -7  17   0    0.31    0.17
 -17  -7   0    0.54    0.14
 -17  -7   0    0.50    0.15
  17   7   0    0.71    0.17
 -17  -7   0    0.52    0.10
 -17  -6   0    0.37    0.17
  17   6   0    0.24    0.13
  17   6   0    0.47    0.14
  -6  17   0    0.18    0.17
 -17  -6   0    0.52    0.12
  -5  17   0    0.83    0.18
 -17  -5   0    1.02    0.16
 -17  -5   0    1.42    0.15
  17   5   0    1.03    0.15
  17   5   0    1.43    0.19
 -17  -5   0    1.26    0.18
  17   4   0    0.86    0.17
  -4  17   0    0.53    0.14
  -4  17   0    0.30    0.16
 -17  -4   0    0.66    0.13
 -17  -4   0    0.82    0.17
 -17  -4   0    0.68    0.15
 -17  -3   0    0.98    0.18
  17   3   0    0.82    0.17
 -17  -3   0    0.88    0.16
  -3  17   0    0.85    0.18
  -3  17   0    0.87    0.15
 -17  -3   0    0.90    0.14
  17   2   0    0.14    0.15
  -2  17   0    0.11    0.14
 -17  -2   0    0.17    0.16
 -17  -2   0   -0.01    0.11
 -17  -2   0    0.40    0.14
  -2  17   0   -0.02    0.15
 -17  -1   0    0.95    0.17
 -17  -1   0    0.71    0.11
  17   1   0    0.83    0.16
  -1  17   0    0.29    0.16
 -17  -1   0    0.85    0.15
  -1  17   0    0.75    0.15
   0  17   0    1.62    0.17
 -17   0   0    1.64    0.20
  17   0   0    1.48    0.17
 -17   0   0    2.10    0.18
   0 -17   0    1.42    0.17
 -17   0   0    1.57    0.20
   0  17   0    1.24    0.19
  17  -1   0    0.51    0.15
 -17   1   0    0.72    0.17
 -17   1   0    0.65    0.11
 -17   1   0    0.66    0.16
   1  17   0    0.64    0.14
  -1 -17   0    0.81    0.13
   2  17   0    0.01    0.12
 -17   2   0    0.36    0.14
   2  17   0    0.26    0.13
 -17   2   0    0.48    0.11
 -17   2   0    0.08    0.14
  17  -2   0    0.15    0.14
  -2 -17   0    0.12    0.12
  -3 -17   0    0.95    0.15
 -17   3   0    1.03    0.14
  17  -3   0    0.87    0.15
   3  17   0    0.77    0.14
 -17   3   0    0.77    0.17
 -17   3   0    1.05    0.18
   3  17   0    0.63    0.14
   4  17   0    0.52    0.14
  -4 -17   0    0.76    0.16
  17  -4   0    0.45    0.14
 -17   4   0    0.85    0.13
 -17   4   0    0.73    0.17
 -17   4   0    0.43    0.15
   4  17   0    0.60    0.13
 -17   5   0    1.03    0.19
  -5 -17   0    1.47    0.19
   5  17   0    1.41    0.19
 -17   5   0    1.63    0.20
   5  17   0    1.08    0.16
 -17   5   0    1.94    0.17
  17  -5   0    1.22    0.18
 -17   6   0    0.34    0.15
 -17   6   0    0.17    0.15
  17  -6   0    0.34    0.12
 -17   6   0    0.28    0.10
  -6 -17   0    0.18    0.14
   6  17   0    0.18    0.16
 -17   7   0    0.31    0.15
   7  17   0    0.32    0.14
  17  -7   0    0.40    0.14
  -7 -17   0    0.28    0.15
 -17   7   0    0.57    0.18
 -17   7   0    0.64    0.13
   8  17   0    0.67    0.16
 -17   8   0    0.97    0.15
  -8 -17   0    0.66    0.17
 -17   8   0    1.05    0.18
  -9 -17   0    0.47    0.15
 -17   9   0    0.94    0.20
 -17   9   0    1.29    0.15
   9  17   0    0.88    0.17
 -17  10   0    0.19    0.16
 -10 -17   0    0.19    0.15
  10  17   0    0.13    0.15
 -17  10   0    0.24    0.12
 -17  11   0    0.09    0.12
 -17  11   0   -0.21    0.15
 -11 -17   0   -0.20    0.16
  11  17   0    0.07    0.15
 -17  12   0    1.09    0.15
 -12 -17   0    0.82    0.17
  12  17   0    0.82    0.18
 -17  12   0    0.75    0.20
 -17  13   0   -0.18    0.17
 -13 -17   0    0.12    0.15
 -17  13   0   -0.03    0.12
  13  17   0   -0.12    0.13
 -17  14   0    0.47    0.19
 -14 -17   0    0.86    0.18
  14  17   0    0.58    0.18
 -17  14   0    0.80    0.14
 -17  15   0   -0.15    0.12
 -17  15   0    0.05    0.19
  15  17   0   -0.10    0.17
 -15 -17   0    0.10    0.16
 -17  16   0    0.17    0.19
 -16 -17   0    0.12    0.16
  16  17   0    0.14    0.14
 -17 -17   0    0.18    0.16
 -17  17   0    0.29    0.19
 -18 -16   0    0.31    0.17
 -16  18   0    0.24    0.20
 -15  18   0    0.33    0.22
 -14  18   0    0.21    0.19
 -18 -14   0    0.38    0.16
  18  14   0    0.12    0.14
 -18 -13   0    1.02    0.19
 -18 -13   0    1.16    0.16
 -13  18   0    1.30    0.23
  18  13   0    1.18    0.17
  18  12   0    0.32    0.17
 -18 -12   0    0.16    0.16
 -18 -12   0    0.10    0.12
 -12  18   0    0.35    0.20
 -18 -11   0    0.40    0.12
  18  11   0    0.44    0.17
 -11  18   0    0.05    0.20
 -18 -11   0    0.36    0.16
 -10  18   0    0.66    0.21
 -18 -10   0    0.98    0.14
  18  10   0    0.77    0.16
 -18 -10   0    0.94    0.18
  18  10   0    0.71    0.15
  -9  18   0    0.08    0.19
 -18  -9   0    0.23    0.15
 -18  -9   0    0.13    0.11
  18   9   0    0.03    0.13
  18   9   0    0.20    0.16
 -18  -9   0    0.12    0.13
  18   8   0    1.51    0.20
 -18  -8   0    1.33    0.16
 -18  -8   0    1.41    0.18
  18   8   0    1.47    0.18
 -18  -8   0    1.16    0.19
  -8  18   0    1.40    0.22
  18   7   0    4.02    0.29
 -18  -7   0    2.71    0.26
  -7  18   0    2.73    0.30
 -18  -7   0    3.31    0.30
 -18  -7   0    3.70    0.26
  18   7   0    2.76    0.25
  -6  18   0    1.54    0.25
 -18  -6   0    2.35    0.20
 -18  -6   0    2.18    0.23
  18   6   0    2.22    0.21
 -18  -6   0    1.90    0.21
  18   5   0    9.46    0.60
 -18  -5   0    8.45    0.60
 -18  -5   0    8.55    0.63
  18   5   0    9.08    0.57
  -5  18   0    8.11    0.61
 -18  -5   0    9.96    0.59
 -18  -4   0    8.16    0.57
 -18  -4   0    7.26    0.54
 -18  -4   0    8.98    0.53
  -4  18   0    7.89    0.56
  18   4   0    8.22    0.55
  -4  18   0    7.48    0.52
  -3  18   0    5.61    0.38
  18   3   0    5.68    0.41
  -3  18   0    4.72    0.42
 -18  -3   0    5.22    0.40
 -18  -3   0    6.44    0.39
 -18  -3   0    5.60    0.43
  18   2   0    0.53    0.16
 -18  -2   0    0.49    0.12
 -18  -2   0    0.50    0.15
  -2  18   0    0.38    0.17
 -18  -2   0    0.68    0.17
  -2  18   0    0.44    0.15
 -18  -1   0    2.02    0.23
 -18  -1   0    2.07    0.24
 -18  -1   0    2.27    0.19
  -1  18   0    2.64    0.22
  18   1   0    2.24    0.23
 -18   0   0    9.28    0.59
 -18   0   0    8.54    0.63
  18   0   0    9.56    0.60
 -18   0   0    8.91    0.61
   0  18   0    8.75    0.58
 -18   1   0    2.38    0.21
 -18   1   0    2.56    0.26
   1  18   0    2.72    0.23
  18  -1   0    2.89    0.25
 -18   1   0    2.70    0.26
 -18   2   0    0.27    0.10
 -18   2   0    0.54    0.16
  18  -2   0    0.37    0.15
   2  18   0    0.44    0.14
  -2 -18   0    0.42    0.13
 -18   2   0    0.51    0.15
 -18   3   0    5.40    0.43
  18  -3   0    5.79    0.41
  -3 -18   0    5.27    0.42
   3  18   0    5.89    0.39
 -18   3   0    5.77    0.42
 -18   3   0    6.35    0.40
 -18   4   0    7.87    0.55
  -4 -18   0    7.56    0.55
   4  18   0    6.83    0.52
  18  -4   0    8.19    0.53
 -18   4   0    8.93    0.53
 -18   5   0    8.34    0.66
   5  18   0    9.14    0.63
 -18   5   0   10.35    0.62
 -18   5   0    9.28    0.63
  18  -5   0    9.82    0.63
  -5 -18   0    9.40    0.65
 -18   6   0    1.75    0.18
  -6 -18   0    2.00    0.22
  18  -6   0    1.82    0.21
 -18   6   0    1.57    0.23
   6  18   0    1.95    0.21
 -18   7   0    3.49    0.29
 -18   7   0    4.12    0.27
   7  18   0    3.08    0.28
  -7 -18   0    3.25    0.30
  18  -7   0    2.98    0.28
 -18   8   0    1.32    0.21
  -8 -18   0    1.57    0.21
   8  18   0    1.40    0.20
 -18   8   0    1.65    0.18
  -9 -18   0    0.08    0.16
 -18   9   0    0.22    0.10
 -18   9   0    0.26    0.16
   9  18   0   -0.04    0.15
  10  18   0    0.64    0.17
 -18  10   0    0.42    0.19
 -18  10   0    0.80    0.14
 -10 -18   0    0.38    0.16
 -11 -18   0    0.45    0.18
 -18  11   0    0.30    0.17
 -18  11   0    0.32    0.13
  11  18   0    0.05    0.16
 -18  12   0    0.23    0.13
 -18  12   0    0.10    0.18
 -12 -18   0    0.10    0.15
  12  18   0    0.17    0.16
 -18  13   0    1.51    0.18
  13  18   0    1.56    0.22
 -13 -18   0    1.47    0.21
 -18  13   0    1.29    0.21
 -18  14   0    0.15    0.13
 -14 -18   0    0.14    0.16
  14  18   0    0.26    0.17
 -18  14   0    0.13    0.18
 -18  15   0   -0.10    0.20
  15  18   0    0.00    0.17
 -18  15   0    0.35    0.13
 -15 -18   0    0.19    0.17
 -18  16   0    0.25    0.13
 -18  16   0   -0.04    0.18
 -15  19   0    0.06    0.22
 -14  19   0    0.34    0.19
 -19 -13   0    0.16    0.14
  19  13   0    0.02    0.17
 -13  19   0    0.06    0.21
 -19 -13   0    0.08    0.16
 -19 -12   0    0.15    0.12
 -12  19   0    0.34    0.21
  19  12   0    0.18    0.14
 -11  19   0    0.07    0.20
  19  11   0    0.21    0.17
 -19 -11   0    0.18    0.12
 -19 -11   0    0.13    0.16
  19  10   0    0.97    0.19
 -19 -10   0    0.63    0.17
 -10  19   0    0.93    0.21
 -19 -10   0    0.68    0.14
  19   9   0    0.23    0.15
 -19  -9   0    0.25    0.16
  19   9   0    0.14    0.14
 -19  -9   0    0.18    0.13
 -19  -9   0   -0.01    0.12
  -9  19   0    0.20    0.20
  -8  19   0    0.64    0.20
 -19  -8   0    0.80    0.14
  19   8   0    0.55    0.14
 -19  -8   0    0.87    0.16
 -19  -8   0    0.68    0.18
  19   8   0    0.79    0.18
  -7  19   0    0.21    0.21
 -19  -7   0    0.59    0.13
 -19  -7   0    0.44    0.16
 -19  -7   0    0.32    0.14
  19   7   0    0.18    0.13
  19   7   0    0.78    0.18
 -19  -6   0    0.35    0.16
  19   6   0    0.02    0.13
  -6  19   0    0.12    0.18
  19   6   0    0.17    0.13
 -19  -6   0    0.53    0.13
 -19  -6   0    0.25    0.14
 -19  -5   0    0.17    0.17
 -19  -5   0    0.24    0.12
 -19  -5   0    0.13    0.14
  -5  19   0   -0.07    0.19
  19   5   0    0.65    0.15
  19   5   0    0.42    0.17
 -19  -4   0    0.40    0.15
 -19  -4   0    0.11    0.11
  -4  19   0   -0.02    0.18
 -19  -4   0   -0.01    0.14
  19   4   0    0.10    0.16
  19   3   0   -0.05    0.15
 -19  -3   0    0.12    0.15
  -3  19   0    0.18    0.15
 -19  -3   0    0.09    0.14
  -3  19   0    0.18    0.13
 -19  -3   0   -0.05    0.12
 -19  -2   0    0.31    0.16
  19   2   0    0.67    0.17
 -19  -2   0    0.50    0.16
  -2  19   0    0.24    0.15
 -19  -2   0    0.62    0.13
  19   1   0    1.10    0.15
  -1  19   0    0.76    0.15
 -19  -1   0    0.91    0.13
 -19  -1   0    0.83    0.18
 -19  -1   0    0.85    0.17
 -19   0   0   -0.03    0.16
 -19   0   0   -0.13    0.14
 -19   0   0    0.23    0.12
   0  19   0    0.02    0.12
  19   0   0    0.09    0.15
 -19   1   0    0.90    0.18
   1  19   0    0.74    0.15
 -19   1   0    0.68    0.17
 -19   1   0    0.57    0.12
  19  -1   0    0.63    0.16
 -19   2   0    0.35    0.17
 -19   2   0    0.15    0.14
  19  -2   0    0.30    0.15
 -19   2   0    0.40    0.10
 -19   3   0    0.17    0.12
 -19   3   0   -0.02    0.15
  -3 -19   0    0.21    0.13
 -19   3   0    0.25    0.15
  19  -3   0    0.01    0.14
 -19   4   0    0.06    0.16
  19  -4   0    0.33    0.15
  -4 -19   0    0.16    0.13
 -19   4   0    0.26    0.12
 -19   4   0    0.20    0.16
  -5 -19   0    0.41    0.14
  19  -5   0    0.14    0.16
 -19   5   0    0.18    0.16
 -19   5   0    0.22    0.10
   5  19   0    0.20    0.16
 -19   5   0    0.47    0.17
  -6 -19   0    0.37    0.15
 -19   6   0    0.39    0.16
   6  19   0    0.18    0.14
 -19   6   0    0.05    0.17
  19  -6   0    0.09    0.15
 -19   6   0    0.36    0.11
  -7 -19   0    0.39    0.16
 -19   7   0    0.88    0.14
 -19   7   0    0.28    0.18
   7  19   0    0.15    0.15
 -19   8   0    0.89    0.14
  -8 -19   0    0.77    0.16
   8  19   0    0.53    0.17
 -19   8   0    0.43    0.17
 -19   9   0    0.08    0.16
   9  19   0    0.07    0.16
  -9 -19   0    0.22    0.17
 -19   9   0    0.00    0.10
 -19  10   0    0.55    0.18
  10  19   0    0.52    0.15
 -10 -19   0    0.82    0.17
 -19  10   0    1.02    0.15
 -19  11   0    0.37    0.18
 -19  11   0    0.36    0.13
 -11 -19   0    0.19    0.17
  11  19   0    0.23    0.17
 -19  12   0    0.37    0.18
 -12 -19   0    0.14    0.16
 -19  12   0    0.20    0.13
  12  19   0    0.35    0.17
  13  19   0    0.50    0.18
 -13 -19   0   -0.02    0.15
 -19  13   0   -0.02    0.19
 -19  13   0    0.18    0.11
 -14 -19   0    0.41    0.17
 -19  14   0    0.85    0.15
 -19  14   0    0.48    0.19
  14  19   0    0.79    0.19
 -19  15   0    0.01    0.19
 -19  15   0    0.52    0.14
  15  19   0    0.11    0.14
 -14  20   0    1.51    0.25
 -20 -13   0    0.26    0.17
 -20 -13   0    0.28    0.13
 -13  20   0    0.41    0.22
 -12  20   0    0.54    0.22
 -20 -12   0    0.30    0.17
 -20 -12   0    0.46    0.14
 -11  20   0    3.38    0.35
  20  11   0    3.50    0.31
 -20 -11   0    4.48    0.30
 -10  20   0   -0.11    0.20
  20  10   0    0.17    0.17
 -20 -10   0    0.26    0.13
  20   9   0    1.83    0.21
  -9  20   0    1.67    0.25
  20   9   0    1.67    0.21
 -20  -9   0    2.09    0.18
 -20  -8   0    7.45    0.54
  20   8   0    8.32    0.55
 -20  -8   0    8.56    0.54
  20   8   0    7.53    0.52
  20   7   0    0.65    0.18
 -20  -7   0    0.44    0.15
 -20  -7   0    0.44    0.17
  -7  20   0    0.26    0.19
 -20  -7   0    0.42    0.13
  20   7   0    0.63    0.17
  -6  20   0    0.34    0.19
 -20  -6   0    0.56    0.16
 -20  -6   0    0.69    0.17
  20   6   0    0.36    0.15
 -20  -6   0    0.63    0.11
  20   6   0    0.40    0.14
  -5  20   0    0.47    0.20
  20   5   0    0.58    0.15
  20   5   0    0.33    0.14
 -20  -5   0    0.60    0.11
 -20  -5   0    0.36    0.16
 -20  -5   0    0.59    0.16
 -20  -4   0    2.16    0.18
 -20  -4   0    1.34    0.23
 -20  -4   0    1.89    0.21
  20   4   0    1.99    0.23
 -20  -3   0    0.13    0.15
 -20  -3   0    0.03    0.11
 -20  -3   0    0.14    0.13
  -3  20   0    0.07    0.13
  20   3   0    0.08    0.16
 -20  -2   0    4.55    0.37
  20   2   0    4.49    0.34
 -20  -2   0    4.77    0.35
  -2  20   0    4.60    0.34
  -1  20   0    1.88    0.21
  20   1   0    1.83    0.22
 -20  -1   0    1.62    0.21
 -20  -1   0    1.80    0.17
 -20  -1   0    1.52    0.21
   0  20   0   18.80    1.23
  20   0   0   20.21    1.27
 -20   0   0   21.24    1.27
 -20   1   0    1.44    0.20
 -20   1   0    1.40    0.22
  20  -1   0    1.85    0.21
 -20   1   0    2.14    0.19
  20  -2   0    4.72    0.35
 -20   2   0    4.62    0.35
 -20   2   0    4.42    0.33
 -20   3   0    0.25    0.16
 -20   3   0   -0.17    0.15
 -20   3   0    0.03    0.10
  20  -3   0   -0.02    0.15
  20  -4   0    2.86    0.26
 -20   4   0    2.27    0.24
 -20   4   0    2.04    0.24
 -20   4   0    2.01    0.19
 -20   5   0    0.46    0.17
 -20   5   0    0.27    0.18
  -5 -20   0    0.69    0.17
  20  -5   0    0.58    0.16
 -20   5   0    0.56    0.12
  -6 -20   0    0.49    0.17
  20  -6   0    0.47    0.17
 -20   6   0    0.50    0.12
 -20   6   0    0.56    0.17
  -7 -20   0    0.40    0.17
   7  20   0    0.33    0.16
 -20   7   0    0.74    0.14
 -20   7   0    0.15    0.16
 -20   8   0    9.43    0.58
   8  20   0    7.76    0.58
  -9 -20   0    2.12    0.23
   9  20   0    1.72    0.22
 -20   9   0    2.02    0.19
 -20   9   0    2.07    0.24
  10  20   0    0.02    0.17
 -20  10   0   -0.05    0.17
 -20  10   0    0.16    0.13
 -10 -20   0    0.08    0.16
 -20  11   0    3.72    0.34
 -20  11   0    4.83    0.32
  11  20   0    3.46    0.34
 -11 -20   0    3.95    0.34
  12  20   0    0.50    0.18
 -12 -20   0    0.56    0.18
 -20  12   0    0.42    0.19
 -20  12   0    0.62    0.13
 -13 -20   0    0.35    0.17
 -20  13   0    0.09    0.18
 -20  13   0    0.29    0.12
 -14 -20   0    0.80    0.19
 -20  14   0    0.87    0.14
 -20  14   0    0.77    0.21
 -21 -12   0    0.26    0.14
 -12  21   0    0.17    0.22
 -11  21   0    0.14    0.22
 -21 -11   0    0.11    0.11
 -21 -11   0    0.19    0.16
 -10  21   0    0.42    0.22
 -21 -10   0    0.30    0.13
 -21 -10   0    0.42    0.17
 -21  -9   0    0.46    0.17
  21   9   0    0.21    0.15
  -9  21   0    0.10    0.21
 -21  -9   0    0.15    0.13
  21   8   0    0.00    0.14
  21   8   0    0.22    0.17
  -8  21   0    0.23    0.20
 -21  -8   0    0.32    0.13
 -21  -8   0    0.07    0.14
 -21  -8   0    0.14    0.16
  21   7   0    0.12    0.17
 -21  -7   0    0.22    0.16
  -7  21   0    0.10    0.19
 -21  -7   0    0.11    0.13
 -21  -7   0    0.00    0.13
  21   7   0    0.30    0.14
 -21  -6   0    0.02    0.15
 -21  -6   0    0.11    0.16
  21   6   0    0.29    0.14
  21   6   0   -0.23    0.13
 -21  -6   0   -0.05    0.09
 -21  -5   0    0.18    0.14
  21   5   0    0.11    0.16
 -21  -5   0    0.02    0.15
  21   5   0    0.17    0.14
 -21  -5   0    0.08    0.10
  21   4   0    0.09    0.14
 -21  -4   0    0.22    0.10
 -21  -4   0    0.05    0.16
 -21  -4   0   -0.06    0.15
 -21  -3   0    0.12    0.16
  21   3   0    0.49    0.14
 -21  -3   0    0.05    0.12
 -21  -3   0    0.21    0.17
  -3  21   0    0.16    0.16
 -21  -2   0    0.14    0.14
  21   2   0    0.00    0.13
  -2  21   0   -0.08    0.13
 -21  -2   0    0.13    0.12
 -21  -2   0    0.09    0.15
 -21  -1   0    0.19    0.17
 -21  -1   0    0.41    0.11
 -21  -1   0    0.39    0.15
  21   1   0    0.51    0.17
 -21   0   0    0.22    0.18
 -21   0   0    0.26    0.13
 -21   0   0    0.10    0.15
  21   0   0    0.15    0.16
 -21   1   0    0.51    0.16
 -21   1   0    0.59    0.14
  21  -1   0    0.49    0.17
 -21   1   0    0.55    0.16
 -21   2   0    0.06    0.15
  21  -2   0    0.12    0.16
 -21   2   0    0.00    0.17
 -21   2   0    0.01    0.10
  21  -3   0    0.02    0.15
 -21   3   0   -0.04    0.17
 -21   3   0    0.18    0.11
 -21   3   0    0.24    0.16
 -21   4   0    0.02    0.16
  21  -4   0    0.06    0.15
 -21   4   0    0.11    0.16
 -21   4   0    0.10    0.10
 -21   5   0   -0.01    0.16
  21  -5   0   -0.17    0.15
 -21   5   0   -0.02    0.10
 -21   5   0   -0.17    0.16
 -21   6   0    0.09    0.10
 -21   6   0    0.12    0.18
  -7 -21   0    0.05    0.16
 -21   7   0    0.34    0.17
 -21   7   0    0.30    0.13
 -21   8   0    0.18    0.17
  -8 -21   0    0.11    0.15
 -21   8   0    0.32    0.14
  -9 -21   0    0.09    0.17
 -21   9   0    0.47    0.12
   9  21   0   -0.07    0.16
 -21   9   0   -0.18    0.17
 -10 -21   0    0.52    0.19
 -21  10   0    0.75    0.15
  10  21   0    0.78    0.19
 -21  10   0    0.53    0.18
 -21  11   0    0.28    0.18
 -11 -21   0    0.16    0.16
 -21  11   0    0.41    0.14
  11  21   0    0.03    0.17
  12  21   0    0.52    0.19
 -12 -21   0    0.15    0.18
 -21  12   0    0.42    0.19
 -21  12   0    0.66    0.13
 -22 -11   0    0.61    0.15
 -11  22   0    0.31    0.23
 -22 -10   0    0.44    0.12
 -10  22   0    0.57    0.23
 -22  -9   0    0.78    0.18
 -22  -9   0    0.82    0.15
  22   8   0    0.58    0.18
 -22  -8   0    0.34    0.14
  22   8   0    0.38    0.18
  22   7   0    0.23    0.14
  22   7   0    0.43    0.18
 -22  -7   0    0.16    0.11
 -22  -7   0    0.27    0.16
 -22  -6   0    0.85    0.16
 -22  -6   0    0.66    0.13
 -22  -6   0    0.75    0.18
  22   6   0    0.66    0.16
  22   6   0    0.61    0.16
  22   5   0    1.18    0.17
 -22  -5   0    0.92    0.13
 -22  -5   0    0.84    0.18
  22   5   0    0.75    0.16
 -22  -5   0    0.57    0.18
  22   4   0    0.43    0.15
 -22  -4   0    0.57    0.17
 -22  -4   0    0.53    0.12
  22   4   0    0.53    0.15
 -22  -4   0    0.42    0.15
  22   3   0    3.24    0.28
 -22  -3   0    3.17    0.28
 -22  -3   0    3.21    0.30
 -22  -2   0    0.11    0.13
  22   2   0    0.13    0.17
 -22  -2   0    0.00    0.16
 -22  -1   0    0.46    0.12
  22   1   0    0.14    0.17
 -22  -1   0    0.52    0.16
 -22   0   0    1.00    0.19
  22   0   0    0.87    0.19
 -22   0   0    1.01    0.18
 -22   0   0    0.86    0.16
  22  -1   0    0.23    0.17
 -22   1   0    0.51    0.13
 -22   1   0    0.66    0.17
 -22   1   0    0.15    0.16
 -22   2   0    0.15    0.16
 -22   2   0   -0.02    0.10
  22  -2   0    0.21    0.17
 -22   3   0    3.34    0.30
 -22   3   0    3.48    0.27
  22  -3   0    3.81    0.31
  22  -4   0    0.31    0.17
 -22   4   0    0.39    0.12
 -22   4   0    0.59    0.19
 -22   4   0    0.63    0.18
 -22   5   0    0.75    0.13
  22  -5   0    0.77    0.20
 -22   5   0    0.95    0.19
 -22   6   0    0.92    0.14
 -22   6   0    0.56    0.18
 -22   7   0    0.23    0.13
 -22   7   0    0.06    0.17
 -22   8   0    0.92    0.15
 -22   8   0    0.26    0.18
  -9 -22   0    0.70    0.19
 -22   9   0    0.87    0.20
 -22   9   0    1.01    0.14
 -10 -22   0    0.42    0.17
 -22  10   0    0.59    0.15
 -22  10   0    0.51    0.19
 -11 -22   0    0.61    0.19
 -22  11   0    0.67    0.15
 -22  11   0    0.49    0.19
 -23  -8   0    0.25    0.11
  23   7   0    0.10    0.17
 -23  -7   0   -0.01    0.10
 -23  -6   0    0.26    0.11
  23   6   0    0.27    0.15
 -23  -6   0    0.15    0.16
 -23  -5   0    0.52    0.12
  23   5   0    0.74    0.19
  23   5   0    0.42    0.16
 -23  -5   0    0.50    0.16
  23   4   0    0.57    0.16
 -23  -4   0    0.80    0.18
  23   4   0    1.03    0.20
 -23  -4   0    0.55    0.13
 -23  -3   0    0.45    0.18
  23   3   0    0.88    0.19
 -23  -3   0    0.55    0.16
 -23  -3   0    1.00    0.15
 -23  -2   0    0.44    0.14
 -23  -2   0    0.29    0.16
  23   2   0    0.33    0.18
 -23  -2   0    0.36    0.17
 -23  -1   0    1.58    0.16
  23   1   0    1.39    0.21
 -23  -1   0    1.33    0.21
 -23  -1   0    0.77    0.20
 -23   0   0    0.69    0.18
 -23   0   0    0.50    0.17
  23   0   0    0.55    0.19
 -23   0   0    0.75    0.15
 -23   1   0    1.34    0.20
  23  -1   0    1.25    0.21
 -23   2   0    0.22    0.17
  23  -2   0   -0.06    0.17
 -23   2   0    0.47    0.12
 -23   2   0    0.19    0.18
 -23   3   0    0.58    0.18
 -23   3   0    0.85    0.13
  23  -3   0    0.52    0.18
 -23   4   0    0.24    0.19
 -23   4   0    0.65    0.18
 -23   4   0    0.77    0.13
  23  -4   0    0.16    0.17
 -23   5   0    0.60    0.13
 -23   5   0    0.68    0.18
 -23   6   0    0.24    0.17
 -23   6   0    0.22    0.11
 -23   7   0    0.25    0.14
 -23   7   0    0.04    0.17
 -23   8   0    0.26    0.17
 -23   8   0    0.06    0.13
  24   5   0    0.68    0.17
 -24  -5   0    0.84    0.19
 -24  -5   0    1.16    0.15
 -24  -5   0    1.02    0.19
 -24  -4   0    0.79    0.18
  24   4   0    0.70    0.17
 -24  -3   0    0.22    0.17
  24   2   0    0.91    0.21
 -24  -2   0    1.21    0.17
 -24  -2   0    1.32    0.20
 -24  -1   0   -0.01    0.16
 -24  -1   0    0.16    0.17
  24   1   0    0.20    0.18
 -24   0   0   -0.01    0.11
  24   0   0    0.16    0.18
 -24   0   0    0.02    0.17
 -24   1   0    0.12    0.14
 -24   1   0    0.36    0.17
  24  -1   0    0.19    0.18
 -24   2   0    1.11    0.20
 -24   2   0    1.21    0.21
  24  -2   0    0.73    0.20
 -24   3   0    0.38    0.18
  24  -3   0    0.78    0.22
 -24   4   0    0.94    0.19
 -24   5   0    1.41    0.22
   0   0  -1   -0.01    0.06
   0   0  -1    0.02    0.00
   0   0  -1    0.00    0.00
   0   0  -1    0.00    0.04
   0   0   1    0.00    0.05
   0   0   1    0.00    0.00
   0   0   1    0.00    0.08
   0   1  -1    0.00    0.01
   0   1  -1    0.00    0.01
   1   0  -1    0.03    0.08
  -1   0  -1    0.02    0.10
  -1   0  -1   -0.08    0.15
   0   1  -1   -0.05    0.12
   1   0  -1    0.00    0.01
   0   1  -1   -0.04    0.08
   1   0  -1    0.01    0.09
  -1   0  -1    0.00    0.01
   0   1  -1    0.03    0.01
  -1   0   1    0.01    0.01
   0  -1   1   -0.06    0.06
  -1   0   1   -0.03    0.08
   1   0   1    0.06    0.10
   1   0   1   -0.10    0.11
  -1   0   1    0.00    0.16
  -1   0   1   -0.01    0.01
   0   1   1    0.04    0.01
   1   0   1    0.02    0.01
   0   1   1    0.04    0.01
  -1   0   1    0.00    0.01
   0  -1   1    0.00    0.01
   0  -1   1    0.02    0.10
  -1   1  -1    0.11    0.26
  -1   1  -1    0.31    0.03
  -1   1  -1    0.09    0.16
  -1  -1  -1    0.07    0.12
  -1  -1  -1    0.18    0.02
   1   1  -1    0.24    0.15
   1  -1  -1    0.14    0.15
   1   1  -1    0.26    0.22
   1   1  -1    0.18    0.16
   1  -1  -1    0.19    0.21
   1   1  -1    0.32    0.03
   1   1  -1    0.40    0.24
  -1   1  -1    0.27    0.02
  -1   1  -1    0.31    0.03
  -1  -1  -1    0.08    0.17
  -1   1   1    0.04    0.22
   1   1   1    0.07    0.12
   1   1   1    0.10    0.17
  -1   1   1    0.21    0.02
   1   1   1    0.26    0.03
  -1  -1   1    0.29    0.02
  -1  -1   1    0.32    0.03
   1  -1   1    0.21    0.02
   1  -1   1    0.28    0.23
  -1   1   1   -0.01    0.15
   1  -1   1    0.15    0.16
   1  -2  -1    0.39    0.29
  -1   2  -1    0.31    0.03
   1  -2  -1    0.29    0.20
   2   1  -1    0.51    0.04
  -1   2  -1    0.48    0.04
   2   1  -1    0.44    0.04
  -2  -1  -1    0.32    0.35
  -2  -1  -1    0.39    0.04
   2   1  -1    0.45    0.27
  -2  -1  -1    0.31    0.26
   2   1  -1    0.21    0.34
  -1   2  -1    0.39    0.25
  -2  -1  -1    0.45    0.05
  -1   2  -1    0.43    0.04
  -1   2  -1    0.04    0.31
  -2  -1   1    0.24    0.34
   2   1   1    0.54    0.05
  -1   2   1    0.47    0.05
  -2  -1   1    0.37    0.04
  -2  -1   1    0.15    0.24
   1  -2   1    0.25    0.28
  -1   2   1    0.40    0.04
   2   1   1    0.46    0.33
  -2  -1   1    0.30    0.04
   1  -2   1    0.27    0.21
  -1   2   1    0.29    0.32
   2   1   1    0.25    0.24
  -2  -1   1    0.43    0.05
  -1   2   1    0.21    0.21
   2   0  -1    0.09    0.03
  -2   0  -1    0.09    0.02
  -2   0  -1   -0.17    0.31
   0   2  -1    0.21    0.17
   2   0  -1    0.11    0.23
   0   2  -1   -0.14    0.20
   0   2  -1    0.10    0.02
   2   0  -1    0.37    0.36
   0   2  -1    0.17    0.03
  -2   0  -1    0.07    0.03
  -2   0  -1    0.09    0.24
   0   2  -1    0.07    0.02
  -2   0   1    0.07    0.24
   2   0   1   -0.10    0.28
   0   2   1    0.06    0.02
   2   0   1    0.05    0.03
   0   2   1    0.09    0.02
  -2   0   1    0.12    0.03
  -2   0   1    0.08    0.02
  -2   0   1    0.21    0.03
   0  -2   1    0.10    0.02
  -2   0   1   -0.07    0.34
   0  -2   1    0.06    0.14
   2   0   1    0.14    0.23
   0  -2   1    0.19    0.19
   0   2   1    0.15    0.03
   2  -1  -1   -0.13    0.31
  -2   1  -1    0.14    0.27
   1   2  -1    0.28    0.21
   2  -1  -1    0.40    0.04
  -2   1  -1    0.44    0.43
  -2   1  -1    0.49    0.04
   2  -1  -1    0.53    0.30
   1   2  -1    0.45    0.04
  -1  -2  -1    0.32    0.03
   1   2  -1    0.44    0.25
  -2   1  -1    0.35    0.04
  -1  -2  -1    0.24    0.17
   1   2  -1    0.48    0.04
  -1  -2  -1    0.29    0.14
  -2   1  -1    0.42    0.04
  -1  -2   1    0.30    0.03
  -2   1   1    0.41    0.04
   1   2   1    0.34    0.16
   1   2   1    0.46    0.05
   2  -1   1    0.63    0.31
  -2   1   1    0.49    0.31
  -2   1   1    0.07    0.37
   1   2   1    0.13    0.18
  -1  -2   1    0.27    0.22
  -2   1   1    0.50    0.05
   2  -1   1    0.44    0.04
  -1  -2   1    0.41    0.04
  -1  -2   1    0.34    0.18
   2  -1   1    0.18    0.34
   1   2   1    0.40    0.03
  -2   1   1    0.39    0.04
   2   2  -1    0.50    0.31
  -2  -2  -1   -0.06    0.21
  -2   2  -1    0.04    0.04
   2   2  -1    0.24    0.39
  -2  -2  -1    0.12    0.26
  -2   2  -1    0.07    0.03
   2  -2  -1    0.02    0.32
   2  -2  -1   -0.08    0.23
  -2  -2  -1    0.14    0.05
   2   2  -1    0.14    0.03
  -2   2  -1    0.09    0.38
  -2   2  -1    0.10    0.04
  -2   2  -1    0.09    0.03
  -2  -2  -1    0.08    0.02
  -2   2  -1    0.21    0.29
   2   2  -1    0.05    0.04
   2   2   1   -0.01    0.04
   2   2   1   -0.26    0.31
  -2   2   1    0.06    0.04
   2  -2   1   -0.25    0.30
  -2   2   1   -0.21    0.34
  -2  -2   1   -0.01    0.05
  -2  -2   1    0.13    0.03
  -2   2   1    0.26    0.29
   2  -2   1    0.07    0.25
  -2   2   1    0.06    0.03
  -2  -2   1    0.24    0.20
   2   2   1   -0.08    0.25
  -2   2   1    0.14    0.04
   2   2   1    0.16    0.02
  -2  -2   1   -0.13    0.22
   2  -2   1    0.06    0.03
   2  -3  -1   21.11    1.69
  -2   3  -1   15.59    1.04
   3   2  -1   16.20    1.02
  -3  -2  -1   15.94    1.08
   2  -3  -1   19.62    1.89
  -2   3  -1   16.35    0.98
  -2   3  -1   16.36    1.86
   3   2  -1   19.23    2.02
  -2   3  -1   17.63    1.66
   3   2  -1   18.60    1.73
  -3  -2  -1   18.61    1.70
  -3  -2  -1   17.36    1.93
  -3  -2   1   15.50    1.02
  -2   3   1   17.25    1.85
   3   2   1   15.53    1.02
  -2   3   1   15.37    1.04
  -3  -2   1   15.64    1.08
   3   2   1   19.42    1.98
  -2   3   1   14.96    1.02
  -3  -2   1   18.99    1.72
   3   2   1   19.41    1.72
   2  -3   1   18.78    1.68
  -3  -2   1   20.60    2.03
  -2   3   1   17.06    1.63
   2  -3   1   17.72    1.89
  -1   3  -1    0.42    0.05
  -3  -1  -1    0.28    0.07
   1  -3  -1    0.06    0.26
  -1   3  -1    0.28    0.26
  -1   3  -1    0.32    0.05
   3   1  -1    0.39    0.06
   3   1  -1   -0.09    0.44
  -1   3  -1    0.30    0.03
  -3  -1  -1   -0.09    0.34
   3   1  -1    0.14    0.32
  -1   3  -1    0.08    0.34
   1  -3  -1    0.21    0.20
  -3  -1  -1    0.04    0.31
  -3  -1  -1    0.37    0.04
  -1   3   1    0.33    0.03
  -1   3   1    0.33    0.03
  -1   3   1    0.50    0.05
  -1   3   1    0.20    0.22
   3   1   1   -0.20    0.33
  -3  -1   1    0.38    0.05
   1  -3   1   -0.22    0.17
   3   1   1    0.30    0.06
  -1   3   1    0.20    0.31
  -3  -1   1    0.42    0.05
  -1   3   1    0.50    0.06
  -3  -1   1    0.34    0.06
   3   1   1    0.05    0.46
   1  -3   1   -0.07    0.25
  -3  -1   1    0.09    0.28
  -3  -1   1   -0.02    0.37
  -3   0  -1    0.05    0.05
   0   3  -1   -0.04    0.03
  -3   0  -1    0.30    0.57
   0   3  -1    0.03    0.04
   3   0  -1    0.25    0.37
   0   3  -1    0.19    0.25
  -3   0  -1    0.10    0.37
  -3   0  -1   -0.04    0.03
   0   3  -1    0.03    0.03
   3   0  -1   -0.21    0.46
   3   0  -1   -0.07    0.04
   0   3  -1    0.16    0.18
   0   3  -1    0.03    0.02
  -3   0   1   -0.06    0.04
  -3   0   1    0.00    0.04
  -3   0   1   -0.36    0.47
   3   0   1    0.35    0.35
   0  -3   1    0.04    0.03
   3   0   1    0.03    0.47
  -3   0   1   -0.07    0.35
   0   3   1   -0.01    0.03
   3   0   1    0.02    0.04
  -3   0   1   -0.10    0.05
   0   3   1    0.11    0.05
   0   3   1   -0.01    0.03
   0  -3   1    0.07    0.21
   0  -3   1   -0.01    0.15
  -1  -3  -1    0.04    0.13
  -3   1  -1    0.33    0.05
  -3   1  -1    0.61    0.63
   1   3  -1    0.52    0.05
   1   3  -1    0.48    0.04
  -3   1  -1    0.35    0.05
   3  -1  -1    0.40    0.05
   3  -1  -1    0.38    0.42
   1   3  -1    0.33    0.30
  -3   1  -1    0.54    0.44
   1   3  -1    0.47    0.24
   1   3  -1    0.46    0.05
  -3   1  -1    0.51    0.06
  -1  -3  -1    0.09    0.16
   3  -1  -1    0.35    0.50
  -1  -3   1    0.28    0.03
  -1  -3   1    0.43    0.05
   1   3   1    0.28    0.05
  -3   1   1    0.44    0.06
  -3   1   1    0.43    0.05
  -3   1   1    0.46    0.06
   1   3   1    0.39    0.18
  -3   1   1   -0.16    0.48
   3  -1   1   -0.02    0.35
   3  -1   1    0.35    0.05
   1   3   1    0.50    0.05
   1   3   1    0.46    0.04
   3  -1   1    0.54    0.56
  -1  -3   1    0.27    0.20
  -1  -3   1    0.15    0.25
   1   3   1   -0.05    0.22
  -3   1   1    0.06    0.36
  -2  -3  -1   17.93    1.54
   2   3  -1   20.63    1.83
   3  -2  -1   20.85    1.83
  -3   2  -1   21.50    1.84
  -2  -3  -1   15.63    1.08
  -3   2  -1   14.35    1.02
   2   3  -1   19.49    1.61
  -3   2  -1   15.36    1.04
  -3   2  -1   15.48    1.08
  -2  -3  -1   16.98    1.67
  -3   2  -1   22.78    2.21
   2   3  -1   16.42    1.02
   3  -2  -1   21.71    2.15
   2   3   1   17.10    1.68
   3  -2   1   15.47    1.01
  -3   2   1   17.41    2.04
  -2  -3   1   20.38    1.61
  -3   2   1   15.99    1.04
   2   3   1   17.53    1.55
   3  -2   1   20.25    1.80
  -2  -3   1   15.81    1.08
   2   3   1   15.70    1.02
  -3   2   1   14.90    1.02
  -3   2   1   18.29    1.76
  -2  -3   1   18.55    1.78
   3  -2   1   20.55    2.11
  -3   3  -1    4.32    0.29
   3  -3  -1    4.89    1.16
   3  -3  -1    3.72    0.83
  -3   3  -1    5.25    1.19
  -3  -3  -1    4.17    0.31
  -3   3  -1    5.00    0.29
  -3  -3  -1    3.56    0.73
   3   3  -1    4.54    0.29
   3   3  -1    3.29    0.99
  -3  -3  -1    2.91    0.86
  -3   3  -1    4.39    0.27
  -3   3  -1    4.90    0.90
   3   3  -1    3.58    0.77
   3   3  -1    5.05    0.27
  -3  -3   1    3.50    0.93
   3   3   1    4.94    1.04
   3   3   1    3.69    0.29
   3   3   1    4.80    0.27
  -3   3   1    5.44    1.27
  -3   3   1    4.09    0.28
  -3   3   1    4.74    0.29
   3  -3   1    5.35    1.20
  -3  -3   1    4.06    0.28
   3   3   1    4.44    0.80
   3  -3   1    5.52    0.96
  -3  -3   1    4.98    0.31
  -3   3   1    4.27    0.90
   3  -3   1    3.90    0.28
  -3  -3   1    5.20    0.81
  -3   4  -1    2.16    0.15
   4   3  -1    1.60    0.63
  -3   4  -1    3.10    0.96
   4   3  -1    2.18    0.13
   3  -4  -1    1.38    0.57
  -4  -3  -1    0.96    0.65
  -4  -3  -1    1.55    0.12
   3  -4  -1    1.46    0.75
  -4  -3  -1    1.06    0.55
   4   3  -1    2.34    0.90
   4   3  -1    1.48    0.14
  -3   4  -1    1.59    0.12
  -4  -3  -1    1.87    0.16
  -3   4  -1    1.66    0.69
  -3   4   1    1.98    0.95
   4   3   1    1.79    0.15
   4   3   1    2.08    0.12
  -3   4   1    1.35    0.64
   3  -4   1    1.16    0.72
  -3   4   1    1.63    0.12
  -4  -3   1    1.65    0.13
  -4  -3   1    2.06    0.15
  -4  -3   1    2.50    0.71
   4   3   1    1.28    0.66
   3  -4   1    1.65    0.12
   3  -4   1    1.28    0.57
   4   3   1    1.29    0.87
  -4  -3   1    1.79    0.90
   2  -4  -1   -0.37    0.32
  -4  -2  -1    0.56    0.06
  -2   4  -1    0.76    0.08
   2  -4  -1    0.49    0.51
   4   2  -1    0.73    0.07
  -2   4  -1   -0.09    0.45
  -4  -2  -1    0.57    0.45
   4   2  -1   -0.34    0.51
  -4  -2  -1   -0.10    0.45
   4   2  -1    0.62    0.09
  -2   4  -1    0.65    0.08
   4   2  -1    0.56    0.49
  -4  -2  -1    0.92    0.10
  -2   4  -1    0.60    0.06
  -2   4  -1    0.31    0.37
   2  -4   1   -0.17    0.44
  -2   4   1    0.93    0.09
  -2   4   1   -0.21    0.29
  -4  -2   1    0.51    0.44
  -2   4   1    0.56    0.06
   4   2   1    0.02    0.55
   4   2   1    0.63    0.09
  -4  -2   1    0.80    0.07
   4   2   1    0.47    0.48
   2  -4   1    0.14    0.32
  -4  -2   1   -0.16    0.50
  -4  -2   1    0.64    0.10
  -2   4   1    0.42    0.46
  -4  -2   1    0.67    0.07
   1  -4  -1   59.03    4.83
   1  -4  -1   59.55    4.90
   4   1  -1   64.45    5.23
   4   1  -1   59.20    5.49
  -4  -1  -1   52.84    5.33
  -4  -1  -1   53.47    5.08
  -1   4  -1   54.68    4.86
  -1   4  -1   55.23    4.95
   1  -4   1   60.48    4.88
  -1   4   1   57.39    4.83
  -1   4   1   61.47    4.93
   1  -4   1   60.20    4.99
   4   1   1   56.76    5.13
   4   1   1   59.92    5.47
   4   0  -1    0.31    0.69
   4   0  -1    0.48    0.07
   4   0  -1    0.11    0.52
  -4   0  -1    0.53    0.69
   0   4  -1    0.30    0.31
   0   4  -1    0.34    0.04
  -4   0  -1    0.56    0.07
   0   4  -1    0.45    0.06
   0   4  -1    0.33    0.22
  -4   0  -1   -0.17    0.30
  -4   0  -1    0.34    0.06
   0   4  -1    0.42    0.06
  -4   0  -1    0.52    0.08
   0   4  -1    0.42    0.05
   0   4   1    0.44    0.05
   4   0   1    0.47    0.07
   0  -4   1    0.43    0.05
   0   4   1    0.46    0.05
  -4   0   1   -0.70    0.62
   4   0   1    0.96    0.75
   0  -4   1    0.16    0.20
  -4   0   1    0.50    0.40
  -4   0   1    0.53    0.08
   4   0   1   -0.34    0.43
  -4   0   1    0.41    0.07
   0   4   1    0.53    0.07
   0  -4   1    0.51    0.29
  -4   0   1    0.41    0.06
  -4   1  -1   52.42    5.43
   4  -1  -1   63.56    5.30
  -4   1  -1   52.97    5.17
   1   4  -1   61.78    4.93
   4  -1  -1   65.41    5.69
   1   4  -1   59.07    4.88
   4  -1   1   56.49    5.23
  -4   1   1   58.69    5.22
  -1  -4   1   62.81    4.92
  -4   1   1   56.09    5.51
  -1  -4   1   60.41    4.87
   4  -1   1   56.82    5.54
  -4   2  -1    0.70    0.61
  -4   2  -1    0.57    0.73
  -2  -4  -1    0.44    0.32
   2   4  -1    0.57    0.08
   2   4  -1    0.52    0.44
   4  -2  -1   -0.12    0.51
   2   4  -1    0.66    0.34
  -4   2  -1    0.52    0.06
   2   4  -1    0.44    0.32
  -4   2  -1    0.70    0.08
   4  -2  -1    0.43    0.06
   4  -2  -1    0.55    0.75
  -4   2  -1    0.65    0.07
  -2  -4  -1    0.35    0.04
   2   4  -1    0.35    0.47
   2   4  -1    0.77    0.07
  -2  -4  -1    0.29    0.25
   2   4   1    0.65    0.06
  -4   2   1    0.00    0.74
   4  -2   1    0.53    0.53
   2   4   1    0.35    0.36
   4  -2   1   -0.74    0.54
  -2  -4   1    0.84    0.08
   4  -2   1    0.63    0.07
   2   4   1    0.36    0.27
  -4   2   1    0.46    0.06
  -2  -4   1    0.46    0.05
  -4   2   1    0.63    0.58
   2   4   1    0.68    0.08
  -3  -4  -1    0.90    0.53
   3   4  -1    1.45    0.53
  -4   3  -1    1.44    0.13
  -4   3  -1    1.91    0.14
  -4   3  -1    2.36    0.16
  -3  -4  -1    1.45    0.47
   4  -3  -1    1.61    0.13
   3   4  -1    2.14    0.13
  -3  -4  -1    2.29    0.16
  -4   3  -1    1.12    0.90
  -4   3  -1    1.03    0.67
   3   4  -1    1.46    0.14
   3   4  -1    1.40    0.72
   4  -3  -1    2.04    0.92
   4  -3  -1    1.84    0.67
  -3  -4   1    1.25    0.63
  -3  -4   1    1.83    0.52
  -3  -4   1    2.08    0.16
   3   4   1    0.24    0.55
   4  -3   1    0.61    0.59
  -4   3   1    1.83    0.13
   3   4   1    1.37    0.51
   4  -3   1    1.65    0.13
  -4   3   1    1.37    0.67
  -4   3   1    0.55    0.86
  -4   3   1    2.23    0.14
   4  -3   1    2.25    0.99
  -3  -4   1    1.75    0.12
   3   4   1    1.72    0.15
  -4   3   1    2.40    0.16
  -4   4  -1    0.38    0.06
   4  -4  -1   -0.10    0.68
  -4   4  -1    0.02    0.79
   4  -4  -1    1.20    0.62
   4   4  -1    0.38    0.10
   4   4  -1    0.68    0.07
  -4  -4  -1    0.19    0.34
  -4  -4  -1    0.55    0.51
  -4   4  -1    0.62    0.06
   4   4  -1    0.41    0.52
  -4   4  -1    0.46    0.10
  -4   4  -1    0.11    0.55
  -4  -4  -1    0.69    0.11
   4  -4  -1    0.33    0.05
  -4  -4  -1    0.42    0.06
   4   4  -1    0.24    0.43
  -4   4   1    0.48    0.98
   4  -4   1    0.49    0.05
  -4   4   1    0.73    0.10
  -4   4   1    0.54    0.07
   4  -4   1    1.07    0.80
  -4   4   1    0.58    0.07
  -4   4   1    0.36    0.69
  -4  -4   1    0.71    0.10
  -4  -4   1    0.83    0.48
  -4  -4   1    0.50    0.06
   4   4   1    0.62    0.07
   4   4   1    0.32    0.45
   4  -4   1    0.67    0.58
  -4  -4   1    0.15    0.62
   4   4   1   -0.04    0.52
   4   4   1    0.48    0.10
   5   4  -1    8.24    0.45
   4  -5  -1    8.12    1.35
  -4   5  -1    6.60    0.47
  -5  -4  -1    9.67    1.37
  -4   5  -1    8.41    0.49
  -5  -4  -1    7.88    0.51
  -4   5  -1    6.38    1.28
   5   4  -1    6.91    0.48
  -4   5  -1    7.72    0.49
   4  -5  -1    7.41    1.65
  -5  -4  -1    6.45    0.47
  -4   5  -1    9.41    1.84
  -4   5  -1    7.49    0.46
  -5  -4  -1    7.69    1.57
   5   4  -1    7.76    1.70
   5   4  -1   10.58    1.34
   4  -5   1    7.10    0.46
  -4   5   1    6.36    0.47
   4  -5   1    9.74    1.84
   5   4   1    9.21    1.23
  -4   5   1    7.08    0.48
  -5  -4   1    6.98    0.47
  -4   5   1    8.07    0.49
   5   4   1    7.61    0.48
   5   4   1    7.70    0.45
   4  -5   1    8.61    1.37
  -4   5   1    7.52    1.29
  -4   5   1    7.98    1.70
   5   4   1    8.50    1.73
  -5  -4   1   12.53    1.98
  -5  -4   1    8.89    1.34
  -5  -4   1    7.98    0.51
  -3   5  -1    3.80    0.29
  -3   5  -1    3.52    1.10
   5   3  -1    5.14    0.28
  -5  -3  -1    2.60    1.08
  -3   5  -1    4.98    0.29
  -5  -3  -1    4.13    0.29
  -5  -3  -1    3.18    0.90
   5   3  -1    4.92    0.31
   5   3  -1    3.52    1.28
   3  -5  -1    3.63    0.84
  -3   5  -1    4.81    0.95
   3  -5  -1    3.43    1.03
  -5  -3  -1    4.95    0.32
  -3   5  -1    5.28    0.31
   5   3  -1    3.79    1.02
  -3   5   1    2.72    0.99
  -5  -3   1    4.01    0.29
  -5  -3   1    4.75    0.32
   3  -5   1    3.68    0.89
   5   3   1    3.79    0.98
  -5  -3   1    4.62    0.30
   3  -5   1    4.05    1.19
   5   3   1    4.25    0.30
  -3   5   1    5.38    0.31
  -3   5   1    3.54    0.83
  -3   5   1    4.37    0.29
   3  -5   1    4.37    0.28
  -5  -3   1    4.87    1.00
  -5  -3   1    3.39    1.18
   5   3   1    3.25    1.23
   2  -5  -1  968.95   73.07
  -5  -2  -1  896.01   74.48
   5   2  -1  996.16   74.62
   5   2  -1  961.20   73.67
  -2   5  -1  921.80   73.08
   2  -5  -1  973.47   74.27
  -5  -2  -1  909.83   73.49
   2  -5   1  885.21   74.25
   5   2   1  936.65   73.59
  -5  -2   1  893.40   74.49
   5   2   1  952.93   74.56
  -5  -2   1  891.51   73.49
  -2   5   1  908.96   73.02
   2  -5   1  879.59   73.04
   1  -5  -1    4.98    0.69
  -1   5  -1    5.04    0.81
  -1   5  -1    6.84    0.38
  -1   5  -1    6.64    0.39
   5   1  -1    5.14    1.51
  -5  -1  -1    5.50    1.14
   5   1  -1    5.65    0.39
  -5  -1  -1    6.27    0.39
  -1   5  -1    5.59    1.00
   5   1  -1    6.95    1.32
  -5  -1  -1    5.94    1.44
  -1   5  -1    5.52    0.38
  -5  -1  -1    6.91    0.42
   5   1   1    6.92    1.27
  -5  -1   1    5.01    1.10
  -1   5   1    5.41    0.38
  -1   5   1    5.86    0.38
  -1   5   1    3.78    0.71
  -1   5   1    6.85    0.40
  -5  -1   1    6.89    0.42
  -5  -1   1    4.46    1.38
   5   1   1    5.75    0.39
   5   1   1    7.61    1.73
  -5  -1   1    6.38    0.39
  -1   5   1    5.08    0.91
   1  -5   1    5.70    0.97
   1  -5   1    4.47    0.75
  -5  -1   1    6.28    0.39
   1  -5   1    5.93    0.40
   5   0  -1    3.18    0.96
   5   0  -1    3.21    0.23
   0   5  -1    1.98    0.56
   0   5  -1    3.18    0.22
  -5   0  -1    3.27    0.23
  -5   0  -1    3.07    1.23
   0   5  -1    2.94    0.21
  -5   0  -1    3.53    0.23
   0   5  -1    3.76    0.22
   0   5  -1    3.82    0.23
   5   0  -1    2.64    1.21
  -5   0  -1    2.04    0.84
  -5   0  -1    3.58    0.25
   0  -5   1    2.62    0.48
   0   5   1    2.83    0.22
  -5   0   1    3.76    0.24
   0  -5   1    2.51    0.57
   0   5   1    3.91    0.22
   0   5   1    3.96    0.24
   5   0   1    3.37    0.97
   5   0   1    2.98    1.25
   5   0   1    3.23    0.23
  -5   0   1    2.96    1.23
   0  -5   1    3.50    0.23
  -5   0   1    3.39    0.23
  -5   0   1    2.03    0.84
  -5   0   1    3.60    0.24
   5  -1  -1    6.24    1.65
  -5   1  -1    7.33    0.44
   1   5  -1    6.93    0.41
   5  -1  -1    6.04    1.30
   1   5  -1    7.13    0.43
   1   5  -1    6.69    0.43
  -5   1  -1    6.72    1.29
  -5   1  -1    7.68    0.45
   5  -1  -1    6.16    0.42
  -5   1  -1    3.50    1.41
  -5   1  -1    6.47    0.43
   1   5   1    5.81    0.42
   1   5   1    7.87    0.43
  -1  -5   1    5.65    0.70
   5  -1   1    6.99    1.66
  -5   1   1    5.11    1.12
  -5   1   1    4.24    1.34
   5  -1   1    6.15    0.42
  -5   1   1    6.60    0.43
   1   5   1    6.95    0.41
  -5   1   1    6.59    0.43
  -1  -5   1    4.93    0.81
  -1  -5   1    6.39    0.45
   5  -1   1    7.19    1.31
  -5   1   1    6.87    0.45
   2   5  -1  969.56   73.63
  -5   2  -1  936.79   75.31
   2   5  -1  943.20   73.61
  -5   2  -1  939.07   74.37
   5  -2  -1 1000.00   74.53
  -2  -5  -1  928.81   73.48
  -5   2   1  906.05   75.28
  -5   2   1  900.69   74.30
   2   5   1  905.24   73.47
  -5   3  -1    4.02    1.40
   3   5  -1    5.09    0.30
   5  -3  -1    5.85    1.24
   3   5  -1    4.55    0.82
  -5   3  -1    4.46    0.31
   3   5  -1    4.74    0.31
  -5   3  -1    4.74    0.32
  -3  -5  -1    2.89    0.68
  -3  -5  -1    5.01    0.33
  -5   3  -1    4.15    1.09
  -5   3  -1    5.08    0.32
   5  -3  -1    4.15    0.30
   3   5  -1    4.05    0.99
   5  -3  -1    5.25    1.57
  -3  -5  -1    3.52    0.87
   3   5   1    4.20    0.31
  -5   3   1    4.39    0.31
  -3  -5   1    4.96    0.33
  -5   3   1    4.91    0.32
   3   5   1    3.42    0.72
   5  -3   1    4.21    0.30
  -3  -5   1    4.59    0.30
  -5   3   1    3.73    1.40
  -5   3   1    4.88    1.15
   5  -3   1    4.05    1.45
   3   5   1    2.98    0.86
  -5   3   1    5.35    0.32
   5  -3   1    3.93    1.10
   3   5   1    5.40    0.29
   5  -4  -1    7.09    0.46
  -4  -5  -1    9.51    1.55
  -4  -5  -1    8.07    1.06
   5  -4  -1    6.39    1.76
   4   5  -1    9.33    1.63
   5  -4  -1    8.03    1.46
   4   5  -1    7.27    0.48
  -4  -5  -1    6.61    0.46
  -5   4  -1    7.06    0.49
  -4  -5  -1    7.80    0.51
   4   5  -1    8.24    1.24
  -5   4  -1    6.30    1.72
  -5   4  -1    7.38    1.42
   4   5  -1    7.45    0.45
  -5   4  -1    7.63    0.49
  -5   4   1    6.80    0.47
  -5   4   1    7.41    0.49
  -4  -5   1    8.81    1.54
   4   5   1    7.97    0.45
  -4  -5   1    7.32    0.50
   4   5   1    8.48    1.10
  -5   4   1    9.19    1.48
  -4  -5   1    9.06    1.11
   5  -4   1    7.17    0.46
   5  -4   1    8.83    1.49
  -5   4   1    9.18    1.97
  -5   4   1    8.17    0.49
   5  -4   1    8.36    1.87
   4   5   1    7.43    0.48
   4   5   1    8.32    1.52
  -4  -5   1    7.16    0.47
  -5   5  -1   21.45    1.40
  -5  -5  -1   21.80    1.39
   5   5  -1   24.97    1.34
  -5   5  -1   23.99    1.42
   5   5  -1   23.36    1.39
   5  -5  -1   21.91    2.54
  -5   5  -1   18.99    2.45
   5  -5  -1   18.28    3.09
  -5   5  -1   22.23    1.47
  -5  -5  -1   20.66    2.63
  -5  -5  -1   21.82    1.48
  -5  -5  -1   17.16    2.23
   5   5  -1   22.15    2.42
   5   5  -1   19.30    2.71
  -5   5  -1   19.40    3.09
   5  -5   1   22.24    2.52
   5  -5   1   18.31    3.05
   5   5   1   20.78    2.76
  -5   5   1   20.39    2.92
  -5   5   1   24.67    1.47
  -5  -5   1   22.70    1.48
  -5  -5   1   20.05    2.66
  -5   5   1   21.80    1.40
  -5  -5   1   22.87    1.40
   5   5   1   23.06    1.39
  -5  -5   1   20.09    2.32
  -5   5   1   23.69    1.42
   5  -5   1   21.88    1.38
   5   5   1   21.73    2.40
  -5   5   1   18.65    2.42
   5   5   1   24.15    1.34
  -6  -5  -1  143.62   12.85
  -6  -5  -1  153.34   12.59
  -5   6  -1  145.71   12.99
   5  -6  -1  152.82   12.69
   6   5  -1  159.01   13.14
   6   5  -1  162.43   12.74
  -5   6  -1  141.73   12.61
   5  -6  -1  146.24   13.03
  -5   6   1  144.10   12.60
  -6  -5   1  135.85   12.53
  -5   6   1  146.17   12.96
   5  -6   1  151.81   13.02
   6   5   1  154.30   13.01
   5  -6   1  150.52   12.66
   6   5   1  150.04   12.63
  -6  -5   1  153.39   12.97
   6   4  -1    7.13    0.47
   6   4  -1    5.46    1.31
  -4   6  -1    6.40    1.28
  -6  -4  -1    5.96    1.26
   4  -6  -1    5.30    1.60
  -4   6  -1    6.41    0.45
  -4   6  -1    8.33    1.83
  -4   6  -1    7.95    0.47
   6   4  -1    6.57    1.76
  -6  -4  -1    7.71    0.49
  -4   6  -1    7.99    0.45
   4  -6  -1    5.89    1.27
  -6  -4  -1    5.71    1.58
   6   4  -1    7.49    0.44
  -6  -4  -1    6.88    0.46
   6   4   1    6.86    1.79
  -4   6   1    7.09    0.48
  -6  -4   1    6.98    0.46
  -4   6   1    7.30    0.47
  -4   6   1    5.87    1.54
   4  -6   1    4.32    1.12
  -4   6   1    6.08    0.45
   6   4   1    6.58    1.35
  -4   6   1    5.10    1.17
  -6  -4   1    7.87    0.50
  -6  -4   1    6.71    1.69
  -6  -4   1    5.55    1.23
   6   4   1    7.78    0.44
   4  -6   1    5.68    1.53
   6   4   1    7.86    0.47
  -3   6  -1   30.46    2.08
  -6  -3  -1   31.41    2.17
   6   3  -1   31.54    2.04
  -3   6  -1   36.66    3.21
  -6  -3  -1   34.47    3.77
   6   3  -1   31.57    3.85
  -6  -3  -1   34.59    3.34
   3  -6  -1   37.52    3.55
  -3   6  -1   38.47    3.63
   3  -6  -1   37.47    3.19
   6   3  -1   34.97    3.45
  -3   6   1   33.10    3.11
   3  -6   1   40.62    3.24
   3  -6   1   34.51    3.51
  -6  -3   1   37.89    3.40
   6   3   1   31.38    2.04
   6   3   1   36.22    3.44
  -6  -3   1   31.02    2.16
   6   3   1   34.40    3.92
  -3   6   1   33.27    3.43
  -6  -3   1   39.74    3.94
  -3   6   1   30.84    2.05
   6   2  -1    2.63    0.99
  -6  -2  -1    2.73    0.21
  -6  -2  -1    2.76    1.19
   6   2  -1    4.22    1.47
  -2   6  -1    3.66    0.21
   6   2  -1    2.84    0.22
   2  -6  -1    3.48    0.93
  -6  -2  -1    3.18    0.24
   2  -6  -1    3.40    0.70
  -2   6  -1    3.35    0.22
  -2   6  -1    2.84    0.20
  -2   6  -1    2.05    0.88
  -2   6  -1    3.11    0.72
  -6  -2  -1    2.59    0.89
  -2   6   1    2.73    0.19
  -2   6   1    3.48    0.21
  -6  -2   1    3.10    0.21
  -2   6   1    2.78    0.94
   2  -6   1    3.44    0.91
  -2   6   1    3.29    0.22
   2  -6   1    3.02    0.68
  -6  -2   1    3.35    0.92
   6   2   1    4.90    1.53
  -6  -2   1    3.31    0.24
  -2   6   1    2.89    0.20
   6   2   1    3.65    1.07
  -6  -2   1    3.19    0.21
  -6  -2   1    2.94    1.18
  -2   6   1    3.07    0.70
  -1   6  -1   76.28    6.69
  -6  -1  -1   76.06    7.42
   6   1  -1   83.72    7.70
   1  -6  -1   75.01    6.57
  -6  -1  -1   78.66    7.05
   6   1  -1   83.99    7.19
   1  -6  -1   80.63    6.56
  -1   6  -1   80.86    6.62
  -6  -1   1   80.25    7.05
   1  -6   1   84.29    6.63
   6   1   1   79.03    7.12
  -6  -1   1   75.21    7.42
  -1   6   1   78.58    6.62
   1  -6   1   85.06    6.74
   6   1   1   72.74    7.50
  -1   6   1   78.41    6.56
  -6   0  -1    2.49    1.29
  -6   0  -1    2.24    0.98
   0   6  -1    1.85    0.42
   0   6  -1    1.81    0.14
   0   6  -1    1.84    0.13
  -6   0  -1    1.72    0.15
   6   0  -1    2.67    1.08
   6   0  -1    2.41    1.37
   0   6  -1    2.30    0.15
  -6   0  -1    2.32    0.16
   0   6  -1    2.03    0.15
   0   6  -1    1.61    0.52
  -6   0  -1    1.67    0.16
   6   0   1    0.51    1.08
  -6   0   1    1.82    1.24
   0  -6   1    1.98    0.41
   6   0   1    1.48    0.16
   6   0   1    0.81    0.80
   0  -6   1    1.89    0.15
   0   6   1    2.42    0.14
   0  -6   1    2.39    0.54
  -6   0   1    2.39    0.16
  -6   0   1    1.28    0.72
   0   6   1    2.41    0.16
   0   6   1    1.69    0.14
  -6   0   1    1.62    0.15
   6  -1  -1   83.45    7.85
   1   6  -1   86.09    6.73
   1   6  -1   82.68    6.70
   6  -1  -1   83.78    7.36
  -6   1  -1   79.68    7.74
  -6   1  -1   80.94    7.29
  -6   1   1   72.46    7.21
  -1  -6   1   87.76    6.70
   6  -1   1   69.68    7.66
  -1  -6   1   86.37    6.70
   6  -1   1   83.41    7.35
  -6   1   1   73.82    7.66
  -2  -6  -1    2.56    0.19
  -2  -6  -1    2.38    0.54
   2   6  -1    2.70    0.70
  -6   2  -1    3.25    1.42
   6  -2  -1    5.15    1.61
  -6   2  -1    3.61    1.08
   2   6  -1    3.20    0.20
  -6   2  -1    3.05    0.22
   2   6  -1    2.77    0.72
   2   6  -1    3.38    0.20
  -6   2  -1    3.27    0.23
   2   6  -1    2.99    0.57
  -2  -6  -1    2.75    0.45
   6  -2  -1    3.44    1.06
   2   6  -1    2.63    0.21
   2   6  -1    2.99    0.53
  -6   2  -1    2.41    0.20
  -2  -6  -1    3.18    0.23
   6  -2  -1    2.98    0.21
   2   6   1    3.41    0.19
   2   6   1    2.77    0.21
  -2  -6   1    3.10    0.22
   2   6   1    3.58    0.21
   2   6   1    1.74    0.52
   6  -2   1    2.06    1.33
  -6   2   1    2.59    0.20
  -6   2   1    2.69    0.22
  -6   2   1    3.32    0.22
  -6   2   1    4.27    1.13
  -6   2   1    4.57    1.58
   2   6   1    2.46    0.44
   6  -2   1    2.36    0.98
  -2  -6   1    3.17    0.19
   6  -2   1    2.93    0.21
   6  -3  -1   31.71    2.03
  -6   3  -1   34.48    3.98
   3   6  -1   35.92    3.25
  -3  -6  -1   34.19    3.13
  -6   3  -1   29.63    2.07
   3   6  -1   38.91    3.04
   6  -3  -1   37.69    3.56
   3   6  -1   36.48    3.02
   3   6  -1   31.54    2.03
   3   6  -1   36.03    3.27
   6  -3  -1   39.73    4.21
  -6   3  -1   28.01    2.05
  -3  -6  -1   34.78    2.94
  -6   3  -1   32.38    3.40
  -6   3   1   30.13    3.86
   6  -3   1   38.96    4.15
   3   6   1   36.13    2.96
   3   6   1   36.37    3.16
  -6   3   1   34.64    3.50
   6  -3   1   33.56    3.47
   3   6   1   31.64    2.03
   6  -4  -1    9.94    1.77
  -6   4  -1    6.78    1.48
   6  -4  -1    6.06    0.44
   4   6  -1    6.55    1.12
   4   6  -1    7.69    0.43
  -6   4  -1    6.97    0.45
  -4  -6  -1    6.07    0.44
  -4  -6  -1    7.59    0.48
  -4  -6  -1    6.91    0.98
  -4  -6  -1    5.41    1.24
  -6   4  -1    7.32    0.47
  -6   4  -1    5.84    1.83
  -6   4  -1    6.93    0.47
   6  -4  -1    6.04    1.85
   4   6  -1    7.20    0.46
   4   6  -1    7.62    1.46
   4   6   1    6.84    0.45
   4   6   1    6.42    1.08
   6  -4   1    6.37    0.44
  -6   4   1    7.62    0.47
  -4  -6   1    7.01    0.48
  -4  -6   1    6.38    1.35
  -6   4   1    6.84    0.45
   6  -4   1    5.81    1.80
  -6   4   1    8.90    2.18
   4   6   1    7.72    0.43
  -4  -6   1    6.60    0.44
  -6   4   1    8.38    1.61
   4   6   1    7.24    1.41
   6  -4   1    9.18    1.58
  -6   4   1    8.06    0.47
  -4  -6   1    6.19    1.05
   6  -5  -1  155.81   12.64
  -5  -6  -1  132.32   12.37
  -5  -6  -1  147.91   12.25
  -6   5  -1  144.69   12.52
   5   6  -1  157.30   12.36
   6  -5  -1  136.62   12.96
  -6   5  -1  146.63   12.96
   5   6  -1  163.59   12.69
   6  -5   1  149.89   13.04
  -6   5   1  137.68   12.87
  -6   5   1  139.87   12.47
   5   6   1  149.36   12.29
   6  -5   1  147.25   12.57
  -5  -6   1  145.40   12.52
  -5  -6   1  147.37   12.29
   5   6   1  142.37   12.49
   6   6  -1    0.42    0.95
  -6  -6  -1    0.89    0.49
   6  -6  -1    0.22    1.06
  -6   6  -1    0.40    0.11
   6   6  -1    0.39    0.08
   6   6  -1    0.33    0.72
  -6  -6  -1    0.43    0.12
  -6   6  -1    0.54    0.91
  -6   6  -1    0.15    1.26
  -6  -6  -1    0.45    0.07
  -6  -6  -1   -0.06    0.53
   6   6  -1    0.37    0.11
  -6   6  -1    0.32    0.07
   6  -6  -1    0.86    0.76
  -6   6  -1    0.42    0.07
  -6  -6   1    0.54    0.12
  -6   6   1    0.51    0.12
   6  -6   1    0.37    0.05
   6   6   1    0.32    0.79
  -6  -6   1    0.45    0.44
  -6   6   1   -0.03    1.28
   6   6   1    0.26    0.53
   6   6   1    0.38    0.07
  -6  -6   1    0.43    0.07
   6  -6   1    0.72    1.18
  -6   6   1   -0.38    0.83
   6  -6   1    0.42    0.76
  -6   6   1    0.56    0.09
   6   6   1    0.51    0.11
  -6   6   1    0.42    0.07
  -6  -6   1   -0.08    0.52
  -6   7  -1    8.82    0.60
   7   6  -1   12.18    2.51
  -7  -6  -1    9.70    2.06
  -7  -6  -1    9.03    0.63
  -6   7  -1    8.54    0.58
  -6   7  -1   10.15    2.40
  -6   7  -1    9.62    0.61
   6  -7  -1    7.85    2.26
   7   6  -1    8.89    0.59
   7   6  -1    9.89    0.56
  -7  -6  -1    9.04    0.58
  -7  -6   1   11.41    2.25
  -6   7   1   10.44    2.34
   6  -7   1    8.50    2.07
  -6   7   1    8.45    0.58
  -6   7   1    9.78    0.61
  -7  -6   1    9.54    0.63
   7   6   1   10.96    2.26
  -7  -6   1    8.95    0.58
  -6   7   1    9.42    0.60
   6  -7   1    9.40    0.57
   7   6   1    8.98    0.60
   7   6   1   10.14    0.56
  -7  -5  -1    3.21    1.36
  -7  -5  -1    4.42    1.13
   5  -7  -1    4.90    1.62
  -5   7  -1    6.03    0.39
   5  -7  -1    4.70    1.15
   7   5  -1    4.92    1.27
  -7  -5  -1    6.27    0.39
   7   5  -1    5.24    1.70
  -7  -5  -1    6.40    0.43
   7   5  -1    6.46    0.38
   7   5  -1    6.23    0.41
  -5   7  -1    5.42    1.63
  -5   7  -1    4.36    1.19
  -5   7  -1    7.18    0.41
   7   5   1    4.76    1.70
  -5   7   1    5.36    1.78
  -5   7   1    6.66    0.41
   7   5   1    6.27    0.38
  -5   7   1    5.82    0.39
  -5   7   1    5.01    1.28
  -7  -5   1    5.95    0.43
   5  -7   1    4.29    1.15
   5  -7   1    5.05    1.60
  -7  -5   1    3.57    1.41
   7   5   1    6.86    1.40
  -7  -5   1    5.29    0.39
  -5   7   1    6.56    0.41
   7   5   1    5.36    0.40
  -7  -5   1    5.44    1.23
  -4   7  -1   41.94    4.36
   7   4  -1   50.53    4.35
  -7  -4  -1   38.62    2.68
  -7  -4  -1   40.79    4.06
   4  -7  -1   40.67    3.90
   4  -7  -1   39.13    4.28
  -4   7  -1   47.45    3.98
   7   4  -1   40.75    2.53
   7   4  -1   50.69    4.99
  -7  -4  -1   37.45    4.48
   4  -7   1   46.37    4.00
  -4   7   1   37.21    4.21
  -4   7   1   38.08    2.54
   7   4   1   41.39    2.44
   7   4   1   40.82    4.70
   7   4   1   45.10    4.20
   7   4   1   39.49    2.53
  -7  -4   1   40.20    4.04
  -7  -4   1   43.98    4.66
  -4   7   1   39.72    3.86
   4  -7   1   50.51    4.55
  -4   7   1   39.53    2.58
   7   3  -1   11.82    0.70
  -3   7  -1    9.46    0.68
  -3   7  -1    7.30    1.42
  -3   7  -1   11.99    0.70
  -7  -3  -1   10.96    0.69
  -3   7  -1   12.29    0.67
  -3   7  -1    7.03    1.71
   7   3  -1    8.96    2.25
   3  -7  -1    6.99    1.64
  -7  -3  -1    7.63    2.02
  -7  -3  -1   10.56    1.79
   7   3  -1   10.23    1.87
  -3   7   1   12.04    0.70
   7   3   1   12.52    0.70
   3  -7   1    7.87    1.70
  -7  -3   1    9.36    0.69
  -7  -3   1   11.68    0.70
   3  -7   1    9.85    1.40
   7   3   1    8.15    2.18
  -3   7   1    8.61    1.44
  -7  -3   1    7.56    1.60
   7   3   1    8.36    1.74
  -3   7   1   11.37    0.66
  -7  -3   1    9.84    2.19
  -7  -3   1   11.57    0.73
  -3   7   1   10.32    0.68
  -3   7   1    8.11    1.76
  -2   7  -1  158.17   13.08
  -7  -2  -1  153.20   13.46
   2  -7  -1  157.46   13.06
   7   2  -1  172.49   13.68
   7   2  -1  163.09   14.13
   2  -7  -1  166.37   13.05
  -7  -2  -1  143.99   13.74
  -2   7  -1  156.77   13.15
   2  -7   1  166.89   13.19
   7   2   1  159.07   14.04
  -7  -2   1  155.59   13.87
   2  -7   1  164.98   13.08
  -7  -2   1  153.17   13.46
  -2   7   1  160.62   13.10
  -2   7   1  158.42   13.03
   7   2   1  147.31   13.51
   7   1  -1    3.76    0.28
  -1   7  -1    3.69    0.26
  -1   7  -1    3.12    0.86
  -7  -1  -1    4.15    0.27
  -1   7  -1    4.31    0.28
   1  -7  -1    2.97    0.55
  -7  -1  -1    2.60    1.24
   7   1  -1    5.30    1.32
  -7  -1  -1    3.77    1.09
  -1   7  -1    3.51    0.67
  -1   7  -1    4.69    0.27
  -7  -1  -1    4.30    0.28
  -7  -1  -1    4.02    0.30
   7   1  -1    4.03    1.66
   1  -7  -1    3.39    0.72
   7   1   1    3.82    0.28
  -1   7   1    2.95    0.59
  -1   7   1    4.30    0.28
  -7  -1   1    4.10    0.28
   1  -7   1    3.92    0.28
  -1   7   1    4.42    0.26
  -7  -1   1    3.71    1.39
   1  -7   1    4.01    0.69
  -7  -1   1    4.27    0.27
  -1   7   1    4.02    0.26
   7   1   1    4.46    1.65
  -7  -1   1    4.30    0.30
   7   1   1    4.21    1.22
  -1   7   1    4.28    0.26
  -7  -1   1    2.55    0.96
   1  -7   1    3.86    0.84
  -1   7   1    3.47    0.78
  -7   0  -1    0.56    0.08
   7   0  -1    0.25    0.09
   0   7  -1    0.20    0.28
  -7   0  -1   -0.14    1.05
   0   7  -1    0.61    0.08
   0   7  -1    0.30    0.04
   7   0  -1    0.07    0.74
   0   7  -1    0.38    0.08
   7   0  -1    0.15    1.04
  -7   0  -1    0.27    0.78
  -7   0  -1    0.24    0.10
  -7   0  -1    0.50    0.09
   0   7  -1    0.39    0.07
   0   7  -1    0.24    0.41
  -7   0   1    0.33    0.08
   7   0   1    0.49    0.09
  -7   0   1    0.37    0.09
  -7   0   1   -0.29    0.66
   0   7   1    0.29    0.07
   0  -7   1    0.34    0.07
   0   7   1    0.37    0.08
   7   0   1    0.50    0.74
   0  -7   1    0.15    0.35
   0   7   1    0.44    0.07
   0  -7   1   -0.13    0.25
   7   0   1    0.55    1.13
  -7   0   1    0.40    0.09
  -7   0   1   -1.10    0.92
   7  -1  -1    4.75    1.29
   1   7  -1    4.57    0.28
   1   7  -1    4.27    0.26
  -7   1  -1    4.70    1.24
   7  -1  -1    3.73    0.28
   7  -1  -1    1.29    1.21
  -7   1  -1    4.25    0.28
   1   7  -1    4.43    0.27
  -7   1  -1    4.19    0.30
   1   7  -1    4.14    0.28
  -7   1  -1    2.64    1.49
  -7   1  -1    4.22    0.29
  -1  -7  -1    3.96    0.30
   1   7  -1    2.67    0.61
   1   7  -1    3.75    0.53
  -7   1   1    4.81    1.72
  -7   1   1    4.28    0.29
   7  -1   1    3.60    1.51
   7  -1   1    3.84    0.28
  -1  -7   1    3.80    0.29
   1   7   1    4.29    0.28
   1   7   1    4.43    0.29
  -7   1   1    4.35    0.30
  -7   1   1    4.31    1.24
  -7   1   1    4.54    0.28
   7  -1   1    5.55    1.34
   1   7   1    4.72    0.27
   2   7  -1  162.82   12.59
  -7   2  -1  151.87   13.66
   7  -2  -1  133.67   13.64
   2   7  -1  159.44   12.52
   7  -2  -1  142.06   13.24
  -7   2  -1  150.31   13.20
   2   7  -1  162.12   12.57
   2   7  -1  161.92   12.54
   2   7   1  156.76   12.46
   2   7   1  158.24   12.31
  -7   2   1  151.37   13.64
  -7   2   1  150.04   13.18
   7  -2   1  160.16   13.86
   2   7   1  152.09   12.31
   2   7   1  153.32   12.46
  -3  -7  -1    7.93    1.12
   3   7  -1   12.02    0.66
   3   7  -1    8.98    1.23
  -7   3  -1   12.75    0.71
   7  -3  -1    9.98    2.46
   7  -3  -1   12.22    2.03
  -7   3  -1    9.45    0.69
   3   7  -1    7.66    1.43
   3   7  -1    8.64    1.19
  -3  -7  -1   10.43    0.68
  -7   3  -1   10.95    2.51
  -7   3  -1   11.99    0.72
  -3  -7  -1   11.63    0.73
  -3  -7  -1    6.99    1.30
  -7   3  -1   10.18    1.89
   3   7  -1    7.87    1.46
   7  -3  -1   10.53    0.68
  -3  -7   1   12.32    0.73
   3   7   1   12.23    0.66
   3   7   1    7.51    1.14
  -7   3   1   11.92    0.70
   7  -3   1   11.23    0.68
   7  -3   1    8.51    2.34
   3   7   1    6.55    1.34
  -7   3   1    8.88    1.81
  -7   3   1    9.49    0.69
   7  -3   1    9.94    1.89
   3   7   1   11.17    0.69
  -7   3   1   11.48    0.72
  -7   3   1    8.02    2.25
  -7   4  -1   44.65    4.34
   4   7  -1   39.76    2.60
  -4  -7  -1   39.65    2.76
  -7   4  -1   42.04    4.90
   7  -4  -1   47.35    5.16
   7  -4  -1   45.99    4.43
   4   7  -1   44.03    3.86
  -4  -7  -1   48.11    4.12
  -4  -7  -1   43.20    3.78
   7  -4  -1   41.53    2.59
   4   7  -1   43.51    4.15
   7  -4   1   49.01    4.45
   7  -4   1   48.06    5.10
   7  -4   1   40.78    2.59
  -7   4   1   43.18    4.92
   4   7   1   43.90    3.80
   4   7   1   39.14    2.60
   4   7   1   42.69    4.04
  -7   4   1   44.72    4.30
   5   7  -1    6.11    1.48
   5   7  -1    6.28    1.19
  -5  -7  -1    4.97    1.03
   5   7  -1    6.17    0.38
   7  -5  -1    5.88    1.43
  -5  -7  -1    5.67    1.37
   5   7  -1    6.17    0.40
  -7   5  -1    4.46    1.35
  -7   5  -1    7.07    0.41
   7  -5  -1    6.07    0.38
  -7   5  -1    6.19    0.41
  -5  -7  -1    6.57    0.43
  -7   5  -1    4.13    1.73
   7  -5  -1    6.75    2.01
  -7   5  -1    6.06    0.39
  -5  -7  -1    5.84    0.38
   7  -5   1    5.75    1.81
  -7   5   1    4.59    1.76
  -5  -7   1    5.80    0.42
   5   7   1    7.32    1.19
   5   7   1    5.29    1.45
  -7   5   1    6.57    0.41
   7  -5   1    6.84    1.48
  -7   5   1    5.02    0.39
  -5  -7   1    4.32    1.21
  -5  -7   1    3.24    0.87
   5   7   1    6.40    0.37
  -5  -7   1    5.98    0.38
  -7   5   1    6.60    0.41
  -7   5   1    5.09    1.36
   5   7   1    6.04    0.40
   7  -5   1    5.62    0.38
   6   7  -1    9.22    0.59
   6   7  -1    9.56    2.04
  -7   6  -1    8.46    0.60
  -6  -7  -1    9.37    0.63
  -7   6  -1    9.74    2.36
  -7   6  -1    8.19    0.58
  -6  -7  -1   11.38    2.04
   7  -6  -1    9.09    0.57
   7  -6  -1    9.08    2.37
   6   7  -1   10.04    0.56
  -6  -7  -1    8.88    0.58
  -7   6  -1    9.33    0.61
   7  -6   1    7.49    2.35
  -7   6   1    8.53    0.58
  -6  -7   1    9.51    0.58
   7  -6   1    9.41    0.57
  -7   6   1   10.02    0.61
  -6  -7   1   12.03    2.13
  -7   6   1    8.76    2.26
   6   7   1    9.42    0.56
   6   7   1   10.91    2.01
  -7   6   1    9.15    0.60
   6   7   1    9.03    0.59
  -6  -7   1    8.93    0.62
   7   7  -1    2.23    0.18
  -7  -7  -1    2.61    0.21
  -7   7  -1    2.49    0.17
  -7   7  -1    0.50    1.24
  -7   7  -1    1.84    0.16
   7   7  -1    2.91    1.39
  -7  -7  -1    2.13    1.10
  -7  -7  -1    2.13    0.16
   7   7  -1    2.34    0.16
   7  -7  -1    3.10    1.96
  -7   7   1    2.00    0.16
  -7  -7   1    2.24    0.16
   7   7   1    0.94    1.14
   7   7   1    2.40    0.16
  -7   7   1    2.30    0.20
  -7   7   1    2.65    0.18
  -7  -7   1    2.18    0.19
  -7   7   1    3.22    1.81
   7  -7   1    1.19    1.16
  -7  -7   1    1.34    1.03
   7  -7   1    1.81    0.15
   7   7   1    1.98    0.19
  -7   8  -1    7.34    0.53
  -8  -7  -1    8.00    0.58
  -8  -7  -1    8.14    0.53
   8   7  -1    7.74    0.54
   8   7  -1   11.00    2.48
   7  -8  -1    8.54    2.34
  -7   8  -1    8.64    0.55
  -7   8  -1    8.30    2.29
   8   7  -1    9.10    0.51
  -7   8  -1    8.30    0.55
  -8  -7  -1    7.88    2.00
  -8  -7   1   11.52    2.37
   7  -8   1    7.78    2.23
  -8  -7   1    8.30    0.53
   7  -8   1    8.52    0.51
   8   7   1    9.04    0.51
   8   7   1    8.15    0.54
  -7   8   1   12.61    2.78
  -7   8   1    7.71    0.53
  -8  -7   1    8.19    0.57
  -7   8   1    7.87    0.55
  -7   8   1    9.04    0.56
   8   7   1   10.79    2.53
   8   6  -1    1.56    0.16
  -6   8  -1    2.71    1.47
  -8  -6  -1    0.71    0.90
  -6   8  -1    1.46    0.15
   8   6  -1    1.94    1.35
  -8  -6  -1    2.02    0.18
  -6   8  -1    1.12    0.12
   6  -8  -1    1.72    1.36
  -8  -6  -1    1.42    0.13
   8   6  -1    1.39    0.13
  -6   8   1    1.33    0.13
  -8  -6   1    0.39    1.02
   8   6   1    2.21    1.38
  -6   8   1    1.06    0.12
  -8  -6   1    1.82    0.17
   6  -8   1    1.16    1.32
   8   6   1    1.42    0.15
   8   6   1    1.59    0.13
  -8  -6   1    1.39    0.12
  -6   8   1    1.82    0.17
  -6   8   1    1.78    1.49
  -8  -5  -1   20.62    1.35
  -5   8  -1   20.67    1.29
   8   5  -1   20.67    1.27
   8   5  -1   21.21    1.22
  -5   8  -1   21.39    1.23
  -5   8  -1   19.89    1.27
  -8  -5  -1   21.60    3.40
  -8  -5  -1   19.76    1.27
   8   5  -1   31.03    4.24
   5  -8  -1   22.68    3.30
  -5   8  -1   25.93    3.56
  -5   8   1   22.77    2.95
  -8  -5   1   19.62    1.28
   8   5   1   19.93    1.27
   8   5   1   20.90    1.22
  -8  -5   1   24.38    3.59
   5  -8   1   18.00    3.01
  -5   8   1   19.29    1.27
  -8  -5   1   19.92    1.27
   8   5   1   22.29    3.65
  -5   8   1   20.19    1.29
  -8  -5   1   20.07    1.35
  -4   8  -1    2.55    0.18
  -8  -4  -1    1.86    0.80
  -4   8  -1    2.36    0.19
   8   4  -1    2.38    0.16
   8   4  -1    2.97    1.16
   4  -8  -1    1.63    0.92
   8   4  -1    2.24    1.49
  -4   8  -1    1.90    1.16
   8   4  -1    2.03    0.18
   4  -8  -1    0.59    0.56
  -4   8  -1    2.07    0.15
  -8  -4  -1    1.11    0.92
  -4   8  -1    1.75    0.85
  -8  -4  -1    1.97    0.16
  -8  -4  -1    2.10    0.19
  -4   8   1    1.83    0.80
   4  -8   1    1.20    0.72
  -4   8   1    1.92    0.15
  -8  -4   1    2.34    0.17
   4  -8   1    2.70    1.20
   8   4   1    2.07    0.18
  -4   8   1    2.41    0.19
  -8  -4   1    2.24    0.19
   8   4   1    0.57    1.25
  -4   8   1    2.78    1.27
  -8  -4   1    2.13    0.16
   8   4   1    1.72    0.98
  -8  -4   1    2.70    0.92
  -8  -4   1    1.13    1.05
  -8  -3  -1    5.75    0.38
  -8  -3  -1    6.00    0.35
  -3   8  -1    5.55    0.34
   3  -8  -1    4.91    1.30
  -3   8  -1    4.39    0.33
  -8  -3  -1    3.71    1.12
   8   3  -1    5.47    0.36
   3  -8  -1    5.05    1.02
  -8  -3  -1    3.47    1.47
  -3   8  -1    5.35    1.39
  -8  -3  -1    5.18    0.34
  -3   8  -1    4.32    1.00
  -3   8  -1    5.43    0.35
   8   3  -1    5.95    1.99
   8   3  -1    6.66    1.58
   8   3   1    3.76    1.31
   3  -8   1    7.16    1.49
  -3   8   1    5.48    0.33
  -8  -3   1    5.03    0.34
  -8  -3   1    5.29    0.37
  -3   8   1    5.23    1.04
  -8  -3   1    4.68    1.22
  -8  -3   1    4.63    0.34
   3  -8   1    5.46    1.02
  -3   8   1    4.59    0.33
  -3   8   1    5.87    0.36
   8   3   1    5.28    0.35
   8   3   1    4.65    1.84
  -3   8   1    4.16    1.33
  -8  -3   1    3.57    1.47
  -2   8  -1    3.80    0.25
  -2   8  -1    3.18    0.83
  -8  -2  -1    4.63    0.29
  -8  -2  -1    3.24    0.25
   2  -8  -1    1.51    0.64
  -2   8  -1    3.55    0.26
  -8  -2  -1    2.27    1.29
   8   2  -1    3.91    0.27
  -8  -2  -1    3.79    1.15
  -2   8  -1    3.49    0.24
   8   2  -1    3.51    1.28
   2  -8  -1    2.16    0.88
  -2   8  -1    3.10    1.09
  -8  -2  -1    3.86    0.26
   8   2  -1    3.94    1.70
   2  -8   1    3.30    0.25
  -2   8   1    3.11    0.24
  -8  -2   1    4.19    1.57
  -2   8   1    4.31    0.27
  -2   8   1    3.93    0.25
  -8  -2   1    4.11    0.26
  -2   8   1    2.54    0.74
  -8  -2   1    4.21    0.29
  -8  -2   1    3.96    0.25
   2  -8   1    2.94    0.71
  -2   8   1    3.58    1.06
   8   2   1    4.31    1.78
   2  -8   1    2.42    0.88
  -8  -2   1    4.21    1.16
   8   2   1    2.85    1.17
   8   2   1    4.20    0.27
   8   1  -1   62.25    5.61
  -8  -1  -1   55.40    5.38
  -1   8  -1   60.21    4.97
   1  -8  -1   56.86    4.79
   1  -8  -1   55.29    4.68
  -1   8  -1   56.25    4.77
   8   1  -1   54.42    6.20
  -8  -1  -1   64.33    6.13
   8   1   1   55.33    6.17
  -1   8   1   56.06    4.80
   1  -8   1   54.38    4.76
   8   1   1   47.45    3.44
   8   1   1   62.32    5.55
   1  -8   1   62.44    5.00
  -1   8   1   56.09    4.69
  -8  -1   1   56.93    5.37
  -8  -1   1   51.71    5.86
  -8   0  -1   42.93    5.76
   8   0  -1   46.34    6.04
  -8   0  -1   47.35    5.23
  -8   0  -1   59.10    3.39
   8   0  -1   55.69    3.33
   0   8  -1   55.14    3.39
  -8   0  -1   61.13    3.53
   8   0  -1   46.69    5.34
  -8   0  -1   47.22    3.35
   0   8  -1   52.31    3.32
   0   8  -1   57.95    3.21
   0  -8  -1   55.46    3.53
   0   8   1   55.94    3.21
   8   0   1   56.05    3.33
  -8   0   1   46.40    3.35
  -8   0   1   59.06    3.53
   0   8   1   51.17    3.32
  -8   0   1   55.82    3.39
  -8   0   1   48.23    5.26
  -8   0   1   43.88    5.83
   8   0   1   52.66    5.38
   0  -8   1   55.84    3.52
   8   0   1   50.12    6.08
   1   8  -1   57.77    4.47
  -8   1  -1   51.13    5.26
   1   8  -1   57.28    4.51
   8  -1  -1   63.68    5.56
  -8   1  -1   50.55    5.86
   1   8  -1   53.84    4.48
   8  -1  -1   59.44    6.22
  -8   1   1   48.91    5.20
   8  -1   1   53.09    6.07
  -8   1   1   54.81    5.94
   8  -1   1   56.78    5.43
   8  -1   1   49.03    3.33
   8  -2  -1    3.58    1.34
   8  -2  -1    3.51    0.26
  -8   2  -1    3.48    1.27
  -8   2  -1    4.45    0.28
   2   8  -1    2.38    0.51
  -8   2  -1    3.68    1.82
   2   8  -1    3.62    0.24
  -8   2  -1    3.84    0.28
  -8   2  -1    3.43    0.25
   2   8  -1    1.90    0.67
   2   8  -1    4.01    0.26
   2   8  -1    2.22    0.64
   2   8  -1    4.27    0.25
   8  -2  -1    0.48    1.34
   2   8  -1    3.53    0.26
  -2  -8  -1    3.83    0.28
   2   8  -1    3.02    0.59
  -8   2   1    3.97    1.76
  -8   2   1    4.15    0.28
   8  -2   1    3.93    0.26
   2   8   1    3.78    0.25
  -8   2   1    4.41    0.28
   8  -2   1    3.76    1.36
   2   8   1    3.78    0.27
   2   8   1    3.67    0.26
  -2  -8   1    3.79    0.28
  -8   2   1    4.00    0.26
  -8   2   1    2.17    1.12
   8  -2   1    2.86    1.74
   3   8  -1    5.12    1.05
  -8   3  -1    7.36    2.22
  -8   3  -1    5.55    0.37
   3   8  -1    5.64    0.89
   8  -3  -1    5.35    0.35
   3   8  -1    5.87    0.34
   8  -3  -1    4.10    1.89
   8  -3  -1    4.69    1.39
   3   8  -1    5.92    1.15
  -8   3  -1    4.94    0.35
   3   8  -1    6.00    0.35
  -3  -8  -1    5.43    0.38
  -8   3  -1    5.54    0.38
  -8   3  -1    5.91    1.50
   3   8  -1    5.72    0.36
   3   8  -1    6.67    0.82
   3   8   1    5.69    0.34
  -8   3   1    4.06    1.91
   8  -3   1    5.52    0.35
   3   8   1    5.55    0.36
   3   8   1    4.63    0.90
   3   8   1    5.58    0.36
  -3  -8   1    5.49    0.38
  -8   3   1    4.26    0.37
   8  -3   1    4.98    1.50
   8  -3   1    5.55    2.03
  -8   3   1    4.92    0.38
   3   8   1    4.27    0.71
  -3  -8   1    5.09    0.34
  -8   3   1    6.94    1.56
  -8   3   1    5.00    0.35
   4   8  -1    2.38    0.16
   8  -4  -1    2.29    0.16
  -8   4  -1    2.14    0.17
  -4  -8  -1    2.14    0.19
   4   8  -1    0.74    0.57
  -4  -8  -1    1.90    0.14
   4   8  -1    2.06    0.18
  -4  -8  -1    1.67    0.66
   4   8  -1    1.36    0.68
  -8   4  -1    2.43    1.70
  -4  -8  -1    1.93    0.54
   8  -4  -1    1.89    1.05
   8  -4  -1    1.50    1.42
   4   8  -1    1.45    0.89
   4   8  -1    2.47    0.92
  -8   4  -1    2.28    0.19
  -8   4  -1    2.34    0.17
  -8   4  -1    1.19    0.99
  -4  -8   1    2.13    0.19
  -8   4   1    1.09    0.96
  -8   4   1    0.67    1.40
  -8   4   1    2.27    0.17
   4   8   1    2.38    0.84
   4   8   1    2.33    0.16
  -8   4   1    2.08    0.18
   8  -4   1    2.23    0.17
   4   8   1    1.92    0.18
   4   8   1    2.19    0.59
   8  -4   1    0.52    1.24
   8  -4   1    2.87    1.11
  -4  -8   1    2.25    0.15
  -8   4   1    2.40    0.20
   5   8  -1   23.01    2.67
  -5  -8  -1   20.18    1.28
  -8   5  -1   26.37    3.98
  -8   5  -1   20.66    1.30
  -8   5  -1   20.04    1.35
   5   8  -1   20.10    1.28
  -5  -8  -1   19.99    1.36
   8  -5  -1   29.04    4.28
  -5  -8  -1   19.90    2.50
   8  -5  -1   21.05    1.27
  -8   5  -1   18.85    1.28
   5   8  -1   22.09    1.23
   5   8   1   22.95    1.23
  -8   5   1   19.08    1.28
  -8   5   1   19.40    1.30
   8  -5   1   27.24    4.12
   5   8   1   20.60    1.28
  -8   5   1   20.48    1.35
   5   8   1   25.93    2.71
  -5  -8   1   20.11    1.28
  -5  -8   1   19.96    1.36
  -8   5   1   24.20    3.81
   8  -5   1   21.30    1.27
  -8   6  -1    1.03    1.44
  -6  -8  -1    2.03    0.17
  -8   6  -1    1.19    0.13
   6   8  -1    1.54    0.16
  -6  -8  -1    0.85    0.75
  -8   6  -1    1.42    0.12
   8  -6  -1    1.03    0.11
  -6  -8  -1    1.31    0.11
   8  -6  -1    2.42    1.60
   6   8  -1    1.35    0.99
   6   8  -1    1.42    0.12
  -8   6  -1    1.64    0.15
  -6  -8   1    0.96    0.83
  -8   6   1    1.59    0.17
   8  -6   1    1.28    0.11
  -6  -8   1    1.24    0.11
  -8   6   1    1.53    0.14
   6   8   1    1.42    0.12
  -8   6   1    1.18    0.12
   6   8   1    1.46    0.16
   8  -6   1    0.57    1.13
  -8   6   1    0.86    1.30
   6   8   1    0.77    1.03
  -6  -8   1    1.65    0.16
  -7  -8  -1    8.23    0.57
  -8   7  -1    8.58    0.55
  -8   7  -1   12.31    2.96
  -8   7  -1    7.91    0.53
  -8   7  -1    8.06    0.55
   7   8  -1    7.68    0.53
  -7  -8  -1    9.66    2.02
  -7  -8  -1    8.14    0.52
   7   8  -1    8.97    0.51
   7   8  -1   11.91    2.37
   8  -7  -1    8.41    2.47
  -7  -8   1    8.96    1.98
   7   8   1    8.75    0.51
  -8   7   1    9.03    2.41
  -8   7   1    8.04    0.55
   8  -7   1    6.82    2.31
  -8   7   1    7.66    0.53
   8  -7   1    8.52    0.52
   7   8   1    7.92    0.53
  -8   7   1    8.85    0.56
   7   8   1    9.76    2.22
  -7  -8   1    8.16    0.57
  -7  -8   1    8.19    0.52
  -8  -8  -1    3.31    0.25
   8   8  -1    2.92    1.65
  -8   8  -1    2.43    0.20
  -8  -8  -1    1.72    1.10
  -8   8  -1    2.07    1.91
  -8   8  -1    2.90    0.20
   8  -8  -1    1.26    1.48
  -8   8  -1    3.00    0.24
   8   8  -1    2.42    0.22
   8   8  -1    2.80    0.20
  -8  -8  -1    2.55    0.20
  -8  -8   1    3.14    0.23
  -8   8   1    3.19    0.24
  -8   8   1    2.75    0.21
   8  -8   1    2.51    0.18
  -8   8   1    1.46    1.59
  -8   8   1    2.72    0.20
   8  -8   1    1.57    1.47
   8   8   1    0.74    1.04
  -8  -8   1    2.76    0.20
   8   8   1    2.68    0.23
   8   8   1    3.07    0.20
  -8  -8   1    1.90    1.27
  -9  -8  -1    7.98    0.56
   9   8  -1    8.50    0.50
   9   8  -1    8.05    0.52
  -8   9  -1    8.43    0.54
  -8   9  -1    7.65    0.52
  -9  -8  -1    7.57    0.51
  -8   9  -1    8.01    0.53
  -8   9   1    8.00    0.54
   9   8   1    7.33    0.52
  -8   9   1    8.43    0.54
  -9  -8   1    7.83    0.51
   9   8   1    8.98    0.50
  -8   9   1    7.61    0.51
  -9  -8   1    8.10    0.56
  -7   9  -1    0.79    1.58
   9   7  -1    1.21    0.15
   7  -9  -1    0.98    1.45
  -9  -7  -1    1.06    0.12
   9   7  -1    1.22    0.12
  -7   9  -1    1.15    0.11
  -9  -7  -1    1.38    0.16
   9   7  -1    1.48    1.40
  -7   9  -1    1.22    0.16
  -9  -7  -1    0.65    1.00
  -9  -7   1    1.21    0.12
   9   7   1    0.38    1.16
  -7   9   1    1.48    0.16
   7  -9   1    0.31    1.34
  -9  -7   1    1.46    0.17
   9   7   1    1.25    0.14
  -9  -7   1   -0.09    0.98
  -9  -7   1    1.13    0.11
  -7   9   1    0.62    1.57
  -7   9   1    1.03    0.12
   9   7   1    1.47    0.13
  -7   9   1    1.13    0.11
   6  -9  -1    1.75    1.35
  -9  -6  -1    2.95    1.56
   9   6  -1    3.08    1.70
   9   6  -1    2.10    0.21
  -6   9  -1    1.68    1.61
   9   6  -1    2.59    0.18
  -6   9  -1    2.76    0.21
  -9  -6  -1    1.99    0.21
  -9  -6  -1    2.54    0.18
  -6   9  -1    2.36    0.17
   9   6   1    2.41    0.18
   9   6   1    2.30    0.20
  -9  -6   1    2.34    0.18
   6  -9   1    2.67    1.42
  -9  -6   1    1.24    1.09
  -6   9   1    2.54    0.17
  -6   9   1    2.33    0.21
  -9  -6   1    2.23    0.22
  -9  -6   1    2.25    0.18
  -6   9   1    0.46    1.22
   9   6   1    3.87    2.02
  -5   9  -1    0.35    0.12
  -5   9  -1    0.50    0.07
   9   5  -1    0.45    0.10
   9   5  -1    0.92    1.18
  -5   9  -1    0.37    0.10
   9   5  -1    0.49    0.09
  -9  -5  -1    0.34    0.80
  -9  -5  -1    0.53    0.12
  -5   9  -1    0.36    0.96
  -9  -5  -1    0.50    0.08
   5  -9  -1    0.27    1.03
   9   5   1    0.40    0.10
  -5   9   1    0.43    0.07
   5  -9   1    0.35    0.94
  -9  -5   1    0.56    0.12
   9   5   1   -0.23    1.12
  -9  -5   1    0.39    0.08
  -9  -5   1    0.46    0.09
  -9  -5   1    0.61    0.88
  -5   9   1    1.07    1.23
  -5   9   1    0.36    0.12
   9   5   1    0.39    0.09
  -4   9  -1   14.08    0.82
  -4   9  -1   13.68    0.87
   9   4  -1   14.34    0.86
  -9  -4  -1   16.67    3.01
  -4   9  -1   18.26    2.67
   9   4  -1   14.01    0.82
  -9  -4  -1   13.19    0.86
  -9  -4  -1   12.82    0.85
   4  -9  -1   16.66    2.50
  -9  -4  -1   13.55    0.91
  -4   9  -1   12.90    0.84
   9   4  -1   16.67    3.30
   9   4   1   13.70    0.85
  -4   9   1   14.67    2.45
  -4   9   1   13.10    0.84
  -9  -4   1   12.87    0.85
   9   4   1   18.13    3.34
  -9  -4   1   13.57    0.90
  -4   9   1   13.65    0.87
  -9  -4   1   15.09    2.91
  -9  -4   1   12.80    0.86
   4  -9   1   17.20    2.58
  -9  -3  -1    5.75    0.37
  -9  -3  -1    2.89    1.38
   9   3  -1    6.76    2.17
  -9  -3  -1    5.94    0.39
  -3   9  -1    6.33    0.37
  -3   9  -1    5.49    0.36
   3  -9  -1    5.20    1.35
  -3   9  -1    6.26    0.39
  -3   9  -1    3.98    1.32
   9   3  -1    5.45    0.38
  -9  -3  -1    6.20    0.41
   9   3   1    5.88    2.06
  -9  -3   1    5.58    0.38
  -3   9   1    5.82    0.36
  -3   9   1    5.80    0.39
  -9  -3   1    5.48    1.83
  -9  -3   1    5.62    0.40
   9   3   1    6.66    0.39
   3  -9   1    3.58    1.19
  -9  -3   1    5.05    0.37
  -3   9   1    5.05    0.36
  -3   9   1    5.01    1.45
  -2   9  -1    1.97    0.16
  -2   9  -1    1.72    0.12
   9   2  -1    1.67    0.16
  -9  -2  -1    0.39    0.94
  -9  -2  -1    1.52    0.16
  -9  -2  -1    1.83    0.15
   9   2  -1    1.51    1.49
  -2   9  -1    2.15    0.15
  -2   9  -1    0.21    0.67
  -9  -2  -1    1.94    0.19
   2  -9  -1    1.31    0.68
   9   2   1    2.11    1.53
  -2   9   1    1.70    0.13
   9   2   1    2.09    0.18
  -9  -2   1    1.42    0.15
  -2   9   1    2.02    0.15
  -9  -2   1    1.98    0.17
  -2   9   1    1.57    0.12
  -9  -2   1    1.84    0.18
  -9  -2   1    0.55    1.03
  -2   9   1    0.77    0.71
  -2   9   1    1.85    0.16
   2  -9   1    1.73    0.84
   2  -9   1    1.81    0.13
  -9  -1  -1   10.15    0.60
   1  -9  -1    8.14    1.12
  -1   9  -1    6.80    1.28
   9   1  -1    8.93    2.57
  -1   9  -1   10.18    0.58
  -9  -1  -1    7.75    1.71
  -1   9  -1    6.65    1.03
  -9  -1  -1   10.22    0.62
   1  -9  -1    8.01    0.97
  -9  -1  -1    9.55    2.35
  -9  -1  -1   10.21    0.65
  -1   9  -1    8.53    0.59
  -1   9  -1    9.83    0.61
   9   1  -1   10.13    2.05
   1  -9  -1   10.13    0.63
   9   1  -1    8.49    0.60
  -9  -1   1    9.44    1.78
   1  -9   1    7.87    1.32
   1  -9   1    9.94    0.63
  -9  -1   1    9.73    0.61
  -1   9   1    7.60    1.21
  -9  -1   1    9.35    0.60
  -1   9   1   10.41    0.62
  -1   9   1    9.14    0.59
  -1   9   1    7.71    0.98
   9   1   1    7.53    2.43
   9   1   1    9.71    0.61
  -9  -1   1    9.33    0.64
  -1   9   1    9.83    0.58
  -9  -1   1    8.56    2.23
   9   1   1   10.25    2.03
  -1   9   1    9.29    0.59
  -9   0  -1    0.52    0.09
   9   0  -1    0.49    0.95
   9   0  -1    0.54    0.11
  -9   0  -1    0.53    0.11
  -9   0  -1    0.50    1.28
   0   9  -1    0.29    0.42
   0   9  -1    0.07    0.28
   9   0  -1    0.81    1.31
   0   9  -1    0.38    0.04
   0   9  -1    0.53    0.10
   0  -9  -1    0.54    0.09
  -9   0  -1    0.72    0.12
   0   9  -1    0.59    0.08
  -9   0  -1   -0.08    0.80
   0   9  -1    0.45    0.10
  -9   0   1    0.67    0.09
   0  -9   1    0.38    0.08
   0   9   1    0.53    0.08
  -9   0   1   -0.65    1.10
   9   0   1    1.61    1.41
   0   9   1    0.65    0.09
   9   0   1    0.62    0.89
  -9   0   1    0.51    0.10
   0  -9   1    0.16    0.24
  -9   0   1    0.67    0.93
   9   0   1    0.64    0.09
   0   9   1    0.44    0.11
  -9   0   1    0.59    0.11
   0  -9   1    0.24    0.34
  -9   1  -1    8.18    2.46
  -9   1  -1    8.86    0.61
   9  -1  -1    6.16    2.32
   1   9  -1   10.04    0.59
   1   9  -1    9.08    0.61
   9  -1  -1    9.17    0.61
  -9   1  -1   10.19    0.65
  -9   1  -1    7.67    1.80
  -1  -9  -1    9.56    0.64
  -9   1  -1   10.39    0.63
   1   9  -1   10.17    0.62
   9  -1  -1    9.55    2.04
   9  -1   1   11.48    2.16
   9  -1   1    8.41    2.58
  -9   1   1    9.48    0.62
   1   9   1   10.05    0.58
   1   9   1   10.14    0.62
   1   9   1    8.71    0.60
  -9   1   1    9.68    0.65
  -1  -9   1    9.94    0.64
   9  -1   1    9.45    0.61
  -9   1   1    9.22    0.61
  -9   1   1    7.90    1.81
  -9   1   1    6.12    2.20
  -9   2  -1    1.71    0.16
   2   9  -1    1.94    0.14
   2   9  -1    1.08    0.45
   9  -2  -1    2.99    1.82
   2   9  -1    1.29    0.50
  -2  -9  -1    1.94    0.17
   2   9  -1    1.72    0.11
   2   9  -1    1.32    0.15
  -9   2  -1    1.68    0.15
   2   9  -1    1.57    0.16
  -9   2  -1    0.11    1.48
   9  -2  -1    1.75    0.16
  -9   2  -1    1.85    0.18
   9  -2   1    1.69    0.16
  -9   2   1    1.78    0.18
  -9   2   1    1.80    0.16
  -2  -9   1    1.45    0.16
   2   9   1    1.85    0.15
  -9   2   1    1.70    0.15
   2   9   1    1.93    0.14
  -9   2   1    1.42    1.56
   9  -2   1    2.99    1.82
   2   9   1    2.01    0.15
  -9   3  -1    5.82    0.38
   3   9  -1    6.01    0.37
   9  -3  -1    5.10    0.37
  -9   3  -1    5.69    0.39
   9  -3  -1    7.69    2.41
  -9   3  -1    5.91    2.17
   3   9  -1    6.02    0.36
  -9   3  -1    6.06    0.40
  -3  -9  -1    5.97    0.40
   3   9  -1    3.67    0.91
   3   9  -1    4.30    1.00
   3   9  -1    5.40    0.38
  -9   3   1    5.35    2.06
   3   9   1    3.77    0.79
  -9   3   1    5.02    0.37
   3   9   1    6.13    0.36
   9  -3   1    5.35    2.07
   3   9   1    4.28    0.82
   9  -3   1    5.81    0.37
  -3  -9   1    5.54    0.40
  -9   3   1    5.56    0.40
  -9   3   1    6.34    0.39
   3   9   1    5.77    0.38
   3   9   1    5.99    0.38
   4   9  -1   14.36    0.82
  -9   4  -1   12.83    0.86
   4   9  -1   15.38    1.96
  -4  -9  -1   13.46    0.91
   9  -4  -1   18.59    3.61
   9  -4  -1   14.30    0.85
  -4  -9  -1   12.88    0.85
  -9   4  -1   17.37    3.37
   4   9  -1   13.26    1.78
  -9   4  -1   13.22    0.90
  -9   4  -1   13.13    0.87
   4   9  -1   13.43    0.86
   9  -4   1   14.59    0.85
  -9   4   1   13.88    0.90
  -9   4   1   19.33    3.41
  -9   4   1   12.25    0.86
  -9   4   1   13.57    0.88
   4   9   1   13.79    0.86
   4   9   1   14.56    0.82
  -4  -9   1   13.31    0.85
   9  -4   1   11.43    2.85
   4   9   1   16.96    1.83
  -4  -9   1   13.67    0.91
  -5  -9  -1   -0.14    0.54
  -5  -9  -1    0.40    0.12
  -9   5  -1    0.46    0.09
   5   9  -1    0.47    0.09
  -5  -9  -1    0.50    0.06
   5   9  -1   -0.13    0.79
  -9   5  -1    0.51    0.12
   5   9  -1   -0.04    0.59
  -9   5  -1    0.54    0.09
   9  -5  -1    0.56    0.08
   5   9  -1    0.36    0.11
   9  -5  -1    0.56    1.40
  -9   5  -1    0.11    1.45
   5   9   1    0.04    0.60
  -9   5   1   -0.18    1.33
   9  -5   1    0.52    0.09
  -9   5   1    0.57    0.10
   5   9   1    0.49    0.09
   9  -5   1   -0.03    1.25
  -9   5   1    0.32    0.09
  -9   5   1    0.40    0.11
  -5  -9   1    0.41    0.11
   5   9   1    0.51    0.11
  -5  -9   1    0.46    0.06
  -9   6  -1    2.38    0.21
   9  -6  -1    2.79    1.83
  -9   6  -1    2.10    0.17
  -6  -9  -1    1.83    0.21
   6   9  -1    2.61    0.18
  -6  -9  -1    2.15    1.06
   9  -6  -1    2.28    0.17
  -6  -9  -1    2.39    0.16
  -9   6  -1    2.32    0.18
  -9   6  -1    0.71    1.65
   6   9  -1    2.94    1.24
   6   9  -1    2.14    0.20
   9  -6   1    2.36    0.17
  -9   6   1    2.39    0.19
  -9   6   1    2.32    1.65
   6   9   1    1.14    1.07
  -6  -9   1    2.14    0.21
  -9   6   1    2.13    0.18
   9  -6   1    2.42    1.66
  -6  -9   1    2.47    0.16
  -9   6   1    2.74    0.21
   6   9   1    2.02    0.20
   6   9   1    2.37    0.17
  -9   7  -1    1.25    0.13
   7   9  -1    0.23    1.19
  -9   7  -1    1.46    0.15
   9  -7  -1    1.07    0.11
  -7  -9  -1    1.18    0.11
  -9   7  -1    2.66    1.85
   9  -7  -1    0.93    1.56
  -9   7  -1    1.30    0.13
  -7  -9  -1    1.37    0.17
   7   9  -1    1.30    0.14
   7   9  -1    1.49    0.15
  -7  -9  -1    0.64    0.85
   7   9   1    0.63    1.09
  -9   7   1    1.23    0.13
  -9   7   1   -0.50    1.34
  -7  -9   1   -0.14    0.77
   9  -7   1    1.07    0.11
  -9   7   1    1.31    0.14
   9  -7   1    0.76    1.35
   7   9   1    1.59    0.16
  -7  -9   1    1.29    0.16
  -7  -9   1    1.29    0.11
   7   9   1    1.30    0.13
  -9   7   1    1.55    0.16
   8   9  -1    7.76    0.52
  -9   8  -1    7.55    0.51
  -8  -9  -1    8.18    0.55
   8   9  -1    8.26    0.50
  -9   8  -1    8.05    0.53
  -9   8  -1    8.52    0.54
  -8  -9  -1    7.66    0.51
  -9   8   1    7.00    0.51
  -8  -9   1    7.54    0.56
   8   9   1    7.75    0.53
  -8  -9   1    8.00    0.51
   8   9   1    8.85    0.50
  -9   8   1    8.75    0.54
  -9   8   1    7.87    0.53
   9  -8   1    7.98    0.50
  -9   9  -1    2.11    0.16
  -9  -9  -1    2.06    0.16
  -9  -9  -1    1.84    0.21
  -9   9  -1    1.70    0.16
   9   9  -1    1.51    0.18
   9   9  -1    1.97    0.16
  -9   9  -1    2.18    0.21
  -9   9   1    2.00    0.17
  -9  -9   1    2.43    0.21
   9   9   1    2.11    0.20
  -9  -9   1    1.74    0.15
  -9   9   1    2.44    0.21
   9   9   1    1.94    0.16
   9  -9   1    1.83    0.13
  -9   9   1    1.68    0.16
  -9  10  -1    1.36    0.14
  10   9  -1    1.71    0.16
 -10  -9  -1    1.50    0.14
  10   9  -1    1.80    0.19
 -10  -9  -1    1.88    0.19
  -9  10  -1    2.11    0.19
  -9  10  -1    1.48    0.15
  -9  10   1    1.49    0.16
  10   9   1    1.75    0.17
 -10  -9   1    1.60    0.14
  -9  10   1    1.56    0.15
  10   9   1    1.72    0.16
 -10  -9   1    1.81    0.20
  -9  10   1    2.17    0.20
  10   8  -1    5.20    0.34
 -10  -8  -1    4.76    0.31
  10   8  -1    4.12    0.30
  -8  10  -1    4.48    0.33
 -10  -8  -1    5.03    0.36
  -8  10  -1    4.57    0.31
  10   8   1    5.00    0.34
 -10  -8   1    5.43    0.36
  -8  10   1    3.92    0.32
 -10  -8   1    4.32    0.31
  10   8   1    4.49    0.30
 -10  -8   1    4.31    0.31
  -8  10   1    4.79    0.31
  -8  10   1    4.64    0.33
  -7  10  -1    7.68    0.52
  10   7  -1    7.95    0.48
  10   7  -1    7.69    0.51
 -10  -7  -1    7.28    0.50
 -10  -7  -1    7.54    0.55
  -7  10  -1    7.43    0.50
  10   7   1    8.57    0.48
  -7  10   1    8.16    0.52
  10   7   1    7.94    0.52
 -10  -7   1    7.40    0.50
 -10  -7   1    8.23    0.55
  -7  10   1    7.51    0.50
 -10  -7   1    7.44    0.50
  -6  10  -1    1.17    1.33
  10   6  -1    1.71    0.16
   6 -10  -1    2.39    1.59
 -10  -6  -1    1.92    1.37
  10   6  -1    1.63    0.17
  10   6  -1    2.00    1.58
 -10  -6  -1    2.02    0.21
  -6  10  -1    2.00    0.17
  -6  10  -1    1.71    0.14
 -10  -6  -1    1.50    0.14
  -6  10   1    1.91    0.19
  10   6   1    1.72    0.17
 -10  -6   1    1.73    0.15
  -6  10   1    1.60    0.14
  -6  10   1   -1.41    1.27
  10   6   1    1.84    0.14
 -10  -6   1    2.29    0.20
  10   6   1    1.54    1.59
   6 -10   1    0.48    1.12
 -10  -6   1    0.88    1.27
 -10  -6   1    1.97    0.15
  -5  10  -1   66.07    6.40
   5 -10  -1   64.42    6.34
 -10  -5  -1   59.78    3.80
 -10  -5  -1   62.09    6.70
  10   5  -1   67.35    7.20
 -10  -5  -1   59.01    3.85
  10   5  -1   62.26    3.78
  -5  10  -1   60.99    3.65
   5 -10   1   69.40    6.45
  10   5   1   61.83    3.78
  10   5   1   69.24    7.19
 -10  -5   1   58.54    4.01
 -10  -5   1   61.20    6.77
  -5  10   1   65.91    6.39
  -5  10   1   60.01    3.85
  -4  10  -1    4.46    0.33
 -10  -4  -1    5.56    0.35
  -4  10  -1    4.65    1.55
 -10  -4  -1    3.42    1.68
   4 -10  -1    3.49    1.32
  -4  10  -1    5.69    0.34
  10   4  -1    4.95    0.35
 -10  -4  -1    5.74    0.38
 -10  -4  -1    5.07    0.34
  -4  10  -1    5.77    0.36
  10   4  -1    4.73    2.07
 -10  -4   1    5.08    0.37
  -4  10   1    5.69    0.36
  10   4   1    4.07    2.04
  -4  10   1    5.43    0.34
   4 -10   1    4.40    1.50
 -10  -4   1    5.08    0.34
 -10  -4   1    4.65    0.34
  10   4   1    4.89    0.35
  -4  10   1    3.08    1.55
 -10  -4   1    5.27    1.87
  -4  10   1    4.49    0.33
   3 -10  -1   29.26    3.14
  10   3  -1   35.01    4.55
  -3  10  -1   28.09    1.62
  -3  10  -1   26.49    1.68
 -10  -3  -1   26.69    1.78
  -3  10  -1   27.78    1.71
  10   3  -1   27.81    1.68
 -10  -3  -1   28.80    3.90
  -3  10  -1   30.01    3.24
 -10  -3  -1   26.29    1.71
 -10  -3  -1   26.48    1.69
  -3  10   1   30.72    3.26
 -10  -3   1   30.54    3.98
 -10  -3   1   26.24    1.71
   3 -10   1   28.00    3.14
  -3  10   1   27.15    1.62
 -10  -3   1   25.60    1.78
 -10  -3   1   26.37    1.69
  10   3   1   27.89    1.68
  -3  10   1   26.28    1.68
  -3  10   1   27.55    1.71
  10   3   1   29.96    4.77
 -10  -2  -1    4.70    0.31
 -10  -2  -1    4.75    0.33
  -2  10  -1    4.04    0.28
  10   2  -1    2.90    2.00
  -2  10  -1    2.78    1.06
   2 -10  -1    3.34    0.94
 -10  -2  -1    4.74    0.30
  -2  10  -1    5.02    0.29
  -2  10  -1    5.00    0.31
 -10  -2  -1    2.60    1.41
  10   2  -1    4.48    0.31
  -2  10   1    4.51    0.29
  -2  10   1    3.87    0.28
   2 -10   1    4.40    0.30
 -10  -2   1    4.14    0.29
  10   2   1    4.01    0.30
  -2  10   1    3.86    0.28
 -10  -2   1    5.11    0.33
 -10  -2   1    4.59    0.31
  -2  10   1    2.40    0.95
  -2  10   1    4.53    0.31
   2 -10   1    3.10    1.03
 -10  -2   1    3.34    1.59
  10   2   1    2.19    1.73
 -10  -1  -1    6.22    2.00
 -10  -1  -1    6.99    0.47
 -10  -1  -1    7.31    0.45
  -1  10  -1    7.10    0.42
   1 -10  -1    5.64    0.90
  -1  10  -1    6.83    0.44
   1 -10  -1    6.75    0.46
  -1  10  -1    7.19    1.20
 -10  -1  -1    6.79    0.44
  10   1  -1    6.98    0.45
  10   1  -1    8.44    2.50
  -1  10  -1    6.31    0.42
   1 -10  -1    6.88    0.92
  -1  10   1    7.23    0.42
 -10  -1   1    6.10    0.43
 -10  -1   1    4.58    1.91
   1 -10   1    5.80    1.11
  10   1   1    5.27    2.30
   1 -10   1    6.55    0.45
  10   1   1    7.14    0.45
 -10  -1   1    6.70    0.45
  -1  10   1    6.64    0.43
  -1  10   1    6.23    0.42
  -1  10   1    6.84    0.45
 -10  -1   1    6.85    0.47
 -10   0  -1   12.75    0.75
  10   0  -1    9.43    0.70
   0  10  -1   11.44    0.71
   0  10  -1   10.13    0.69
   0  10  -1   11.02    0.68
  10   0  -1    8.96    2.75
 -10   0  -1    6.88    2.25
 -10   0  -1    9.21    0.70
   0 -10  -1   11.07    0.74
 -10   0  -1   11.89    0.72
 -10   0   1   11.82    0.72
  10   0   1   11.49    0.71
  10   0   1    9.13    2.73
   0 -10   1   11.77    0.74
 -10   0   1   10.27    0.70
 -10   0   1    4.52    2.14
   0  10   1   11.21    0.68
   0  10   1   11.85    0.71
   0  10   1   10.69    0.69
 -10   0   1   12.55    0.75
 -10   1  -1    6.56    2.37
   1  10  -1    6.97    0.44
 -10   1  -1    7.02    0.46
 -10   1  -1    6.75    0.44
  -1 -10  -1    7.15    0.47
 -10   1  -1    6.60    0.47
   1  10  -1    6.93    0.42
   1  10  -1    7.01    0.45
  10  -1  -1    9.28    2.71
  10  -1  -1    6.39    0.44
  10  -1   1    5.52    2.10
   1  10   1    7.00    0.42
  10  -1   1    6.74    0.45
 -10   1   1    6.69    2.30
 -10   1   1    6.33    0.44
  -1 -10   1    6.92    0.46
 -10   1   1    7.11    0.46
   1  10   1    6.88    0.44
 -10   1   1    6.38    0.47
   1  10   1    6.44    0.45
 -10   2  -1    4.36    2.11
  10  -2  -1    4.16    0.31
   2  10  -1    3.94    0.30
 -10   2  -1    4.57    0.33
 -10   2  -1    4.86    0.32
   2  10  -1    3.94    0.30
 -10   2  -1    3.90    0.30
   2  10  -1    4.72    0.30
  10  -2  -1    2.52    1.93
  -2 -10  -1    4.22    0.32
   2  10   1    4.58    0.31
 -10   2   1    3.90    0.30
   2  10   1    4.72    0.29
 -10   2   1    5.13    0.33
  -2 -10   1    4.59    0.32
  10  -2   1    2.04    1.84
  10  -2   1    5.06    0.32
 -10   2   1    4.89    0.32
   2  10   1    4.84    0.31
 -10   2   1    1.68    1.69
 -10   3  -1   26.05    1.72
  10  -3  -1   27.72    1.71
   3  10  -1   29.24    1.65
   3  10  -1   30.26    2.67
 -10   3  -1   27.44    1.81
   3  10  -1   27.46    1.71
 -10   3  -1   31.16    4.76
  10  -3  -1   32.75    5.01
 -10   3  -1   27.07    1.75
   3  10  -1   28.37    1.74
   3  10  -1   28.61    2.68
  -3 -10  -1   26.95    1.81
 -10   3   1   32.21    4.78
  10  -3   1   31.01    4.89
   3  10   1   29.32    1.65
   3  10   1   29.16    1.74
 -10   3   1   26.22    1.81
  -3 -10   1   26.47    1.81
   3  10   1   27.89    1.71
  10  -3   1   27.60    1.71
 -10   3   1   25.67    1.72
 -10   3   1   26.77    1.74
   4  10  -1    4.63    1.16
   4  10  -1    3.11    1.00
  -4 -10  -1    5.19    0.37
 -10   4  -1    5.27    0.35
   4  10  -1    5.04    0.34
 -10   4  -1    7.83    2.49
 -10   4  -1    5.24    0.34
  10  -4  -1    5.56    2.27
   4  10  -1    4.89    0.32
  -4 -10  -1    4.28    0.32
  10  -4  -1    4.94    0.34
 -10   4  -1    5.13    0.36
  10  -4   1    6.74    2.36
 -10   4   1    2.19    1.86
  10  -4   1    5.23    0.34
   4  10   1    3.62    0.93
   4  10   1    5.12    0.32
 -10   4   1    5.38    0.36
 -10   4   1    5.36    0.34
  -4 -10   1    5.27    0.37
 -10   4   1    5.27    0.36
   4  10   1    4.96    0.34
   4  10   1    2.69    0.91
   5  10  -1   63.79    5.80
   5  10  -1   65.70    5.87
   5  10  -1   61.78    3.75
 -10   5  -1   56.24    3.78
 -10   5  -1   64.79    7.05
  10  -5  -1   62.82    3.75
  10  -5  -1   76.34    7.65
 -10   5  -1   60.23    3.83
  -5 -10  -1   59.93    3.98
  -5 -10   1   59.33    3.98
   5  10   1   62.61    3.75
  10  -5   1   66.54    7.26
   5  10   1   65.22    5.72
 -10   5   1   60.11    3.83
 -10   5   1   58.35    6.84
 -10   5   1   54.91    3.78
  10  -5   1   64.33    3.75
  10  -6  -1    2.16    1.90
  -6 -10  -1    1.90    0.13
   6  10  -1    1.05    1.22
  -6 -10  -1    2.17    0.19
   6  10  -1    1.91    0.16
   6  10  -1   -0.13    0.84
   6  10  -1    1.84    0.18
 -10   6  -1    1.84    0.20
  -6 -10  -1    1.02    0.88
  10  -6  -1    1.48    0.14
 -10   6  -1    1.71    0.16
 -10   6  -1    1.99    1.67
 -10   6  -1    1.74    0.16
   6  10   1    1.86    0.18
   6  10   1    1.16    1.03
 -10   6   1   -0.52    1.22
  10  -6   1    1.84    0.15
 -10   6   1    1.81    0.16
  -6 -10   1    1.97    0.19
   6  10   1    1.67    0.15
 -10   6   1    1.89    0.18
 -10   6   1    1.88    0.17
  -6 -10   1    1.77    0.13
  10  -6   1    3.01    1.83
   7  10  -1    7.15    0.50
 -10   7  -1    6.91    0.49
 -10   7  -1    8.07    0.52
  -7 -10  -1    7.40    0.48
  10  -7  -1    7.74    0.48
 -10   7  -1    7.33    0.51
  -7 -10  -1    7.64    0.53
   7  10  -1    8.42    0.48
  10  -7   1    7.57    0.49
 -10   7   1    8.01    0.52
 -10   7   1    7.08    0.49
   7  10   1    7.54    0.50
   7  10   1    7.88    0.47
  -7 -10   1    8.07    0.53
  -7 -10   1    7.56    0.48
 -10   7   1    7.46    0.51
  -8 -10  -1    4.45    0.35
   8  10  -1    4.86    0.33
 -10   8  -1    4.88    0.34
   8  10  -1    4.57    0.30
 -10   8  -1    4.67    0.31
  -8 -10  -1    4.32    0.29
 -10   8  -1    4.19    0.32
  10  -8   1    3.76    0.29
   8  10   1    4.39    0.30
 -10   8   1    4.24    0.32
  -8 -10   1    4.79    0.34
   8  10   1    4.79    0.33
  -8 -10   1    4.64    0.30
 -10   8   1    4.35    0.30
 -10   8   1    4.72    0.34
   9  10  -1    1.73    0.16
   9  10  -1    1.91    0.19
 -10   9  -1    1.46    0.15
 -10   9  -1    2.04    0.20
  -9 -10  -1    1.54    0.14
 -10   9  -1    1.48    0.15
  -9 -10  -1    1.98    0.20
  -9 -10   1    1.75    0.20
 -10   9   1    2.20    0.20
  -9 -10   1    1.71    0.14
 -10   9   1    1.39    0.15
  10  -9   1    1.38    0.13
 -10   9   1    1.54    0.17
   9  10   1    1.98    0.16
   9  10   1    2.13    0.19
  10  10  -1    0.35    0.13
 -10  10  -1    0.28    0.13
 -10 -10  -1    0.22    0.12
 -10 -10  -1    0.24    0.08
 -10  10  -1    0.24    0.09
  10  10  -1    0.35    0.10
 -10  10   1    0.33    0.09
  10  10   1    0.24    0.11
 -10 -10   1    0.29    0.07
 -10  10   1    0.45    0.15
  10  10   1    0.28    0.10
 -10  10   1    0.18    0.11
 -10 -10   1    0.82    0.15
 -10  11  -1    4.08    0.27
 -11 -10  -1    3.68    0.26
  11  10  -1    3.73    0.30
 -10  11  -1    3.74    0.31
 -11 -10  -1    3.29    0.31
  11  10  -1    4.20    0.27
 -10  11   1    3.80    0.27
 -11 -10   1    3.71    0.26
  11  10   1    3.81    0.27
 -11 -10   1    3.71    0.27
 -10  11   1    3.44    0.31
  11  10   1    3.98    0.30
 -11 -10   1    3.56    0.31
  11   9  -1    1.09    0.16
  11   9  -1    0.97    0.14
 -11  -9  -1    1.11    0.12
 -11  -9  -1    1.02    0.16
  -9  11  -1    0.87    0.17
  -9  11  -1    1.06    0.12
  -9  11   1    1.38    0.17
  -9  11   1    1.11    0.12
 -11  -9   1    1.30    0.17
  11   9   1    0.98    0.16
 -11  -9   1    0.94    0.11
  11   9   1    1.04    0.13
 -11  -9   1    1.01    0.12
  -8  11  -1    5.22    0.37
  11   8  -1    5.86    0.37
  -8  11  -1    5.63    0.40
  11   8  -1    5.40    0.38
 -11  -8  -1    5.74    0.37
 -11  -8  -1    5.52    0.41
  -8  11   1    5.35    0.40
  11   8   1    5.83    0.36
 -11  -8   1    5.54    0.37
  11   8   1    5.96    0.39
 -11  -8   1    5.65    0.37
  -8  11   1    5.20    0.37
 -11  -8   1    5.75    0.42
  11   7  -1    7.40    0.53
 -11  -7  -1    8.22    0.52
  -7  11  -1    7.91    0.52
  11   7  -1    7.59    0.50
 -11  -7  -1    8.43    0.57
  -7  11  -1    8.07    0.54
  11   7   1    7.60    0.50
  -7  11   1    7.48    0.52
 -11  -7   1    8.47    0.53
  -7  11   1    8.57    0.54
 -11  -7   1    7.92    0.52
  11   7   1    9.49    0.54
 -11  -6  -1   13.97    0.95
  11   6  -1   13.87    0.90
  11   6  -1   14.92    0.86
  -6  11  -1   14.24    0.89
  -6  11  -1   14.06    0.91
 -11  -6  -1   14.06    0.89
 -11  -6  -1   13.86    0.90
  11   6   1   14.33    0.90
 -11  -6   1   13.71    0.95
 -11  -6   1   13.30    0.90
  -6  11   1   14.28    0.91
 -11  -6   1   14.02    0.89
  -6  11   1   14.26    0.89
  11   6   1   14.69    0.86
 -11  -5  -1    3.48    0.26
  -5  11  -1    3.55    0.28
 -11  -5  -1    3.34    0.30
 -11  -5  -1    3.78    0.26
  -5  11  -1    3.56    0.25
  11   5  -1    3.90    0.25
  -5  11  -1    3.59    0.26
 -11  -5   1    3.94    0.26
  -5  11   1    3.86    0.28
 -11  -5   1    3.74    0.26
  11   5   1    3.15    0.27
  11   5   1    3.83    0.25
  -5  11   1    3.89    0.25
 -11  -5   1    3.62    0.30
  11   4  -1    3.12    2.01
 -11  -4  -1    3.58    0.28
  11   4  -1    3.62    0.27
 -11  -4  -1    3.60    0.25
  -4  11  -1    3.50    0.27
  -4  11  -1    3.55    0.25
 -11  -4  -1    3.32    0.26
   4 -11  -1    2.88    1.23
  -4  11  -1    3.48    0.23
  -4  11  -1    3.15    1.41
 -11  -4  -1    1.85    1.40
 -11  -4   1    3.62    1.75
  -4  11   1    2.78    1.32
  -4  11   1    3.64    0.23
 -11  -4   1    3.55    0.24
  -4  11   1    3.53    0.25
 -11  -4   1    3.36    0.28
  11   4   1    3.84    0.27
  -4  11   1    3.50    0.28
  11   4   1    4.72    2.27
   4 -11   1    2.58    1.27
 -11  -4   1    3.15    0.25
  -3  11  -1    3.77    0.27
   3 -11  -1    1.92    0.99
 -11  -3  -1    2.04    1.33
  11   3  -1    3.66    0.27
 -11  -3  -1    3.49    0.26
  -3  11  -1    3.22    0.23
  -3  11  -1    3.50    1.32
  -3  11  -1    3.43    0.25
  11   3  -1    2.23    1.81
 -11  -3  -1    3.26    0.24
 -11  -3  -1    4.07    0.29
  -3  11   1    3.49    0.27
  -3  11   1    2.95    1.16
  -3  11   1    3.27    0.23
 -11  -3   1    3.57    0.28
 -11  -3   1    3.86    0.25
 -11  -3   1    3.39    0.26
  -3  11   1    3.68    0.25
 -11  -3   1    1.81    1.38
  11   3   1    1.42    1.75
  11   3   1    3.96    0.27
   3 -11   1    2.22    1.10
  -2  11  -1    3.08    1.11
   2 -11  -1    2.10    0.94
  -2  11  -1    4.02    0.26
 -11  -2  -1    3.62    0.27
   2 -11  -1    3.77    0.26
 -11  -2  -1    4.00    0.30
  11   2  -1    2.69    1.75
  11   2  -1    3.34    0.28
  -2  11  -1    3.59    0.27
 -11  -2  -1    1.18    1.27
  -2  11  -1    3.65    0.24
 -11  -2  -1    4.19    0.26
  -2  11   1    5.55    1.22
  -2  11   1    3.64    0.27
  -2  11   1    3.21    0.24
  -2  11   1    3.43    0.24
  -2  11   1    3.71    0.25
  11   2   1    3.89    0.28
   2 -11   1    3.79    1.09
 -11  -2   1    3.81    0.27
  11   2   1    3.19    2.17
   2 -11   1    3.73    0.26
 -11  -2   1    2.95    1.66
 -11  -2   1    4.03    0.26
 -11  -2   1    3.93    0.29
   1 -11  -1    1.78    0.15
 -11  -1  -1    1.49    0.14
  11   1  -1    2.08    0.18
 -11  -1  -1    1.86    0.17
 -11  -1  -1    1.45    0.17
  11   1  -1    2.51    1.93
  -1  11  -1    1.33    0.70
 -11  -1  -1   -0.76    0.74
  -1  11  -1    1.90    0.16
   1 -11  -1    0.80    0.32
  -1  11  -1    1.60    0.11
  -1  11  -1    1.98    0.15
   1 -11  -1    0.93    0.38
 -11  -1   1    1.65    0.17
  -1  11   1    1.71    0.15
   1 -11   1    1.81    0.14
   1 -11   1    0.72    0.53
 -11  -1   1    1.76    0.19
 -11  -1   1    1.85    0.15
  11   1   1    1.73    0.16
  11   1   1    2.54    1.96
  -1  11   1    1.73    0.16
  -1  11   1    1.40    0.14
 -11  -1   1    0.34    1.11
  11   0  -1    1.06    0.14
 -11   0  -1    1.27    0.15
  11   0  -1    2.34    1.80
   0 -11  -1    1.12    0.12
 -11   0  -1    0.98    0.11
   0  11  -1    1.07    0.11
 -11   0  -1    0.33    0.99
   0  11  -1    1.14    0.13
 -11   0  -1    0.91    0.14
   0  11  -1    0.95    0.13
   0  11   1    0.86    0.13
 -11   0   1    1.89    1.39
 -11   0   1    1.11    0.13
  11   0   1    1.01    0.12
 -11   0   1    1.12    0.12
   0  11   1    0.93    0.12
   0 -11   1    1.21    0.12
 -11   0   1    1.02    0.15
   0  11   1    1.00    0.11
  11   0   1    0.93    1.58
 -11   1  -1    1.83    0.16
 -11   1  -1    1.60    0.18
   1  11  -1    1.58    0.16
  11  -1  -1    1.78    0.17
 -11   1  -1    0.33    1.59
   1  11  -1    1.48    0.15
  11  -1  -1    0.76    1.55
 -11   1  -1    2.04    0.18
  -1 -11  -1    1.76    0.16
   1  11  -1    1.85    0.15
  11  -1   1    1.85    0.17
   1  11   1    1.64    0.17
  -1 -11   1    1.89    0.16
 -11   1   1    1.61    0.14
 -11   1   1    1.69    0.17
  11  -1   1    1.13    1.61
   1  11   1    1.75    0.14
   1  11   1    1.58    0.15
 -11   1   1    1.87    0.18
 -11   1   1    1.26    1.72
   2  11  -1    3.93    0.25
  11  -2  -1    3.43    0.27
   2  11  -1    3.45    0.27
  11  -2  -1    3.27    2.08
 -11   2  -1    4.23    2.01
 -11   2  -1    3.63    0.28
 -11   2  -1    3.71    0.28
 -11   2  -1    3.72    0.26
   2  11  -1    3.58    0.26
  -2 -11  -1    3.65    0.28
 -11   2   1    3.54    0.28
 -11   2   1    3.50    0.27
  11  -2   1    2.11    1.91
   2  11   1    3.45    0.26
 -11   2   1    3.62    2.04
   2  11   1    4.08    0.25
   2  11   1    4.11    0.27
  11  -2   1    3.82    0.27
 -11   2   1    3.64    0.26
  -2 -11   1    3.73    0.27
   3  11  -1    3.43    0.25
   3  11  -1    2.63    0.67
   3  11  -1    3.39    0.26
 -11   3  -1    4.04    0.28
  11  -3  -1    3.55    0.26
 -11   3  -1    3.68    0.27
  11  -3  -1    2.01    1.97
 -11   3  -1    3.01    2.02
  -3 -11  -1    3.52    0.28
   3  11  -1    3.49    0.24
   3  11  -1    2.67    0.63
 -11   3  -1    3.12    0.25
 -11   3   1    4.28    0.28
 -11   3   1    3.85    0.27
 -11   3   1    2.83    1.97
  11  -3   1    3.41    0.26
   3  11   1    3.54    0.24
   3  11   1    3.77    0.26
 -11   3   1    3.85    0.26
   3  11   1    3.33    0.26
  -3 -11   1    3.79    0.28
  11  -3   1    1.03    1.62
  11  -4  -1    3.17    0.24
   4  11  -1    3.43    0.24
 -11   4  -1    3.54    0.27
   4  11  -1    3.68    0.22
 -11   4  -1    3.18    0.24
 -11   4  -1    3.40    0.26
   4  11  -1    3.87    1.01
  -4 -11  -1    3.29    0.27
   4  11  -1    3.47    0.25
  11  -4  -1    2.78    2.05
 -11   4  -1    5.01    2.20
   4  11  -1    3.38    1.03
   4  11   1    3.33    0.82
 -11   4   1    3.54    0.27
  11  -4   1    3.37    0.24
  11  -4   1    2.31    1.89
 -11   4   1    3.25    0.26
   4  11   1    3.83    0.81
 -11   4   1    5.02    2.26
 -11   4   1    3.30    0.25
   4  11   1    3.78    0.23
   4  11   1    3.09    0.25
  -4 -11   1    3.57    0.27
 -11   5  -1    3.52    0.27
  -5 -11  -1    3.21    0.23
  -5 -11  -1    3.80    0.29
 -11   5  -1    3.66    0.28
  11  -5  -1    3.50    0.26
 -11   5  -1    3.49    0.26
   5  11  -1    3.33    0.26
   5  11  -1    3.90    0.25
 -11   5   1    4.06    0.29
   5  11   1    3.76    0.25
   5  11   1    3.71    0.27
 -11   5   1    3.89    0.28
 -11   5   1    3.87    0.26
  -5 -11   1    3.41    0.28
  11  -5   1    3.74    0.26
   6  11  -1   14.65    0.91
  -6 -11  -1   13.91    0.97
 -11   6  -1   14.74    0.96
  -6 -11  -1   13.77    0.90
   6  11  -1   15.97    0.88
  11  -6  -1   14.47    0.90
 -11   6  -1   14.57    0.94
 -11   6  -1   13.65    0.91
 -11   6   1   14.78    0.94
 -11   6   1   13.44    0.91
  -6 -11   1   14.75    0.97
   6  11   1   14.88    0.87
 -11   6   1   14.56    0.96
  -6 -11   1   14.32    0.90
   6  11   1   14.39    0.91
  11  -6   1   14.76    0.90
  11  -7  -1    6.97    0.52
 -11   7  -1    8.40    0.54
   7  11  -1    8.78    0.54
  -7 -11  -1    7.54    0.52
 -11   7  -1    9.58    0.56
 -11   7  -1    7.60    0.56
  -7 -11  -1    8.96    0.58
   7  11  -1    8.22    0.52
 -11   7   1    7.93    0.56
 -11   7   1    8.74    0.54
   7  11   1    8.33    0.51
  -7 -11   1    7.60    0.52
  11  -7   1    7.45    0.53
 -11   7   1    9.76    0.56
   7  11   1    9.34    0.55
  -8 -11  -1    4.99    0.39
   8  11  -1    5.67    0.38
 -11   8  -1    5.09    0.36
 -11   8  -1    4.85    0.38
  -8 -11  -1    5.62    0.35
   8  11  -1    5.83    0.35
  11  -8  -1    4.89    0.35
 -11   8  -1    5.43    0.39
   8  11   1    5.92    0.38
 -11   8   1    5.25    0.38
   8  11   1    6.31    0.35
  -8 -11   1    5.63    0.35
  11  -8   1    5.25    0.35
 -11   8   1    5.01    0.36
 -11   8   1    5.21    0.39
  -8 -11   1    5.68    0.39
  -9 -11  -1    1.03    0.11
 -11   9  -1    1.17    0.18
 -11   9  -1    1.25    0.13
   9  11  -1    1.00    0.14
  -9 -11  -1    1.10    0.17
   9  11  -1    1.23    0.16
 -11   9  -1    1.01    0.13
 -11   9   1    1.11    0.13
  -9 -11   1    1.20    0.11
   9  11   1    1.16    0.15
  -9 -11   1    1.22    0.17
 -11   9   1    1.02    0.14
 -11   9   1    1.23    0.16
  11  -9   1    1.07    0.11
   9  11   1    1.04    0.13
 -11  10  -1    4.12    0.31
 -10 -11  -1    3.73    0.26
  10  11  -1    3.38    0.29
 -11  10  -1    3.77    0.27
 -10 -11  -1    4.07    0.32
  10  11  -1    3.95    0.27
  10  11   1    3.72    0.27
 -11  10   1    3.94    0.27
  10  11   1    3.66    0.30
 -11  10   1    4.01    0.30
 -10 -11   1    3.86    0.31
 -10 -11   1    3.59    0.26
 -11 -11  -1    0.72    0.10
  11  11  -1    0.70    0.15
 -11 -11  -1    0.56    0.15
 -11  11  -1    0.79    0.11
 -11  11  -1    0.44    0.16
  11  11  -1    0.32    0.12
  11  11   1    0.39    0.12
 -11 -11   1    0.61    0.09
 -11  11   1    0.59    0.15
 -11  11   1    0.70    0.11
  11  11   1    0.67    0.15
 -11 -11   1    0.48    0.10
 -11 -11   1    1.08    0.17
 -12 -11  -1    3.56    0.28
 -12 -11  -1    3.25    0.24
  12  11  -1    3.13    0.26
 -11  12  -1    3.24    0.24
 -11  12  -1    3.01    0.27
  12  11  -1    3.81    0.26
 -12 -11   1    3.03    0.28
  12  11   1    3.82    0.28
 -11  12   1    3.44    0.28
 -12 -11   1    3.11    0.24
 -12 -11   1    3.10    0.24
  12  11   1    3.29    0.25
 -11  12   1    3.22    0.24
 -12 -10  -1    1.80    0.16
 -10  12  -1    1.87    0.16
 -10  12  -1    1.64    0.21
  12  10  -1    1.82    0.18
  12  10  -1    1.42    0.18
 -12 -10  -1    1.92    0.20
 -12 -10   1    2.52    0.22
 -12 -10   1    1.73    0.15
 -10  12   1    2.13    0.21
 -12 -10   1    1.78    0.16
  12  10   1    1.97    0.21
 -10  12   1    1.95    0.17
  12  10   1    1.24    0.17
 -12  -9  -1    2.25    0.18
  12   9  -1    2.15    0.21
  -9  12  -1    2.43    0.24
  12   9  -1    2.11    0.20
  -9  12  -1    2.11    0.18
 -12  -9  -1    2.84    0.25
  12   9   1    2.19    0.20
  -9  12   1    2.52    0.19
  -9  12   1    2.41    0.22
 -12  -9   1    2.40    0.19
 -12  -9   1    2.63    0.24
  12   9   1    2.26    0.23
 -12  -9   1    2.46    0.19
  12   8  -1    1.18    0.15
  -8  12  -1    1.17    0.16
  12   8  -1    1.37    0.17
  -8  12  -1    1.05    0.12
 -12  -8  -1    1.08    0.18
 -12  -8  -1    1.03    0.14
 -12  -8  -1    1.26    0.13
 -12  -8   1    1.40    0.18
  12   8   1    1.42    0.14
  12   8   1    1.17    0.17
 -12  -8   1    1.21    0.13
 -12  -8   1    1.28    0.13
  -8  12   1    1.33    0.13
  -8  12   1    1.56    0.19
  -7  12  -1   14.93    0.97
  -7  12  -1   14.78    0.94
 -12  -7  -1   14.24    0.96
 -12  -7  -1   15.25    1.01
 -12  -7  -1   15.56    0.95
  12   7  -1   15.02    0.91
  12   7  -1   15.01    0.96
  12   7   1   15.31    0.91
  -7  12   1   15.04    0.94
  -7  12   1   15.19    0.97
 -12  -7   1   14.56    0.96
 -12  -7   1   15.46    1.01
 -12  -7   1   15.17    0.95
  12   7   1   14.80    0.96
  -6  12  -1    1.34    0.12
  12   6  -1    1.25    0.15
  12   6  -1    1.20    0.13
 -12  -6  -1    1.37    0.14
 -12  -6  -1    1.38    0.14
  -6  12  -1    1.21    0.17
 -12  -6  -1    1.43    0.19
  12   6   1    1.36    0.17
 -12  -6   1    1.40    0.14
 -12  -6   1    1.45    0.17
  -6  12   1    0.93    0.17
  12   6   1    1.06    0.13
 -12  -6   1    1.32    0.15
  -6  12   1    1.36    0.12
  12   5  -1    2.16    0.18
  -5  12  -1    2.30    0.22
  -5  12  -1    2.00    0.16
  -5  12  -1    2.09    0.19
 -12  -5  -1    2.16    0.21
 -12  -5  -1    2.32    0.19
  12   5  -1    2.64    0.21
 -12  -5  -1    2.26    0.18
  -5  12   1    2.14    0.16
 -12  -5   1    2.25    0.18
 -12  -5   1    2.43    0.22
  12   5   1    2.18    0.20
  -5  12   1    2.06    0.21
 -12  -5   1    2.24    0.17
 -12  -4  -1    3.36    0.24
  -4  12  -1    3.07    0.22
 -12  -4  -1    3.60    0.29
  12   4  -1    3.78    0.27
  -4  12  -1    3.29    0.27
  -4  12  -1    3.12    0.25
 -12  -4  -1    3.55    0.25
  -4  12   1    2.91    0.22
 -12  -4   1    3.60    0.24
 -12  -4   1    3.72    0.27
  12   4   1    3.94    0.27
  -4  12   1    3.23    0.26
 -12  -4   1    3.30    0.25
  -4  12   1    3.14    0.24
  12   3  -1    5.17    0.36
  -3  12  -1    5.19    0.34
 -12  -3  -1    5.10    0.35
 -12  -3  -1    5.67    0.39
  -3  12  -1    5.23    0.37
   3 -12  -1    5.02    0.36
  -3  12  -1    5.62    0.36
 -12  -3  -1    5.59    0.36
  -3  12   1    5.45    0.38
 -12  -3   1    5.16    0.38
 -12  -3   1    5.47    0.36
  -3  12   1    5.43    0.34
 -12  -3   1    4.84    0.35
  -3  12   1    5.07    0.34
  12   3   1    5.30    0.36
  -2  12  -1    4.07    0.29
   2 -12  -1    3.95    0.28
  -2  12  -1    4.07    0.28
  12   2  -1    3.64    0.28
 -12  -2  -1    4.65    0.31
 -12  -2  -1    3.56    0.27
 -12  -2  -1    4.54    0.29
  -2  12  -1    3.51    0.25
 -12  -2   1    3.73    0.27
   2 -12   1    3.78    0.27
  -2  12   1    3.84    0.29
 -12  -2   1    4.22    0.29
 -12  -2   1    4.42    0.31
  -2  12   1    3.88    0.27
  -2  12   1    3.29    0.25
  12   2   1    4.19    0.29
 -12  -1  -1    4.71    0.34
  -1  12  -1    4.76    0.32
 -12  -1  -1    5.40    0.36
  -1  12  -1    5.50    0.34
  12   1  -1    5.19    0.36
  -1  12  -1    5.12    0.36
 -12  -1  -1    5.42    0.38
   1 -12  -1    5.17    0.36
  -1  12   1    5.35    0.36
   1 -12   1    5.16    0.35
 -12  -1   1    5.32    0.36
  12   1   1    5.54    0.36
  -1  12   1    5.09    0.34
 -12  -1   1    4.57    0.34
 -12  -1   1    5.20    0.38
  -1  12   1    5.56    0.34
  12   0  -1    6.71    0.43
   0 -12  -1    6.50    0.44
 -12   0  -1    7.07    0.44
   0  12  -1    6.32    0.43
   0  12  -1    6.13    0.42
 -12   0  -1    6.17    0.45
 -12   0  -1    6.97    0.43
   0  12  -1    6.34    0.41
 -12   0   1    6.68    0.44
 -12   0   1    6.13    0.43
   0  12   1    6.36    0.44
  12   0   1    6.71    0.43
   0 -12   1    6.13    0.44
   0  12   1    6.15    0.42
   0  12   1    6.37    0.41
 -12   0   1    6.63    0.46
 -12   1  -1    4.91    0.35
   1  12  -1    4.78    0.35
   1  12  -1    5.62    0.34
   1  12  -1    5.07    0.35
  12  -1  -1    5.05    0.36
  -1 -12  -1    5.02    0.37
 -12   1  -1    5.56    0.37
 -12   1  -1    5.59    0.38
  12  -1   1    5.18    0.36
   1  12   1    5.15    0.36
   1  12   1    5.19    0.34
   1  12   1    5.19    0.35
 -12   1   1    4.74    0.35
 -12   1   1    5.38    0.38
  -1 -12   1    5.02    0.36
 -12   1   1    5.62    0.37
   2  12  -1    3.37    0.28
  -2 -12  -1    3.97    0.30
 -12   2  -1    4.16    0.28
 -12   2  -1    4.05    0.30
   2  12  -1    3.70    0.27
   2  12  -1    3.67    0.28
  12  -2  -1    4.19    0.29
 -12   2  -1    4.36    0.31
  -2 -12   1    4.35    0.29
 -12   2   1    4.22    0.30
   2  12   1    3.42    0.29
 -12   2   1    4.64    0.28
  12  -2   1    3.99    0.29
   2  12   1    3.91    0.28
 -12   2   1    3.92    0.30
   2  12   1    3.83    0.27
 -12   3  -1    5.46    0.38
  -3 -12  -1    5.29    0.39
   3  12  -1    5.81    0.37
 -12   3  -1    5.47    0.39
   3  12  -1    5.84    0.36
 -12   3  -1    5.61    0.37
  12  -3  -1    4.99    0.37
   3  12  -1    5.46    0.37
  12  -3   1    5.75    0.38
   3  12   1    5.13    0.37
 -12   3   1    5.69    0.39
   3  12   1    5.63    0.35
 -12   3   1    5.02    0.39
   3  12   1    5.55    0.37
 -12   3   1    5.39    0.37
  -3 -12   1    5.43    0.39
   4  12  -1    3.30    0.23
  12  -4  -1    3.30    0.25
 -12   4  -1    3.74    0.27
   4  12  -1    3.36    0.25
  -4 -12  -1    3.24    0.26
 -12   4  -1    3.49    0.26
 -12   4  -1    3.74    0.25
   4  12  -1    2.76    0.21
 -12   4   1    3.58    0.24
 -12   4   1    3.03    0.26
  -4 -12   1    3.37    0.27
  12  -4   1    3.40    0.25
   4  12   1    3.56    0.23
   4  12   1    3.33    0.25
 -12   4   1    3.62    0.27
  -5 -12  -1    2.24    0.21
   5  12  -1    2.14    0.19
  12  -5  -1    2.18    0.18
 -12   5  -1    2.27    0.18
 -12   5  -1    2.48    0.22
  -5 -12  -1    1.68    0.14
 -12   5  -1    2.34    0.19
   5  12  -1    2.32    0.18
  12  -5   1    2.18    0.17
   5  12   1    2.23    0.17
 -12   5   1    2.14    0.18
 -12   5   1    1.75    0.19
  -5 -12   1    2.06    0.20
 -12   5   1    2.28    0.22
   5  12   1    2.28    0.19
 -12   6  -1    1.13    0.18
 -12   6  -1    1.27    0.13
 -12   6  -1    1.54    0.16
  -6 -12  -1    1.15    0.17
   6  12  -1    1.02    0.14
   6  12  -1    1.31    0.15
  -6 -12  -1    1.04    0.10
  12  -6  -1    1.21    0.13
 -12   6   1    1.17    0.18
 -12   6   1    1.30    0.15
   6  12   1    1.43    0.13
  -6 -12   1    1.21    0.10
 -12   6   1    1.30    0.14
  12  -6   1    1.31    0.13
   6  12   1    1.22    0.15
  -6 -12   1    1.80    0.18
  -7 -12  -1   14.80    0.93
  -7 -12  -1   15.19    1.01
   7  12  -1   14.09    0.94
   7  12  -1   15.83    0.91
 -12   7  -1   15.02    1.00
 -12   7  -1   14.78    0.97
 -12   7  -1   14.51    0.95
  12  -7  -1   15.15    0.94
 -12   7   1   14.88    0.97
 -12   7   1   14.84    1.00
   7  12   1   14.48    0.95
  -7 -12   1   15.53    1.00
 -12   7   1   13.70    0.94
  -7 -12   1   14.91    0.93
   7  12   1   16.24    0.91
  12  -7   1   15.52    0.94
   8  12  -1    1.39    0.14
 -12   8  -1    1.34    0.17
 -12   8  -1    1.26    0.15
   8  12  -1    1.32    0.16
  -8 -12  -1    1.18    0.11
  12  -8  -1    1.21    0.12
  -8 -12  -1    1.42    0.18
 -12   8  -1    1.22    0.13
 -12   8   1    1.22    0.16
 -12   8   1    1.36    0.14
  12  -8   1    1.12    0.12
  -8 -12   1    1.22    0.17
   8  12   1    1.12    0.13
   8  12   1    1.45    0.17
 -12   8   1    1.09    0.18
  -8 -12   1    1.37    0.12
  -9 -12  -1    2.57    0.22
  -9 -12  -1    2.29    0.18
   9  12  -1    2.18    0.22
 -12   9  -1    2.57    0.23
 -12   9  -1    2.50    0.20
 -12   9  -1    1.94    0.21
   9  12  -1    2.55    0.19
   9  12   1    2.35    0.22
 -12   9   1    2.52    0.20
   9  12   1    2.46    0.20
  -9 -12   1    2.69    0.23
  -9 -12   1    2.40    0.18
  12  -9   1    2.28    0.18
 -12   9   1    2.24    0.22
 -12   9   1    2.68    0.24
 -10 -12  -1    1.64    0.15
  10  12  -1    1.94    0.19
 -12  10  -1    1.85    0.20
  10  12  -1    1.52    0.17
 -12  10  -1    1.97    0.16
 -10 -12  -1    1.72    0.21
 -12  10   1    1.74    0.21
  10  12   1    1.78    0.20
 -10 -12   1    1.79    0.14
  12 -10   1    1.20    0.13
 -12  10   1    1.66    0.16
  10  12   1    1.31    0.17
 -10 -12   1    2.06    0.20
 -12  11  -1    3.37    0.25
 -12  11  -1    3.26    0.29
 -11 -12  -1    3.49    0.30
 -11 -12  -1    3.39    0.24
  11  12  -1    3.56    0.28
  11  12  -1    3.36    0.26
 -12  11   1    2.70    0.29
  11  12   1    3.07    0.26
 -11 -12   1    3.31    0.28
  11  12   1    3.90    0.25
 -12  11   1    3.36    0.25
 -11 -12   1    3.43    0.24
 -12  12  -1    0.03    0.09
 -12 -12  -1   -0.03    0.07
 -12  12  -1    0.14    0.16
 -12 -12  -1    0.08    0.16
  12  12  -1    0.17    0.12
  12  12  -1    0.01    0.12
  12  12   1    0.18    0.11
 -12 -12   1   -0.03    0.13
 -12 -12   1   -0.01    0.09
 -12  12   1    0.06    0.09
 -12  12   1    0.09    0.17
  12  12   1    0.23    0.15
 -12 -12   1    0.03    0.09
  13  12  -1    0.63    0.13
 -13 -12  -1    0.74    0.16
 -13 -12  -1    0.75    0.12
 -12  13  -1    0.79    0.12
 -12  13  -1    0.59    0.19
  13  12  -1    0.84    0.15
  13  12   1    0.93    0.14
 -13 -12   1    0.89    0.16
 -12  13   1    0.76    0.19
 -13 -12   1    0.73    0.12
 -12  13   1    1.04    0.14
  13  12   1    0.87    0.15
 -13 -11  -1    2.40    0.19
 -13 -11  -1    1.80    0.19
  13  11  -1    2.49    0.21
  13  11  -1    2.18    0.23
 -13 -11  -1    2.11    0.24
 -11  13  -1    2.30    0.18
 -11  13  -1    2.02    0.24
 -13 -11   1    1.95    0.18
  13  11   1    1.86    0.20
 -13 -11   1    1.91    0.18
  13  11   1    2.29    0.20
 -13 -11   1    2.14    0.23
 -11  13   1    2.20    0.18
 -11  13   1    2.14    0.23
 -13 -10  -1    1.89    0.17
  13  10  -1    1.49    0.19
 -13 -10  -1    1.83    0.18
 -10  13  -1    2.14    0.21
 -13 -10  -1    1.82    0.21
 -10  13  -1    1.71    0.16
  13  10  -1    2.49    0.22
  13  10   1    1.68    0.19
 -10  13   1    1.65    0.16
 -13 -10   1    2.54    0.23
 -10  13   1    2.09    0.21
 -13 -10   1    1.92    0.17
 -13 -10   1    1.99    0.17
  13  10   1    2.00    0.19
  13   9  -1    0.84    0.14
  13   9  -1    1.19    0.17
  -9  13  -1    0.80    0.11
 -13  -9  -1    0.91    0.13
  -9  13  -1    1.02    0.16
 -13  -9  -1    1.07    0.13
 -13  -9  -1    0.95    0.16
  13   9   1    0.87    0.13
  13   9   1    1.08    0.15
  -9  13   1    0.86    0.12
 -13  -9   1    0.75    0.13
  -9  13   1    1.04    0.19
 -13  -9   1    0.85    0.12
 -13  -9   1    1.15    0.18
 -13  -8  -1    4.58    0.33
  13   8  -1    4.40    0.34
  -8  13  -1    4.82    0.32
  13   8  -1    5.00    0.32
  -8  13  -1    4.71    0.36
 -13  -8  -1    4.30    0.36
 -13  -8  -1    4.87    0.32
  13   8   1    4.69    0.32
  13   8   1    4.57    0.34
  -8  13   1    4.47    0.32
  -8  13   1    4.95    0.36
 -13  -8   1    4.92    0.32
 -13  -8   1    4.93    0.37
 -13  -8   1    4.58    0.33
  -7  13  -1    3.11    0.23
 -13  -7  -1    3.18    0.25
 -13  -7  -1    3.23    0.28
  -7  13  -1    3.23    0.27
  13   7  -1    3.08    0.27
  13   7  -1    3.21    0.24
 -13  -7  -1    3.39    0.24
 -13  -7   1    3.53    0.29
 -13  -7   1    3.24    0.25
  13   7   1    3.45    0.28
 -13  -7   1    3.36    0.24
  13   7   1    3.45    0.24
  -7  13   1    2.88    0.28
  -7  13   1    3.16    0.23
  -6  13  -1    8.08    0.53
 -13  -6  -1    8.32    0.55
 -13  -6  -1    8.31    0.58
 -13  -6  -1    8.02    0.54
  13   6  -1    8.44    0.52
  -6  13  -1    8.42    0.56
  13   6  -1    8.88    0.55
 -13  -6   1    8.17    0.58
  13   6   1    8.81    0.55
  -6  13   1    8.18    0.56
  -6  13   1    7.92    0.53
 -13  -6   1    8.14    0.54
 -13  -6   1    7.98    0.55
  13   6   1    8.37    0.52
  -5  13  -1    7.44    0.44
 -13  -5  -1    6.76    0.45
  -5  13  -1    6.92    0.47
  13   5  -1    7.16    0.43
 -13  -5  -1    6.65    0.46
 -13  -5  -1    6.48    0.49
  -5  13  -1    6.68    0.43
  13   5  -1    6.71    0.46
 -13  -5   1    7.29    0.45
  -5  13   1    6.90    0.47
 -13  -5   1    6.55    0.49
  -5  13   1    6.66    0.43
  13   5   1    6.38    0.45
 -13  -5   1    6.31    0.45
  13   4  -1    2.33    0.21
 -13  -4  -1    2.65    0.20
  -4  13  -1    2.56    0.20
  -4  13  -1    2.20    0.17
 -13  -4  -1    2.23    0.21
 -13  -4  -1    2.71    0.23
  -4  13  -1    2.45    0.22
  -4  13   1    2.54    0.22
  13   4   1    2.81    0.23
 -13  -4   1    2.34    0.19
 -13  -4   1    2.70    0.24
  -4  13   1    2.58    0.20
 -13  -4   1    2.53    0.21
  -4  13   1    2.35    0.17
  13   3  -1    3.89    0.30
 -13  -3  -1    4.36    0.31
  -3  13  -1    4.66    0.31
   3 -13  -1    4.12    0.30
 -13  -3  -1    4.44    0.34
  -3  13  -1    4.77    0.30
  -3  13  -1    4.10    0.28
 -13  -3  -1    4.35    0.29
 -13  -3   1    4.12    0.31
  -3  13   1    4.26    0.27
  -3  13   1    4.56    0.29
 -13  -3   1    4.26    0.30
 -13  -3   1    4.05    0.33
  13   3   1    4.08    0.32
  -3  13   1    4.10    0.32
  -2  13  -1    6.29    0.44
  -2  13  -1    6.68    0.42
 -13  -2  -1    6.60    0.43
 -13  -2  -1    7.40    0.47
   2 -13  -1    6.48    0.44
  13   2  -1    6.26    0.44
  -2  13  -1    6.07    0.41
 -13  -2  -1    6.43    0.45
 -13  -2   1    7.35    0.47
 -13  -2   1    6.61    0.43
   2 -13   1    6.73    0.44
  13   2   1    6.24    0.44
  -2  13   1    6.67    0.42
  -2  13   1    5.95    0.41
 -13  -2   1    6.84    0.44
  -2  13   1    6.42    0.45
  -1  13  -1    7.53    0.47
 -13  -1  -1    8.03    0.49
  -1  13  -1    7.21    0.50
 -13  -1  -1    7.54    0.52
   1 -13  -1    7.24    0.51
  13   1  -1    6.66    0.49
 -13  -1  -1    7.62    0.50
 -13  -1   1    8.30    0.53
  13   1   1    7.15    0.49
  -1  13   1    7.42    0.50
  -1  13   1    7.61    0.47
 -13  -1   1    7.73    0.50
 -13  -1   1    7.15    0.48
  -1  13   1    7.11    0.48
   1 -13   1    7.60    0.50
   0  13  -1    0.23    0.10
   0 -13  -1    0.34    0.10
 -13   0  -1    0.26    0.13
  13   0  -1    0.26    0.12
 -13   0  -1    0.30    0.12
   0  13  -1    0.33    0.12
 -13   0  -1    0.45    0.10
   0 -13   1    0.20    0.09
  13   0   1    0.49    0.11
   0  13   1    0.25    0.12
   0  13   1    0.35    0.09
 -13   0   1    0.39    0.09
   0  13   1    0.33    0.10
 -13   0   1    0.53    0.13
 -13   0   1    0.40    0.13
   1  13  -1    7.84    0.50
 -13   1  -1    7.89    0.52
 -13   1  -1    7.97    0.54
   1  13  -1    7.44    0.51
  13  -1  -1    8.04    0.51
   1  13  -1    8.00    0.49
  -1 -13  -1    8.15    0.53
 -13   1  -1    7.63    0.51
 -13   1   1    8.12    0.51
   1  13   1    7.66    0.49
  -1 -13   1    8.04    0.53
   1  13   1    7.24    0.52
 -13   1   1    7.60    0.54
 -13   1   1    8.39    0.52
  13  -1   1    7.63    0.51
   1  13   1    6.77    0.50
  -2 -13  -1    6.61    0.46
   2  13  -1    6.28    0.43
  13  -2  -1    6.65    0.44
   2  13  -1    6.72    0.43
 -13   2  -1    6.61    0.45
   2  13  -1    6.64    0.44
 -13   2  -1    6.23    0.47
 -13   2  -1    6.02    0.43
 -13   2   1    6.72    0.44
 -13   2   1    6.87    0.45
  13  -2   1    6.56    0.44
   2  13   1    6.54    0.44
   2  13   1    6.83    0.42
 -13   2   1    6.11    0.47
   2  13   1    6.59    0.44
  -2 -13   1    7.57    0.46
 -13   3  -1    4.01    0.32
   3  13  -1    3.93    0.30
 -13   3  -1    4.18    0.32
 -13   3  -1    4.42    0.30
   3  13  -1    4.35    0.31
  -3 -13  -1    3.97    0.32
   3  13  -1    4.52    0.29
  13  -3  -1    4.62    0.31
   3  13   1    4.60    0.29
 -13   3   1    3.87    0.33
 -13   3   1    4.15    0.31
 -13   3   1    4.08    0.29
   3  13   1    4.33    0.30
  13  -3   1    4.48    0.30
   3  13   1    4.58    0.31
  -3 -13   1    3.94    0.32
   4  13  -1    2.37    0.21
  -4 -13  -1    2.59    0.23
  13  -4  -1    2.36    0.20
 -13   4  -1    2.83    0.23
   4  13  -1    2.58    0.20
 -13   4  -1    2.89    0.21
 -13   4  -1    2.60    0.22
 -13   4   1    2.55    0.20
  -4 -13   1    2.40    0.23
  13  -4   1    2.34    0.21
 -13   4   1    2.52    0.23
   4  13   1    2.63    0.20
   4  13   1    2.73    0.21
 -13   4   1    2.43    0.23
 -13   5  -1    6.19    0.47
   5  13  -1    7.35    0.46
 -13   5  -1    6.54    0.44
  13  -5  -1    6.35    0.44
  -5 -13  -1    6.46    0.47
 -13   5  -1    5.62    0.46
   5  13  -1    7.32    0.43
  -5 -13   1    6.43    0.47
   5  13   1    7.00    0.45
 -13   5   1    6.63    0.47
   5  13   1    6.91    0.42
  13  -5   1    7.39    0.44
 -13   5   1    6.47    0.47
 -13   5   1    6.84    0.44
  -6 -13  -1    7.20    0.52
   6  13  -1    9.07    0.55
   6  13  -1    8.60    0.53
 -13   6  -1    8.24    0.54
  -6 -13  -1    8.37    0.59
 -13   6  -1    8.48    0.57
  13  -6  -1    8.33    0.54
 -13   6  -1    8.27    0.58
 -13   6   1    8.36    0.58
   6  13   1    8.43    0.53
  -6 -13   1    8.34    0.58
  13  -6   1    8.35    0.54
   6  13   1    8.38    0.55
 -13   6   1    8.99    0.57
 -13   6   1    8.97    0.55
  -7 -13  -1    2.94    0.27
 -13   7  -1    3.40    0.24
  13  -7  -1    3.27    0.24
   7  13  -1    3.37    0.26
   7  13  -1    3.10    0.23
 -13   7  -1    2.62    0.25
  -7 -13  -1    2.67    0.21
 -13   7  -1    3.17    0.27
 -13   7   1    3.38    0.26
   7  13   1    3.10    0.23
   7  13   1    3.41    0.26
 -13   7   1    3.77    0.28
  -7 -13   1    3.03    0.27
  13  -7   1    3.63    0.24
 -13   7   1    2.94    0.23
 -13   8  -1    3.99    0.33
  13  -8  -1    4.28    0.30
   8  13  -1    4.73    0.31
 -13   8  -1    4.44    0.34
 -13   8  -1    4.51    0.31
  -8 -13  -1    4.71    0.35
  -8 -13  -1    4.21    0.29
   8  13  -1    4.24    0.32
 -13   8   1    4.46    0.33
 -13   8   1    4.73    0.34
  -8 -13   1    4.44    0.29
   8  13   1    4.58    0.31
   8  13   1    4.90    0.33
  -8 -13   1    4.94    0.35
  13  -8   1    4.06    0.30
 -13   8   1    4.34    0.31
 -13   9  -1    0.85    0.11
  -9 -13  -1    0.80    0.09
   9  13  -1    0.75    0.13
   9  13  -1    0.68    0.15
 -13   9  -1    0.98    0.16
  -9 -13  -1    1.18    0.17
   9  13   1    0.59    0.12
   9  13   1    0.67    0.15
 -13   9   1    0.81    0.16
 -13   9   1    1.15    0.13
 -13   9   1    0.74    0.15
  13  -9   1    0.59    0.10
  -9 -13   1    1.17    0.15
  -9 -13   1    0.71    0.10
  10  13  -1    1.93    0.20
 -10 -13  -1    1.66    0.15
 -13  10  -1    1.97    0.21
  10  13  -1    1.87    0.19
 -13  10  -1    1.66    0.17
 -10 -13  -1    2.06    0.21
 -10 -13   1    1.99    0.21
  10  13   1    1.80    0.19
 -13  10   1    2.07    0.21
 -13  10   1    1.57    0.16
 -10 -13   1    1.86    0.16
  10  13   1    1.94    0.18
  11  13  -1    2.30    0.19
 -11 -13  -1    2.07    0.17
 -11 -13  -1    2.12    0.22
 -13  11  -1    2.05    0.19
 -13  11  -1    2.06    0.22
  11  13  -1    2.15    0.22
 -13  11   1    1.95    0.22
 -13  11   1    1.83    0.18
 -11 -13   1    2.10    0.17
  11  13   1    2.06    0.22
 -11 -13   1    2.04    0.23
  11  13   1    2.37    0.19
 -13  12  -1    0.92    0.13
 -12 -13  -1    0.90    0.16
  12  13  -1    0.60    0.14
 -12 -13  -1    0.70    0.11
 -13  12  -1    1.08    0.18
  12  13  -1    0.65    0.15
  12  13   1    0.53    0.16
 -12 -13   1    0.51    0.11
 -13  12   1    0.62    0.18
 -13  12   1    0.97    0.13
 -12 -13   1    1.17    0.18
  13  13  -1    0.41    0.14
 -13  13  -1    0.59    0.12
 -13 -13  -1    0.31    0.11
 -13 -13  -1    0.73    0.17
 -13  13  -1    0.56    0.17
  13  13  -1    0.60    0.14
 -13  13   1    0.94    0.19
  13  13   1    0.45    0.14
 -13  13   1    0.79    0.12
 -13 -13   1    0.57    0.11
 -13 -13   1    0.57    0.17
 -13  14  -1    1.12    0.14
 -14 -13  -1    0.97    0.14
 -13  14  -1    0.81    0.18
  14  13  -1    0.80    0.16
 -14 -13  -1    1.01    0.19
  14  13  -1    1.25    0.19
 -14 -13   1    0.82    0.14
  14  13   1    1.12    0.19
 -14 -13   1    0.84    0.18
 -13  14   1    1.05    0.21
 -13  14   1    1.07    0.14
 -12  14  -1    0.67    0.13
 -12  14  -1    0.53    0.19
 -14 -12  -1    0.91    0.17
 -14 -12  -1    0.54    0.12
  14  12  -1    0.67    0.17
  14  12  -1    0.67    0.14
 -14 -12  -1    0.49    0.13
 -14 -12   1    0.66    0.16
 -14 -12   1    0.59    0.12
  14  12   1    0.76    0.17
 -12  14   1    0.71    0.11
 -12  14   1    0.43    0.18
 -14 -11  -1    1.90    0.19
 -14 -11  -1    2.17    0.24
 -11  14  -1    1.85    0.18
  14  11  -1    2.38    0.23
 -11  14  -1    1.76    0.24
 -14 -11  -1    2.22    0.19
  14  11  -1    2.26    0.21
  14  11   1    2.12    0.23
 -14 -11   1    2.48    0.23
  14  11   1    2.02    0.20
 -11  14   1    1.74    0.17
 -11  14   1    2.08    0.23
 -14 -11   1    1.89    0.18
 -14 -11   1    2.00    0.18
 -14 -10  -1    1.25    0.19
 -14 -10  -1    0.92    0.14
 -10  14  -1    1.17    0.19
  14  10  -1    0.80    0.15
  14  10  -1    0.90    0.16
 -14 -10  -1    1.30    0.13
 -10  14  -1    1.21    0.14
 -14 -10   1    0.90    0.14
 -14 -10   1    1.19    0.14
 -10  14   1    0.99    0.18
  14  10   1    0.94    0.18
 -14 -10   1    1.08    0.19
 -10  14   1    1.04    0.12
  14  10   1    0.69    0.14
 -14  -9  -1    3.28    0.24
 -14  -9  -1    3.14    0.24
  -9  14  -1    2.71    0.28
  -9  14  -1    2.99    0.23
 -14  -9  -1    3.34    0.28
  14   9  -1    2.78    0.24
  14   9  -1    2.93    0.25
 -14  -9   1    3.14    0.23
 -14  -9   1    3.88    0.29
  -9  14   1    3.67    0.29
 -14  -9   1    3.03    0.24
  14   9   1    2.99    0.24
  -9  14   1    3.21    0.23
  14   9   1    2.71    0.25
  14   8  -1    0.77    0.16
 -14  -8  -1    0.87    0.12
 -14  -8  -1    0.50    0.15
 -14  -8  -1    0.62    0.13
  -8  14  -1    0.50    0.17
  14   8  -1    0.44    0.13
  -8  14  -1    0.71    0.09
  -8  14   1    0.71    0.10
  14   8   1    0.60    0.13
  -8  14   1    0.57    0.15
  14   8   1    0.59    0.13
 -14  -8   1    1.18    0.18
 -14  -8   1    0.53    0.11
 -14  -8   1    0.67    0.12
  14   7  -1    0.62    0.12
  -7  14  -1    0.32    0.09
  -7  14  -1    0.25    0.16
 -14  -7  -1    0.50    0.13
 -14  -7  -1    0.63    0.11
 -14  -7  -1    0.73    0.16
  14   7  -1    0.40    0.12
 -14  -7   1    0.40    0.12
 -14  -7   1    0.61    0.14
 -14  -7   1    0.67    0.11
  14   7   1    0.88    0.16
  -7  14   1    0.44    0.09
  14   7   1    0.55    0.12
  -7  14   1    0.54    0.16
  14   6  -1    1.71    0.19
  -6  14  -1    2.00    0.22
 -14  -6  -1    2.32    0.23
 -14  -6  -1    2.05    0.17
  -6  14  -1    1.87    0.16
  14   6  -1    2.42    0.22
 -14  -6  -1    1.99    0.19
  14   6   1    2.26    0.22
 -14  -6   1    2.23    0.18
  14   6   1    2.03    0.18
 -14  -6   1    2.25    0.19
  -6  14   1    1.94    0.16
 -14  -6   1    2.00    0.21
  -6  14   1    2.46    0.23
 -14  -5  -1   20.50    1.23
  -5  14  -1   19.87    1.19
 -14  -5  -1   19.69    1.31
  14   5  -1   19.38    1.23
 -14  -5  -1   20.23    1.25
  14   5  -1   20.60    1.19
  -5  14  -1   18.90    1.25
  -5  14  -1   18.65    1.22
  -5  14   1   18.34    1.22
  -5  14   1   19.42    1.26
 -14  -5   1   20.12    1.23
  14   5   1   19.23    1.23
 -14  -5   1   21.63    1.31
 -14  -5   1   18.20    1.25
 -14  -4  -1    0.67    0.11
  -4  14  -1    0.38    0.12
  14   4  -1    0.76    0.13
 -14  -4  -1    0.42    0.13
 -14  -4  -1    0.97    0.16
  -4  14  -1    0.43    0.14
  -4  14   1    0.46    0.14
 -14  -4   1    0.62    0.11
 -14  -4   1    0.63    0.16
  -4  14   1    0.44    0.12
  14   4   1    0.89    0.15
 -14  -4   1    0.39    0.12
   3 -14  -1   20.79    1.40
  -3  14  -1   21.15    1.36
 -14  -3  -1   20.50    1.33
 -14  -3  -1   21.64    1.42
 -14  -3  -1   21.88    1.36
  -3  14  -1   21.79    1.29
  14   3  -1   22.16    1.34
  -3  14   1   21.03    1.28
 -14  -3   1   21.22    1.42
 -14  -3   1   21.15    1.34
  14   3   1   21.82    1.34
  -3  14   1   20.83    1.36
 -14  -3   1   20.81    1.35
 -14  -2  -1    2.04    0.17
  -2  14  -1    1.55    0.18
  14   2  -1    2.18    0.19
 -14  -2  -1    1.55    0.18
   2 -14  -1    1.47    0.15
  -2  14  -1    1.52    0.16
 -14  -2  -1    1.56    0.18
   2 -14   1    1.24    0.15
  -2  14   1    1.47    0.16
  -2  14   1    1.94    0.20
 -14  -2   1    1.62    0.18
 -14  -2   1    2.14    0.21
  14   2   1    2.45    0.20
 -14  -2   1    1.77    0.17
   1 -14  -1    5.04    0.36
 -14  -1  -1    5.44    0.35
 -14  -1  -1    4.83    0.38
  -1  14  -1    4.89    0.36
  -1  14  -1    5.35    0.35
 -14  -1  -1    4.89    0.36
  14   1  -1    4.88    0.35
 -14  -1   1    5.17    0.35
  -1  14   1    5.21    0.37
  -1  14   1    5.29    0.34
  -1  14   1    4.59    0.33
  14   1   1    5.10    0.36
 -14  -1   1    5.18    0.36
   1 -14   1    5.03    0.35
 -14  -1   1    5.46    0.38
 -14   0  -1    1.41    0.18
   0  14  -1    1.40    0.17
 -14   0  -1    1.43    0.14
 -14   0  -1    1.58    0.17
   0 -14  -1    1.45    0.15
  14   0  -1    1.75    0.17
   0  14  -1    1.49    0.16
   0  14   1    1.36    0.15
   0  14   1    1.28    0.14
 -14   0   1    1.58    0.18
 -14   0   1    1.28    0.14
 -14   0   1    1.48    0.17
   0 -14   1    1.36    0.14
  14   0   1    1.40    0.17
   0  14   1    1.11    0.16
   1  14  -1    4.94    0.35
  14  -1  -1    4.86    0.34
   1  14  -1    5.25    0.33
 -14   1  -1    4.97    0.38
  -1 -14  -1    5.01    0.36
   1  14  -1    4.91    0.34
 -14   1  -1    4.98    0.36
 -14   1  -1    4.95    0.35
  14  -1   1    5.04    0.36
 -14   1   1    4.81    0.37
 -14   1   1    5.75    0.35
   1  14   1    5.00    0.34
   1  14   1    4.97    0.35
  -1 -14   1    5.01    0.36
 -14   1   1    4.81    0.36
   1  14   1    5.11    0.34
   2  14  -1    1.36    0.16
 -14   2  -1    1.52    0.15
  -2 -14  -1    1.61    0.17
   2  14  -1    1.69    0.17
 -14   2  -1    1.67    0.19
   2  14  -1    1.42    0.16
  14  -2  -1    1.74    0.18
 -14   2  -1    1.77    0.18
  -2 -14   1    1.59    0.16
   2  14   1    1.46    0.15
  14  -2   1    1.75    0.18
   2  14   1    1.62    0.18
 -14   2   1    1.68    0.18
   2  14   1    1.62    0.16
 -14   2   1    1.82    0.20
 -14   2   1    1.85    0.15
 -14   3  -1   20.15    1.34
  14  -3  -1   22.46    1.34
   3  14  -1   21.96    1.35
 -14   3  -1   21.28    1.42
   3  14  -1   22.07    1.29
 -14   3  -1   21.88    1.37
   3  14  -1   21.58    1.34
  -3 -14  -1   21.61    1.42
 -14   3   1   21.73    1.37
   3  14   1   21.54    1.36
 -14   3   1   20.90    1.42
  -3 -14   1   20.79    1.41
   3  14   1   20.44    1.33
  14  -3   1   21.98    1.34
 -14   3   1   19.61    1.34
   3  14   1   22.23    1.29
 -14   4  -1    0.48    0.10
   4  14  -1    0.93    0.14
  -4 -14  -1    0.40    0.13
 -14   4  -1    0.60    0.16
  14  -4  -1    0.60    0.12
 -14   4  -1    0.62    0.13
   4  14  -1    0.36    0.12
  -4 -14   1    0.55    0.14
  14  -4   1    0.66    0.14
 -14   4   1    0.51    0.13
 -14   4   1    0.63    0.10
   4  14   1    0.60    0.11
   4  14   1    0.60    0.12
 -14   4   1    0.75    0.14
 -14   5  -1   20.86    1.26
 -14   5  -1   18.87    1.30
   5  14  -1   20.19    1.18
  -5 -14  -1   19.03    1.30
 -14   5  -1   17.95    1.23
   5  14  -1   20.35    1.23
  14  -5  -1   19.79    1.22
 -14   5   1   19.93    1.26
   5  14   1   19.77    1.23
 -14   5   1   18.39    1.23
  -5 -14   1   19.78    1.30
   5  14   1   20.85    1.18
 -14   5   1   18.74    1.30
  14  -5   1   19.96    1.23
  14  -6  -1    1.62    0.19
   6  14  -1    2.26    0.19
  -6 -14  -1    2.09    0.22
 -14   6  -1    2.24    0.20
   6  14  -1    2.19    0.21
 -14   6  -1    2.00    0.21
 -14   6  -1    2.10    0.23
   6  14   1    2.23    0.18
 -14   6   1    2.63    0.19
   6  14   1    2.37    0.21
  14  -6   1    2.02    0.18
 -14   6   1    2.12    0.21
  -6 -14   1    2.17    0.21
 -14   6   1    2.82    0.24
  14  -7  -1    0.27    0.11
 -14   7  -1    0.38    0.14
   7  14  -1    0.35    0.12
 -14   7  -1    0.54    0.13
 -14   7  -1    0.44    0.11
   7  14  -1    0.69    0.14
  -7 -14  -1    0.43    0.14
 -14   7   1    0.78    0.12
 -14   7   1    0.54    0.16
  -7 -14   1    0.60    0.14
   7  14   1    0.33    0.11
 -14   7   1    0.49    0.14
   7  14   1    0.57    0.13
  14  -7   1    0.67    0.11
 -14   8  -1    0.44    0.14
   8  14  -1    0.80    0.15
 -14   8  -1    0.82    0.16
  -8 -14  -1    0.27    0.08
 -14   8  -1    0.98    0.13
  14  -8  -1    0.43    0.11
   8  14  -1    0.50    0.12
  -8 -14  -1    1.09    0.16
  -8 -14   1    0.37    0.08
   8  14   1    0.87    0.15
 -14   8   1    0.38    0.14
   8  14   1    0.37    0.11
  14  -8   1    0.47    0.11
 -14   8   1    0.63    0.12
 -14   8   1    0.73    0.16
  -8 -14   1    0.69    0.14
 -14   9  -1    2.85    0.23
  -9 -14  -1    2.79    0.21
   9  14  -1    2.84    0.24
   9  14  -1    3.00    0.24
  -9 -14  -1    3.17    0.28
 -14   9  -1    3.07    0.27
  -9 -14   1    2.90    0.21
   9  14   1    2.99    0.23
  14  -9   1    3.00    0.23
 -14   9   1    3.35    0.27
   9  14   1    3.32    0.26
  -9 -14   1    3.54    0.28
 -14   9   1    3.20    0.24
 -14  10  -1    1.03    0.18
  10  14  -1    0.76    0.15
  10  14  -1    0.99    0.15
 -10 -14  -1    0.89    0.11
 -14  10  -1    0.89    0.13
 -10 -14  -1    1.06    0.18
 -14  10   1    1.13    0.14
 -10 -14   1    0.85    0.11
 -14  10   1    1.09    0.19
  10  14   1    1.04    0.17
 -10 -14   1    1.00    0.17
  11  14  -1    2.30    0.21
  11  14  -1    1.92    0.20
 -11 -14  -1    1.73    0.16
 -14  11  -1    2.27    0.23
 -14  11  -1    2.20    0.19
 -11 -14  -1    2.02    0.23
  11  14   1    2.18    0.23
 -11 -14   1    1.86    0.17
 -14  11   1    2.56    0.25
 -14  11   1    2.06    0.19
 -11 -14   1    2.04    0.22
 -12 -14  -1    0.59    0.16
 -14  12  -1    0.63    0.17
  12  14  -1    0.37    0.14
  12  14  -1    0.58    0.14
 -12 -14  -1    0.62    0.11
 -14  12  -1    0.44    0.12
  12  14   1    0.77    0.14
 -14  12   1    0.43    0.19
 -12 -14   1    0.60    0.10
 -12 -14   1    0.83    0.16
 -14  12   1    0.92    0.13
 -14  13  -1    1.19    0.19
  13  14  -1    1.36    0.19
 -13 -14  -1    1.12    0.19
 -14  13  -1    1.12    0.15
 -13 -14  -1    1.04    0.13
 -14  13   1    1.01    0.19
 -14  13   1    1.31    0.15
 -13 -14   1    0.81    0.18
  13  14   1    1.33    0.19
 -13 -14   1    1.22    0.14
 -14  14  -1    3.97    0.29
 -14 -14  -1    3.58    0.32
  14  14  -1    3.93    0.32
 -14  14  -1    3.43    0.33
  14  14   1    3.82    0.32
 -14 -14   1    3.45    0.32
 -14 -14   1    3.73    0.28
 -14  14   1    3.89    0.32
 -14  14   1    4.12    0.29
  15  14  -1    0.32    0.14
 -14  15  -1    0.31    0.12
 -15 -14  -1    0.27    0.16
 -14  15  -1    0.12    0.19
 -15 -14   1    0.29    0.10
 -15 -14   1    0.61    0.16
 -14  15   1    0.29    0.12
  15  14   1    0.41    0.17
 -14  15   1    0.17    0.17
  15  13  -1    1.65    0.19
 -13  15  -1    1.48    0.23
 -13  15  -1    1.77    0.18
 -15 -13  -1    2.14    0.23
 -15 -13  -1    1.78    0.17
 -13  15   1    1.30    0.24
 -13  15   1    1.80    0.17
 -15 -13   1    1.78    0.17
  15  13   1    1.89    0.22
 -15 -13   1    1.67    0.21
  15  12  -1    0.61    0.16
 -15 -12  -1    0.84    0.12
  15  12  -1    0.54    0.15
 -15 -12  -1    0.66    0.17
 -12  15  -1    0.92    0.20
 -12  15  -1    0.75    0.13
 -12  15   1    0.75    0.12
 -15 -12   1    0.88    0.13
  15  12   1    0.75    0.18
 -12  15   1    0.77    0.18
 -15 -12   1    1.01    0.17
 -15 -11  -1    1.13    0.14
 -15 -11  -1    1.17    0.16
 -11  15  -1    1.09    0.21
 -15 -11  -1    1.08    0.19
 -11  15  -1    1.16    0.14
  15  11  -1    1.31    0.18
  15  11  -1    1.69    0.20
  15  11   1    1.32    0.19
  15  11   1    1.31    0.17
 -11  15   1    1.36    0.20
 -15 -11   1    1.18    0.14
 -15 -11   1    1.15    0.18
 -11  15   1    1.52    0.14
 -10  15  -1    1.67    0.23
 -10  15  -1    1.91    0.17
  15  10  -1    1.77    0.19
 -15 -10  -1    1.57    0.18
 -15 -10  -1    1.42    0.21
  15  10  -1    1.80    0.21
 -15 -10  -1    1.61    0.16
 -10  15   1    1.67    0.15
 -15 -10   1    1.61    0.16
 -15 -10   1    1.52    0.17
  15  10   1    1.83    0.21
 -10  15   1    1.64    0.23
 -15 -10   1    1.53    0.21
  15  10   1    1.75    0.18
  -9  15  -1    0.75    0.19
 -15  -9  -1    0.85    0.12
 -15  -9  -1    0.63    0.18
  -9  15  -1    0.75    0.12
 -15  -9  -1    0.77    0.14
  15   9  -1    0.81    0.14
  15   9  -1    0.76    0.15
 -15  -9   1    0.84    0.14
  15   9   1    0.76    0.17
 -15  -9   1    0.82    0.12
 -15  -9   1    0.94    0.18
  15   9   1    0.84    0.15
  -9  15   1    0.83    0.19
 -15  -8  -1    0.69    0.12
  -8  15  -1    0.80    0.18
 -15  -8  -1    0.76    0.18
 -15  -8  -1    0.66    0.14
  15   8  -1    0.68    0.14
  15   8  -1    0.80    0.16
  15   8   1    0.56    0.14
  15   8   1    0.57    0.14
  -8  15   1    0.93    0.18
 -15  -8   1    0.75    0.13
 -15  -8   1    0.64    0.16
 -15  -8   1    0.61    0.12
  15   7  -1    1.39    0.16
 -15  -7  -1    1.64    0.21
 -15  -7  -1    1.60    0.18
 -15  -7  -1    1.58    0.16
  15   7  -1    1.70    0.20
  -7  15  -1    1.80    0.20
  -7  15   1    1.53    0.19
 -15  -7   1    1.54    0.17
 -15  -7   1    1.72    0.20
 -15  -7   1    1.43    0.16
  15   7   1    1.36    0.16
  15   7   1    1.85    0.20
  -6  15  -1    0.59    0.16
 -15  -6  -1    0.70    0.15
  15   6  -1    0.72    0.16
 -15  -6  -1    0.76    0.16
 -15  -6  -1    0.75    0.12
  15   6  -1    0.84    0.13
 -15  -6   1    0.69    0.12
  15   6   1    0.80    0.16
 -15  -6   1    0.92    0.17
 -15  -6   1    0.71    0.14
  15   6   1    0.78    0.14
  -6  15   1    0.57    0.17
 -15  -5  -1    2.19    0.23
  15   5  -1    1.84    0.19
 -15  -5  -1    1.98    0.18
 -15  -5  -1    1.79    0.19
  -5  15  -1    1.86    0.19
  -5  15  -1    1.91    0.21
  15   5  -1    1.94    0.18
 -15  -5   1    1.67    0.19
 -15  -5   1    1.74    0.21
  15   5   1    2.17    0.22
  -5  15   1    1.65    0.21
 -15  -5   1    2.23    0.18
 -15  -4  -1    1.32    0.18
  -4  15  -1    1.40    0.16
  15   4  -1    1.59    0.18
  -4  15  -1    0.96    0.19
 -15  -4  -1    1.28    0.17
 -15  -4  -1    1.45    0.16
 -15  -4   1    1.37    0.19
  -4  15   1    1.73    0.16
 -15  -4   1    1.65    0.17
  -4  15   1    1.45    0.20
 -15  -4   1    1.30    0.14
  15   4   1    1.44    0.17
   3 -15  -1    2.54    0.22
  -3  15  -1    2.76    0.25
 -15  -3  -1    3.64    0.28
 -15  -3  -1    3.05    0.23
  -3  15  -1    2.88    0.24
 -15  -3  -1    2.89    0.25
  15   3  -1    3.24    0.26
 -15  -3   1    3.24    0.27
 -15  -3   1    2.77    0.22
  15   3   1    3.35    0.26
  -3  15   1    2.64    0.25
 -15  -3   1    2.99    0.24
  -3  15   1    2.69    0.23
 -15  -2  -1   10.80    0.69
  -2  15  -1   10.94    0.65
  15   2  -1   10.62    0.68
 -15  -2  -1   10.80    0.67
 -15  -2  -1    9.22    0.72
  -2  15  -1   11.00    0.69
   2 -15  -1   10.17    0.70
  -2  15   1   10.30    0.65
 -15  -2   1   10.18    0.69
  15   2   1   11.24    0.68
 -15  -2   1    9.12    0.72
   2 -15   1   10.51    0.69
 -15  -2   1   10.66    0.67
  -2  15   1   10.75    0.69
  15   1  -1    0.22    0.11
 -15  -1  -1    0.44    0.12
 -15  -1  -1    0.49    0.15
  -1  15  -1    0.57    0.14
  -1  15  -1    0.14    0.12
 -15  -1  -1    0.54    0.11
   1 -15  -1    0.34    0.10
  15   1   1    0.59    0.14
  -1  15   1    0.34    0.12
 -15  -1   1    0.42    0.14
  -1  15   1    0.15    0.14
   1 -15   1    0.35    0.10
 -15  -1   1    0.49    0.15
 -15  -1   1    0.33    0.11
   0  15  -1   -0.08    0.13
 -15   0  -1    0.07    0.13
 -15   0  -1    0.14    0.08
   0  15  -1    0.11    0.10
   0 -15  -1    0.10    0.11
 -15   0  -1   -0.07    0.11
  15   0  -1    0.16    0.12
 -15   0   1   -0.13    0.13
 -15   0   1    0.02    0.11
  15   0   1    0.01    0.12
   0  15   1    0.00    0.09
   0  15   1   -0.02    0.09
   0 -15   1    0.00    0.09
   0  15   1   -0.01    0.12
 -15   0   1    0.09    0.08
 -15   1  -1    0.41    0.13
  15  -1  -1    0.39    0.11
 -15   1  -1    0.24    0.10
 -15   1  -1    0.44    0.14
  -1 -15  -1    0.26    0.11
   1  15  -1    0.47    0.11
   1  15  -1    0.17    0.12
   1  15  -1    0.45    0.11
 -15   1   1    0.26    0.11
   1  15   1    0.25    0.10
 -15   1   1    0.54    0.13
 -15   1   1    0.54    0.14
  -1 -15   1    0.28    0.11
   1  15   1    0.26    0.11
   1  15   1    0.28    0.14
  15  -1   1    0.49    0.13
   2  15  -1   10.88    0.64
   2  15  -1   10.38    0.67
  -2 -15  -1   10.12    0.70
 -15   2  -1    9.39    0.71
 -15   2  -1   11.14    0.69
   2  15  -1   10.42    0.67
  15  -2  -1   10.10    0.67
 -15   2  -1   10.90    0.67
   2  15   1   11.31    0.65
   2  15   1   10.41    0.68
 -15   2   1    9.99    0.71
 -15   2   1   10.14    0.67
   2  15   1   10.93    0.67
  -2 -15   1   10.29    0.70
  15  -2   1   10.50    0.67
 -15   2   1    9.12    0.69
   3  15  -1    2.85    0.23
  -3 -15  -1    2.79    0.24
  15  -3  -1    2.60    0.23
   3  15  -1    2.52    0.22
 -15   3  -1    2.73    0.21
 -15   3  -1    3.08    0.26
 -15   3  -1    2.82    0.25
   3  15   1    2.63    0.22
  -3 -15   1    2.88    0.24
   3  15   1    2.71    0.24
 -15   3   1    2.68    0.25
 -15   3   1    2.95    0.24
 -15   3   1    2.64    0.21
   3  15   1    2.75    0.23
  15  -3   1    3.17    0.23
   4  15  -1    1.65    0.17
 -15   4  -1    1.42    0.15
  15  -4  -1    1.42    0.16
  -4 -15  -1    1.45    0.18
   4  15  -1    1.47    0.16
 -15   4  -1    1.46    0.19
 -15   4  -1    1.56    0.20
   4  15   1    1.47    0.16
   4  15   1    1.52    0.16
 -15   4   1    1.49    0.18
 -15   4   1    1.38    0.19
  -4 -15   1    1.52    0.18
  15  -4   1    1.36    0.16
 -15   4   1    1.48    0.15
  15  -5  -1    1.66    0.19
 -15   5  -1    2.16    0.18
  -5 -15  -1    1.79    0.21
 -15   5  -1    1.89    0.21
   5  15  -1    1.87    0.18
   5  15  -1    1.93    0.19
 -15   5  -1    1.75    0.20
 -15   5   1    1.81    0.17
  15  -5   1    2.28    0.20
   5  15   1    1.86    0.17
 -15   5   1    1.96    0.22
  -5 -15   1    1.92    0.20
 -15   5   1    1.78    0.20
   5  15   1    2.11    0.19
  15  -6  -1    0.64    0.13
 -15   6  -1    0.51    0.14
 -15   6  -1    0.74    0.12
  -6 -15  -1    0.72    0.16
   6  15  -1    0.51    0.14
   6  15  -1    0.65    0.13
 -15   6  -1    0.86    0.16
 -15   6   1    0.58    0.15
 -15   6   1    0.79    0.16
   6  15   1    0.69    0.13
 -15   6   1    0.56    0.11
  -6 -15   1    0.72    0.16
  15  -6   1    0.73    0.13
   6  15   1    0.44    0.14
 -15   7  -1    1.54    0.15
 -15   7  -1    1.81    0.22
 -15   7  -1    1.32    0.18
  -7 -15  -1    1.58    0.19
  15  -7  -1    1.48    0.16
   7  15  -1    1.24    0.16
   7  15  -1    1.51    0.18
 -15   7   1    1.75    0.17
   7  15   1    1.60    0.18
   7  15   1    1.54    0.16
  15  -7   1    1.54    0.16
 -15   7   1    1.43    0.19
  -7 -15   1    1.26    0.18
 -15   7   1    1.79    0.21
  -8 -15  -1    0.72    0.16
   8  15  -1    0.69    0.15
   8  15  -1    0.74    0.14
  15  -8  -1    0.77    0.13
 -15   8  -1    0.86    0.13
 -15   8  -1    0.41    0.18
   8  15   1    0.83    0.16
  15  -8   1    0.54    0.12
 -15   8   1    0.96    0.17
 -15   8   1    0.75    0.11
 -15   8   1    0.50    0.15
  -8 -15   1    0.99    0.16
 -15   9  -1    0.78    0.11
 -15   9  -1    0.68    0.16
  -9 -15  -1    0.69    0.17
   9  15  -1    0.81    0.14
   9  15  -1    0.89    0.16
  -9 -15   1    0.83    0.16
 -15   9   1    0.74    0.13
   9  15   1    0.74    0.16
 -15   9   1    0.89    0.17
 -15  10  -1    1.86    0.21
  10  15  -1    1.81    0.19
  10  15  -1    1.82    0.21
 -10 -15  -1    1.58    0.22
 -15  10  -1    1.84    0.18
 -15  10   1    1.84    0.23
 -10 -15   1    1.81    0.21
  10  15   1    1.75    0.21
 -15  10   1    1.73    0.18
 -11 -15  -1    0.99    0.20
 -15  11  -1    1.08    0.15
 -15  11  -1    1.18    0.19
  11  15  -1    1.66    0.19
  11  15   1    1.07    0.17
 -15  11   1    1.21    0.21
 -11 -15   1    1.61    0.19
 -15  11   1    1.59    0.16
 -15  12  -1    0.51    0.17
 -12 -15  -1    0.73    0.19
 -15  12  -1    0.78    0.14
  12  15  -1    0.84    0.17
 -15  12   1    0.96    0.14
  12  15   1    0.88    0.17
 -12 -15   1    0.89    0.17
 -15  12   1    0.43    0.17
 -15  13  -1    1.84    0.19
  13  15  -1    2.02    0.23
 -15  13  -1    1.64    0.24
 -13 -15  -1    1.70    0.23
  13  15   1    2.27    0.23
 -13 -15   1    2.12    0.24
 -15  13   1    1.91    0.23
 -15  13   1    2.12    0.19
 -14 -15  -1    0.32    0.16
 -15  14  -1    0.12    0.19
  14  15  -1   -0.08    0.16
 -15  14  -1    0.31    0.12
 -15  14   1    0.26    0.19
 -15  14   1    0.32    0.12
  14  15   1    0.21    0.14
 -14 -15   1    0.14    0.15
 -15  15  -1    0.98    0.22
 -15  15  -1    1.58    0.17
 -15 -15  -1    1.03    0.19
  15  15  -1    0.96    0.17
  15  15   1    1.35    0.20
 -15 -15   1    1.36    0.19
 -15  15   1    0.94    0.22
 -15  15   1    1.34    0.16
  16  15  -1    0.22    0.17
 -16 -15  -1    0.22    0.16
 -15  16  -1    0.38    0.20
 -15  16   1   -0.17    0.18
  16  15   1   -0.17    0.13
 -16 -15   1    0.07    0.16
  16  14  -1    0.38    0.17
 -16 -14  -1    0.47    0.16
 -14  16  -1    0.30    0.19
 -14  16   1    0.21    0.19
  16  14   1    0.28    0.14
 -16 -14   1    0.43    0.16
  16  13  -1    1.58    0.21
 -16 -13  -1    1.56    0.16
 -13  16  -1    1.16    0.22
 -16 -13  -1    1.43    0.20
 -16 -13   1    1.42    0.17
  16  13   1    1.28    0.19
 -16 -13   1    1.40    0.20
 -13  16   1    1.35    0.23
 -16 -12  -1    0.44    0.13
 -16 -12  -1    0.42    0.16
  16  12  -1    0.45    0.16
  16  12  -1    0.65    0.17
 -12  16  -1    0.55    0.18
  16  12   1    0.53    0.14
 -16 -12   1    0.62    0.12
 -16 -12   1    0.76    0.17
 -12  16   1    0.30    0.17
 -16 -11  -1    0.18    0.13
  16  11  -1    0.21    0.13
 -16 -11  -1    0.24    0.16
 -11  16  -1   -0.04    0.18
  16  11  -1    0.29    0.15
 -16 -11  -1    0.00    0.10
  16  11   1    0.19    0.13
 -11  16   1    0.07    0.16
 -16 -11   1    0.17    0.15
 -16 -11   1    0.05    0.10
 -16 -10  -1    8.57    0.52
  16  10  -1    8.04    0.53
 -16 -10  -1    8.62    0.56
  16  10  -1    7.16    0.51
 -16 -10  -1    7.09    0.52
 -10  16  -1    7.16    0.55
 -10  16   1    8.49    0.56
 -16 -10   1    7.58    0.52
 -16 -10   1    7.97    0.56
  16  10   1    7.12    0.50
 -16 -10   1    7.14    0.52
  16  10   1    9.22    0.54
 -16  -9  -1    4.28    0.35
 -16  -9  -1    5.28    0.38
 -16  -9  -1    4.78    0.34
  -9  16  -1    4.62    0.38
  16   9  -1    5.36    0.37
  16   9  -1    4.44    0.34
  16   9   1    4.56    0.34
  16   9   1    6.01    0.38
 -16  -9   1    4.46    0.35
 -16  -9   1    5.49    0.38
 -16  -9   1    5.39    0.35
  -9  16   1    4.51    0.39
 -16  -8  -1    1.44    0.18
  16   8  -1    1.31    0.18
 -16  -8  -1    1.62    0.16
  -8  16  -1    1.41    0.21
 -16  -8  -1    1.74    0.20
  16   8  -1    1.41    0.17
 -16  -8   1    1.79    0.17
 -16  -8   1    1.38    0.19
  -8  16   1    1.14    0.22
  16   8   1    1.42    0.16
 -16  -8   1    1.62    0.17
  16   8   1    1.70    0.18
 -16  -7  -1    0.39    0.15
 -16  -7  -1    0.49    0.10
  -7  16  -1    0.18    0.16
  16   7  -1    0.89    0.17
  16   7  -1    0.61    0.13
 -16  -7  -1    0.77    0.15
 -16  -7   1    0.76    0.16
 -16  -7   1    0.81    0.12
  16   7   1    0.59    0.14
  -7  16   1    0.42    0.17
 -16  -7   1    0.93    0.14
  16   7   1    0.58    0.16
  16   6  -1    1.15    0.16
 -16  -6  -1    1.02    0.17
 -16  -6  -1    1.11    0.19
  -6  16  -1    1.05    0.19
 -16  -6  -1    1.31    0.15
  16   6  -1    1.15    0.15
 -16  -6   1    1.37    0.15
 -16  -6   1    1.24    0.16
 -16  -6   1    1.21    0.19
  -6  16   1    1.23    0.19
  16   6   1    1.02    0.16
  16   6   1    1.00    0.15
 -16  -5  -1    3.62    0.33
  16   5  -1    3.63    0.28
 -16  -5  -1    4.13    0.29
  -5  16  -1    4.02    0.31
  16   5  -1    3.84    0.30
 -16  -5  -1    3.77    0.30
  -5  16  -1    4.17    0.29
 -16  -5   1    3.99    0.32
  16   5   1    4.48    0.32
 -16  -5   1    3.85    0.29
  -5  16   1    4.18    0.33
 -16  -5   1    3.78    0.28
  16   4  -1    0.42    0.15
 -16  -4  -1    0.90    0.13
 -16  -4  -1    0.49    0.14
 -16  -4  -1    0.39    0.16
  -4  16  -1    0.55    0.17
  -4  16  -1    0.94    0.14
 -16  -4   1    0.69    0.14
  16   4   1    0.30    0.13
  -4  16   1    0.69    0.18
 -16  -4   1    0.63    0.12
 -16  -4   1    0.77    0.17
 -16  -3  -1    0.76    0.13
  -3  16  -1    0.37    0.13
 -16  -3  -1    0.85    0.15
  16   3  -1    0.86    0.16
  -3  16  -1    0.69    0.17
 -16  -3  -1    0.68    0.15
 -16  -3   1    0.97    0.17
  16   3   1    0.52    0.13
 -16  -3   1    0.88    0.15
  -3  16   1    0.64    0.16
  -3  16   1    0.57    0.13
 -16  -3   1    0.81    0.11
 -16  -2  -1    5.37    0.34
  -2  16  -1    4.22    0.35
 -16  -2  -1    5.03    0.37
 -16  -2  -1    4.51    0.35
  -2  16  -1    4.48    0.33
   2 -16  -1    4.48    0.34
  16   2  -1    5.62    0.36
  16   2   1    5.06    0.36
 -16  -2   1    5.42    0.38
  -2  16   1    4.40    0.33
 -16  -2   1    4.72    0.33
  -2  16   1    4.21    0.36
 -16  -2   1    4.56    0.35
  16   1  -1    1.11    0.15
  -1  16  -1    0.83    0.16
   1 -16  -1    0.85    0.14
 -16  -1  -1    1.23    0.14
 -16  -1  -1    1.30    0.17
 -16  -1  -1    1.30    0.17
  -1  16  -1    1.66    0.16
   1 -16   1    0.98    0.13
  -1  16   1    0.52    0.17
  -1  16   1    1.00    0.15
 -16  -1   1    1.05    0.14
 -16  -1   1    1.10    0.17
 -16  -1   1    1.09    0.18
  16   1   1    1.12    0.15
 -16   0  -1   13.47    0.96
  16   0  -1   15.62    0.96
   0 -16  -1   15.05    1.01
   0  16  -1   14.23    0.93
 -16   0  -1   15.50    0.98
 -16   0  -1   14.97    1.02
 -16   0   1   14.59    1.02
 -16   0   1   16.07    0.98
   0 -16   1   15.11    1.00
   0  16   1   14.05    0.98
  16   0   1   16.34    0.96
 -16   0   1   17.38    0.97
   0  16   1   14.27    0.92
  -1 -16  -1    0.97    0.15
   1  16  -1    0.82    0.15
 -16   1  -1    1.09    0.18
 -16   1  -1    1.18    0.18
 -16   1  -1    1.09    0.13
   1  16  -1    1.31    0.14
  16  -1   1    0.97    0.16
 -16   1   1    1.01    0.17
   1  16   1    0.94    0.17
 -16   1   1    1.16    0.14
   1  16   1    1.28    0.15
  -1 -16   1    1.14    0.15
   1  16   1    1.06    0.14
   2  16  -1    4.18    0.34
   2  16  -1    4.34    0.33
 -16   2  -1    5.52    0.35
 -16   2  -1    5.00    0.36
  -2 -16  -1    5.12    0.36
 -16   2  -1    5.04    0.38
  16  -2  -1    5.61    0.36
   2  16   1    4.30    0.33
 -16   2   1    5.34    0.37
   2  16   1    4.62    0.34
   2  16   1    3.79    0.36
 -16   2   1    4.64    0.34
 -16   2   1    5.47    0.38
  16  -2   1    5.73    0.36
  -2 -16   1    4.91    0.36
   3  16  -1    0.44    0.14
 -16   3  -1    0.94    0.13
  16  -3  -1    0.71    0.14
   3  16  -1    0.68    0.13
 -16   3  -1    0.65    0.17
  -3 -16  -1    0.81    0.15
 -16   3  -1    0.59    0.15
  16  -3   1    0.65    0.14
   3  16   1    0.66    0.13
 -16   3   1    0.96    0.16
   3  16   1    0.82    0.14
 -16   3   1    0.76    0.12
 -16   3   1    1.12    0.18
  -3 -16   1    0.70    0.14
   4  16  -1    0.68    0.14
  -4 -16  -1    0.55    0.15
 -16   4  -1    0.73    0.13
  16  -4  -1    0.70    0.14
   4  16  -1    0.58    0.13
 -16   4  -1    0.59    0.16
 -16   4  -1    0.67    0.16
   4  16   1    0.59    0.13
   4  16   1    0.77    0.13
 -16   4   1    0.95    0.13
  -4 -16   1    0.49    0.14
 -16   4   1    0.79    0.15
 -16   4   1    0.47    0.15
  16  -4   1    0.77    0.15
  16  -5  -1    4.20    0.31
  -5 -16  -1    3.90    0.32
 -16   5  -1    4.16    0.30
   5  16  -1    3.96    0.32
   5  16  -1    4.00    0.29
 -16   5  -1    4.09    0.33
 -16   5  -1    3.92    0.33
 -16   5   1    3.86    0.33
  16  -5   1    4.18    0.30
  -5 -16   1    4.24    0.32
 -16   5   1    3.87    0.32
   5  16   1    4.56    0.29
 -16   5   1    3.95    0.29
   5  16   1    3.74    0.30
   6  16  -1    1.11    0.15
 -16   6  -1    1.26    0.20
  -6 -16  -1    1.16    0.17
 -16   6  -1    1.05    0.18
  16  -6  -1    1.07    0.16
 -16   6  -1    1.36    0.15
   6  16  -1    1.18    0.17
 -16   6   1    0.84    0.17
 -16   6   1    1.35    0.19
  -6 -16   1    1.24    0.18
   6  16   1    1.17    0.14
  16  -6   1    1.26    0.16
   6  16   1    1.27    0.17
 -16   6   1    1.21    0.14
 -16   7  -1    0.44    0.16
 -16   7  -1    0.62    0.11
  -7 -16  -1    0.75    0.16
   7  16  -1    0.61    0.15
  16  -7  -1    0.49    0.13
 -16   7  -1    0.73    0.16
   7  16  -1    0.54    0.14
 -16   7   1    0.77    0.16
 -16   7   1    0.70    0.13
 -16   7   1    0.57    0.16
  16  -7   1    0.52    0.13
   7  16   1    0.47    0.15
  -7 -16   1    0.52    0.15
   8  16  -1    1.43    0.17
   8  16  -1    1.58    0.19
  16  -8  -1    1.14    0.16
  -8 -16  -1    1.56    0.20
 -16   8  -1    1.66    0.17
 -16   8  -1    1.72    0.20
  -8 -16   1    1.61    0.19
 -16   8   1    1.41    0.21
   8  16   1    1.50    0.19
  16  -8   1    1.07    0.16
 -16   8   1    1.42    0.15
   9  16  -1    5.08    0.38
  -9 -16  -1    5.35    0.40
 -16   9  -1    4.74    0.36
 -16   9  -1    4.77    0.40
 -16   9   1    5.15    0.37
  -9 -16   1    5.88    0.40
 -16   9   1    5.15    0.39
   9  16   1    5.69    0.39
 -10 -16  -1    8.51    0.58
 -16  10  -1    8.01    0.53
 -16  10  -1    7.41    0.55
  10  16  -1    8.02    0.55
 -16  10   1    7.61    0.53
 -16  10   1    7.97    0.56
  10  16   1    8.30    0.55
 -10 -16   1    8.03    0.57
  11  16  -1    0.19    0.16
 -16  11  -1    0.21    0.12
 -16  11  -1    0.18    0.16
 -11 -16  -1    0.17    0.17
 -16  11   1    0.20    0.12
 -16  11   1    0.27    0.18
  11  16   1    0.09    0.16
 -11 -16   1    0.41    0.15
 -16  12  -1    0.69    0.18
 -16  12  -1    0.70    0.14
 -12 -16  -1    0.38    0.18
  12  16  -1    0.68    0.17
 -16  12   1    0.42    0.18
 -16  12   1    0.45    0.13
  12  16   1    0.83    0.18
 -12 -16   1    0.74    0.18
 -16  13  -1    1.35    0.16
 -16  13  -1    1.20    0.22
  13  16  -1    1.25    0.20
 -13 -16  -1    1.06    0.20
 -16  13   1    1.24    0.16
 -16  13   1    1.76    0.22
  13  16   1    1.12    0.17
 -13 -16   1    1.04    0.19
  14  16  -1    0.21    0.17
 -16  14  -1    0.44    0.13
 -14 -16  -1    0.22    0.16
 -16  14  -1    0.03    0.20
 -16  14   1    0.56    0.11
  14  16   1    0.18    0.17
 -16  14   1    0.07    0.19
 -14 -16   1    0.51    0.16
 -16  15  -1    0.10    0.18
  15  16  -1    0.23    0.14
 -16  15  -1    0.00    0.12
 -15 -16  -1    0.13    0.16
 -15 -16   1    0.26    0.16
  15  16   1    0.29    0.17
 -16  15   1    0.23    0.12
 -16  15   1    0.13    0.18
  16  16  -1    1.46    0.21
 -16 -16  -1    0.98    0.20
 -16  16  -1    1.38    0.22
 -16 -16   1    1.54    0.20
  16  16   1    1.45    0.19
 -16  16   1    1.19    0.22
  17  16  -1    0.17    0.14
 -16  17  -1    0.59    0.19
 -17 -16  -1    0.11    0.16
 -16  17   1    0.10    0.20
 -17 -16   1    0.04    0.15
  17  15  -1    0.34    0.15
 -15  17  -1    0.32    0.20
 -17 -15  -1    0.12    0.16
 -17 -15   1    0.17    0.16
  17  15   1    0.52    0.18
 -15  17   1    0.46    0.19
  17  14  -1    0.05    0.13
 -17 -14  -1    0.20    0.16
 -14  17  -1    0.16    0.20
 -14  17   1    0.25    0.20
  17  14   1    0.17    0.17
 -17 -14   1   -0.03    0.15
 -17 -13  -1    0.13    0.16
 -13  17  -1    0.09    0.20
 -17 -13  -1    0.27    0.12
  17  13  -1    0.11    0.14
 -17 -13   1    0.13    0.13
 -17 -13   1    0.41    0.16
 -13  17   1    0.35    0.19
  17  13   1    0.34    0.17
 -17 -12  -1    1.24    0.16
 -17 -12  -1    1.11    0.20
 -12  17  -1    1.54    0.22
  17  12  -1    2.09    0.22
  17  12   1    1.47    0.20
 -17 -12   1    1.50    0.20
 -17 -12   1    1.38    0.17
 -12  17   1    1.43    0.22
  17  11  -1    0.15    0.16
 -17 -11  -1    0.09    0.15
  17  11  -1    0.18    0.15
 -17 -11  -1    0.15    0.11
 -11  17  -1    0.06    0.18
 -17 -11   1    0.17    0.11
  17  11   1    0.29    0.13
 -17 -11   1    0.18    0.15
 -11  17   1    0.43    0.17
  17  10  -1    0.51    0.16
 -10  17  -1    0.54    0.17
 -17 -10  -1    0.69    0.13
 -17 -10  -1    0.61    0.15
  17  10  -1    0.91    0.15
 -17 -10  -1    0.64    0.17
  17  10   1    0.79    0.16
 -17 -10   1    0.84    0.13
 -17 -10   1    0.81    0.13
  17  10   1    0.68    0.14
 -10  17   1    0.76    0.21
  17   9  -1    0.22    0.13
 -17  -9  -1    0.50    0.15
  17   9  -1    0.58    0.17
  -9  17  -1    0.61    0.19
 -17  -9  -1    0.67    0.11
 -17  -9  -1    0.70    0.16
 -17  -9   1    0.78    0.13
  17   9   1    0.66    0.17
  -9  17   1    0.32    0.19
  17   9   1    0.70    0.15
 -17  -9   1    0.40    0.13
 -17  -9   1    0.56    0.16
  17   8  -1    0.25    0.13
 -17  -8  -1    0.49    0.13
 -17  -8  -1    0.35    0.11
  -8  17  -1    0.18    0.17
 -17  -8  -1    0.74    0.16
  17   8  -1    0.40    0.16
  -8  17   1    0.19    0.18
 -17  -8   1    0.39    0.15
  17   8   1    0.39    0.14
 -17  -8   1    0.37    0.12
 -17  -8   1    0.21    0.13
  17   8   1    0.25    0.14
  17   7  -1    1.86    0.20
 -17  -7  -1    1.87    0.18
  -7  17  -1    2.01    0.23
 -17  -7  -1    1.30    0.21
  17   7  -1    2.06    0.22
 -17  -7  -1    1.52    0.19
  17   7   1    1.59    0.19
 -17  -7   1    2.17    0.22
  -7  17   1    1.76    0.22
 -17  -7   1    1.93    0.18
 -17  -7   1    1.74    0.19
  17   7   1    2.10    0.22
 -17  -6  -1    1.18    0.17
  17   6  -1    1.07    0.16
 -17  -6  -1    1.22    0.15
 -17  -6  -1    1.06    0.19
  -6  17  -1    1.19    0.21
  17   6  -1    1.06    0.15
 -17  -6   1    1.39    0.20
  -6  17   1    1.05    0.20
  17   6   1    1.08    0.16
  17   6   1    1.09    0.17
 -17  -6   1    1.22    0.16
 -17  -6   1    1.21    0.15
 -17  -5  -1    1.83    0.22
 -17  -5  -1    2.15    0.21
  17   5  -1    2.20    0.23
  -5  17  -1    2.02    0.23
 -17  -5  -1    2.11    0.19
  -5  17  -1    1.91    0.20
  17   5  -1    1.94    0.19
 -17  -5   1    2.03    0.19
  17   5   1    2.22    0.23
 -17  -5   1    1.59    0.20
 -17  -5   1    1.99    0.22
  -5  17   1    2.47    0.23
 -17  -4  -1    0.60    0.13
  17   4  -1    0.94    0.17
  -4  17  -1    1.14    0.19
  -4  17  -1    0.57    0.15
 -17  -4  -1    0.91    0.18
 -17  -4  -1    0.65    0.15
 -17  -4   1    0.65    0.16
 -17  -4   1    0.91    0.13
  17   4   1    0.96    0.17
 -17  -4   1    0.63    0.15
  -4  17   1    1.01    0.18
  -3  17  -1    0.39    0.16
 -17  -3  -1    0.59    0.17
 -17  -3  -1    0.66    0.13
  17   3  -1    0.69    0.16
  -3  17  -1    0.53    0.14
 -17  -3  -1    0.55    0.15
 -17  -3   1    0.20    0.14
  -3  17   1    0.44    0.14
  17   3   1    0.75    0.14
 -17  -3   1    0.58    0.12
  -3  17   1    0.63    0.18
 -17  -3   1    0.65    0.17
 -17  -2  -1    1.38    0.20
 -17  -2  -1    1.58    0.17
  17   2  -1    1.37    0.19
  -2  17  -1    1.37    0.17
 -17  -2  -1    1.36    0.19
  -2  17  -1    0.99    0.19
  -2  17   1    1.29    0.20
 -17  -2   1    1.63    0.19
  17   2   1    1.24    0.17
  -2  17   1    1.38    0.17
 -17  -2   1    1.42    0.15
 -17  -2   1    1.26    0.20
  -1  17  -1    4.67    0.35
  17   1  -1    4.18    0.33
 -17  -1  -1    4.30    0.36
 -17  -1  -1    4.70    0.32
  -1  17  -1    4.71    0.32
 -17  -1  -1    4.55    0.35
  -1  17   1    4.59    0.35
 -17  -1   1    4.54    0.36
  -1  17   1    4.88    0.33
 -17  -1   1    4.75    0.32
  17   1   1    4.36    0.34
 -17  -1   1    4.32    0.34
   0  17  -1    1.54    0.18
  17   0  -1    1.88    0.20
 -17   0  -1    1.61    0.19
 -17   0  -1    2.01    0.18
 -17   0  -1    1.58    0.21
   0 -17  -1    1.50    0.18
   0  17   1    1.52    0.21
   0 -17   1    1.56    0.17
 -17   0   1    1.76    0.21
 -17   0   1    1.71    0.20
 -17   0   1    2.09    0.18
   0  17   1    1.78    0.18
  17   0   1    1.76    0.20
 -17   1  -1    4.00    0.34
 -17   1  -1    4.52    0.30
  17  -1  -1    3.83    0.33
 -17   1  -1    4.72    0.34
   1  17  -1    4.41    0.31
  -1 -17  -1    4.18    0.32
 -17   1   1    4.32    0.30
  17  -1   1    4.26    0.33
   1  17   1    4.18    0.33
 -17   1   1    4.24    0.33
   1  17   1    4.69    0.31
 -17   1   1    4.07    0.34
  -1 -17   1    4.18    0.32
 -17   2  -1    1.74    0.17
  -2 -17  -1    1.28    0.17
  17  -2  -1    1.23    0.18
 -17   2  -1    1.51    0.19
 -17   2  -1    1.41    0.20
   2  17  -1    1.58    0.18
 -17   2   1    1.31    0.18
 -17   2   1    1.27    0.19
  17  -2   1    1.47    0.18
   2  17   1    1.45    0.17
   2  17   1    1.23    0.16
 -17   2   1    1.28    0.15
  -2 -17   1    1.48    0.17
   3  17  -1    0.35    0.14
  -3 -17  -1    0.68    0.14
   3  17  -1    0.47    0.13
 -17   3  -1    0.36    0.17
 -17   3  -1    0.69    0.13
 -17   3  -1    0.49    0.16
  17  -3  -1    0.43    0.14
 -17   3   1    0.74    0.13
   3  17   1    0.59    0.14
  17  -3   1    0.51    0.14
   3  17   1    0.91    0.14
 -17   3   1    0.69    0.17
  -3 -17   1    0.55    0.14
 -17   3   1    0.55    0.16
 -17   4  -1    0.49    0.17
   4  17  -1    0.83    0.13
  17  -4  -1    0.66    0.14
  -4 -17  -1    0.69    0.15
   4  17  -1    0.57    0.14
 -17   4  -1    0.87    0.17
 -17   4  -1    0.85    0.14
 -17   4   1    1.04    0.14
  17  -4   1    0.64    0.15
   4  17   1    0.36    0.14
   4  17   1    0.72    0.13
 -17   4   1    0.93    0.17
  -4 -17   1    0.85    0.15
 -17   4   1    1.01    0.17
   5  17  -1    2.08    0.21
 -17   5  -1    2.05    0.20
 -17   5  -1    1.80    0.21
   5  17  -1    1.81    0.20
  -5 -17  -1    2.29    0.23
 -17   5  -1    2.38    0.24
  17  -5  -1    2.12    0.22
  17  -5   1    1.62    0.20
 -17   5   1    2.08    0.22
  -5 -17   1    1.92    0.21
 -17   5   1    2.27    0.20
 -17   5   1    2.03    0.22
   5  17   1    2.15    0.21
 -17   6  -1    1.26    0.14
   6  17  -1    1.08    0.17
  17  -6  -1    1.03    0.17
   6  17  -1    1.26    0.16
 -17   6  -1    0.73    0.17
 -17   6  -1    1.39    0.19
  -6 -17  -1    1.29    0.18
 -17   6   1    1.34    0.18
   6  17   1    1.21    0.17
 -17   6   1    1.46    0.14
 -17   6   1    1.26    0.20
  17  -6   1    1.25    0.16
  -6 -17   1    1.26    0.17
   7  17  -1    1.64    0.20
 -17   7  -1    1.57    0.16
 -17   7  -1    1.85    0.21
 -17   7  -1    1.77    0.23
  -7 -17  -1    1.75    0.21
  17  -7  -1    1.68    0.19
 -17   7   1    1.83    0.18
 -17   7   1    1.83    0.21
  -7 -17   1    1.31    0.20
  17  -7   1    1.59    0.18
   7  17   1    1.78    0.20
 -17   7   1    1.73    0.21
 -17   8  -1    0.31    0.16
   8  17  -1    0.46    0.15
 -17   8  -1    0.41    0.13
  -8 -17  -1    0.38    0.15
   8  17   1    0.15    0.14
 -17   8   1    0.66    0.13
  -8 -17   1    0.48    0.14
 -17   8   1    0.66    0.17
 -17   9  -1    0.37    0.16
  -9 -17  -1    0.66    0.17
   9  17  -1    0.41    0.16
 -17   9  -1    0.55    0.12
 -17   9   1    0.90    0.14
 -17   9   1    0.56    0.17
   9  17   1    0.32    0.13
  -9 -17   1    0.87    0.17
  10  17  -1    0.61    0.14
 -17  10  -1    0.59    0.20
 -10 -17  -1    0.83    0.18
 -17  10   1    0.80    0.12
 -10 -17   1    0.75    0.16
  10  17   1    0.89    0.17
 -17  10   1    0.62    0.17
 -17  11  -1    0.11    0.17
 -11 -17  -1    0.11    0.17
  11  17  -1    0.13    0.15
 -17  11  -1    0.11    0.12
 -17  11   1    0.13    0.18
  11  17   1    0.09    0.15
 -11 -17   1    0.07    0.16
 -17  11   1    0.20    0.12
 -17  12  -1    1.17    0.17
 -17  12  -1    1.46    0.21
  12  17  -1    1.61    0.20
 -12 -17  -1    1.25    0.20
  12  17   1    0.98    0.17
 -17  12   1    1.37    0.21
 -17  12   1    1.49    0.17
 -12 -17   1    1.15    0.19
 -13 -17  -1    0.19    0.16
 -17  13  -1    0.39    0.13
 -17  13  -1    0.29    0.18
  13  17  -1    0.25    0.17
 -13 -17   1    0.58    0.16
 -17  13   1    0.32    0.13
 -17  13   1   -0.05    0.18
  13  17   1    0.20    0.17
  14  17  -1    0.42    0.15
 -17  14  -1    0.00    0.19
 -14 -17  -1    0.00    0.16
 -17  14  -1    0.22    0.13
 -17  14   1    0.14    0.18
 -14 -17   1    0.47    0.16
 -17  14   1    0.21    0.12
  14  17   1    0.24    0.17
 -17  15  -1    0.35    0.13
 -17  15  -1    0.06    0.18
 -15 -17  -1    0.31    0.17
  15  17  -1    0.37    0.15
  15  17   1    0.13    0.14
 -17  15   1    0.13    0.12
 -15 -17   1    0.31    0.16
 -17  15   1    0.30    0.18
  16  17  -1    0.31    0.18
 -16 -17  -1    0.12    0.16
 -17  16  -1    0.18    0.18
 -17  16   1    0.42    0.20
 -16 -17   1    0.19    0.16
 -17 -17  -1    0.37    0.17
  17  17  -1    0.22    0.15
 -17  17  -1    0.14    0.19
 -17 -17   1    0.05    0.16
 -17  17   1    0.26    0.21
 -16  18  -1    0.15    0.19
 -16  18   1    0.10    0.21
 -15  18  -1    0.36    0.20
 -18 -15  -1    0.56    0.17
 -15  18   1    0.38    0.19
 -18 -15   1    0.51    0.17
 -14  18  -1    0.64    0.22
  18  14  -1    0.65    0.18
 -14  18   1    0.75    0.22
 -18 -14   1    0.39    0.17
 -13  18  -1    0.52    0.21
 -18 -13  -1    0.86    0.18
  18  13  -1    1.07    0.19
 -18 -13  -1    0.70    0.14
  18  13   1    1.07    0.19
 -13  18   1    0.60    0.21
 -18 -13   1    0.74    0.16
 -18 -13   1    0.87    0.18
 -12  18  -1    0.33    0.20
 -18 -12  -1    0.12    0.16
  18  12  -1    0.23    0.14
 -18 -12  -1    0.24    0.12
  18  12   1    0.31    0.17
 -18 -12   1    0.15    0.12
 -18 -12   1    0.28    0.16
 -12  18   1    0.01    0.18
 -18 -11  -1    0.23    0.16
 -18 -11  -1    0.09    0.11
 -11  18  -1    0.30    0.19
  18  11  -1    0.16    0.17
 -18 -11   1    0.16    0.15
 -18 -11   1    0.32    0.12
 -11  18   1    0.28    0.18
  18  11   1    0.16    0.13
 -18 -10  -1    0.54    0.14
  18  10  -1    0.48    0.17
  18  10  -1    0.45    0.16
 -10  18  -1    0.26    0.19
 -18 -10  -1    0.46    0.17
 -18 -10  -1    0.52    0.13
 -18 -10   1    0.37    0.16
  18  10   1    0.26    0.14
 -18 -10   1    0.62    0.13
 -10  18   1    0.50    0.20
  18   9  -1    0.41    0.14
  -9  18  -1    0.36    0.20
  18   9  -1    0.58    0.14
 -18  -9  -1    0.29    0.15
 -18  -9  -1    0.44    0.16
 -18  -9  -1    0.41    0.13
 -18  -9   1    0.30    0.13
  18   9   1    0.45    0.17
  -9  18   1    0.53    0.20
 -18  -9   1    0.56    0.16
 -18  -9   1    0.59    0.13
  18   9   1    0.62    0.14
 -18  -8  -1    0.42    0.14
  18   8  -1    0.73    0.18
 -18  -8  -1    0.60    0.18
  -8  18  -1    0.49    0.19
 -18  -8  -1    0.89    0.13
  18   8  -1    0.51    0.14
 -18  -8   1    0.86    0.14
  18   8   1    0.52    0.14
 -18  -8   1    0.76    0.17
  -8  18   1    0.58    0.19
 -18  -8   1    0.58    0.15
  18   8   1    0.58    0.15
  18   7  -1    3.85    0.31
 -18  -7  -1    4.02    0.30
  -7  18  -1    3.98    0.34
 -18  -7  -1    4.09    0.31
 -18  -7  -1    4.26    0.34
 -18  -7   1    3.41    0.30
  18   7   1    4.01    0.30
  18   7   1    4.60    0.33
 -18  -7   1    4.40    0.30
 -18  -7   1    3.99    0.34
  18   6  -1    3.49    0.29
  -6  18  -1    3.00    0.31
 -18  -6  -1    4.23    0.28
 -18  -6  -1    3.69    0.31
 -18  -6  -1    3.58    0.29
  18   6  -1    3.55    0.28
  18   6   1    3.11    0.29
  18   6   1    3.48    0.28
 -18  -6   1    4.41    0.28
 -18  -6   1    3.59    0.29
  -6  18   1    3.64    0.32
 -18  -6   1    4.03    0.32
 -18  -5  -1    5.77    0.46
  -5  18  -1    5.10    0.45
 -18  -5  -1    7.13    0.43
 -18  -5  -1    5.52    0.43
  18   5  -1    5.74    0.41
  18   5  -1    7.47    0.45
  -5  18  -1    6.13    0.43
  18   5   1    6.18    0.44
 -18  -5   1    6.21    0.42
 -18  -5   1    6.68    0.46
  -5  18   1    5.35    0.45
 -18  -5   1    6.15    0.43
  -4  18  -1    3.86    0.36
  -4  18  -1    4.13    0.33
  18   4  -1    4.92    0.36
 -18  -4  -1    4.34    0.37
 -18  -4  -1    4.49    0.35
 -18  -4  -1    5.43    0.34
 -18  -4   1    4.61    0.35
  18   4   1    5.03    0.36
 -18  -4   1    4.42    0.36
 -18  -4   1    4.85    0.33
 -18  -3  -1    4.21    0.35
  -3  18  -1    4.97    0.34
  -3  18  -1    4.13    0.36
  18   3  -1    5.16    0.36
 -18  -3  -1    4.88    0.37
 -18  -3  -1    5.51    0.34
 -18  -3   1    4.24    0.37
  -3  18   1    4.01    0.34
  -3  18   1    3.92    0.37
 -18  -3   1    4.49    0.35
 -18  -3   1    4.94    0.34
  18   3   1    4.97    0.36
  18   2  -1    1.03    0.18
 -18  -2  -1    1.14    0.17
  -2  18  -1    1.33    0.18
  -2  18  -1    0.86    0.19
 -18  -2  -1    1.20    0.20
 -18  -2  -1    1.26    0.16
  -2  18   1    0.98    0.17
 -18  -2   1    1.22    0.18
 -18  -2   1    1.33    0.16
  18   2   1    1.36    0.19
  -2  18   1    1.05    0.20
 -18  -2   1    1.31    0.20
  -1  18  -1    0.71    0.16
  18   1  -1    0.64    0.14
 -18  -1  -1    0.65    0.17
 -18  -1  -1    0.64    0.12
 -18  -1  -1    0.65    0.15
 -18  -1   1    0.66    0.16
 -18  -1   1    0.73    0.17
  18   1   1    0.60    0.16
  -1  18   1    0.75    0.14
  -1  18   1    0.56    0.17
 -18  -1   1    0.57    0.11
  18   0  -1    7.24    0.49
   0  18  -1    7.26    0.47
 -18   0  -1    7.21    0.50
 -18   0  -1    7.57    0.48
 -18   0  -1    6.77    0.52
 -18   0   1    7.17    0.50
  18   0   1    7.06    0.49
 -18   0   1    6.46    0.51
   0  18   1    6.94    0.46
 -18   0   1    7.54    0.48
   1  18  -1    0.61    0.15
 -18   1  -1    0.67    0.17
  18  -1  -1    1.05    0.17
 -18   1  -1    1.02    0.18
 -18   1  -1    0.55    0.12
  -1 -18  -1    0.60    0.14
   1  18   1    0.58    0.13
 -18   1   1    0.53    0.17
  18  -1   1    0.90    0.17
 -18   1   1    0.80    0.12
 -18   1   1    0.71    0.17
  -2 -18  -1    1.12    0.16
  18  -2  -1    0.89    0.17
 -18   2  -1    1.24    0.19
   2  18  -1    1.26    0.18
 -18   2  -1    1.09    0.14
 -18   2  -1    1.09    0.18
 -18   2   1    1.11    0.14
   2  18   1    1.27    0.16
  -2 -18   1    1.05    0.15
 -18   2   1    1.16    0.19
 -18   2   1    1.33    0.18
  18  -2   1    1.07    0.17
 -18   3  -1    5.02    0.34
  18  -3  -1    4.49    0.36
 -18   3  -1    4.32    0.37
 -18   3  -1    4.57    0.36
   3  18  -1    4.48    0.33
  -3 -18  -1    4.37    0.36
 -18   3   1    4.78    0.35
 -18   3   1    5.41    0.34
 -18   3   1    4.80    0.37
  18  -3   1    4.27    0.35
  -3 -18   1    4.72    0.35
   4  18  -1    4.37    0.35
 -18   4  -1    4.97    0.33
 -18   4  -1    4.80    0.36
  -4 -18  -1    4.61    0.35
  18  -4  -1    4.22    0.34
   4  18  -1    3.89    0.33
 -18   4  -1    4.29    0.37
   4  18   1    4.04    0.33
  18  -4   1    4.79    0.34
  -4 -18   1    4.89    0.36
 -18   4   1    4.68    0.36
 -18   4   1    5.40    0.34
 -18   4   1    4.36    0.36
  -5 -18  -1    5.91    0.44
 -18   5  -1    6.35    0.43
 -18   5  -1    5.67    0.40
   5  18  -1    5.66    0.42
  18  -5  -1    6.47    0.43
 -18   5  -1    5.30    0.44
   5  18   1    5.63    0.42
  -5 -18   1    6.24    0.44
 -18   5   1    6.02    0.43
 -18   5   1    5.75    0.45
  18  -5   1    6.60    0.43
 -18   6  -1    3.47    0.32
 -18   6  -1    3.87    0.33
   6  18  -1    3.80    0.31
  -6 -18  -1    4.03    0.32
  18  -6  -1    3.87    0.31
 -18   6  -1    4.06    0.29
  -6 -18   1    3.81    0.32
 -18   6   1    3.98    0.29
  18  -6   1    3.71    0.31
   6  18   1    4.00    0.31
 -18   6   1    4.32    0.32
 -18   6   1    3.39    0.33
 -18   7  -1    4.84    0.30
  18  -7  -1    3.52    0.31
   7  18  -1    4.03    0.31
 -18   7  -1    3.85    0.32
  -7 -18  -1    3.88    0.33
 -18   7   1    3.91    0.29
 -18   7   1    3.78    0.33
  18  -7   1    3.72    0.31
   7  18   1    3.78    0.31
  -7 -18   1    3.97    0.32
 -18   8  -1    0.70    0.18
  -8 -18  -1    0.61    0.17
   8  18  -1    0.22    0.16
 -18   8  -1    0.84    0.14
 -18   8   1    0.88    0.14
   8  18   1    0.45    0.16
 -18   8   1    0.67    0.17
  -8 -18   1    0.79    0.17
 -18   9  -1    0.61    0.17
   9  18  -1    0.35    0.16
 -18   9  -1    0.65    0.14
  -9 -18  -1    0.44    0.15
 -18   9   1    0.53    0.12
   9  18   1    0.48    0.16
  -9 -18   1    0.41    0.16
 -18   9   1    0.14    0.18
  10  18  -1    0.57    0.17
 -18  10  -1    0.64    0.18
 -18  10  -1    0.61    0.12
 -10 -18  -1    0.34    0.17
 -10 -18   1    0.34    0.15
 -18  10   1    0.53    0.17
 -18  10   1    0.70    0.14
  10  18   1    0.49    0.17
 -18  11  -1    0.06    0.19
 -11 -18  -1    0.42    0.18
 -18  11  -1    0.35    0.13
  11  18  -1    0.03    0.16
 -18  11   1    0.24    0.13
  11  18   1    0.17    0.16
 -11 -18   1    0.22    0.17
 -18  11   1    0.13    0.18
 -18  12  -1    0.39    0.17
 -18  12  -1    0.18    0.13
  12  18  -1    0.35    0.14
 -12 -18  -1    0.55    0.17
 -12 -18   1    0.35    0.16
  12  18   1    0.20    0.17
 -18  12   1    0.31    0.13
 -18  12   1   -0.12    0.17
 -18  13  -1    0.86    0.16
  13  18  -1    0.72    0.16
 -18  13  -1    0.69    0.19
 -13 -18  -1    1.01    0.18
 -13 -18   1    0.80    0.18
 -18  13   1    0.78    0.15
  13  18   1    1.03    0.19
 -18  13   1    0.85    0.20
 -14 -18  -1    0.50    0.18
  14  18  -1    0.53    0.18
 -18  14  -1    0.83    0.22
 -18  14  -1    0.76    0.15
 -18  14   1    0.68    0.15
  14  18   1    0.97    0.19
 -14 -18   1    0.64    0.18
 -18  14   1    0.61    0.20
 -18  15  -1    0.60    0.19
  15  18  -1    0.42    0.18
 -18  15  -1    0.59    0.14
 -15 -18  -1    0.24    0.17
 -15 -18   1    0.29    0.17
 -18  15   1    0.44    0.19
 -18  15   1    0.59    0.14
 -18  16  -1   -0.09    0.12
 -18  16  -1    0.36    0.19
 -16 -18  -1   -0.03    0.16
  16  18  -1   -0.02    0.17
 -16 -18   1    0.18    0.16
 -18  16   1    0.07    0.20
 -15  19  -1    0.35    0.20
 -15  19   1    0.65    0.21
 -19 -15   1    0.56    0.17
 -14  19  -1    0.62    0.22
 -19 -14   1    0.08    0.15
 -14  19   1   -0.10    0.21
 -19 -13  -1    0.24    0.12
 -19 -13  -1    0.46    0.17
 -13  19  -1    0.04    0.21
 -19 -13   1    0.35    0.16
 -13  19   1    0.25    0.19
 -19 -13   1    0.27    0.14
 -19 -12  -1    0.22    0.12
 -12  19  -1    0.64    0.22
  19  12  -1    0.63    0.18
 -19 -12  -1    0.50    0.17
 -12  19   1    0.59    0.19
  19  12   1    0.69    0.18
 -19 -12   1    0.35    0.13
 -19 -11  -1    0.12    0.12
 -19 -11  -1    0.36    0.16
  19  11  -1    0.07    0.14
 -11  19  -1    0.38    0.20
 -19 -11   1   -0.03    0.16
  19  11   1    0.32    0.17
 -19 -11   1    0.19    0.12
 -11  19   1    0.38    0.20
 -10  19  -1    0.29    0.21
  19  10  -1    0.59    0.15
 -19 -10  -1    0.72    0.14
 -19 -10  -1    0.51    0.17
  19  10  -1    0.60    0.18
  19  10   1    0.48    0.15
 -19 -10   1    0.53    0.17
 -10  19   1    0.53    0.21
 -19 -10   1    0.50    0.11
 -19  -9  -1    0.23    0.14
  -9  19  -1    0.07    0.19
 -19  -9  -1    0.26    0.12
  19   9  -1    0.41    0.14
  19   9  -1    0.00    0.15
 -19  -9  -1    0.33    0.16
 -19  -9   1    0.23    0.15
 -19  -9   1    0.13    0.13
  -9  19   1    0.32    0.20
 -19  -9   1    0.40    0.13
  19   9   1    0.37    0.14
  19   9   1    0.53    0.18
  -8  19  -1    0.50    0.20
  19   8  -1    0.88    0.15
 -19  -8  -1    0.59    0.15
 -19  -8  -1    0.66    0.17
 -19  -8  -1    0.62    0.12
  19   8  -1    0.52    0.18
 -19  -8   1    1.03    0.14
 -19  -8   1    0.51    0.15
  19   8   1    0.90    0.15
 -19  -8   1    0.72    0.17
  19   8   1    0.64    0.15
  -8  19   1    0.47    0.20
 -19  -7  -1    2.44    0.24
  -7  19  -1    2.46    0.27
 -19  -7  -1    2.61    0.26
 -19  -7  -1    3.31    0.23
  19   7  -1    2.30    0.24
  19   7   1    2.88    0.27
 -19  -7   1    2.24    0.26
 -19  -7   1    2.42    0.23
 -19  -7   1    3.07    0.23
  19   7   1    1.90    0.23
  19   6  -1    0.39    0.14
  -6  19  -1    0.46    0.20
 -19  -6  -1    0.59    0.13
  19   6  -1    0.41    0.14
 -19  -6  -1    0.39    0.15
 -19  -6  -1    0.50    0.17
 -19  -6   1    0.52    0.15
  -6  19   1    0.40    0.21
 -19  -6   1    0.64    0.16
  19   6   1    0.44    0.14
 -19  -6   1    0.73    0.13
  19   6   1    0.34    0.13
  -5  19  -1    0.55    0.18
  19   5  -1    0.91    0.15
 -19  -5  -1    0.68    0.17
  19   5  -1    0.90    0.18
 -19  -5  -1    1.02    0.15
 -19  -5  -1    0.97    0.18
 -19  -5   1    1.01    0.17
 -19  -5   1    1.02    0.18
  19   5   1    0.83    0.16
  -5  19   1    0.85    0.19
  19   5   1    1.01    0.17
 -19  -5   1    0.91    0.13
 -19  -4  -1    0.64    0.18
  -4  19  -1    0.25    0.14
 -19  -4  -1    0.82    0.14
  -4  19  -1    0.26    0.16
 -19  -4  -1    0.56    0.16
  19   4  -1    0.44    0.17
 -19  -4   1    0.94    0.17
  -4  19   1    0.25    0.17
 -19  -4   1    0.56    0.14
 -19  -4   1    0.41    0.11
  19   4   1    0.45    0.17
  19   3  -1    0.46    0.16
 -19  -3  -1    0.16    0.12
 -19  -3  -1    0.16    0.15
  -3  19  -1    0.08    0.13
 -19  -3  -1    0.29    0.15
 -19  -3   1    0.39    0.12
  -3  19   1    0.09    0.18
 -19  -3   1   -0.01    0.14
  -3  19   1   -0.07    0.14
  19   3   1    0.01    0.15
 -19  -3   1    0.35    0.15
 -19  -2  -1    0.76    0.14
  19   2  -1    0.67    0.17
 -19  -2  -1    0.69    0.16
 -19  -2  -1    0.70    0.17
  -2  19  -1    0.46    0.16
  19   2   1    0.47    0.16
  -2  19   1    0.62    0.14
 -19  -2   1    0.41    0.16
 -19  -2   1    0.33    0.16
 -19  -2   1    0.77    0.14
 -19  -1  -1    0.82    0.12
 -19  -1  -1    0.75    0.17
 -19  -1  -1    0.87    0.18
  19   1  -1    0.81    0.17
  -1  19  -1    0.47    0.14
  -1  19   1    0.62    0.14
  19   1   1    0.73    0.17
 -19  -1   1    1.06    0.17
 -19  -1   1    0.63    0.12
 -19  -1   1    0.60    0.17
  19   0  -1    0.14    0.15
 -19   0  -1    0.06    0.15
   0  19  -1    0.03    0.13
 -19   0  -1    0.05    0.16
 -19   0  -1    0.24    0.12
  19   0   1    0.45    0.16
   0  19   1    0.09    0.14
 -19   0   1    0.07    0.16
 -19   0   1    0.28    0.15
 -19   0   1    0.22    0.12
 -19   1  -1    0.58    0.14
  19  -1  -1    0.94    0.17
 -19   1  -1    0.87    0.18
 -19   1  -1    0.86    0.18
   1  19  -1    0.52    0.16
  19  -1   1    0.67    0.17
 -19   1   1    0.77    0.12
 -19   1   1    0.82    0.18
 -19   1   1    1.01    0.18
 -19   2  -1    0.22    0.16
  19  -2  -1    0.58    0.16
 -19   2  -1    0.71    0.16
   2  19  -1    0.56    0.16
 -19   2  -1    0.76    0.12
 -19   2   1    0.26    0.17
 -19   2   1    0.29    0.15
  19  -2   1    0.30    0.15
 -19   2   1    0.62    0.12
   3  19  -1    0.21    0.14
  -3 -19  -1    0.04    0.13
  19  -3  -1    0.10    0.14
 -19   3  -1   -0.01    0.16
 -19   3  -1    0.04    0.15
 -19   3  -1   -0.02    0.10
  19  -3   1   -0.08    0.14
 -19   3   1   -0.01    0.15
 -19   3   1    0.13    0.15
  -3 -19   1    0.14    0.13
 -19   3   1    0.16    0.12
 -19   4  -1    0.63    0.19
 -19   4  -1    0.70    0.12
  -4 -19  -1    0.56    0.16
  19  -4  -1    0.63    0.16
 -19   4  -1    0.57    0.18
  19  -4   1    0.61    0.16
  -4 -19   1    0.55    0.14
 -19   4   1    0.45    0.16
 -19   4   1    0.48    0.17
 -19   4   1    0.86    0.14
  19  -5  -1    0.83    0.18
   5  19  -1    0.84    0.16
  -5 -19  -1    0.64    0.16
 -19   5  -1    1.02    0.18
 -19   5  -1    0.83    0.13
 -19   5  -1    0.93    0.18
  -5 -19   1    0.83    0.16
   5  19   1    0.66    0.15
  19  -5   1    0.88    0.16
 -19   5   1    0.78    0.18
 -19   5   1    0.89    0.15
 -19   5   1    0.81    0.19
 -19   6  -1    0.53    0.12
  19  -6  -1    0.30    0.14
 -19   6  -1    0.31    0.17
  -6 -19  -1    0.41    0.16
   6  19  -1    0.49    0.17
 -19   6  -1    0.37    0.18
  19  -6   1    0.57    0.17
   6  19   1    0.59    0.15
 -19   6   1    0.22    0.16
  -6 -19   1    0.38    0.15
 -19   6   1    0.69    0.17
 -19   6   1    0.38    0.11
   7  19  -1    2.29    0.26
  -7 -19  -1    2.69    0.27
 -19   7  -1    3.30    0.25
 -19   7  -1    2.99    0.27
  -7 -19   1    3.16    0.27
 -19   7   1    2.83    0.26
 -19   7   1    2.51    0.22
   7  19   1    2.71    0.26
 -19   8  -1    0.79    0.15
  -8 -19  -1    0.46    0.17
 -19   8  -1    1.00    0.19
   8  19  -1    0.85    0.17
 -19   8   1    0.76    0.19
   8  19   1    0.66    0.17
 -19   8   1    1.02    0.15
  -8 -19   1    0.48    0.17
 -19   9  -1    0.32    0.13
 -19   9  -1    0.13    0.17
  -9 -19  -1    0.30    0.17
   9  19  -1    0.44    0.16
   9  19   1    0.22    0.16
  -9 -19   1    0.47    0.16
 -19   9   1    0.23    0.16
 -19   9   1    0.25    0.11
  10  19  -1    0.69    0.18
 -10 -19  -1    0.67    0.17
 -19  10  -1    0.65    0.18
 -19  10  -1    0.69    0.12
 -10 -19   1    0.71    0.17
 -19  10   1    0.30    0.17
  10  19   1    0.76    0.18
 -19  10   1    0.74    0.15
  11  19  -1    0.17    0.16
 -11 -19  -1    0.41    0.18
 -19  11  -1   -0.11    0.17
 -19  11  -1    0.38    0.14
 -19  11   1    0.59    0.14
  11  19   1    0.09    0.17
 -11 -19   1    0.39    0.17
 -19  11   1    0.46    0.18
 -12 -19  -1    0.25    0.17
 -19  12  -1    0.57    0.14
  12  19  -1    0.31    0.17
 -19  12  -1    0.33    0.19
 -12 -19   1    0.35    0.16
 -19  12   1    0.41    0.18
  12  19   1    0.38    0.17
 -19  12   1    0.58    0.12
 -19  13  -1    0.12    0.13
 -19  13  -1    0.28    0.18
  13  19  -1    0.23    0.17
 -13 -19  -1    0.45    0.17
 -19  13   1    0.30    0.11
  13  19   1   -0.01    0.14
 -13 -19   1    0.14    0.16
 -19  13   1    0.15    0.18
 -14 -19  -1    0.17    0.16
 -19  14  -1    0.35    0.14
  14  19  -1    0.22    0.18
 -19  14  -1    0.11    0.19
 -19  14   1    0.16    0.13
 -14 -19   1    0.03    0.16
 -19  14   1   -0.05    0.18
 -19  15  -1    0.53    0.15
 -15 -19  -1    0.69    0.18
 -19  15  -1    0.48    0.20
 -15 -19   1    0.28    0.17
 -19  15   1    0.53    0.13
 -19  15   1    0.46    0.19
 -14  20  -1    0.44    0.23
 -14  20   1    0.19    0.22
 -20 -13  -1   -0.15    0.12
 -13  20  -1    0.02    0.21
 -20 -13   1    0.10    0.13
 -13  20   1    0.12    0.19
 -12  20  -1    0.11    0.21
 -20 -12  -1    0.49    0.13
 -20 -12   1    0.19    0.17
 -20 -12   1    0.31    0.13
 -12  20   1    0.57    0.20
 -11  20  -1    1.70    0.27
 -20 -11  -1    2.25    0.21
 -20 -11   1    1.73    0.20
 -11  20   1    1.48    0.26
  20  11   1    2.59    0.25
 -10  20  -1    0.55    0.22
 -20 -10  -1    0.44    0.14
  20  10  -1    0.80    0.16
 -20 -10  -1    0.50    0.18
 -20 -10   1    0.77    0.18
 -20 -10   1    0.73    0.14
 -10  20   1    0.26    0.21
  20  10   1    0.76    0.16
  -9  20  -1    0.79    0.22
  20   9  -1    0.58    0.16
 -20  -9  -1    0.70    0.16
 -20  -9  -1    0.86    0.15
 -20  -9  -1    0.93    0.18
  20   9   1    1.22    0.19
  -9  20   1    0.69    0.22
 -20  -9   1    0.72    0.14
 -20  -8  -1    2.21    0.23
  20   8  -1    3.19    0.26
 -20  -8  -1    2.15    0.25
  20   8  -1    2.26    0.23
 -20  -8  -1    2.37    0.22
  -8  20  -1    2.15    0.27
 -20  -8   1    2.25    0.23
 -20  -8   1    2.41    0.25
  20   8   1    2.67    0.23
  20   8   1    2.20    0.22
 -20  -8   1    2.58    0.22
  -8  20   1    2.05    0.27
 -20  -7  -1    0.61    0.14
 -20  -7  -1    0.70    0.17
 -20  -7  -1    0.39    0.15
  20   7  -1    0.30    0.16
  -7  20  -1    0.75    0.22
  20   7  -1    0.44    0.15
 -20  -7   1    0.53    0.14
 -20  -7   1    0.67    0.17
  20   7   1    0.51    0.16
  20   7   1    0.90    0.18
  -7  20   1    0.42    0.20
 -20  -7   1    0.43    0.15
  20   6  -1    1.13    0.19
  20   6  -1    0.93    0.16
 -20  -6  -1    0.81    0.17
 -20  -6  -1    0.70    0.18
  -6  20  -1    1.10    0.22
 -20  -6  -1    1.21    0.16
 -20  -6   1    1.01    0.17
 -20  -6   1    0.74    0.18
  20   6   1    1.09    0.19
 -20  -6   1    0.95    0.13
  -6  20   1    0.91    0.23
  20   6   1    0.65    0.15
 -20  -5  -1    0.83    0.14
  20   5  -1    0.45    0.17
 -20  -5  -1    0.55    0.16
 -20  -5  -1    0.66    0.17
  20   5  -1    0.54    0.14
 -20  -5   1    0.63    0.16
  -5  20   1    0.52    0.19
 -20  -5   1    0.70    0.12
  20   5   1    0.61    0.14
 -20  -5   1    0.21    0.17
  20   5   1    0.67    0.15
  20   4  -1    0.81    0.18
  -4  20  -1    0.73    0.16
 -20  -4  -1    0.53    0.17
 -20  -4  -1    0.74    0.14
 -20  -4  -1    0.72    0.15
 -20  -4   1    0.79    0.12
 -20  -4   1    0.93    0.17
 -20  -4   1    0.48    0.16
  20   4   1    0.77    0.15
 -20  -3  -1   -0.08    0.16
  20   3  -1    0.15    0.16
  -3  20  -1    0.12    0.14
 -20  -3  -1    0.02    0.12
 -20  -3  -1   -0.08    0.14
 -20  -3   1    0.22    0.15
 -20  -3   1    0.16    0.10
 -20  -3   1    0.00    0.13
  20   3   1    0.20    0.16
 -20  -2  -1    2.43    0.20
 -20  -2  -1    2.24    0.23
 -20  -2  -1    1.78    0.24
  20   2  -1    2.03    0.22
  -2  20  -1    2.04    0.22
 -20  -2   1    2.38    0.24
  -2  20   1    2.23    0.21
 -20  -2   1    2.46    0.21
 -20  -2   1    2.14    0.22
  20   2   1    2.17    0.22
 -20  -1  -1    1.41    0.19
  20   1  -1    1.29    0.19
 -20  -1  -1    1.33    0.16
  -1  20  -1    0.87    0.18
 -20  -1  -1    1.04    0.20
 -20  -1   1    1.15    0.19
 -20  -1   1    1.00    0.14
 -20  -1   1    1.23    0.19
  20   1   1    1.33    0.20
  -1  20   1    1.13    0.18
 -20   0  -1    5.81    0.39
   0  20  -1    4.87    0.40
 -20   0  -1    5.47    0.41
 -20   0   1    6.57    0.40
  20   0   1    5.89    0.42
 -20   0   1    5.50    0.41
 -20   0   1    5.40    0.43
   1  20  -1    1.27    0.17
 -20   1  -1    1.47    0.17
  20  -1  -1    1.39    0.20
 -20   1  -1    1.15    0.18
 -20   1  -1    1.06    0.20
  20  -1   1    1.37    0.17
 -20   1   1    1.08    0.19
 -20   1   1    1.06    0.20
 -20   1   1    1.19    0.14
 -20   2  -1    2.60    0.24
  20  -2  -1    2.38    0.24
 -20   2  -1    2.22    0.25
 -20   2  -1    2.51    0.21
  20  -2   1    2.50    0.25
 -20   2   1    2.16    0.25
 -20   2   1    2.31    0.20
 -20   2   1    2.21    0.23
 -20   3  -1    0.02    0.10
 -20   3  -1   -0.04    0.16
 -20   3  -1   -0.06    0.15
  20  -3  -1    0.03    0.15
  20  -3   1    0.07    0.15
 -20   3   1    0.07    0.12
 -20   3   1    0.05    0.16
 -20   3   1   -0.04    0.15
  20  -4  -1    0.69    0.17
 -20   4  -1    0.71    0.20
 -20   4  -1    1.06    0.14
 -20   4  -1    1.05    0.19
 -20   4   1    0.68    0.19
 -20   4   1    0.72    0.18
  20  -4   1    1.13    0.18
 -20   4   1    1.39    0.16
  20  -5  -1    0.26    0.17
  -5 -20  -1    0.62    0.16
 -20   5  -1    0.70    0.17
 -20   5  -1    0.64    0.12
 -20   5  -1    0.47    0.17
  -5 -20   1    0.68    0.17
 -20   5   1    0.24    0.17
 -20   5   1    0.46    0.14
  20  -5   1    0.39    0.17
 -20   5   1    0.46    0.17
  20  -6  -1    0.75    0.16
 -20   6  -1    1.04    0.16
 -20   6  -1    1.06    0.19
  -6 -20  -1    0.89    0.18
  -6 -20   1    1.04    0.18
 -20   6   1    0.96    0.15
 -20   6   1    0.81    0.19
  20  -6   1    0.89    0.17
  -7 -20  -1    0.45    0.17
   7  20  -1    0.51    0.16
 -20   7  -1    0.98    0.15
 -20   7  -1    0.39    0.19
  -7 -20   1    0.44    0.17
 -20   7   1    0.57    0.12
 -20   7   1    0.50    0.18
   7  20   1    0.51    0.16
 -20   8  -1    2.63    0.26
   8  20  -1    1.97    0.25
 -20   8  -1    2.48    0.22
  -8 -20  -1    2.60    0.26
   8  20   1    2.25    0.25
 -20   8   1    2.37    0.26
  -8 -20   1    2.87    0.26
 -20   8   1    3.12    0.24
 -20   9  -1    1.49    0.16
 -20   9  -1    0.88    0.19
  -9 -20  -1    0.92    0.19
   9  20  -1    0.58    0.18
   9  20   1    0.87    0.18
 -20   9   1    0.62    0.13
 -20   9   1    0.79    0.19
  -9 -20   1    0.85    0.17
 -20  10  -1    0.46    0.18
  10  20  -1    0.47    0.18
 -10 -20  -1    0.81    0.18
 -20  10  -1    0.59    0.13
  10  20   1    0.55    0.18
 -20  10   1    0.66    0.18
 -10 -20   1    0.43    0.18
 -20  10   1    0.74    0.15
 -20  11  -1    2.32    0.20
  11  20  -1    1.47    0.22
 -20  11  -1    1.48    0.22
  11  20   1    1.76    0.22
 -20  11   1    1.77    0.23
 -20  11   1    1.68    0.18
 -11 -20   1    1.26    0.21
  12  20  -1    0.39    0.18
 -20  12  -1    0.51    0.18
 -20  12  -1    0.45    0.14
 -12 -20  -1    0.29    0.18
 -12 -20   1    0.37    0.17
  12  20   1    0.28    0.18
 -20  12   1    0.35    0.19
  13  20  -1   -0.46    0.16
 -20  13  -1    0.08    0.18
 -20  13  -1    0.32    0.14
 -13 -20  -1    0.50    0.17
 -13 -20   1    0.41    0.17
 -20  13   1    0.52    0.19
 -20  13   1    0.09    0.13
 -20  14  -1    0.27    0.19
 -14 -20  -1    0.33    0.18
  14  20  -1    0.23    0.18
 -20  14  -1    0.67    0.15
 -14 -20   1    0.35    0.17
 -20  14   1    0.40    0.19
 -20  14   1    0.39    0.14
 -21 -12  -1    0.49    0.14
 -12  21  -1    0.50    0.23
 -12  21   1    1.01    0.22
 -21 -12   1    0.79    0.15
 -21 -12   1    0.24    0.17
 -11  21  -1    0.50    0.23
 -21 -11  -1    0.88    0.19
 -21 -11  -1    0.83    0.15
 -11  21   1    0.50    0.23
 -21 -11   1    1.19    0.16
 -21 -11   1    0.67    0.18
 -10  21  -1    0.43    0.22
 -21 -10  -1    0.35    0.14
 -21 -10   1    0.63    0.17
 -10  21   1    0.14    0.22
 -21 -10   1    0.68    0.14
  -9  21  -1    0.15    0.21
  21   9  -1    0.14    0.15
 -21  -9  -1    0.02    0.16
  21   9  -1    0.30    0.18
 -21  -9  -1    0.44    0.12
 -21  -9   1    0.38    0.17
  -9  21   1    0.38    0.23
 -21  -9   1    0.31    0.13
  -8  21  -1    0.47    0.23
  21   8  -1    0.53    0.18
  21   8  -1    0.52    0.15
 -21  -8  -1    0.57    0.14
 -21  -8  -1    0.44    0.16
 -21  -8  -1    0.36    0.17
  -8  21   1    0.50    0.21
  21   8   1    0.66    0.15
 -21  -8   1    0.34    0.13
  21   8   1    0.34    0.17
 -21  -7  -1    0.47    0.17
  21   7  -1    0.26    0.15
  21   7  -1    0.20    0.14
 -21  -7  -1    0.35    0.13
 -21  -7  -1    0.46    0.15
 -21  -7   1    0.30    0.11
 -21  -7   1    0.05    0.15
  21   7   1    0.07    0.14
  -7  21   1    0.64    0.23
  21   7   1    0.28    0.18
 -21  -7   1    0.32    0.17
  21   6  -1    0.15    0.17
 -21  -6  -1    0.26    0.16
 -21  -6  -1    0.15    0.16
  21   6  -1    0.09    0.16
 -21  -6  -1    0.29    0.13
  21   6   1    0.25    0.14
 -21  -6   1    0.29    0.13
 -21  -6   1    0.08    0.15
  21   6   1   -0.06    0.17
 -21  -6   1    0.13    0.16
  21   5  -1    0.41    0.16
 -21  -5  -1    0.34    0.13
 -21  -5  -1    0.24    0.17
 -21  -5  -1    0.38    0.14
  21   5  -1    0.25    0.17
  21   5   1    0.47    0.15
 -21  -5   1    0.45    0.15
  21   5   1    0.28    0.16
 -21  -5   1    0.39    0.13
 -21  -5   1    0.31    0.16
 -21  -4  -1    0.77    0.14
 -21  -4  -1    0.55    0.17
  21   4  -1    0.57    0.18
 -21  -4  -1    0.55    0.17
  21   4  -1    0.70    0.15
  21   4   1    0.58    0.15
 -21  -4   1    0.54    0.17
 -21  -4   1    0.70    0.17
 -21  -4   1    0.67    0.12
 -21  -3  -1    0.54    0.17
 -21  -3  -1    0.15    0.16
  -3  21  -1    0.29    0.17
  21   3  -1    0.73    0.18
 -21  -3  -1    0.50    0.14
 -21  -3   1    0.21    0.16
  21   3   1    0.19    0.14
 -21  -3   1    0.73    0.17
 -21  -3   1    0.35    0.11
  -2  21  -1    1.00    0.17
  21   2  -1    1.00    0.17
 -21  -2  -1    0.80    0.17
 -21  -2  -1    0.77    0.20
 -21  -2  -1    0.91    0.14
  21   2   1    0.94    0.19
 -21  -2   1    1.34    0.19
 -21  -2   1    1.17    0.17
 -21  -2   1    1.19    0.16
  -1  21  -1    0.09    0.16
  21   1  -1    0.27    0.17
 -21  -1  -1    0.17    0.18
 -21  -1  -1    0.16    0.15
 -21  -1  -1    0.20    0.13
  21   1   1    0.28    0.17
 -21  -1   1    0.13    0.10
 -21  -1   1    0.31    0.15
 -21  -1   1    0.02    0.15
 -21   0  -1    0.10    0.16
 -21   0  -1    0.09    0.10
  21   0  -1    0.30    0.16
 -21   0  -1    0.15    0.15
 -21   0   1    0.10    0.17
  21   0   1    0.11    0.16
 -21   0   1    0.12    0.15
 -21   0   1    0.04    0.12
 -21   1  -1    0.17    0.13
 -21   1  -1    0.05    0.15
 -21   1  -1    0.22    0.15
  21  -1  -1    0.08    0.16
 -21   1   1    0.09    0.16
  21  -1   1    0.15    0.16
 -21   1   1    0.11    0.16
 -21   1   1    0.41    0.11
  21  -2  -1    0.90    0.18
 -21   2  -1    0.89    0.20
 -21   2  -1    1.07    0.18
 -21   2  -1    1.08    0.16
 -21   2   1    1.03    0.20
  21  -2   1    0.77    0.18
 -21   2   1    1.05    0.15
 -21   2   1    0.94    0.18
  21  -3  -1    0.44    0.17
 -21   3  -1    0.15    0.16
 -21   3  -1    0.15    0.17
 -21   3  -1    0.60    0.12
 -21   3   1    0.35    0.16
 -21   3   1    0.26    0.16
 -21   3   1    0.52    0.13
  21  -3   1   -0.05    0.16
 -21   4  -1    0.33    0.18
 -21   4  -1    0.66    0.13
 -21   4  -1    0.58    0.18
  21  -4  -1    0.58    0.17
 -21   4   1    0.54    0.17
  21  -4   1    0.27    0.19
 -21   4   1    0.88    0.14
 -21   4   1    0.65    0.18
 -21   5  -1    0.34    0.13
  21  -5  -1    0.25    0.18
 -21   5  -1    0.36    0.17
 -21   5  -1    0.33    0.17
  21  -5   1    0.06    0.15
 -21   5   1    0.45    0.17
 -21   5   1    0.11    0.17
 -21   5   1    0.46    0.13
 -21   6  -1    0.18    0.13
 -21   6  -1    0.45    0.17
 -21   6   1   -0.06    0.16
 -21   6   1    0.19    0.13
  -7 -21  -1    0.16    0.16
 -21   7  -1    0.38    0.14
 -21   7  -1    0.51    0.17
 -21   7   1    0.27    0.17
 -21   7   1    0.23    0.11
  -7 -21   1    0.18    0.16
  -8 -21  -1    0.49    0.18
 -21   8  -1    0.40    0.19
 -21   8  -1    0.60    0.13
  -8 -21   1    0.33    0.17
 -21   8   1    0.41    0.18
 -21   8   1    0.64    0.14
   9  21  -1   -0.04    0.16
 -21   9  -1    0.82    0.15
  -9 -21  -1    0.25    0.16
 -21   9  -1    0.38    0.18
 -21   9   1    0.31    0.13
 -21   9   1    0.15    0.17
  -9 -21   1    0.28    0.17
   9  21   1    0.25    0.17
 -21  10  -1    0.59    0.13
  10  21  -1    0.24    0.17
 -10 -21  -1    0.42    0.19
 -21  10  -1    0.44    0.18
 -21  10   1    0.48    0.18
  10  21   1    0.23    0.17
 -10 -21   1    0.39    0.18
 -21  10   1    0.75    0.15
 -11 -21  -1    0.71    0.18
 -21  11  -1    0.89    0.16
  11  21  -1    0.99    0.20
 -21  11  -1    1.07    0.20
 -21  11   1    0.98    0.14
 -11 -21   1    0.99    0.19
 -21  11   1    1.05    0.20
  11  21   1    0.54    0.19
 -12 -21  -1    0.42    0.18
 -21  12  -1    0.86    0.16
 -21  12  -1    0.37    0.19
 -12 -21   1    0.48    0.19
 -21  12   1    0.83    0.20
  12  21   1    0.52    0.16
 -21  12   1    0.97    0.16
 -22 -11  -1    0.54    0.14
 -11  22  -1    0.35    0.23
 -22 -11   1    0.39    0.14
  22  11   1    0.74    0.19
 -11  22   1    0.29    0.23
 -10  22  -1    0.10    0.24
 -22 -10  -1    0.23    0.14
 -22 -10   1    0.16    0.13
 -10  22   1    0.25    0.22
 -22  -9  -1    0.46    0.14
  -9  22   1    0.41    0.22
 -22  -9   1    0.57    0.14
 -22  -8  -1    0.35    0.14
  22   8  -1    0.29    0.15
  22   8   1    0.23    0.14
 -22  -8   1    0.45    0.17
 -22  -8   1    0.16    0.11
 -22  -7  -1    0.48    0.14
  22   7  -1    0.44    0.15
 -22  -7  -1    0.29    0.17
  22   7  -1    0.22    0.15
 -22  -7  -1    0.19    0.16
 -22  -7   1    0.19    0.13
 -22  -7   1    0.31    0.17
  22   7   1    0.44    0.18
 -22  -7   1    0.29    0.14
  22   7   1    0.23    0.16
 -22  -6  -1    2.02    0.20
 -22  -6  -1    1.60    0.20
 -22  -6  -1    1.37    0.22
  22   6  -1    1.63    0.20
  22   6  -1    1.67    0.20
 -22  -6   1    2.30    0.20
 -22  -6   1    1.47    0.20
  22   6   1    1.86    0.23
 -22  -6   1    1.44    0.21
  22   5  -1    1.01    0.19
 -22  -5  -1    0.59    0.18
  22   5  -1    0.62    0.16
 -22  -5  -1    0.82    0.15
 -22  -5  -1    0.60    0.18
 -22  -5   1    0.89    0.15
  22   5   1    0.46    0.15
  22   5   1    0.83    0.19
 -22  -5   1    0.39    0.17
 -22  -5   1    0.73    0.18
  22   4  -1    0.40    0.15
 -22  -4  -1    0.51    0.16
 -22  -4  -1    0.56    0.17
 -22  -4  -1    0.63    0.14
  22   4  -1    0.75    0.18
 -22  -4   1    0.55    0.15
  22   4   1    0.80    0.19
 -22  -4   1    0.63    0.14
  -3  22  -1    4.48    0.34
 -22  -3  -1    4.64    0.32
 -22  -3  -1    3.97    0.35
 -22  -3  -1    3.79    0.33
  22   3   1    4.91    0.35
 -22  -3   1    4.02    0.30
 -22  -3   1    3.72    0.35
 -22  -2  -1    0.30    0.11
 -22  -2  -1    0.00    0.17
  22   2  -1    0.28    0.17
 -22  -2  -1   -0.09    0.15
  22   2   1    0.27    0.17
 -22  -2   1    0.33    0.16
 -22  -2   1    0.24    0.13
 -22  -1  -1    0.59    0.17
 -22  -1  -1    0.51    0.14
  22   1  -1    0.58    0.18
 -22  -1  -1    0.31    0.17
  22   1   1    0.26    0.17
 -22  -1   1    0.50    0.12
 -22  -1   1    0.47    0.16
 -22   0  -1    0.83    0.18
 -22   0  -1    1.04    0.14
 -22   0  -1    1.02    0.19
  22   0  -1    0.96    0.17
 -22   0   1    1.01    0.21
  22   0   1    1.19    0.20
 -22   0   1    1.08    0.18
 -22   0   1    1.22    0.16
 -22   1  -1    0.45    0.17
 -22   1  -1    0.54    0.14
 -22   1  -1    0.63    0.19
  22  -1  -1    0.40    0.18
  22  -1   1    0.15    0.17
 -22   1   1    0.50    0.17
 -22   1   1    0.38    0.16
 -22   1   1    0.31    0.11
 -22   2  -1    0.17    0.16
 -22   2  -1    0.18    0.16
  22  -2  -1   -0.02    0.16
 -22   2  -1    0.06    0.13
 -22   2   1    0.00    0.16
  22  -2   1   -0.03    0.16
 -22   2   1    0.13    0.13
 -22   3  -1    5.47    0.36
  22  -3  -1    4.20    0.37
  22  -3   1    4.33    0.37
 -22   3   1    5.76    0.36
 -22   3   1    4.04    0.39
 -22   4  -1    0.54    0.15
 -22   4  -1    0.45    0.18
  22  -4  -1    0.40    0.17
 -22   4   1    0.77    0.19
 -22   4   1    0.75    0.14
  22  -4   1    0.34    0.17
 -22   4   1    0.36    0.17
  22  -5  -1    0.42    0.17
 -22   5  -1    0.47    0.19
 -22   5  -1    0.94    0.15
 -22   5   1    0.53    0.17
 -22   5   1    0.82    0.15
  22  -5   1    0.52    0.17
 -22   6  -1    1.76    0.23
 -22   6  -1    2.30    0.22
 -22   6   1    1.89    0.23
 -22   6   1    2.29    0.21
 -22   7  -1    0.45    0.18
 -22   7  -1    0.31    0.14
 -22   7   1    0.31    0.12
 -22   7   1    0.29    0.17
 -22   8  -1    0.29    0.18
 -22   8  -1    0.44    0.12
 -22   8   1    0.41    0.18
 -22   8   1    0.72    0.15
 -22   9  -1    0.14    0.18
 -22   9  -1    0.66    0.15
  -9 -22  -1    0.07    0.18
 -22   9   1    0.37    0.18
  -9 -22   1    0.32    0.16
 -22  10  -1    0.07    0.18
 -22  10  -1    0.18    0.11
 -10 -22  -1    0.27    0.16
 -22  10   1    0.23    0.14
 -10 -22   1    0.26    0.16
 -22  10   1    0.02    0.17
 -11 -22  -1    0.13    0.19
 -22  11  -1    0.64    0.15
 -22  11  -1    0.22    0.18
 -22  11   1    0.53    0.14
 -11 -22   1    0.41    0.18
 -22  11   1    0.49    0.19
  23   8  -1    0.07    0.17
 -23  -8   1    0.40    0.14
  23   7  -1    0.34    0.18
 -23  -7  -1    0.35    0.17
 -23  -7  -1    0.41    0.14
  23   7  -1    0.45    0.15
 -23  -7   1    0.55    0.14
  23   6  -1    0.30    0.15
 -23  -6  -1    0.28    0.17
 -23  -6  -1    0.30    0.14
  23   6  -1    0.26    0.18
  23   6   1    0.09    0.15
 -23  -6   1    0.77    0.15
 -23  -6   1    0.24    0.16
 -23  -5  -1    0.39    0.14
  23   5  -1    0.37    0.15
 -23  -5  -1    0.21    0.15
  23   5  -1    0.54    0.19
 -23  -5   1    0.53    0.16
 -23  -5   1    0.42    0.14
  23   5   1    0.29    0.15
  23   5   1    0.80    0.19
 -23  -4  -1    1.39    0.17
  23   4  -1    1.07    0.18
  23   4  -1    0.42    0.16
 -23  -4  -1    0.81    0.19
 -23  -4   1    0.77    0.19
 -23  -4   1    1.10    0.16
  23   4   1    0.91    0.20
 -23  -4   1    1.13    0.19
  23   3  -1    0.62    0.17
 -23  -3  -1    1.40    0.17
 -23  -3  -1    1.00    0.19
 -23  -3   1    1.11    0.14
 -23  -3   1    0.97    0.18
  23   3   1    1.04    0.20
 -23  -2  -1    0.79    0.17
  23   2  -1    0.60    0.19
 -23  -2  -1    0.76    0.13
 -23  -2   1    1.06    0.15
  23   2   1    0.64    0.19
 -23  -2   1    0.46    0.18
 -23  -2   1    0.40    0.18
  23   1  -1    1.77    0.23
 -23  -1  -1    1.50    0.21
 -23  -1  -1    2.01    0.19
 -23  -1   1    1.33    0.20
 -23  -1   1    2.05    0.19
  23   1   1    1.22    0.19
 -23   0  -1    0.02    0.18
 -23   0  -1    0.52    0.12
  23   0  -1    0.80    0.19
 -23   0  -1    0.54    0.19
 -23   0   1    0.92    0.15
 -23   0   1    0.31    0.16
  23   0   1    0.48    0.18
 -23   1  -1    1.70    0.17
  23  -1  -1    1.42    0.22
 -23   1  -1    1.26    0.21
 -23   1   1    1.44    0.22
 -23   1   1    1.38    0.20
 -23   1   1    1.61    0.17
  23  -1   1    1.51    0.22
 -23   2  -1    0.96    0.16
 -23   2  -1    0.66    0.19
  23  -2  -1    0.57    0.19
 -23   2  -1    0.70    0.19
  23  -2   1    0.60    0.19
 -23   2   1    0.57    0.14
 -23   2   1    0.90    0.18
  23  -3  -1    0.74    0.20
 -23   3  -1    0.93    0.21
 -23   3  -1    0.76    0.19
 -23   3  -1    1.49    0.17
 -23   3   1    0.91    0.19
 -23   3   1    1.46    0.17
  23  -3   1    0.78    0.20
 -23   3   1    0.79    0.19
 -23   4  -1    1.38    0.17
  23  -4  -1    0.75    0.21
 -23   4  -1    0.81    0.20
  23  -4   1    0.79    0.19
 -23   4   1    1.16    0.21
 -23   4   1    1.32    0.17
 -23   4   1    0.72    0.19
 -23   5  -1    0.69    0.15
 -23   5  -1    0.24    0.18
 -23   5   1    0.31    0.14
 -23   5   1    0.26    0.17
 -23   6  -1   -0.15    0.16
 -23   6  -1    0.63    0.15
 -23   6   1    0.57    0.15
 -23   6   1    0.30    0.17
 -23   7  -1    0.39    0.12
 -23   7  -1    0.49    0.18
 -23   7   1    0.44    0.12
 -23   7   1    0.45    0.18
 -23   8  -1    0.46    0.13
 -23   8  -1    0.21    0.18
 -23   8   1    0.23    0.18
 -23   8   1    0.36    0.14
  24   5  -1    0.45    0.19
 -24  -5  -1    0.67    0.17
 -24  -5   1    0.57    0.18
  24   5   1    0.66    0.16
 -24  -4  -1    0.47    0.16
  24   4  -1    0.57    0.16
  24   4  -1    0.23    0.15
 -24  -4   1    0.61    0.16
 -24  -4   1    0.29    0.18
  24   4   1    0.23    0.15
 -24  -3  -1    0.49    0.17
  24   3  -1    0.08    0.15
  24   3  -1    0.37    0.19
  24   3   1    0.56    0.16
 -24  -3   1    0.37    0.12
 -24  -3   1    0.20    0.16
 -24  -2  -1    1.09    0.19
  24   2  -1    1.21    0.21
 -24  -2   1    1.24    0.16
 -24  -2   1    0.48    0.17
  24   2   1    0.89    0.18
 -24  -1  -1    0.08    0.16
  24   1  -1    0.06    0.18
 -24  -1   1   -0.10    0.16
  24   1   1   -0.16    0.18
 -24  -1   1    0.10    0.13
 -24   0  -1    0.07    0.16
  24   0  -1   -0.21    0.18
  24   0   1   -0.08    0.18
 -24   0   1    0.19    0.14
 -24   0   1    0.10    0.16
  24  -1  -1    0.38    0.19
 -24   1  -1    0.34    0.18
 -24   1  -1    0.14    0.17
 -24   1   1    0.19    0.17
  24  -1   1    0.22    0.19
 -24   1   1    0.30    0.17
 -24   2  -1    0.78    0.20
  24  -2  -1    0.73    0.20
 -24   2   1    1.14    0.15
  24  -2   1    1.08    0.21
 -24   2   1    1.04    0.19
 -24   3  -1    0.48    0.18
  24  -3  -1    0.52    0.19
 -24   3  -1    0.41    0.18
 -24   3   1    0.48    0.14
 -24   3   1    0.42    0.17
  24  -3   1    0.08    0.18
 -24   3   1    0.67    0.19
 -24   4  -1    0.53    0.18
 -24   4   1    0.67    0.15
 -24   4   1    0.48    0.17
 -24   5  -1    0.48    0.18
 -24   5   1    0.45    0.18
   0   0  -2    0.00    0.01
   0   0  -2    0.07    0.19
   0   0  -2    0.03    0.01
   0   0  -2    0.01    0.13
   0   0   2    0.00    0.01
   0   0   2    0.18    0.15
   0   0   2    0.01    0.02
   0   0   2    0.07    0.18
   0   1  -2    0.31    0.24
  -1   0  -2    0.29    0.22
   1   0  -2   -0.06    0.24
   1   0  -2    0.25    0.22
  -1   0  -2    0.26    0.03
   0   1  -2    0.21    0.31
   0  -1  -2    0.25    0.02
  -1   0  -2    0.21    0.02
   0   1  -2    0.24    0.03
   0  -1  -2    0.30    0.26
   1   0  -2    0.23    0.02
  -1   0  -2    0.31    0.31
   0   1  -2    0.32    0.03
   0  -1  -2    0.51    0.21
  -1   0   2    0.34    0.03
   0   1   2    0.39    0.03
   1   0   2    0.30    0.03
   0  -1   2    0.29    0.03
   0  -1   2    0.16    0.24
   1   0   2    0.18    0.26
   0   1   2    0.09    0.15
  -1   0   2    0.30    0.03
  -1   0   2    0.36    0.04
  -1   0   2   -0.02    0.18
  -1   0   2    0.29    0.20
   0   1   2    0.33    0.03
   1   0   2    0.07    0.17
   0   1   2    0.22    0.21
   0  -1   2    0.26    0.19
  -1   1  -2   28.61    2.51
  -1   1  -2   26.16    2.62
  -1  -1  -2   25.42    2.54
   1  -1  -2   30.24    2.65
   1   1  -2   29.51    2.51
   1  -1  -2   30.28    2.51
   1   1  -2   30.54    2.66
  -1  -1  -2   24.45    2.45
  -1  -1   2   28.87    2.62
   1  -1   2   28.23    2.63
  -1   1   2   31.12    2.64
   1   1   2   28.75    2.57
   1  -1   2   29.84    2.51
  -1   1   2   27.42    2.49
   1   1   2   28.51    2.47
  -1  -1   2   30.66    2.51
  -2  -1  -2    0.29    0.34
  -2  -1  -2    0.42    0.04
   1  -2  -2    0.11    0.24
  -1   2  -2    0.45    0.33
   2   1  -2    0.39    0.48
   1  -2  -2    0.55    0.23
  -1   2  -2    0.37    0.04
  -1   2  -2    0.50    0.04
  -1   2  -2    0.52    0.05
   1  -2  -2    0.41    0.28
   2   1  -2    0.51    0.30
   2   1  -2    0.42    0.04
   1  -2  -2    0.17    0.20
  -1   2  -2   -0.20    0.38
   2   1  -2    0.38    0.05
  -2  -1  -2    0.37    0.26
  -2  -1   2    0.37    0.04
  -1   2   2    0.56    0.05
  -1   2   2    0.40    0.04
  -2  -1   2    0.47    0.04
  -1   2   2    0.41    0.05
   1  -2   2    0.13    0.26
  -2  -1   2    0.51    0.06
  -1   2   2    0.38    0.04
   2   1   2    0.75    0.32
   1  -2   2    0.13    0.37
   2   1   2    0.62    0.06
   2   1   2    0.64    0.40
   2   0  -2   10.57    1.24
   0   2  -2    9.93    1.06
  -2   0  -2   10.36    1.00
   0   2  -2    7.18    0.49
   2   0  -2    9.45    0.98
  -2   0  -2    7.01    0.49
  -2   0  -2    8.78    1.18
   0  -2  -2   10.57    0.95
   0   2  -2    9.17    0.87
   0   2  -2    7.85    0.47
   2   0   2    9.27    0.96
   0  -2   2    9.49    1.00
   2   0   2    7.93    1.09
   0   2   2    9.24    0.81
   2   0   2    7.93    0.48
   0  -2   2    9.28    0.86
   0   2   2    7.88    0.49
  -2   0   2   10.38    1.00
   0  -2   2    7.75    0.51
  -2   0   2    6.85    0.49
  -2   0   2    7.21    0.49
   0   2   2    8.80    0.90
  -2   0   2    7.39    0.51
  -2   0   2    9.96    1.23
   0   2   2    7.57    0.48
  -1  -2  -2    0.36    0.04
   1   2  -2    0.18    0.25
  -1  -2  -2    0.15    0.18
  -2   1  -2    0.55    0.05
   1   2  -2    0.49    0.05
   2  -1  -2    0.47    0.33
   1   2  -2    0.41    0.34
   2  -1  -2    0.23    0.40
  -2   1  -2    0.37    0.04
  -1  -2  -2    0.39    0.27
  -2   1  -2    0.20    0.47
  -2   1  -2    0.33    0.35
  -1  -2   2    0.45    0.29
  -1  -2   2    0.47    0.05
   1   2   2    0.37    0.04
  -2   1   2    0.34    0.33
  -2   1   2    0.45    0.05
   2  -1   2    0.44    0.04
   2  -1   2    0.13    0.37
  -2   1   2   -0.05    0.38
  -1  -2   2    0.42    0.04
  -2   1   2    0.64    0.05
   1   2   2    0.59    0.06
  -2   1   2    0.43    0.04
   1   2   2    0.12    0.25
   1   2   2    0.32    0.21
   2  -1   2    0.34    0.31
  -1  -2   2    0.46    0.26
   2   2  -2    0.18    0.42
  -2  -2  -2    0.38    0.33
  -2  -2  -2    0.08    0.03
   2  -2  -2   -0.01    0.26
  -2   2  -2    0.11    0.03
   2   2  -2   -0.26    0.27
   2   2  -2   -0.06    0.27
  -2  -2  -2    0.01    0.22
   2   2  -2    0.16    0.04
  -2   2  -2    0.24    0.41
  -2   2  -2   -0.10    0.54
   2   2  -2    0.01    0.34
   2  -2  -2   -0.17    0.32
  -2   2  -2    0.05    0.05
   2   2  -2    0.08    0.04
  -2   2  -2    0.02    0.03
  -2   2   2    0.12    0.04
  -2  -2   2    0.04    0.03
   2  -2   2   -0.04    0.37
  -2   2   2    0.04    0.05
   2   2   2    0.07    0.23
   2  -2   2    0.09    0.03
  -2  -2   2    0.08    0.05
  -2  -2   2    0.06    0.02
   2   2   2    0.52    0.37
   2  -2   2   -0.21    0.24
  -2   2   2   -0.30    0.26
  -2   2   2    0.05    0.03
  -2   2   2   -0.17    0.39
   2   2   2    0.11    0.05
  -2   3  -2    0.74    0.06
   3   2  -2    0.18    0.51
   3   2  -2    0.80    0.43
   2  -3  -2    0.63    0.35
   2  -3  -2    0.33    0.46
  -2   3  -2    0.78    0.07
  -2   3  -2    0.66    0.50
  -3  -2  -2    0.64    0.06
  -2   3  -2    1.09    0.72
  -3  -2  -2    0.54    0.39
  -3  -2  -2    1.14    0.10
   3   2  -2    0.95    0.07
  -3  -2  -2    0.94    0.55
  -2   3  -2    0.76    0.08
  -2   3   2    0.93    0.09
  -3  -2   2    0.66    0.06
   2  -3   2    0.37    0.48
  -2   3   2    0.67    0.06
   3   2   2    0.74    0.08
   2  -3   2    1.07    0.43
  -3  -2   2    0.75    0.07
  -2   3   2    0.35    0.63
   3   2   2    0.40    0.39
  -2   3   2    1.01    0.50
   2  -3   2    0.96    0.07
  -3  -2   2    1.24    0.64
  -3  -2   2    0.28    0.33
   3   2   2    0.04    0.49
  -3  -1  -2    8.27    0.56
  -1   3  -2    8.59    0.51
  -3  -1  -2    8.98    1.07
   3   1  -2   11.56    1.68
   3   1  -2   11.27    1.17
  -1   3  -2    9.71    0.99
  -1   3  -2    8.91    1.16
   1  -3  -2   10.43    0.93
   1  -3  -2    9.57    1.07
  -1   3  -2    8.01    0.53
   3   1  -2    8.89    0.53
   1  -3  -2   11.18    1.13
  -1   3  -2    8.15    0.53
  -3  -1  -2   11.25    1.56
  -3  -1  -2    7.74    0.53
   1  -3   2    9.75    1.14
   3   1   2    8.32    0.53
  -1   3   2    8.46    0.52
  -3  -1   2    8.32    1.08
   3   1   2   10.29    1.13
   3   1   2   10.46    1.38
   1  -3   2    9.62    0.96
  -1   3   2    8.23    0.53
  -3  -1   2    8.33    0.56
  -1   3   2    8.10    0.54
  -3  -1   2   10.08    1.58
  -3  -1   2    7.88    0.53
  -3   0  -2    0.53    0.05
   3   0  -2    0.88    0.46
   0  -3  -2    0.63    0.04
   0  -3  -2    0.48    0.24
   0   3  -2    0.77    0.45
  -3   0  -2    0.32    0.57
   0   3  -2    0.71    0.06
  -3   0  -2    0.57    0.07
   0  -3  -2    0.26    0.18
   0   3  -2    0.59    0.05
  -3   0  -2   -0.04    0.38
   0   3  -2    0.23    0.29
   3   0  -2    0.57    0.60
   3   0  -2    0.71    0.06
   0   3  -2    0.65    0.05
  -3   0   2    0.70    0.07
   3   0   2    0.65    0.07
   0  -3   2    0.52    0.28
   0   3   2    0.83    0.07
  -3   0   2    0.62    0.07
  -3   0   2    0.21    0.47
  -3   0   2    0.55    0.06
   3   0   2    0.35    0.40
   0  -3   2    0.50    0.05
   0   3   2    0.29    0.25
   0  -3   2    0.78    0.37
   0   3   2    0.49    0.05
   0   3   2    0.38    0.20
  -3   0   2    0.47    0.35
   3   0   2    0.32    0.55
   0   3   2    0.64    0.06
  -1  -3  -2   10.18    0.98
   1   3  -2   10.67    1.18
   3  -1  -2    8.69    0.53
   1   3  -2    8.58    0.54
  -1  -3  -2    9.95    0.86
  -3   1  -2    7.60    0.54
   3  -1  -2   11.32    1.72
  -3   1  -2    9.48    1.18
   1   3  -2    8.83    0.52
  -3   1  -2    8.22    0.57
   3  -1  -2   10.90    1.20
  -3   1  -2    9.70    1.60
   1   3  -2   10.38    0.99
   3  -1   2    8.41    0.54
   1   3   2    8.10    0.54
  -1  -3   2   11.54    0.99
  -3   1   2    7.99    0.55
  -3   1   2   11.41    1.68
  -3   1   2    9.66    1.17
  -1  -3   2    8.28    0.57
   3  -1   2   11.36    1.64
  -3   1   2    7.94    0.54
   3  -1   2    9.70    1.14
   1   3   2   10.51    0.89
   1   3   2   10.79    1.02
  -1  -3   2   10.13    1.13
   1   3   2    8.75    0.55
  -3   1   2    8.29    0.57
   2   3  -2    0.75    0.08
   3  -2  -2    1.07    0.48
   3  -2  -2    0.57    0.61
  -3   2  -2    1.01    0.55
  -2  -3  -2    0.29    0.28
   2   3  -2    1.42    0.59
  -3   2  -2    0.03    0.61
  -3   2  -2    0.65    0.07
   2   3  -2    0.82    0.40
   2   3  -2    0.51    0.35
  -3   2  -2    0.72    0.08
  -3   2  -2    0.64    0.08
   2   3  -2    0.99    0.08
   2   3  -2    1.17    0.55
  -3   2  -2    0.87    0.08
  -2  -3  -2    0.79    0.43
   2   3   2    0.85    0.33
  -2  -3   2    0.86    0.07
   2   3   2    0.81    0.46
  -3   2   2    1.03    0.09
   2   3   2    0.83    0.09
   2   3   2    0.92    0.06
  -3   2   2    0.14    0.64
   3  -2   2    1.41    0.80
  -2  -3   2    0.74    0.09
  -3   2   2    0.82    0.50
   3  -2   2    0.52    0.49
  -3   2   2    0.65    0.07
   3  -2   2    0.95    0.07
  -3   2   2    0.89    0.09
  -3   3  -2    6.40    0.43
  -3   3  -2    6.25    0.42
   3   3  -2    7.95    1.40
   3   3  -2    6.54    0.40
  -3  -3  -2    7.33    0.93
   3   3  -2    7.85    0.98
  -3   3  -2    6.97    0.41
  -3  -3  -2    5.97    0.42
  -3   3  -2    8.88    1.28
  -3  -3  -2    6.67    0.45
  -3   3  -2    6.56    0.44
   3  -3  -2    9.49    1.59
  -3   3  -2    7.56    1.56
  -3  -3  -2    8.90    1.36
   3  -3  -2    8.39    1.05
   3   3  -2    6.74    0.42
  -3   3   2    7.65    1.03
  -3   3   2    6.46    1.38
   3   3   2    8.64    1.34
   3  -3   2    6.77    0.41
   3  -3   2    8.17    1.06
  -3  -3   2    6.60    0.42
  -3  -3   2    8.34    0.96
   3   3   2    6.76    0.40
  -3   3   2    6.58    0.43
  -3   3   2    6.21    0.42
  -3  -3   2    6.71    0.45
  -3   3   2    7.40    0.44
  -3  -3   2    7.79    1.34
   3   3   2    8.63    0.99
  -3  -3   2    6.11    0.42
   3   3   2    6.46    0.42
   3  -3   2    8.64    1.53
   4   3  -2    1.10    0.09
   4   3  -2    1.11    0.56
   3  -4  -2    0.68    0.48
  -4  -3  -2    0.83    0.08
   3  -4  -2    0.82    0.67
   4   3  -2    1.09    0.11
  -4  -3  -2    0.21    0.56
  -4  -3  -2    1.31    0.12
  -4  -3  -2    0.66    0.47
  -3   4  -2    1.15    0.11
   4   3  -2    0.57    0.71
  -3   4  -2    0.92    0.62
  -3   4  -2    0.94    0.91
  -3   4  -2    0.76    0.08
   3  -4   2    0.37    0.59
  -3   4   2    0.67    0.51
   4   3   2    0.08    0.43
  -4  -3   2    1.05    0.09
   4   3   2    0.81    0.64
  -4  -3   2    1.42    0.76
  -3   4   2    1.22    0.10
  -3   4   2    1.15    0.11
  -3   4   2    0.72    0.08
  -3   4   2    1.45    0.81
  -4  -3   2    1.05    0.51
  -4  -3   2    1.34    0.12
   4   3   2    1.22    0.12
  -4  -3   2    0.95    0.08
   3  -4   2    0.91    0.53
  -2   4  -2   51.21    4.81
   4   2  -2   56.56    4.78
  -4  -2  -2   48.03    4.90
  -2   4  -2   54.50    4.60
  -4  -2  -2   52.24    4.68
   2  -4  -2   52.62    4.75
   2  -4  -2   54.02    4.55
   4   2  -2   56.32    5.17
   2  -4   2   54.31    4.58
   4   2   2   51.05    4.95
   4   2   2   50.38    4.67
  -4  -2   2   51.77    4.70
  -4  -2   2   50.58    5.00
   2  -4   2   49.51    4.75
  -2   4   2   52.22    4.73
  -2   4   2   53.02    4.54
  -4  -1  -2    2.95    0.21
   4   1  -2    2.09    0.19
  -1   4  -2    2.43    0.57
  -4  -1  -2    3.68    0.80
   4   1  -2    3.72    1.14
  -1   4  -2    2.89    0.19
  -1   4  -2    3.09    0.18
  -4  -1  -2    2.53    0.92
   1  -4  -2    2.68    0.51
  -1   4  -2    2.93    0.18
  -4  -1  -2    2.67    0.18
   1  -4  -2    3.29    0.70
   4   1  -2    3.23    0.83
  -1   4  -2    2.75    0.76
  -1   4   2    2.87    0.19
  -4  -1   2    2.88    0.19
  -1   4   2    2.78    0.17
  -4  -1   2    2.73    0.20
  -1   4   2    2.65    0.18
  -4  -1   2    2.64    0.19
  -4  -1   2    1.95    0.66
   4   1   2    3.76    1.06
   4   1   2    2.60    0.19
   4   1   2    2.63    0.74
  -4  -1   2    2.35    0.92
   1  -4   2    2.16    0.55
   1  -4   2    2.55    0.72
   1  -4   2    2.64    0.18
   4   0  -2   50.37    4.72
   0   4  -2   45.55    4.09
  -4   0  -2   40.76    4.52
  -4   0  -2   40.96    4.21
   4   0  -2   50.36    4.33
   0  -4  -2   50.46    3.88
   0   4  -2   48.12    3.98
   0  -4  -2   49.37    3.92
   0   4   2   46.18    3.89
  -4   0   2   38.60    4.49
   4   0   2   45.35    4.55
   4   0   2   49.65    4.30
   0  -4   2   51.83    4.15
   0  -4   2   51.83    4.01
   0   4   2   44.32    3.86
  -4   0   2   39.52    4.20
  -1  -4  -2    2.31    0.38
  -4   1  -2    2.90    0.82
  -4   1  -2    2.79    0.20
   1   4  -2    1.96    0.49
  -4   1  -2    1.63    1.02
   4  -1  -2    3.00    0.83
   1   4  -2    3.19    0.18
   1   4  -2    2.81    0.19
   1   4  -2    3.09    0.18
  -1  -4  -2    1.99    0.45
   4  -1  -2    2.62    0.19
   4  -1  -2    1.80    0.97
   1   4  -2    2.68    0.68
  -1  -4  -2    2.51    0.18
   1   4  -2    2.89    0.18
  -4   1  -2    2.62    0.20
  -4   1  -2    2.71    0.19
  -4   1   2    2.79    0.19
   1   4   2    3.06    0.41
  -4   1   2    2.78    0.19
  -1  -4   2    2.45    0.65
   1   4   2    1.93    0.46
  -1  -4   2    2.84    0.20
  -4   1   2    2.74    1.10
  -1  -4   2    2.95    0.53
   1   4   2    2.59    0.19
   4  -1   2    3.06    1.06
   1   4   2    2.88    0.17
   1   4   2    3.33    0.19
   4  -1   2    2.79    0.80
  -4   1   2    2.18    0.79
  -4   1   2    2.86    0.20
   4  -1   2    2.74    0.19
   2   4  -2   48.15    4.38
  -2  -4  -2   49.67    4.40
   2   4  -2   56.50    4.63
  -4   2  -2   45.70    4.61
   2   4  -2   56.27    4.62
  -4   2  -2   49.47    5.00
   4  -2  -2   54.78    4.71
  -2  -4  -2   50.38    4.31
   2   4  -2   54.72    4.43
   4  -2  -2   55.13    5.12
   4  -2   2   52.40    5.02
  -4   2   2   46.29    4.94
  -4   2   2   49.73    4.63
   4  -2   2   47.34    4.63
   2   4   2   52.46    4.34
   2   4   2   54.05    4.46
  -4   3  -2    1.19    0.12
   3   4  -2    1.43    0.74
  -4   3  -2    0.90    0.09
  -4   3  -2    0.50    0.89
  -3  -4  -2    1.33    0.13
   3   4  -2    1.14    0.12
   3   4  -2    0.68    0.47
   4  -3  -2    0.64    0.78
  -4   3  -2    0.94    0.66
   4  -3  -2    1.44    0.66
   3   4  -2    1.22    0.10
   3   4  -2    0.99    0.62
  -4   3  -2    1.06    0.10
   3   4  -2    0.94    0.44
  -3  -4  -2    1.50    0.62
  -3  -4  -2    0.92    0.44
  -4   3   2    1.31    0.11
   3   4   2    0.47    0.35
  -4   3   2    1.30    0.11
   4  -3   2    1.21    0.85
  -3  -4   2    0.92    0.09
  -3  -4   2    1.26    0.12
   3   4   2    1.15    0.08
  -4   3   2    0.97    0.63
   4  -3   2    0.98    0.10
  -4   3   2    0.96    0.10
  -4   3   2    0.19    0.81
   3   4   2    0.77    0.53
   4  -3   2    1.12    0.62
   3   4   2    1.12    0.10
   4  -4  -2    0.10    0.74
  -4  -4  -2    0.12    0.40
  -4   4  -2   -0.24    0.53
  -4  -4  -2    0.08    0.30
  -4  -4  -2    0.33    0.10
  -4   4  -2    0.06    0.07
  -4   4  -2    0.06    0.07
  -4   4  -2    0.02    0.04
   4   4  -2    0.53    0.65
  -4   4  -2    0.99    0.96
  -4   4  -2   -0.06    0.05
   4  -4  -2    0.20    0.47
   4   4  -2    0.08    0.38
   4   4  -2    0.08    0.07
   4   4  -2    0.07    0.06
   4  -4   2   -0.20    0.47
   4   4   2    0.19    0.51
  -4   4   2    0.00    0.05
   4   4   2   -0.05    0.07
  -4   4   2    0.11    0.07
   4   4   2    0.08    0.04
   4  -4   2    0.27    0.76
  -4   4   2    0.19    0.08
  -4  -4   2    0.04    0.05
   4   4   2   -0.09    0.37
  -4   4   2   -0.16    0.46
  -4  -4   2    0.25    0.56
  -4   4   2   -0.13    0.70
   4  -4   2   -0.04    0.05
  -4  -4   2    0.17    0.09
  -4  -4   2    0.24    0.38
  -4   5  -2    1.47    0.14
  -5  -4  -2    1.44    0.12
   5   4  -2    1.54    0.94
  -4   5  -2    1.51    0.13
   5   4  -2    1.69    0.12
  -5  -4  -2    0.88    0.70
   5   4  -2    1.44    0.15
  -5  -4  -2    1.61    0.15
   4  -5  -2    1.84    0.75
   5   4  -2    0.70    0.61
   4  -5  -2    0.15    0.77
  -4   5  -2    1.32    0.11
  -5  -4  -2    1.95    0.69
  -4   5  -2    1.68    1.02
  -4   5  -2    2.11    0.76
  -4   5   2    1.61    0.13
   5   4   2    1.84    0.11
   5   4   2    1.34    0.14
  -4   5   2    1.22    0.68
  -5  -4   2    1.53    0.11
  -4   5   2    0.91    0.93
   4  -5   2    0.98    0.72
  -4   5   2    1.13    0.11
  -4   5   2    1.56    0.14
  -5  -4   2    1.80    0.91
  -5  -4   2    1.38    0.64
  -5  -4   2    1.68    0.15
   5   4   2    2.31    1.00
   4  -5   2    1.36    0.11
  -5  -4   2    1.43    0.11
   4  -5   2    0.77    1.04
   5   4   2    0.64    0.58
   3  -5  -2   47.33    3.89
   5   3  -2   48.62    4.09
  -5  -3  -2   42.90    4.32
   3  -5  -2   43.94    4.17
  -3   5  -2   43.02    3.87
  -3   5  -2   44.39    4.25
   5   3  -2   48.51    4.59
  -5  -3  -2   41.31    3.92
  -3   5   2   36.20    2.59
   5   3   2   43.58    4.41
   5   3   2   47.90    4.06
  -5  -3   2   43.05    4.38
  -3   5   2   39.38    4.11
   5   3   2   37.72    2.58
   3  -5   2   43.02    4.18
  -3   5   2   40.80    3.81
   3  -5   2   41.44    3.85
  -5  -3   2   45.19    4.00
  -5  -2  -2   19.31    2.73
  -2   5  -2   20.77    2.57
  -5  -2  -2   24.40    1.43
  -2   5  -2   27.38    1.45
  -2   5  -2   22.45    2.31
  -2   5  -2   22.88    1.43
   5   2  -2   20.25    2.93
   5   2  -2   19.34    2.47
   5   2  -2   26.40    1.43
   2  -5  -2   17.55    2.41
  -5  -2  -2   21.91    2.45
  -2   5   2   16.22    2.38
  -2   5   2   21.30    1.43
  -5  -2   2   25.47    1.43
  -5  -2   2   27.56    1.52
  -5  -2   2   20.59    2.81
   5   2   2   21.00    2.87
  -5  -2   2   19.09    2.41
  -5  -2   2   23.92    1.45
   2  -5   2   17.72    2.18
  -2   5   2   20.74    1.42
   5   2   2   21.55    1.43
   5   2   2   19.95    2.45
  -1   5  -2  243.17   19.67
  -5  -1  -2  227.00   20.02
  -5  -1  -2  236.88   19.96
   1  -5  -2  237.74   19.37
   1  -5  -2  241.32   19.57
   5   1  -2  251.49   20.27
  -1   5  -2  245.00   19.55
   5   1  -2  252.26   20.06
  -5  -1   2  226.17   20.06
   5   1   2  232.12   20.06
   1  -5   2  257.51   19.57
   1  -5   2  254.44   19.68
   5   1   2  243.08   19.98
   0  -5  -2    1.88    0.34
   5   0  -2    1.89    0.17
  -5   0  -2    2.00    1.12
   5   0  -2    2.65    0.87
   0   5  -2    2.54    0.15
   0   5  -2    1.88    0.51
   0  -5  -2    1.29    0.39
  -5   0  -2    1.87    0.18
   0  -5  -2    1.64    0.40
   5   0  -2    1.18    1.03
   0   5  -2    2.86    0.16
   0  -5  -2    1.55    0.32
   0   5  -2    2.64    0.16
[truncated: 3,982,663 more chars]
