# Supplementary material for: Three-dimensional protonic conductivity in porous organic cage solids
Source: Nat Commun. 2016 Sep 13;7:12750. doi: 10.1038/ncomms12750 (PMC5027280; doi:10.1038/ncomms12750)
Supplement: Supplementary Data 2 — Crystallographic information for 2 at 100 K [file ncomms12750-s3.cif]

data_RCC1.6(SO4).27.25(H2O)_100K
_audit_creation_date              2016-05-12
_audit_creation_method
;
Olex2 1.2-beta
(compiled 2016.02.19 svn.r3266 for OlexSys, GUI svn.r5155)
;
_publ_contact_author_address      ?
_publ_contact_author_email        ?
_publ_contact_author_name         ''
_publ_contact_author_phone        ?
_publ_section_references
;
Dolomanov, O.V., Bourhis, L.J., Gildea, R.J, Howard, J.A.K. & Puschmann, H.
 (2009), J. Appl. Cryst. 42, 339-341.

Sheldrick, G.M. (2015). Acta Cryst. C71, 3-8.
;
_chemical_name_common             ?
_chemical_name_systematic         ?
_chemical_formula_moiety          '6(O4 S), 27.25(H2 O), C48 H84 N12'
_chemical_formula_sum             'C48 H138.50 N12 O51.25 S6'
_chemical_formula_weight          1896.56
_chemical_absolute_configuration  ?
_chemical_melting_point           ?
loop_
  _atom_type_symbol
  _atom_type_description
  _atom_type_scat_dispersion_real
  _atom_type_scat_dispersion_imag
  _atom_type_scat_source
 'C' 'C' 0.0033 0.0016 'International Tables Vol C Tables 4.2.6.8 and 6.1.1.4'
 'H' 'H' 0.0000 0.0000 'International Tables Vol C Tables 4.2.6.8 and 6.1.1.4'
 'N' 'N' 0.0061 0.0033 'International Tables Vol C Tables 4.2.6.8 and 6.1.1.4'
 'O' 'O' 0.0106 0.0060 'International Tables Vol C Tables 4.2.6.8 and 6.1.1.4'
 'S' 'S' 0.1246 0.1234 'International Tables Vol C Tables 4.2.6.8 and 6.1.1.4'

_shelx_space_group_comment
;
The symmetry employed for this shelxl refinement is uniquely defined
by the following loop, which should always be used as a source of
symmetry information in preference to the above space-group names.
They are only intended as comments.
;
_space_group_crystal_system       'orthorhombic'
_space_group_IT_number            43
_space_group_name_H-M_alt         'F d d 2'
_space_group_name_Hall            'F 2 -2d'
loop_
  _space_group_symop_operation_xyz
 'x, y, z'
 '-x, -y, z'
 '-x+1/4, y+1/4, z+1/4'
 'x+1/4, -y+1/4, z+1/4'
 'x, y+1/2, z+1/2'
 '-x, -y+1/2, z+1/2'
 '-x+1/4, y+3/4, z+3/4'
 'x+1/4, -y+3/4, z+3/4'
 'x+1/2, y, z+1/2'
 '-x+1/2, -y, z+1/2'
 '-x+3/4, y+1/4, z+3/4'
 'x+3/4, -y+1/4, z+3/4'
 'x+1/2, y+1/2, z'
 '-x+1/2, -y+1/2, z'
 '-x+3/4, y+3/4, z+1/4'
 'x+3/4, -y+3/4, z+1/4'

_cell_length_a                    32.757(2)
_cell_length_b                    34.249(2)
_cell_length_c                    31.088(2)
_cell_angle_alpha                 90
_cell_angle_beta                  90
_cell_angle_gamma                 90
_cell_volume                      34877(4)
_cell_formula_units_Z             16
_cell_measurement_reflns_used     9058
_cell_measurement_temperature     100(2)
_cell_measurement_theta_max       30.505
_cell_measurement_theta_min       2.756
_shelx_estimated_absorpt_T_max    ?
_shelx_estimated_absorpt_T_min    ?
_exptl_absorpt_coefficient_mu     0.263
_exptl_absorpt_correction_T_max   0.7461
_exptl_absorpt_correction_T_min   0.4338
_exptl_absorpt_correction_type    multi-scan
_exptl_absorpt_process_details
;
SADABS-2008/1 (Bruker,2008) was used for absorption correction.
wR2(int) was 0.1287 before and 0.0899 after correction.
The Ratio of minimum to maximum transmission is 0.5814.
The \l/2 correction factor is 0.0000.
;
_exptl_absorpt_special_details    ?
_exptl_crystal_colour             colourless
_exptl_crystal_colour_primary     colourless
_exptl_crystal_density_diffrn     1.445
_exptl_crystal_density_meas       ?
_exptl_crystal_density_method     ?
_exptl_crystal_description        block
_exptl_crystal_F_000              16264
_exptl_crystal_size_max           0.171
_exptl_crystal_size_mid           0.129
_exptl_crystal_size_min           0.124
_exptl_transmission_factor_max    ?
_exptl_transmission_factor_min    ?
_diffrn_reflns_av_R_equivalents   0.0600
_diffrn_reflns_av_unetI/netI      0.0449
_diffrn_reflns_Laue_measured_fraction_full 0.998
_diffrn_reflns_Laue_measured_fraction_max 0.999
_diffrn_reflns_limit_h_max        44
_diffrn_reflns_limit_h_min        -37
_diffrn_reflns_limit_k_max        37
_diffrn_reflns_limit_k_min        -46
_diffrn_reflns_limit_l_max        42
_diffrn_reflns_limit_l_min        -42
_diffrn_reflns_number             117747
_diffrn_reflns_point_group_measured_fraction_full 0.998
_diffrn_reflns_point_group_measured_fraction_max 0.999
_diffrn_reflns_theta_full         25.242
_diffrn_reflns_theta_max          29.128
_diffrn_reflns_theta_min          1.999
_diffrn_ambient_temperature       100(2)
_diffrn_detector                  CCD
_diffrn_detector_area_resol_mean  28.5714
_diffrn_detector_type             'Rigaku Saturn724+'
_diffrn_measured_fraction_theta_full 0.998
_diffrn_measured_fraction_theta_max 0.999
_diffrn_measurement_device        'AFC12 (Right): Kappa 3 circle'
_diffrn_measurement_device_type   'Rigaku Saturn724+ (2x2 bin mode)'
_diffrn_measurement_method        'profile data from \w-scans'
_diffrn_measurement_specimen_support 'Mitegen 50um'
_diffrn_radiation_collimation     0.3
_diffrn_radiation_monochromator   Confocal
_diffrn_radiation_probe           x-ray
_diffrn_radiation_type            MoK\a
_diffrn_radiation_wavelength      0.71073
_diffrn_source                    'Rotating Anode'
_diffrn_source_current            24.0
_diffrn_source_power              1.2
_diffrn_source_target             Mo
_diffrn_source_type               'Rotating Anode'
_diffrn_source_voltage            50.0
_diffrn_special_details           ?
_reflns_Friedel_coverage          0.965
_reflns_Friedel_fraction_full     0.998
_reflns_Friedel_fraction_max      0.999
_reflns_number_gt                 22347
_reflns_number_total              23450
_reflns_special_details
;
 Reflections were merged by SHELXL according to the crystal
 class for the calculation of statistics and refinement.
 
 _reflns_Friedel_fraction is defined as the number of unique
 Friedel pairs measured divided by the number that would be
 possible theoretically, ignoring centric projections and
 systematic absences.
;
_reflns_threshold_expression      'I > 2\s(I)'
_computing_cell_refinement        'SAINT v7.68A (Bruker, 2009)'
_computing_data_collection        'CrystalClear-SM Expert 2.0 r7 (Rigaku, 2011)'
_computing_data_reduction         'SAINT v7.68A (Bruker, 2009)'
_computing_molecular_graphics     'Olex2 (Dolomanov et al., 2009)'
_computing_publication_material   'Olex2 (Dolomanov et al., 2009)'
_computing_structure_refinement   'ShelXL (Sheldrick, 2015)'
_computing_structure_solution     ?
_refine_diff_density_max          1.231
_refine_diff_density_min          -0.626
_refine_diff_density_rms          0.095
_refine_ls_abs_structure_details
;
 Flack x determined using 10151 quotients [(I+)-(I-)]/[(I+)+(I-)]
 (Parsons, Flack and Wagner, Acta Cryst. B69 (2013) 249-259).
;
_refine_ls_abs_structure_Flack    0.115(14)
_refine_ls_extinction_coef        .
_refine_ls_extinction_method      none
_refine_ls_goodness_of_fit_ref    1.057
_refine_ls_hydrogen_treatment     constr
_refine_ls_matrix_type            full
_refine_ls_number_parameters      1302
_refine_ls_number_reflns          23450
_refine_ls_number_restraints      131
_refine_ls_R_factor_all           0.0684
_refine_ls_R_factor_gt            0.0660
_refine_ls_restrained_S_all       1.076
_refine_ls_shift/su_max           0.001
_refine_ls_shift/su_mean          0.000
_refine_ls_structure_factor_coef  Fsqd
_refine_ls_weighting_details
'w=1/[\s^2^(Fo^2^)+(0.1119P)^2^+109.4371P] where P=(Fo^2^+2Fc^2^)/3'
_refine_ls_weighting_scheme       calc
_refine_ls_wR_factor_gt           0.1824
_refine_ls_wR_factor_ref          0.1854
_refine_special_details           ?
_olex2_refinement_description
;
1. Fixed Uiso
 At 1.2 times of:
  All C(H) groups, All C(H,H) groups, All C(H,H,H,H) groups, All N(H,H)
  groups, All N(H,H,H,H) groups
2. Restrained distances
 S2-O6 = S2-O8B
 1.41 with sigma of 0.01
 S2-O6
 1.41 with sigma of 0.01
 S5-O20
 1.41 with sigma of 0.01
 S4-O14A
 1.41 with sigma of 0.01
 S4-O16A
 1.41 with sigma of 0.01
 S4-O13B
 1.41 with sigma of 0.01
3. Rigid bond restraints
 C48A, C48, C47, N10
 with sigma for 1-2 distances of 0.001 and sigma for 1-3 distances of 0.001
 S6, O21, O22, O23, O24, S7, O25, O26, O27, O28
 with sigma for 1-2 distances of 0.001 and sigma for 1-3 distances of 0.001
 O14A, S4, O13A, O15A, O16A, O16B, O14B, O13B, O15B
 with sigma for 1-2 distances of 0.001 and sigma for 1-3 distances of 0.001
4. Uiso/Uaniso restraints and constraints
Uanis(O8B) \\sim Ueq: with sigma of 0.001 and sigma for terminal atoms of 0.002
Uanis(O13B) \\sim Ueq, Uanis(O13A) \\sim Ueq: with sigma of 0.001 and sigma for
terminal atoms of 0.002
5. Rigid body (RIGU) restrains
 S4, O13A, O14A, O15A, O16A, O13B, O14B, O15B, O16B
 with sigma for 1-2 distances of 0.004 and sigma for 1-3 distances of 0.004
6. Others
 Sof(H10C)=Sof(H10D)=Sof(H47C)=Sof(H47D)=Sof(C48A)=Sof(H48C)=Sof(H48D)=1-FVAR(1)
 Sof(H10A)=Sof(H10B)=Sof(H47A)=Sof(H47B)=Sof(C48)=Sof(H48A)=Sof(H48B)=FVAR(1)
 Sof(O21W)=1-FVAR(2)
 Sof(O19W)=FVAR(2)
 Sof(O13B)=Sof(O14B)=Sof(O15B)=Sof(O16B)=1-FVAR(3)
 Sof(O13A)=Sof(O14A)=Sof(O15A)=Sof(O16A)=FVAR(3)
 Fixed Sof: O6(0.75) O8(0.75) O6B(0.25) O8B(0.25) O21(0.5) O22(0.5) O23(0.5)
 O25(0.5) O26(0.5) O27(0.5) O28(0.5) O20W(0.5) O43W(0.5) O31W(0.5) O35W(0.5)
 O44W(0.25) O29W(0.3) O33W(0.5) O3W(0.5) O37W(0.5) O41W(0.5) O5W(0.25) O6W(0.6)
 O7W(0.5) O8W(0.4) O25W(0.5) O10W(0.5) O30W(0.5) O11W(0.75) O32W(0.5) O12W(0.5)
 O13W(0.25) O36W(0.5) O14W(0.5) O38W(0.25) O15W(0.5) O40W(0.5) O42W(0.5)
 O17W(0.5) O18W(0.5) O28W(0.7)
7.a Secondary CH2 refined with riding coordinates:
 N1(H1A,H1B), N2(H2A,H2B), N3(H3A,H3B), N4(H4A,H4B), N5(H5A,H5B), N6(H6A,H6B),
 N7(H7A,H7B), N8(H8A,H8B), N9(H9A,H9B), N10(H10A,H10B), N10(H10C,H10D),
 N11(H11A,H11B), N12(H12A,H12B), C7(H7C,H7D), C8(H8C,H8D), C9(H9C,H9D),
 C16(H16A,H16B), C17(H17A,H17B), C18(H18A,H18B), C25(H25A,H25B), C26(H26A,H26B),
  C27(H27A,H27B), C34(H34A,H34B), C35(H35A,H35B), C36(H36A,H36B), C37(H37A,
 H37B), C38(H38A,H38B), C39(H39A,H39B), C40(H40A,H40B), C41(H41A,H41B),
 C42(H42A,H42B), C43(H43A,H43B), C44(H44A,H44B), C45(H45A,H45B), C46(H46A,H46B),
  C47(H47A,H47B), C47(H47C,H47D), C48(H48A,H48B), C48A(H48C,H48D)
7.b Aromatic/amide H refined with riding coordinates:
 C2(H2), C4(H4), C6(H6), C11(H11), C13(H13), C15(H15), C20(H20), C22(H22),
 C24(H24), C29(H29), C31(H31), C33(H33)
;
_atom_sites_solution_hydrogens    geom
_atom_sites_solution_primary      ?
_atom_sites_solution_secondary    ?
loop_
  _atom_site_label
  _atom_site_type_symbol
  _atom_site_fract_x
  _atom_site_fract_y
  _atom_site_fract_z
  _atom_site_U_iso_or_equiv
  _atom_site_adp_type
  _atom_site_occupancy
  _atom_site_site_symmetry_order
  _atom_site_calc_flag
  _atom_site_refinement_flags_posn
  _atom_site_refinement_flags_adp
  _atom_site_refinement_flags_occupancy
  _atom_site_disorder_assembly
  _atom_site_disorder_group
 S1 S 0.30442(4) 0.54221(4) 0.35701(5) 0.0415(3) Uani 1 1 d . . . . .
 O1 O 0.34199(14) 0.52800(13) 0.33746(17) 0.0563(12) Uani 1 1 d . . . . .
 O2 O 0.29987(14) 0.52287(16) 0.40050(15) 0.0553(11) Uani 1 1 d . . . . .
 O3 O 0.26950(14) 0.53267(14) 0.33199(16) 0.0541(11) Uani 1 1 d . . . . .
 O4 O 0.3080(2) 0.58368(15) 0.3679(3) 0.084(2) Uani 1 1 d . . . . .
 S5 S 0.11577(3) 0.49969(3) 0.27154(3) 0.02560(18) Uani 1 1 d D . . . .
 O17 O 0.10496(11) 0.46048(9) 0.25664(11) 0.0337(7) Uani 1 1 d . . . . .
 O18 O 0.09644(14) 0.50746(12) 0.31294(14) 0.0493(10) Uani 1 1 d . . . . .
 O19 O 0.16046(10) 0.50291(10) 0.27606(11) 0.0330(7) Uani 1 1 d . . . . .
 O20 O 0.10206(15) 0.52843(13) 0.23930(18) 0.0639(15) Uani 1 1 d D . . . .
 S4 S 0.34848(4) 0.45375(3) 0.55240(4) 0.0361(2) Uani 1 1 d D U . . .
 O13A O 0.3781(2) 0.4616(2) 0.5201(2) 0.0377(12) Uani 0.631(9) 1 d . U . A 1
 O14A O 0.3185(2) 0.42291(18) 0.5399(2) 0.0431(14) Uani 0.631(9) 1 d D U . A 1
 O15A O 0.36539(18) 0.4443(2) 0.59494(17) 0.0355(12) Uani 0.631(9) 1 d . U . A
 1
 O16A O 0.32219(19) 0.48966(15) 0.55977(18) 0.0369(12) Uani 0.631(9) 1 d D U .
 A 1
 O13B O 0.3876(4) 0.4572(5) 0.5255(5) 0.042(2) Uani 0.369(9) 1 d D U . A 2
 O14B O 0.3419(4) 0.4115(3) 0.5517(3) 0.041(2) Uani 0.369(9) 1 d . U . A 2
 O15B O 0.3628(3) 0.4677(4) 0.5923(3) 0.039(2) Uani 0.369(9) 1 d . U . A 2
 O16B O 0.3220(4) 0.4759(3) 0.5280(4) 0.051(3) Uani 0.369(9) 1 d . U . A 2
 S2 S 0.08667(5) 0.45031(5) 0.47346(4) 0.0494(4) Uani 1 1 d D . . . .
 O5 O 0.09357(13) 0.45819(16) 0.42892(12) 0.0538(11) Uani 1 1 d . . . . .
 O6 O 0.0836(3) 0.40651(17) 0.4746(4) 0.087(3) Uani 0.75 1 d D . . B 1
 O7 O 0.12447(15) 0.45859(13) 0.49748(14) 0.0499(10) Uani 1 1 d . . . . .
 O8 O 0.05384(17) 0.46733(18) 0.49442(18) 0.0464(12) Uani 0.75 1 d . . . B 1
 O6B O 0.0561(5) 0.4234(5) 0.4844(5) 0.039(3) Uani 0.25 1 d . . . B 2
 O8B O 0.0613(6) 0.4873(5) 0.4775(7) 0.060(5) Uani 0.25 1 d D U . B 2
 S6 S 0.0000 0.5000 0.65287(4) 0.0222(2) Uani 1 2 d S TU P . .
 O21 O 0.0371(2) 0.5235(2) 0.6639(2) 0.0394(13) Uani 0.5 1 d . U . . .
 O22 O -0.0345(2) 0.5136(2) 0.6784(3) 0.0448(15) Uani 0.5 1 d . U . . .
 O23 O 0.0082(2) 0.45906(18) 0.6637(2) 0.0329(11) Uani 0.5 1 d . U . . .
 O24 O 0.0000 0.5000 0.60535(17) 0.0605(18) Uani 1 2 d S TU P . .
 S3 S 0.21062(4) 0.55031(4) 0.60825(6) 0.0439(3) Uani 1 1 d . . . . .
 O9 O 0.23098(13) 0.57887(10) 0.57992(13) 0.0401(8) Uani 1 1 d . . . . .
 O10 O 0.20395(16) 0.51422(14) 0.5854(3) 0.084(2) Uani 1 1 d . . . . .
 O11 O 0.23651(15) 0.5441(2) 0.6464(2) 0.083(2) Uani 1 1 d . . . . .
 O12 O 0.17106(13) 0.56413(18) 0.62354(17) 0.0614(12) Uani 1 1 d . . . C 1
 S7 S 0.2500 0.2500 0.63230(5) 0.0271(3) Uani 1 2 d S TU P . .
 O25 O 0.2595(3) 0.2101(2) 0.6342(3) 0.0469(17) Uani 0.5 1 d . U . D .
 O26 O 0.2337(3) 0.2643(3) 0.6743(3) 0.0469(16) Uani 0.5 1 d . U . D 1
 O27 O 0.2189(2) 0.2584(2) 0.5996(3) 0.0400(14) Uani 0.5 1 d . U . D .
 O28 O 0.2864(2) 0.2743(2) 0.6232(3) 0.0407(14) Uani 0.5 1 d . U . D 1
 O22W O 0.23861(15) 0.44666(13) 0.55241(16) 0.0526(10) Uani 1 1 d . . . . .
 O39W O 0.29259(13) 0.56344(13) 0.76394(14) 0.0472(9) Uani 1 1 d . . . . .
 O20W O 0.4887(3) 0.5423(4) 0.4906(3) 0.071(4) Uani 0.5 1 d . . . E 3
 O26W O 0.00055(10) 0.56434(10) 0.55206(11) 0.0318(6) Uani 1 1 d . . . . .
 O43W O 0.1551(4) 0.4915(4) 0.7511(4) 0.072(3) Uani 0.5 1 d . . . F 22
 O31W O 0.2407(3) 0.7436(3) 0.5278(3) 0.049(2) Uani 0.5 1 d . . . G 2
 O35W O 0.1765(3) 0.6507(2) 0.6153(3) 0.0460(18) Uani 0.5 1 d . . . H 1
 O24W O 0.29550(19) 0.35078(18) 0.6575(3) 0.0757(19) Uani 1 1 d . . . I 1
 O44W O 0.2981(7) 0.3509(6) 0.6333(6) 0.055(6) Uani 0.25 1 d . . . J 2
 O1W O 0.21238(10) 0.56536(9) 0.27513(11) 0.0316(6) Uani 1 1 d . . . . .
 O29W O 0.2968(5) 0.5525(4) 0.5279(5) 0.044(3) Uani 0.3 1 d . . . K 2
 O2W O 0.19977(13) 0.34881(11) 0.38785(17) 0.0487(10) Uani 1 1 d . . . L 3
 O33W O 0.1927(3) 0.6966(2) 0.6002(3) 0.0472(19) Uani 0.5 1 d . . . M 2
 O3W O 0.1304(3) 0.3460(3) 0.4371(4) 0.063(3) Uani 0.5 1 d . . . N 1
 O37W O 0.1325(3) 0.6247(3) 0.6433(4) 0.059(2) Uani 0.5 1 d . . . O 2
 O4W O 0.1710(2) 0.27912(17) 0.48419(19) 0.0769(19) Uani 1 1 d . . . . .
 O41W O 0.1570(4) 0.5307(4) 0.7071(3) 0.071(3) Uani 0.5 1 d . . . P 21
 O5W O 0.2500 0.2500 0.5181(4) 0.046(2) Uani 0.5 2 d S T P . .
 O19W O 0.29459(17) 0.59857(14) 0.45481(16) 0.0407(16) Uani 0.777(14) 1 d . .
 . Q 24
 O6W O 0.3327(2) 0.28226(19) 0.5515(2) 0.0400(13) Uani 0.6 1 d . . . R 18
 O21W O 0.2680(5) 0.5794(4) 0.4554(5) 0.037(5) Uani 0.223(14) 1 d . . . Q 23
 O7W O 0.0976(3) 0.3518(3) 0.5101(4) 0.063(3) Uani 0.5 1 d . . . S 2
 O23W O 0.37398(18) 0.37489(14) 0.63059(18) 0.0629(13) Uani 1 1 d . . . . .
 O8W O 0.3278(3) 0.3025(3) 0.5732(4) 0.0398(19) Uani 0.4 1 d . . . T 2
 O25W O 0.2556(2) 0.3264(3) 0.7222(3) 0.051(2) Uani 0.5 1 d . . . U 2
 O9W O 0.19220(13) 0.41400(11) 0.48900(12) 0.0396(8) Uani 1 1 d . . . . .
 O27W O 0.44373(14) 0.47081(16) 0.61085(15) 0.0561(11) Uani 1 1 d . . . . .
 O10W O 0.0151(3) 0.5100(3) 0.4299(3) 0.0499(19) Uani 0.5 1 d . . . V 1
 O30W O 0.4895(4) 0.5116(3) 0.5570(3) 0.061(2) Uani 0.5 1 d . . . W 2
 O11W O 0.23962(17) 0.49839(17) 0.45538(17) 0.0445(12) Uani 0.75 1 d . . . X
 16
 O32W O 0.2226(2) 0.7279(2) 0.5996(3) 0.0392(15) Uani 0.5 1 d . . . Y 1
 O12W O 0.4469(3) 0.4097(3) 0.5173(4) 0.068(3) Uani 0.5 1 d . . . Z 1
 O34W O 0.11547(15) 0.64856(13) 0.55846(13) 0.0495(10) Uani 1 1 d . . . . .
 O13W O 0.2132(6) 0.5158(5) 0.4782(5) 0.053(5) Uani 0.25 1 d . . . A 15
 O36W O 0.2371(3) 0.6275(3) 0.6763(5) 0.061(3) Uani 0.5 1 d . . . B 1
 O14W O 0.2645(7) 0.6479(6) 0.3619(6) 0.088(6) Uani 0.5 1 d . . . C 2
 O38W O 0.2375(6) 0.6192(10) 0.7044(11) 0.086(10) Uani 0.25 1 d . . . D 2
 O15W O 0.2651(4) 0.6492(4) 0.3419(4) 0.048(3) Uani 0.5 1 d . . . E 1
 O40W O 0.2199(6) 0.5376(7) 0.7272(6) 0.123(7) Uani 0.5 1 d . . . F 7
 O16W O 0.28263(11) 0.72366(10) 0.44406(11) 0.0328(6) Uani 1 1 d . . . . .
 O42W O 0.2271(4) 0.5113(4) 0.7499(5) 0.072(3) Uani 0.5 1 d . . . G 8
 O17W O 0.3891(4) 0.6529(5) 0.4608(6) 0.031(2) Uani 0.5 1 d . . . H 29
 O18W O 0.3768(6) 0.6490(6) 0.4656(8) 0.067(6) Uani 0.5 1 d . . . I 30
 O28W O 0.2765(2) 0.54500(18) 0.51810(18) 0.0412(12) Uani 0.7 1 d . . . J 14
 N1 N 0.17155(11) 0.48656(10) 0.40720(11) 0.0269(6) Uani 1 1 d . . . . .
 H1A H 0.1899 0.4883 0.4291 0.032 Uiso 1 1 calc R . . . .
 H1B H 0.1463 0.4843 0.4190 0.032 Uiso 1 1 calc R . . . .
 N2 N 0.23171(11) 0.41143(10) 0.34467(13) 0.0289(7) Uani 1 1 d . . . . .
 H2A H 0.2164 0.4140 0.3204 0.035 Uiso 1 1 calc R . . . .
 H2B H 0.2224 0.3902 0.3593 0.035 Uiso 1 1 calc R . . . .
 N3 N 0.07868(13) 0.58388(11) 0.52441(12) 0.0313(7) Uani 1 1 d . . . . .
 H3A H 0.0898 0.6055 0.5369 0.038 Uiso 1 1 calc R . . K .
 H3B H 0.0541 0.5793 0.5371 0.038 Uiso 1 1 calc R . . K .
 N4 N 0.12177(11) 0.49375(10) 0.57580(12) 0.0257(6) Uani 1 1 d . . . . .
 H4A H 0.1228 0.4809 0.5502 0.031 Uiso 1 1 calc R . . . .
 H4B H 0.1475 0.5021 0.5822 0.031 Uiso 1 1 calc R . . . .
 N5 N 0.23783(12) 0.65679(11) 0.46203(12) 0.0287(7) Uani 1 1 d . . . . .
 H5A H 0.2524 0.6354 0.4539 0.034 Uiso 1 1 calc R . . . .
 H5B H 0.2540 0.6781 0.4579 0.034 Uiso 1 1 calc R . . . .
 N6 N 0.26096(11) 0.65609(10) 0.58019(11) 0.0265(6) Uani 1 1 d . . . . .
 H6A H 0.2502 0.6326 0.5880 0.032 Uiso 1 1 calc R . . . .
 H6B H 0.2423 0.6749 0.5866 0.032 Uiso 1 1 calc R . . . .
 N7 N 0.41626(12) 0.58657(10) 0.50086(12) 0.0275(7) Uani 1 1 d . . . . .
 H7A H 0.4024 0.6068 0.4887 0.033 Uiso 1 1 calc R . . . .
 H7B H 0.4401 0.5836 0.4862 0.033 Uiso 1 1 calc R . . . .
 N8 N 0.36751(14) 0.49973(12) 0.44543(13) 0.0336(8) Uani 1 1 d . . . . .
 H8A H 0.3645 0.4884 0.4717 0.040 Uiso 1 1 calc R . . . .
 H8B H 0.3422 0.5064 0.4358 0.040 Uiso 1 1 calc R . . . .
 N9 N 0.30999(11) 0.50566(10) 0.64607(11) 0.0252(6) Uani 1 1 d . . . . .
 H9A H 0.3170 0.4958 0.6199 0.030 Uiso 1 1 calc R . . . .
 H9B H 0.2864 0.5194 0.6428 0.030 Uiso 1 1 calc R . . . .
 N10 N 0.26215(14) 0.41577(12) 0.69314(14) 0.0364(9) Uani 1 1 d . U . . .
 H10A H 0.2713 0.3909 0.6891 0.044 Uiso 0.44(2) 1 calc R . . L 1
 H10B H 0.2737 0.4242 0.7181 0.044 Uiso 0.44(2) 1 calc R . . L 1
 H10C H 0.2714 0.3951 0.6775 0.044 Uiso 0.56(2) 1 calc R . . L 2
 H10D H 0.2770 0.4178 0.7178 0.044 Uiso 0.56(2) 1 calc R . . L 2
 N11 N 0.30962(12) 0.34867(10) 0.50579(11) 0.0271(7) Uani 1 1 d . . . . .
 H11A H 0.3158 0.3302 0.5258 0.033 Uiso 1 1 calc R . . . .
 H11B H 0.3168 0.3723 0.5168 0.033 Uiso 1 1 calc R . . . .
 N12 N 0.19785(13) 0.34393(11) 0.53144(13) 0.0313(7) Uani 1 1 d . . . . .
 H12A H 0.1937 0.3236 0.5131 0.038 Uiso 1 1 calc R . . . .
 H12B H 0.1896 0.3661 0.5179 0.038 Uiso 1 1 calc R . . . .
 C1 C 0.16118(14) 0.55813(12) 0.40801(13) 0.0264(7) Uani 1 1 d . . . . .
 C2 C 0.18697(14) 0.59067(12) 0.40994(13) 0.0277(8) Uani 1 1 d . . . . .
 H2 H 0.2125 0.5903 0.3955 0.033 Uiso 1 1 calc R . . . .
 C3 C 0.17497(15) 0.62392(12) 0.43325(13) 0.0291(8) Uani 1 1 d . . . . .
 C4 C 0.13786(15) 0.62385(12) 0.45506(13) 0.0293(8) Uani 1 1 d . . . . .
 H4 H 0.1299 0.6461 0.4712 0.035 Uiso 1 1 calc R . . . .
 C5 C 0.11208(14) 0.59123(13) 0.45344(13) 0.0293(8) Uani 1 1 d . . . . .
 C6 C 0.12380(14) 0.55903(12) 0.42929(14) 0.0281(8) Uani 1 1 d . . . . .
 H6 H 0.1060 0.5372 0.4272 0.034 Uiso 1 1 calc R . . . .
 C7 C 0.17324(14) 0.52332(12) 0.38113(13) 0.0275(7) Uani 1 1 d . . . . .
 H7C H 0.1545 0.5210 0.3562 0.033 Uiso 1 1 calc R . . . .
 H7D H 0.2013 0.5271 0.3700 0.033 Uiso 1 1 calc R . . . .
 C8 C 0.20082(15) 0.66025(12) 0.43327(14) 0.0307(8) Uani 1 1 d . . . . .
 H8C H 0.1840 0.6826 0.4430 0.037 Uiso 1 1 calc R . . . .
 H8D H 0.2099 0.6657 0.4035 0.037 Uiso 1 1 calc R . . . .
 C9 C 0.07239(15) 0.59131(15) 0.47732(14) 0.0344(9) Uani 1 1 d . . . . .
 H9C H 0.0543 0.5709 0.4653 0.041 Uiso 1 1 calc R . . . .
 H9D H 0.0588 0.6169 0.4734 0.041 Uiso 1 1 calc R . . . .
 C10 C 0.30396(13) 0.40414(12) 0.36984(14) 0.0263(7) Uani 1 1 d . . . . .
 C11 C 0.30500(13) 0.37373(12) 0.39929(14) 0.0277(8) Uani 1 1 d . . . . .
 H11 H 0.2871 0.3522 0.3957 0.033 Uiso 1 1 calc R . . . .
 C12 C 0.33184(13) 0.37427(11) 0.43396(14) 0.0265(8) Uani 1 1 d . . . . .
 C13 C 0.35846(13) 0.40596(12) 0.43907(13) 0.0262(7) Uani 1 1 d . . . . .
 H13 H 0.3771 0.4064 0.4624 0.031 Uiso 1 1 calc R . . . .
 C14 C 0.35752(13) 0.43670(11) 0.40999(14) 0.0266(7) Uani 1 1 d . . . . .
 C15 C 0.33032(13) 0.43574(12) 0.37546(14) 0.0275(8) Uani 1 1 d . . . . .
 H15 H 0.3297 0.4568 0.3556 0.033 Uiso 1 1 calc R . . . .
 C16 C 0.27547(13) 0.40427(13) 0.33183(15) 0.0298(8) Uani 1 1 d . . . . .
 H16A H 0.2774 0.3788 0.3169 0.036 Uiso 1 1 calc R . . . .
 H16B H 0.2842 0.4248 0.3114 0.036 Uiso 1 1 calc R . . . .
 C17 C 0.33441(14) 0.34107(12) 0.46600(15) 0.0306(8) Uani 1 1 d . . . . .
 H17A H 0.3246 0.3168 0.4522 0.037 Uiso 1 1 calc R . . . .
 H17B H 0.3633 0.3371 0.4742 0.037 Uiso 1 1 calc R . . . .
 C18 C 0.38568(14) 0.47087(13) 0.41531(15) 0.0310(8) Uani 1 1 d . . . . .
 H18A H 0.4123 0.4618 0.4267 0.037 Uiso 1 1 calc R . . . .
 H18B H 0.3905 0.4833 0.3870 0.037 Uiso 1 1 calc R . . . .
 C19 C 0.38887(12) 0.59724(11) 0.57532(12) 0.0232(7) Uani 1 1 d . . . . .
 C20 C 0.38161(13) 0.56579(11) 0.60248(14) 0.0272(8) Uani 1 1 d . . . . .
 H20 H 0.3996 0.5440 0.6020 0.033 Uiso 1 1 calc R . . . .
 C21 C 0.34864(14) 0.56576(11) 0.63012(13) 0.0271(8) Uani 1 1 d . . . . .
 C22 C 0.32184(13) 0.59708(12) 0.63008(12) 0.0261(7) Uani 1 1 d . . . . .
 H22 H 0.2989 0.5969 0.6487 0.031 Uiso 1 1 calc R . . . .
 C23 C 0.32835(13) 0.62877(11) 0.60293(12) 0.0240(7) Uani 1 1 d . . . . .
 C24 C 0.36195(13) 0.62914(11) 0.57600(13) 0.0251(7) Uani 1 1 d . . . . .
 H24 H 0.3668 0.6510 0.5579 0.030 Uiso 1 1 calc R . . . .
 C25 C 0.42584(13) 0.59678(12) 0.54674(15) 0.0300(8) Uani 1 1 d . . . . .
 H25A H 0.4389 0.6228 0.5475 0.036 Uiso 1 1 calc R . . . .
 H25B H 0.4457 0.5776 0.5582 0.036 Uiso 1 1 calc R . . . .
 C26 C 0.34249(17) 0.53235(14) 0.66103(16) 0.0375(10) Uani 1 1 d . . . . .
 H26A H 0.3684 0.5176 0.6640 0.045 Uiso 1 1 calc R . . . .
 H26B H 0.3351 0.5428 0.6897 0.045 Uiso 1 1 calc R . . . .
 C27 C 0.29902(14) 0.66329(12) 0.60563(14) 0.0288(8) Uani 1 1 d . . . . .
 H27A H 0.2917 0.6680 0.6361 0.035 Uiso 1 1 calc R . . . .
 H27B H 0.3128 0.6870 0.5946 0.035 Uiso 1 1 calc R . . . .
 C28 C 0.19239(14) 0.40871(15) 0.66252(15) 0.0335(9) Uani 1 1 d . . . . .
 C29 C 0.19501(13) 0.37613(13) 0.63564(14) 0.0297(8) Uani 1 1 d . . . . .
 H29 H 0.2137 0.3558 0.6421 0.036 Uiso 1 1 calc R . . . .
 C30 C 0.17034(13) 0.37339(12) 0.59944(14) 0.0276(8) Uani 1 1 d . . . . .
 C31 C 0.14171(13) 0.40275(12) 0.59093(14) 0.0277(8) Uani 1 1 d . . . . .
 H31 H 0.1242 0.4006 0.5667 0.033 Uiso 1 1 calc R . . . .
 C32 C 0.13887(13) 0.43502(13) 0.61775(15) 0.0291(8) Uani 1 1 d . . . . .
 C33 C 0.16471(14) 0.43808(14) 0.65317(15) 0.0318(8) Uani 1 1 d . . . . .
 H33 H 0.1633 0.4605 0.6711 0.038 Uiso 1 1 calc R . . . .
 C34 C 0.21844(18) 0.4120(2) 0.70249(18) 0.0482(13) Uani 1 1 d . . . . .
 H34A H 0.2094 0.4350 0.7193 0.058 Uiso 1 1 calc R . . . .
 H34B H 0.2141 0.3885 0.7205 0.058 Uiso 1 1 calc R . . . .
 C35 C 0.17185(14) 0.33784(12) 0.57114(15) 0.0307(8) Uani 1 1 d . . . . .
 H35A H 0.1438 0.3309 0.5622 0.037 Uiso 1 1 calc R . . . .
 H35B H 0.1830 0.3156 0.5879 0.037 Uiso 1 1 calc R . . . .
 C36 C 0.10751(14) 0.46646(14) 0.60984(17) 0.0354(9) Uani 1 1 d . . . . .
 H36A H 0.0814 0.4544 0.6009 0.043 Uiso 1 1 calc R . . . .
 H36B H 0.1026 0.4811 0.6368 0.043 Uiso 1 1 calc R . . . .
 C37 C 0.18049(13) 0.45086(12) 0.38151(15) 0.0292(8) Uani 1 1 d . . . . .
 H37A H 0.1652 0.4520 0.3541 0.035 Uiso 1 1 calc R . . . .
 H37B H 0.1710 0.4276 0.3975 0.035 Uiso 1 1 calc R . . . .
 C38 C 0.22580(13) 0.44681(13) 0.37200(16) 0.0310(8) Uani 1 1 d . . . . .
 H38A H 0.2358 0.4703 0.3567 0.037 Uiso 1 1 calc R . . . .
 H38B H 0.2413 0.4441 0.3992 0.037 Uiso 1 1 calc R . . . .
 C39 C 0.22845(14) 0.65358(13) 0.50842(14) 0.0295(8) Uani 1 1 d . . . . .
 H39A H 0.2148 0.6284 0.5145 0.035 Uiso 1 1 calc R . . . .
 H39B H 0.2100 0.6750 0.5173 0.035 Uiso 1 1 calc R . . . .
 C40 C 0.26847(13) 0.65607(13) 0.53281(13) 0.0276(8) Uani 1 1 d . . . . .
 H40A H 0.2859 0.6335 0.5251 0.033 Uiso 1 1 calc R . . . .
 H40B H 0.2831 0.6803 0.5246 0.033 Uiso 1 1 calc R . . . .
 C41 C 0.1061(2) 0.54975(17) 0.5316(2) 0.0547(17) Uani 1 1 d . . . M 1
 H41A H 0.1347 0.5589 0.5342 0.066 Uiso 1 1 calc R . . . .
 H41B H 0.1045 0.5319 0.5067 0.066 Uiso 1 1 calc R . . . .
 C42 C 0.09411(14) 0.52830(12) 0.57182(14) 0.0295(8) Uani 1 1 d . . . . .
 H42A H 0.0971 0.5455 0.5972 0.035 Uiso 1 1 calc R . . M .
 H42B H 0.0653 0.5197 0.5699 0.035 Uiso 1 1 calc R . . M .
 C43 C 0.39144(15) 0.55000(13) 0.49595(15) 0.0327(9) Uani 1 1 d . . . . .
 H43A H 0.4024 0.5295 0.5151 0.039 Uiso 1 1 calc R . . . .
 H43B H 0.3628 0.5552 0.5045 0.039 Uiso 1 1 calc R . . . .
 C44 C 0.39258(17) 0.53605(14) 0.45026(16) 0.0371(10) Uani 1 1 d . . . . .
 H44A H 0.3818 0.5567 0.4310 0.044 Uiso 1 1 calc R . . . .
 H44B H 0.4212 0.5306 0.4418 0.044 Uiso 1 1 calc R . . . .
 C45 C 0.26502(14) 0.34829(13) 0.49800(14) 0.0297(8) Uani 1 1 d . . . . .
 H45A H 0.2577 0.3252 0.4805 0.036 Uiso 1 1 calc R . . . .
 H45B H 0.2570 0.3720 0.4818 0.036 Uiso 1 1 calc R . . . .
 C46 C 0.24226(14) 0.34703(13) 0.54085(14) 0.0289(8) Uani 1 1 d . . . . .
 H46A H 0.2514 0.3243 0.5580 0.035 Uiso 1 1 calc R . . . .
 H46B H 0.2479 0.3710 0.5576 0.035 Uiso 1 1 calc R . . . .
 C47 C 0.30299(16) 0.47300(13) 0.67634(15) 0.0343(9) Uani 1 1 d . U . . .
 H47A H 0.3297 0.4642 0.6877 0.041 Uiso 0.44(2) 1 calc R . . L 1
 H47B H 0.2868 0.4828 0.7010 0.041 Uiso 0.44(2) 1 calc R . . L 1
 H47C H 0.3256 0.4540 0.6739 0.041 Uiso 0.56(2) 1 calc R . . L 2
 H47D H 0.3027 0.4831 0.7062 0.041 Uiso 0.56(2) 1 calc R . . L 2
 C48 C 0.2821(4) 0.4396(3) 0.6580(3) 0.029(3) Uani 0.44(2) 1 d . U . L 1
 H48A H 0.3018 0.4232 0.6421 0.035 Uiso 0.44(2) 1 calc R . . L 1
 H48B H 0.2610 0.4487 0.6375 0.035 Uiso 0.44(2) 1 calc R . . L 1
 C48A C 0.2638(3) 0.4532(3) 0.6673(3) 0.028(2) Uani 0.56(2) 1 d . U . L 2
 H48C H 0.2617 0.4472 0.6362 0.033 Uiso 0.56(2) 1 calc R . . L 2
 H48D H 0.2408 0.4704 0.6753 0.033 Uiso 0.56(2) 1 calc R . . L 2

loop_
  _atom_site_aniso_label
  _atom_site_aniso_U_11
  _atom_site_aniso_U_22
  _atom_site_aniso_U_33
  _atom_site_aniso_U_23
  _atom_site_aniso_U_13
  _atom_site_aniso_U_12
 S1 0.0334(5) 0.0295(5) 0.0617(8) -0.0129(5) 0.0018(5) 0.0026(4)
 O1 0.049(2) 0.046(2) 0.074(3) 0.019(2) 0.024(2) 0.0074(18)
 O2 0.052(2) 0.070(3) 0.044(2) -0.015(2) 0.0042(18) 0.001(2)
 O3 0.050(2) 0.051(2) 0.061(3) 0.009(2) -0.011(2) -0.0054(18)
 O4 0.096(4) 0.037(2) 0.119(5) -0.017(3) 0.018(4) -0.011(3)
 S5 0.0303(4) 0.0182(4) 0.0283(4) 0.0011(3) -0.0018(4) -0.0039(3)
 O17 0.0451(18) 0.0226(14) 0.0334(16) -0.0053(12) 0.0024(13) -0.0081(12)
 O18 0.055(2) 0.0390(19) 0.054(2) -0.0209(17) 0.0261(19) -0.0138(17)
 O19 0.0324(15) 0.0318(16) 0.0348(16) -0.0005(13) -0.0015(12) -0.0058(12)
 O20 0.059(3) 0.042(2) 0.090(4) 0.038(2) -0.037(2) -0.021(2)
 S4 0.0561(7) 0.0198(4) 0.0324(5) 0.0000(4) -0.0109(5) -0.0053(4)
 O13A 0.051(2) 0.034(2) 0.0283(17) 0.0040(17) -0.0091(16) -0.0039(17)
 O14A 0.048(3) 0.031(2) 0.050(3) -0.017(2) 0.000(2) -0.006(2)
 O15A 0.040(3) 0.036(3) 0.0300(15) 0.0056(19) -0.0001(14) 0.004(2)
 O16A 0.053(3) 0.0226(17) 0.035(3) 0.0049(16) -0.0078(18) -0.0016(15)
 O13B 0.054(2) 0.038(3) 0.035(3) 0.000(2) -0.007(2) -0.001(2)
 O14B 0.068(6) 0.0193(15) 0.036(4) -0.004(2) -0.013(4) -0.004(3)
 O15B 0.049(5) 0.029(5) 0.040(2) -0.013(3) -0.004(2) -0.008(4)
 O16B 0.056(4) 0.026(4) 0.070(6) 0.003(4) -0.023(4) 0.001(4)
 S2 0.0497(7) 0.0692(10) 0.0294(5) -0.0127(6) 0.0061(5) -0.0269(7)
 O5 0.043(2) 0.090(3) 0.0286(17) -0.0058(19) -0.0003(14) -0.018(2)
 O6 0.076(5) 0.043(4) 0.141(8) -0.040(4) 0.042(5) -0.012(3)
 O7 0.064(3) 0.044(2) 0.041(2) -0.0136(17) -0.0179(18) 0.0098(19)
 O8 0.046(3) 0.050(3) 0.043(3) -0.006(2) 0.015(2) -0.005(2)
 O6B 0.038(7) 0.047(8) 0.032(6) 0.000(6) -0.006(5) -0.017(6)
 O8B 0.058(5) 0.061(5) 0.062(5) 0.000(3) -0.001(3) -0.001(3)
 S6 0.0280(6) 0.0160(5) 0.0227(5) 0.000 0.000 0.0033(4)
 O21 0.044(3) 0.036(3) 0.037(3) 0.006(3) -0.004(2) -0.016(2)
 O22 0.036(2) 0.039(3) 0.060(3) -0.011(3) 0.006(3) 0.019(2)
 O23 0.041(3) 0.0160(15) 0.042(3) -0.0042(17) -0.001(3) 0.0083(16)
 O24 0.113(5) 0.048(3) 0.0211(12) 0.000 0.000 -0.039(3)
 S3 0.0299(5) 0.0308(6) 0.0709(9) 0.0103(6) 0.0012(5) 0.0006(4)
 O9 0.055(2) 0.0223(15) 0.0431(19) -0.0002(13) -0.0003(16) -0.0008(14)
 O10 0.055(3) 0.035(2) 0.163(6) -0.028(3) 0.033(3) -0.018(2)
 O11 0.038(2) 0.104(5) 0.106(5) 0.073(4) 0.007(2) 0.009(2)
 O12 0.035(2) 0.087(4) 0.062(3) -0.001(3) -0.0023(18) 0.010(2)
 S7 0.0285(6) 0.0201(6) 0.0327(7) 0.000 0.000 0.0017(5)
 O25 0.047(4) 0.0218(15) 0.071(5) 0.011(3) 0.005(3) 0.008(2)
 O26 0.050(4) 0.052(4) 0.039(2) -0.011(3) 0.010(2) -0.008(3)
 O27 0.047(3) 0.026(3) 0.046(3) 0.008(3) -0.015(2) -0.006(2)
 O28 0.037(2) 0.038(3) 0.047(4) 0.013(3) 0.001(2) -0.008(2)
 O22W 0.062(3) 0.041(2) 0.056(2) -0.0020(18) -0.004(2) -0.0023(18)
 O39W 0.044(2) 0.053(2) 0.044(2) 0.0024(17) 0.0069(16) 0.0112(17)
 O20W 0.058(5) 0.126(10) 0.031(4) -0.016(5) -0.002(4) 0.049(6)
 O26W 0.0366(16) 0.0267(15) 0.0319(15) 0.0036(12) 0.0017(12) 0.0037(12)
 O43W 0.075(7) 0.093(8) 0.048(5) -0.004(5) -0.014(5) 0.020(6)
 O31W 0.048(6) 0.044(6) 0.056(5) -0.003(4) 0.000(3) -0.001(4)
 O35W 0.057(5) 0.025(3) 0.056(5) -0.005(3) 0.015(4) 0.003(3)
 O24W 0.057(3) 0.057(3) 0.113(6) -0.025(4) -0.024(4) 0.015(2)
 O44W 0.085(15) 0.052(10) 0.029(7) 0.001(7) 0.029(9) -0.017(9)
 O1W 0.0372(16) 0.0254(14) 0.0322(15) 0.0001(11) 0.0027(12) -0.0035(12)
 O29W 0.048(8) 0.037(7) 0.047(8) 0.002(6) 0.004(6) -0.001(6)
 O2W 0.043(2) 0.0253(16) 0.078(3) 0.0068(17) 0.0094(19) -0.0028(14)
 O33W 0.058(5) 0.046(4) 0.037(4) 0.010(3) 0.010(3) 0.030(4)
 O3W 0.050(5) 0.039(4) 0.100(8) 0.018(5) 0.020(5) 0.014(4)
 O37W 0.057(5) 0.050(5) 0.070(6) -0.003(4) -0.011(4) 0.005(4)
 O4W 0.099(4) 0.068(3) 0.063(3) -0.031(3) 0.031(3) -0.039(3)
 O41W 0.087(8) 0.076(7) 0.050(5) 0.007(5) 0.013(5) 0.025(6)
 O5W 0.038(5) 0.070(7) 0.031(4) 0.000 0.000 0.002(5)
 O19W 0.054(3) 0.032(2) 0.037(2) -0.0082(17) -0.0018(19) 0.012(2)
 O6W 0.043(3) 0.035(3) 0.042(3) 0.011(3) -0.004(3) -0.005(2)
 O21W 0.045(10) 0.019(7) 0.046(9) 0.000(6) 0.005(7) 0.014(6)
 O7W 0.073(6) 0.043(5) 0.074(7) -0.022(4) 0.001(5) -0.004(4)
 O23W 0.083(4) 0.041(2) 0.065(3) 0.007(2) 0.004(3) 0.005(2)
 O8W 0.031(4) 0.038(5) 0.050(5) 0.012(4) -0.006(4) -0.003(3)
 O25W 0.035(4) 0.042(4) 0.077(6) -0.011(4) -0.009(4) 0.001(3)
 O9W 0.055(2) 0.0288(16) 0.0352(17) 0.0028(13) 0.0040(14) 0.0056(15)
 O27W 0.052(2) 0.074(3) 0.042(2) -0.005(2) -0.0053(18) -0.004(2)
 O10W 0.051(4) 0.054(5) 0.045(4) -0.001(4) 0.009(3) 0.006(4)
 O30W 0.078(7) 0.045(5) 0.059(5) 0.009(4) -0.009(5) -0.005(4)
 O11W 0.045(3) 0.051(3) 0.037(2) -0.002(2) -0.010(2) -0.010(2)
 O32W 0.044(4) 0.028(3) 0.046(4) -0.007(3) -0.007(3) 0.007(3)
 O12W 0.067(6) 0.072(7) 0.064(6) -0.034(5) -0.003(5) -0.002(5)
 O34W 0.067(3) 0.046(2) 0.0349(18) -0.0086(16) 0.0051(17) -0.0075(19)
 O13W 0.082(12) 0.055(10) 0.022(6) 0.005(6) -0.019(7) -0.027(9)
 O36W 0.048(5) 0.028(4) 0.106(9) -0.020(5) 0.045(6) -0.010(3)
 O14W 0.120(13) 0.051(7) 0.092(12) -0.005(9) -0.001(11) -0.014(7)
 O38W 0.026(8) 0.12(2) 0.12(2) -0.07(2) 0.024(12) -0.025(11)
 O15W 0.046(5) 0.031(4) 0.067(7) 0.004(5) -0.015(5) 0.005(3)
 O40W 0.109(13) 0.151(17) 0.109(13) -0.057(13) -0.047(11) 0.003(12)
 O16W 0.0388(17) 0.0277(15) 0.0317(15) 0.0001(12) -0.0010(13) -0.0002(12)
 O42W 0.069(7) 0.058(6) 0.088(8) -0.006(6) -0.011(6) 0.009(5)
 O17W 0.036(4) 0.018(4) 0.038(5) 0.001(3) 0.000(3) -0.002(3)
 O18W 0.119(17) 0.035(9) 0.048(7) -0.003(6) -0.009(11) 0.036(10)
 O28W 0.058(4) 0.036(3) 0.030(2) -0.002(2) -0.008(2) 0.015(3)
 N1 0.0315(16) 0.0232(15) 0.0259(15) -0.0015(12) 0.0005(12) 0.0016(13)
 N2 0.0289(16) 0.0211(15) 0.0368(18) -0.0044(13) -0.0038(13) 0.0012(12)
 N3 0.041(2) 0.0239(16) 0.0295(17) 0.0049(13) 0.0058(14) 0.0081(14)
 N4 0.0303(16) 0.0188(14) 0.0279(15) 0.0004(12) 0.0049(12) 0.0030(12)
 N5 0.0366(18) 0.0211(15) 0.0285(16) 0.0011(12) 0.0004(14) -0.0010(13)
 N6 0.0310(17) 0.0233(15) 0.0253(15) -0.0015(12) -0.0006(12) -0.0011(13)
 N7 0.0328(17) 0.0161(14) 0.0337(17) -0.0010(12) 0.0037(13) -0.0019(12)
 N8 0.043(2) 0.0280(18) 0.0294(17) -0.0026(14) 0.0052(15) -0.0129(15)
 N9 0.0344(17) 0.0180(14) 0.0232(14) 0.0025(11) -0.0002(12) -0.0047(12)
 N10 0.044(2) 0.0287(17) 0.0370(19) 0.0148(15) -0.0111(16) -0.0154(15)
 N11 0.0362(18) 0.0200(15) 0.0251(15) 0.0009(12) 0.0049(13) -0.0040(13)
 N12 0.039(2) 0.0216(16) 0.0333(18) -0.0008(13) 0.0034(15) 0.0005(14)
 C1 0.037(2) 0.0212(17) 0.0207(16) -0.0006(13) -0.0001(14) 0.0008(14)
 C2 0.038(2) 0.0243(18) 0.0209(16) -0.0017(13) -0.0017(14) 0.0009(15)
 C3 0.043(2) 0.0189(17) 0.0250(18) 0.0002(13) -0.0043(16) -0.0002(15)
 C4 0.044(2) 0.0217(18) 0.0226(17) -0.0005(14) -0.0053(15) 0.0054(16)
 C5 0.036(2) 0.028(2) 0.0240(17) -0.0006(15) -0.0001(15) 0.0037(16)
 C6 0.039(2) 0.0197(17) 0.0259(17) -0.0032(14) -0.0008(15) 0.0002(15)
 C7 0.040(2) 0.0220(17) 0.0205(15) 0.0006(13) 0.0000(14) 0.0025(15)
 C8 0.045(2) 0.0198(17) 0.0270(19) 0.0036(14) -0.0065(17) -0.0009(16)
 C9 0.042(2) 0.036(2) 0.0258(19) -0.0016(16) 0.0012(17) 0.0044(18)
 C10 0.0267(18) 0.0193(16) 0.0327(19) -0.0011(14) 0.0011(14) 0.0007(13)
 C11 0.0280(18) 0.0220(17) 0.0332(19) -0.0029(14) 0.0048(15) 0.0009(13)
 C12 0.0306(19) 0.0162(16) 0.033(2) -0.0001(14) 0.0101(15) 0.0024(14)
 C13 0.0289(18) 0.0207(17) 0.0289(18) -0.0004(14) 0.0046(14) 0.0006(14)
 C14 0.0288(18) 0.0171(16) 0.0337(19) 0.0023(14) 0.0046(15) -0.0040(13)
 C15 0.0297(18) 0.0194(17) 0.0335(19) 0.0033(14) 0.0039(15) -0.0011(14)
 C16 0.0300(19) 0.0246(18) 0.035(2) -0.0019(15) 0.0021(15) 0.0024(15)
 C17 0.035(2) 0.0205(18) 0.036(2) 0.0039(15) 0.0090(17) 0.0023(15)
 C18 0.032(2) 0.0238(18) 0.037(2) 0.0015(16) 0.0041(16) -0.0085(15)
 C19 0.0289(17) 0.0174(15) 0.0232(16) -0.0007(13) -0.0038(13) -0.0021(13)
 C20 0.036(2) 0.0152(15) 0.0305(19) 0.0019(13) -0.0074(15) -0.0034(14)
 C21 0.042(2) 0.0150(15) 0.0241(17) 0.0021(13) -0.0093(15) -0.0073(14)
 C22 0.035(2) 0.0233(18) 0.0198(15) -0.0023(13) -0.0021(14) -0.0062(14)
 C23 0.0320(18) 0.0185(16) 0.0216(16) -0.0016(12) -0.0009(14) -0.0002(13)
 C24 0.0329(19) 0.0191(16) 0.0233(16) 0.0013(13) -0.0025(14) -0.0021(14)
 C25 0.0270(18) 0.0243(18) 0.039(2) -0.0058(16) -0.0010(16) -0.0015(14)
 C26 0.052(3) 0.028(2) 0.032(2) 0.0118(17) -0.0152(19) -0.0157(19)
 C27 0.036(2) 0.0206(17) 0.0298(18) -0.0046(14) -0.0042(16) -0.0012(15)
 C28 0.030(2) 0.039(2) 0.032(2) 0.0017(17) -0.0006(16) 0.0075(17)
 C29 0.0312(19) 0.028(2) 0.0300(19) 0.0014(15) 0.0029(15) 0.0086(15)
 C30 0.0278(18) 0.0256(18) 0.0294(19) 0.0011(14) 0.0053(15) 0.0009(14)
 C31 0.0279(18) 0.0236(18) 0.0315(19) 0.0042(15) 0.0031(14) -0.0009(14)
 C32 0.0255(17) 0.0264(19) 0.035(2) 0.0079(16) 0.0072(15) 0.0033(14)
 C33 0.032(2) 0.031(2) 0.032(2) 0.0012(16) 0.0069(16) 0.0048(16)
 C34 0.044(3) 0.065(4) 0.035(2) -0.008(2) -0.005(2) 0.016(3)
 C35 0.034(2) 0.0215(18) 0.036(2) -0.0003(16) 0.0052(16) -0.0007(15)
 C36 0.031(2) 0.030(2) 0.046(2) 0.0131(19) 0.0067(18) 0.0072(16)
 C37 0.0299(19) 0.0210(17) 0.037(2) -0.0085(15) 0.0018(16) -0.0009(14)
 C38 0.0284(19) 0.0223(18) 0.042(2) -0.0093(16) -0.0004(16) -0.0003(14)
 C39 0.0315(19) 0.031(2) 0.0264(18) 0.0028(15) -0.0022(14) 0.0031(15)
 C40 0.0309(19) 0.0263(19) 0.0255(17) 0.0020(14) 0.0017(14) 0.0011(15)
 C41 0.069(4) 0.038(3) 0.057(3) 0.027(2) 0.030(3) 0.029(3)
 C42 0.038(2) 0.0202(17) 0.0300(19) 0.0040(14) 0.0064(16) 0.0069(15)
 C43 0.040(2) 0.0244(19) 0.034(2) -0.0049(16) 0.0076(17) -0.0087(16)
 C44 0.051(3) 0.025(2) 0.035(2) -0.0030(17) -0.0001(19) -0.0147(19)
 C45 0.037(2) 0.0239(18) 0.0283(18) -0.0011(14) 0.0030(16) 0.0008(15)
 C46 0.036(2) 0.0242(18) 0.0265(18) 0.0009(14) 0.0055(15) 0.0006(15)
 C47 0.044(2) 0.0278(19) 0.031(2) 0.0130(16) -0.0102(17) -0.0144(16)
 C48 0.041(7) 0.017(4) 0.030(4) 0.003(3) 0.001(4) -0.002(4)
 C48A 0.032(4) 0.021(3) 0.030(4) 0.007(3) -0.003(3) -0.004(3)

_geom_special_details
;
 All esds (except the esd in the dihedral angle between two l.s. planes)
 are estimated using the full covariance matrix.  The cell esds are taken
 into account individually in the estimation of esds in distances, angles
 and torsion angles; correlations between esds in cell parameters are only
 used when they are defined by crystal symmetry.  An approximate (isotropic)
 treatment of cell esds is used for estimating esds involving l.s. planes.
;
loop_
  _geom_bond_atom_site_label_1
  _geom_bond_atom_site_label_2
  _geom_bond_distance
  _geom_bond_site_symmetry_2
  _geom_bond_publ_flag
 S1 O1 1.456(4) . ?
 S1 O2 1.513(5) . ?
 S1 O3 1.422(5) . ?
 S1 O4 1.465(5) . ?
 S5 O17 1.464(3) . ?
 S5 O18 1.459(4) . ?
 S5 O19 1.475(3) . ?
 S5 O20 1.475(4) . ?
 S4 O13A 1.422(8) . ?
 S4 O14A 1.494(5) . ?
 S4 O15A 1.470(5) . ?
 S4 O16A 1.519(6) . ?
 S4 O13B 1.535(11) . ?
 S4 O14B 1.462(9) . ?
 S4 O15B 1.410(9) . ?
 S4 O16B 1.378(11) . ?
 S2 O5 1.429(4) . ?
 S2 O6 1.504(6) . ?
 S2 O7 1.474(4) . ?
 S2 O8 1.386(5) . ?
 S2 O6B 1.404(14) . ?
 S2 O8B 1.519(12) . ?
 S6 O21 1.498(7) . ?
 S6 O21 1.498(7) 2_565 ?
 S6 O22 1.458(7) . ?
 S6 O22 1.458(7) 2_565 ?
 S6 O23 1.467(6) . ?
 S6 O23 1.467(6) 2_565 ?
 S6 O24 1.477(5) . ?
 O21 O22 1.351(11) 2_565 ?
 O21 O23 1.600(11) 2_565 ?
 O22 O21 1.351(11) 2_565 ?
 O22 O23 1.352(11) 2_565 ?
 O23 O21 1.600(11) 2_565 ?
 O23 O22 1.352(11) 2_565 ?
 S3 O9 1.475(4) . ?
 S3 O10 1.443(5) . ?
 S3 O11 1.473(6) . ?
 S3 O12 1.459(5) . ?
 S7 O25 1.404(7) 14 ?
 S7 O25 1.404(7) . ?
 S7 O26 1.492(8) 14 ?
 S7 O26 1.492(8) . ?
 S7 O27 1.467(7) 14 ?
 S7 O27 1.467(7) . ?
 S7 O28 1.483(7) . ?
 S7 O28 1.483(7) 14 ?
 O25 O26 1.539(13) 14 ?
 O25 O27 1.681(11) 14 ?
 O25 O28 1.634(11) 14 ?
 O26 O25 1.539(13) 14 ?
 O26 O26 1.450(18) 14 ?
 O27 O25 1.681(11) 14 ?
 O27 O28 1.351(11) 14 ?
 O28 O25 1.634(11) 14 ?
 O28 O27 1.351(11) 14 ?
 N1 H1A 0.9100 . ?
 N1 H1B 0.9100 . ?
 N1 C7 1.498(5) . ?
 N1 C37 1.490(5) . ?
 N2 H2A 0.9100 . ?
 N2 H2B 0.9100 . ?
 N2 C16 1.508(6) . ?
 N2 C38 1.493(5) . ?
 N3 H3A 0.9100 . ?
 N3 H3B 0.9100 . ?
 N3 C9 1.500(6) . ?
 N3 C41 1.492(6) . ?
 N4 H4A 0.9100 . ?
 N4 H4B 0.9100 . ?
 N4 C36 1.487(6) . ?
 N4 C42 1.496(5) . ?
 N5 H5A 0.9100 . ?
 N5 H5B 0.9100 . ?
 N5 C8 1.511(6) . ?
 N5 C39 1.478(5) . ?
 N6 H6A 0.9100 . ?
 N6 H6B 0.9100 . ?
 N6 C27 1.497(5) . ?
 N6 C40 1.493(5) . ?
 N7 H7A 0.9100 . ?
 N7 H7B 0.9100 . ?
 N7 C25 1.502(6) . ?
 N7 C43 1.501(5) . ?
 N8 H8A 0.9100 . ?
 N8 H8B 0.9100 . ?
 N8 C18 1.486(6) . ?
 N8 C44 1.498(6) . ?
 N9 H9A 0.9100 . ?
 N9 H9B 0.9100 . ?
 N9 C26 1.478(5) . ?
 N9 C47 1.480(5) . ?
 N10 H10A 0.9100 . ?
 N10 H10B 0.9100 . ?
 N10 H10C 0.9100 . ?
 N10 H10D 0.9100 . ?
 N10 C34 1.467(7) . ?
 N10 C48 1.512(11) . ?
 N10 C48A 1.514(8) . ?
 N11 H11A 0.9100 . ?
 N11 H11B 0.9100 . ?
 N11 C17 1.503(5) . ?
 N11 C45 1.481(6) . ?
 N12 H12A 0.9100 . ?
 N12 H12B 0.9100 . ?
 N12 C35 1.514(6) . ?
 N12 C46 1.488(6) . ?
 C1 C2 1.400(6) . ?
 C1 C6 1.392(6) . ?
 C1 C7 1.509(6) . ?
 C2 H2 0.9500 . ?
 C2 C3 1.406(6) . ?
 C3 C4 1.392(7) . ?
 C3 C8 1.505(6) . ?
 C4 H4 0.9500 . ?
 C4 C5 1.401(6) . ?
 C5 C6 1.388(6) . ?
 C5 C9 1.497(7) . ?
 C6 H6 0.9500 . ?
 C7 H7C 0.9900 . ?
 C7 H7D 0.9900 . ?
 C8 H8C 0.9900 . ?
 C8 H8D 0.9900 . ?
 C9 H9C 0.9900 . ?
 C9 H9D 0.9900 . ?
 C10 C11 1.387(6) . ?
 C10 C15 1.396(6) . ?
 C10 C16 1.506(6) . ?
 C11 H11 0.9500 . ?
 C11 C12 1.391(6) . ?
 C12 C13 1.401(6) . ?
 C12 C17 1.514(6) . ?
 C13 H13 0.9500 . ?
 C13 C14 1.388(6) . ?
 C14 C15 1.396(6) . ?
 C14 C18 1.499(5) . ?
 C15 H15 0.9500 . ?
 C16 H16A 0.9900 . ?
 C16 H16B 0.9900 . ?
 C17 H17A 0.9900 . ?
 C17 H17B 0.9900 . ?
 C18 H18A 0.9900 . ?
 C18 H18B 0.9900 . ?
 C19 C20 1.389(5) . ?
 C19 C24 1.404(5) . ?
 C19 C25 1.502(6) . ?
 C20 H20 0.9500 . ?
 C20 C21 1.380(6) . ?
 C21 C22 1.386(6) . ?
 C21 C26 1.508(6) . ?
 C22 H22 0.9500 . ?
 C22 C23 1.391(5) . ?
 C23 C24 1.383(6) . ?
 C23 C27 1.526(6) . ?
 C24 H24 0.9500 . ?
 C25 H25A 0.9900 . ?
 C25 H25B 0.9900 . ?
 C26 H26A 0.9900 . ?
 C26 H26B 0.9900 . ?
 C27 H27A 0.9900 . ?
 C27 H27B 0.9900 . ?
 C28 C29 1.397(6) . ?
 C28 C33 1.385(6) . ?
 C28 C34 1.512(7) . ?
 C29 H29 0.9500 . ?
 C29 C30 1.389(6) . ?
 C30 C31 1.400(6) . ?
 C30 C35 1.503(6) . ?
 C31 H31 0.9500 . ?
 C31 C32 1.387(6) . ?
 C32 C33 1.393(7) . ?
 C32 C36 1.508(6) . ?
 C33 H33 0.9500 . ?
 C34 H34A 0.9900 . ?
 C34 H34B 0.9900 . ?
 C35 H35A 0.9900 . ?
 C35 H35B 0.9900 . ?
 C36 H36A 0.9900 . ?
 C36 H36B 0.9900 . ?
 C37 H37A 0.9900 . ?
 C37 H37B 0.9900 . ?
 C37 C38 1.519(6) . ?
 C38 H38A 0.9900 . ?
 C38 H38B 0.9900 . ?
 C39 H39A 0.9900 . ?
 C39 H39B 0.9900 . ?
 C39 C40 1.517(6) . ?
 C40 H40A 0.9900 . ?
 C40 H40B 0.9900 . ?
 C41 H41A 0.9900 . ?
 C41 H41B 0.9900 . ?
 C41 C42 1.501(6) . ?
 C42 H42A 0.9900 . ?
 C42 H42B 0.9900 . ?
 C43 H43A 0.9900 . ?
 C43 H43B 0.9900 . ?
 C43 C44 1.499(6) . ?
 C44 H44A 0.9900 . ?
 C44 H44B 0.9900 . ?
 C45 H45A 0.9900 . ?
 C45 H45B 0.9900 . ?
 C45 C46 1.527(6) . ?
 C46 H46A 0.9900 . ?
 C46 H46B 0.9900 . ?
 C47 H47A 0.9900 . ?
 C47 H47B 0.9900 . ?
 C47 H47C 0.9900 . ?
 C47 H47D 0.9900 . ?
 C47 C48 1.449(11) . ?
 C47 C48A 1.478(9) . ?
 C48 H48A 0.9900 . ?
 C48 H48B 0.9900 . ?
 C48A H48C 0.9900 . ?
 C48A H48D 0.9900 . ?

loop_
  _geom_angle_atom_site_label_1
  _geom_angle_atom_site_label_2
  _geom_angle_atom_site_label_3
  _geom_angle
  _geom_angle_site_symmetry_1
  _geom_angle_site_symmetry_3
  _geom_angle_publ_flag
 O1 S1 O2 108.1(3) . . ?
 O1 S1 O4 110.6(3) . . ?
 O3 S1 O1 112.0(3) . . ?
 O3 S1 O2 108.0(3) . . ?
 O3 S1 O4 114.5(4) . . ?
 O4 S1 O2 103.0(4) . . ?
 O17 S5 O19 109.8(2) . . ?
 O17 S5 O20 108.9(3) . . ?
 O18 S5 O17 110.0(2) . . ?
 O18 S5 O19 109.5(2) . . ?
 O18 S5 O20 110.2(3) . . ?
 O19 S5 O20 108.5(2) . . ?
 O13A S4 O14A 113.5(4) . . ?
 O13A S4 O15A 114.7(4) . . ?
 O13A S4 O16A 110.0(4) . . ?
 O14A S4 O16A 103.8(4) . . ?
 O15A S4 O14A 109.0(4) . . ?
 O15A S4 O16A 104.9(3) . . ?
 O14B S4 O13B 101.0(8) . . ?
 O15B S4 O13B 100.0(7) . . ?
 O15B S4 O14B 113.5(6) . . ?
 O16B S4 O13B 100.6(8) . . ?
 O16B S4 O14B 116.3(6) . . ?
 O16B S4 O15B 120.4(7) . . ?
 O5 S2 O6 102.9(5) . . ?
 O5 S2 O7 108.8(3) . . ?
 O5 S2 O8B 90.5(9) . . ?
 O7 S2 O6 103.6(5) . . ?
 O7 S2 O8B 105.0(8) . . ?
 O8 S2 O5 119.9(4) . . ?
 O8 S2 O6 110.9(4) . . ?
 O8 S2 O7 109.5(3) . . ?
 O6B S2 O5 118.2(6) . . ?
 O6B S2 O7 127.1(6) . . ?
 O6B S2 O8B 97.8(11) . . ?
 O21 S6 O21 153.5(6) 2_565 . ?
 O22 S6 O21 109.5(5) . . ?
 O22 S6 O21 54.4(5) . 2_565 ?
 O22 S6 O21 109.5(5) 2_565 2_565 ?
 O22 S6 O21 54.4(5) 2_565 . ?
 O22 S6 O22 114.0(7) 2_565 . ?
 O22 S6 O23 108.8(4) . . ?
 O22 S6 O23 55.1(4) . 2_565 ?
 O22 S6 O23 108.8(4) 2_565 2_565 ?
 O22 S6 O23 55.1(4) 2_565 . ?
 O22 S6 O24 123.0(4) 2_565 . ?
 O22 S6 O24 123.0(4) . . ?
 O23 S6 O21 65.3(4) . 2_565 ?
 O23 S6 O21 108.2(4) . . ?
 O23 S6 O21 65.3(4) 2_565 . ?
 O23 S6 O21 108.2(4) 2_565 2_565 ?
 O23 S6 O23 153.5(6) 2_565 . ?
 O23 S6 O24 103.3(3) 2_565 . ?
 O23 S6 O24 103.3(3) . . ?
 O24 S6 O21 103.2(3) . 2_565 ?
 O24 S6 O21 103.2(3) . . ?
 S6 O21 O23 56.4(4) . 2_565 ?
 O22 O21 S6 61.3(4) 2_565 . ?
 O22 O21 O23 107.1(6) 2_565 2_565 ?
 O21 O22 S6 64.3(4) 2_565 . ?
 O21 O22 O23 125.3(7) 2_565 2_565 ?
 O23 O22 S6 62.8(4) 2_565 . ?
 S6 O23 O21 58.3(3) . 2_565 ?
 O22 O23 S6 62.1(4) 2_565 . ?
 O22 O23 O21 109.4(5) 2_565 2_565 ?
 O10 S3 O9 110.0(3) . . ?
 O10 S3 O11 111.2(5) . . ?
 O10 S3 O12 107.7(3) . . ?
 O11 S3 O9 108.4(3) . . ?
 O12 S3 O9 112.4(3) . . ?
 O12 S3 O11 107.2(3) . . ?
 O25 S7 O25 175.1(8) 14 . ?
 O25 S7 O26 111.2(6) . . ?
 O25 S7 O26 64.1(5) . 14 ?
 O25 S7 O26 111.2(6) 14 14 ?
 O25 S7 O26 64.1(5) 14 . ?
 O25 S7 O27 71.7(5) . 14 ?
 O25 S7 O27 111.9(5) 14 14 ?
 O25 S7 O27 111.9(5) . . ?
 O25 S7 O27 71.7(5) 14 . ?
 O25 S7 O28 112.1(5) . . ?
 O25 S7 O28 68.9(5) 14 . ?
 O25 S7 O28 112.1(5) 14 14 ?
 O25 S7 O28 68.9(5) . 14 ?
 O26 S7 O26 58.1(7) . 14 ?
 O27 S7 O26 107.1(5) 14 14 ?
 O27 S7 O26 156.7(5) . 14 ?
 O27 S7 O26 156.7(5) 14 . ?
 O27 S7 O26 107.1(5) . . ?
 O27 S7 O27 92.2(7) 14 . ?
 O27 S7 O28 54.5(4) . 14 ?
 O27 S7 O28 54.5(4) 14 . ?
 O27 S7 O28 108.5(4) . . ?
 O27 S7 O28 108.5(4) 14 14 ?
 O28 S7 O26 93.6(4) 14 . ?
 O28 S7 O26 105.7(5) 14 14 ?
 O28 S7 O26 105.7(5) . . ?
 O28 S7 O26 93.6(4) . 14 ?
 O28 S7 O28 158.1(6) . 14 ?
 S7 O25 O26 60.7(5) . 14 ?
 S7 O25 O27 55.9(4) . 14 ?
 S7 O25 O28 57.8(4) . 14 ?
 O26 O25 O27 95.2(6) 14 14 ?
 O26 O25 O28 96.6(6) 14 14 ?
 O28 O25 O27 92.4(6) 14 14 ?
 S7 O26 O25 55.1(4) . 14 ?
 O26 O26 S7 60.9(4) 14 . ?
 O26 O26 O25 106.2(6) 14 14 ?
 S7 O27 O25 52.4(4) . 14 ?
 O28 O27 S7 63.3(4) 14 . ?
 O28 O27 O25 103.8(6) 14 14 ?
 S7 O28 O25 53.3(4) . 14 ?
 O27 O28 S7 62.2(4) 14 . ?
 O27 O28 O25 105.3(6) 14 14 ?
 H1A N1 H1B 107.8 . . ?
 C7 N1 H1A 109.0 . . ?
 C7 N1 H1B 109.0 . . ?
 C37 N1 H1A 109.0 . . ?
 C37 N1 H1B 109.0 . . ?
 C37 N1 C7 113.1(3) . . ?
 H2A N2 H2B 107.7 . . ?
 C16 N2 H2A 108.8 . . ?
 C16 N2 H2B 108.8 . . ?
 C38 N2 H2A 108.8 . . ?
 C38 N2 H2B 108.8 . . ?
 C38 N2 C16 114.0(3) . . ?
 H3A N3 H3B 108.0 . . ?
 C9 N3 H3A 109.4 . . ?
 C9 N3 H3B 109.4 . . ?
 C41 N3 H3A 109.4 . . ?
 C41 N3 H3B 109.4 . . ?
 C41 N3 C9 111.3(4) . . ?
 H4A N4 H4B 108.0 . . ?
 C36 N4 H4A 109.3 . . ?
 C36 N4 H4B 109.3 . . ?
 C36 N4 C42 111.5(3) . . ?
 C42 N4 H4A 109.3 . . ?
 C42 N4 H4B 109.3 . . ?
 H5A N5 H5B 107.6 . . ?
 C8 N5 H5A 108.6 . . ?
 C8 N5 H5B 108.6 . . ?
 C39 N5 H5A 108.6 . . ?
 C39 N5 H5B 108.6 . . ?
 C39 N5 C8 114.6(4) . . ?
 H6A N6 H6B 107.8 . . ?
 C27 N6 H6A 109.1 . . ?
 C27 N6 H6B 109.1 . . ?
 C40 N6 H6A 109.1 . . ?
 C40 N6 H6B 109.1 . . ?
 C40 N6 C27 112.6(3) . . ?
 H7A N7 H7B 107.7 . . ?
 C25 N7 H7A 108.8 . . ?
 C25 N7 H7B 108.8 . . ?
 C43 N7 H7A 108.8 . . ?
 C43 N7 H7B 108.8 . . ?
 C43 N7 C25 113.8(3) . . ?
 H8A N8 H8B 107.7 . . ?
 C18 N8 H8A 108.9 . . ?
 C18 N8 H8B 108.9 . . ?
 C18 N8 C44 113.3(4) . . ?
 C44 N8 H8A 108.9 . . ?
 C44 N8 H8B 108.9 . . ?
 H9A N9 H9B 107.9 . . ?
 C26 N9 H9A 109.2 . . ?
 C26 N9 H9B 109.2 . . ?
 C26 N9 C47 112.3(3) . . ?
 C47 N9 H9A 109.2 . . ?
 C47 N9 H9B 109.2 . . ?
 H10A N10 H10B 106.0 . . ?
 H10C N10 H10D 109.2 . . ?
 C34 N10 H10A 105.4 . . ?
 C34 N10 H10B 105.4 . . ?
 C34 N10 H10C 111.3 . . ?
 C34 N10 H10D 111.3 . . ?
 C34 N10 C48 127.8(7) . . ?
 C34 N10 C48A 102.5(6) . . ?
 C48 N10 H10A 105.4 . . ?
 C48 N10 H10B 105.4 . . ?
 C48A N10 H10C 111.3 . . ?
 C48A N10 H10D 111.3 . . ?
 H11A N11 H11B 107.7 . . ?
 C17 N11 H11A 108.9 . . ?
 C17 N11 H11B 108.9 . . ?
 C45 N11 H11A 108.9 . . ?
 C45 N11 H11B 108.9 . . ?
 C45 N11 C17 113.4(4) . . ?
 H12A N12 H12B 107.7 . . ?
 C35 N12 H12A 108.9 . . ?
 C35 N12 H12B 108.9 . . ?
 C46 N12 H12A 108.9 . . ?
 C46 N12 H12B 108.9 . . ?
 C46 N12 C35 113.5(4) . . ?
 C2 C1 C7 119.7(4) . . ?
 C6 C1 C2 119.5(4) . . ?
 C6 C1 C7 120.7(4) . . ?
 C1 C2 H2 120.1 . . ?
 C1 C2 C3 119.9(4) . . ?
 C3 C2 H2 120.1 . . ?
 C2 C3 C8 120.8(4) . . ?
 C4 C3 C2 119.6(4) . . ?
 C4 C3 C8 119.5(4) . . ?
 C3 C4 H4 119.7 . . ?
 C3 C4 C5 120.7(4) . . ?
 C5 C4 H4 119.7 . . ?
 C4 C5 C9 120.3(4) . . ?
 C6 C5 C4 119.1(4) . . ?
 C6 C5 C9 120.6(4) . . ?
 C1 C6 H6 119.4 . . ?
 C5 C6 C1 121.2(4) . . ?
 C5 C6 H6 119.4 . . ?
 N1 C7 C1 110.8(3) . . ?
 N1 C7 H7C 109.5 . . ?
 N1 C7 H7D 109.5 . . ?
 C1 C7 H7C 109.5 . . ?
 C1 C7 H7D 109.5 . . ?
 H7C C7 H7D 108.1 . . ?
 N5 C8 H8C 109.0 . . ?
 N5 C8 H8D 109.0 . . ?
 C3 C8 N5 112.8(3) . . ?
 C3 C8 H8C 109.0 . . ?
 C3 C8 H8D 109.0 . . ?
 H8C C8 H8D 107.8 . . ?
 N3 C9 H9C 109.4 . . ?
 N3 C9 H9D 109.4 . . ?
 C5 C9 N3 111.4(4) . . ?
 C5 C9 H9C 109.4 . . ?
 C5 C9 H9D 109.4 . . ?
 H9C C9 H9D 108.0 . . ?
 C11 C10 C15 119.0(4) . . ?
 C11 C10 C16 122.4(4) . . ?
 C15 C10 C16 118.6(4) . . ?
 C10 C11 H11 119.4 . . ?
 C10 C11 C12 121.1(4) . . ?
 C12 C11 H11 119.4 . . ?
 C11 C12 C13 119.4(4) . . ?
 C11 C12 C17 122.3(4) . . ?
 C13 C12 C17 118.2(4) . . ?
 C12 C13 H13 120.0 . . ?
 C14 C13 C12 120.0(4) . . ?
 C14 C13 H13 120.0 . . ?
 C13 C14 C15 119.8(4) . . ?
 C13 C14 C18 120.4(4) . . ?
 C15 C14 C18 119.7(4) . . ?
 C10 C15 H15 119.7 . . ?
 C14 C15 C10 120.6(4) . . ?
 C14 C15 H15 119.7 . . ?
 N2 C16 H16A 109.1 . . ?
 N2 C16 H16B 109.1 . . ?
 C10 C16 N2 112.5(4) . . ?
 C10 C16 H16A 109.1 . . ?
 C10 C16 H16B 109.1 . . ?
 H16A C16 H16B 107.8 . . ?
 N11 C17 C12 112.4(3) . . ?
 N11 C17 H17A 109.1 . . ?
 N11 C17 H17B 109.1 . . ?
 C12 C17 H17A 109.1 . . ?
 C12 C17 H17B 109.1 . . ?
 H17A C17 H17B 107.9 . . ?
 N8 C18 C14 110.0(4) . . ?
 N8 C18 H18A 109.7 . . ?
 N8 C18 H18B 109.7 . . ?
 C14 C18 H18A 109.7 . . ?
 C14 C18 H18B 109.7 . . ?
 H18A C18 H18B 108.2 . . ?
 C20 C19 C24 119.1(4) . . ?
 C20 C19 C25 119.3(4) . . ?
 C24 C19 C25 121.6(4) . . ?
 C19 C20 H20 119.6 . . ?
 C21 C20 C19 120.9(4) . . ?
 C21 C20 H20 119.6 . . ?
 C20 C21 C22 119.6(4) . . ?
 C20 C21 C26 120.1(4) . . ?
 C22 C21 C26 120.2(4) . . ?
 C21 C22 H22 119.8 . . ?
 C21 C22 C23 120.5(4) . . ?
 C23 C22 H22 119.8 . . ?
 C22 C23 C27 118.3(4) . . ?
 C24 C23 C22 119.8(4) . . ?
 C24 C23 C27 121.8(4) . . ?
 C19 C24 H24 119.9 . . ?
 C23 C24 C19 120.1(4) . . ?
 C23 C24 H24 119.9 . . ?
 N7 C25 C19 113.3(3) . . ?
 N7 C25 H25A 108.9 . . ?
 N7 C25 H25B 108.9 . . ?
 C19 C25 H25A 108.9 . . ?
 C19 C25 H25B 108.9 . . ?
 H25A C25 H25B 107.7 . . ?
 N9 C26 C21 111.4(3) . . ?
 N9 C26 H26A 109.3 . . ?
 N9 C26 H26B 109.3 . . ?
 C21 C26 H26A 109.3 . . ?
 C21 C26 H26B 109.3 . . ?
 H26A C26 H26B 108.0 . . ?
 N6 C27 C23 111.6(3) . . ?
 N6 C27 H27A 109.3 . . ?
 N6 C27 H27B 109.3 . . ?
 C23 C27 H27A 109.3 . . ?
 C23 C27 H27B 109.3 . . ?
 H27A C27 H27B 108.0 . . ?
 C29 C28 C34 121.1(4) . . ?
 C33 C28 C29 119.7(4) . . ?
 C33 C28 C34 119.2(5) . . ?
 C28 C29 H29 119.9 . . ?
 C30 C29 C28 120.2(4) . . ?
 C30 C29 H29 119.9 . . ?
 C29 C30 C31 119.6(4) . . ?
 C29 C30 C35 120.7(4) . . ?
 C31 C30 C35 119.6(4) . . ?
 C30 C31 H31 119.9 . . ?
 C32 C31 C30 120.2(4) . . ?
 C32 C31 H31 119.9 . . ?
 C31 C32 C33 119.6(4) . . ?
 C31 C32 C36 121.1(4) . . ?
 C33 C32 C36 119.3(4) . . ?
 C28 C33 C32 120.6(4) . . ?
 C28 C33 H33 119.7 . . ?
 C32 C33 H33 119.7 . . ?
 N10 C34 C28 113.2(5) . . ?
 N10 C34 H34A 108.9 . . ?
 N10 C34 H34B 108.9 . . ?
 C28 C34 H34A 108.9 . . ?
 C28 C34 H34B 108.9 . . ?
 H34A C34 H34B 107.7 . . ?
 N12 C35 H35A 109.1 . . ?
 N12 C35 H35B 109.1 . . ?
 C30 C35 N12 112.6(3) . . ?
 C30 C35 H35A 109.1 . . ?
 C30 C35 H35B 109.1 . . ?
 H35A C35 H35B 107.8 . . ?
 N4 C36 C32 110.5(4) . . ?
 N4 C36 H36A 109.5 . . ?
 N4 C36 H36B 109.5 . . ?
 C32 C36 H36A 109.5 . . ?
 C32 C36 H36B 109.5 . . ?
 H36A C36 H36B 108.1 . . ?
 N1 C37 H37A 109.3 . . ?
 N1 C37 H37B 109.3 . . ?
 N1 C37 C38 111.8(3) . . ?
 H37A C37 H37B 107.9 . . ?
 C38 C37 H37A 109.3 . . ?
 C38 C37 H37B 109.3 . . ?
 N2 C38 C37 108.2(3) . . ?
 N2 C38 H38A 110.1 . . ?
 N2 C38 H38B 110.1 . . ?
 C37 C38 H38A 110.1 . . ?
 C37 C38 H38B 110.1 . . ?
 H38A C38 H38B 108.4 . . ?
 N5 C39 H39A 110.2 . . ?
 N5 C39 H39B 110.2 . . ?
 N5 C39 C40 107.7(3) . . ?
 H39A C39 H39B 108.5 . . ?
 C40 C39 H39A 110.2 . . ?
 C40 C39 H39B 110.2 . . ?
 N6 C40 C39 110.5(3) . . ?
 N6 C40 H40A 109.5 . . ?
 N6 C40 H40B 109.5 . . ?
 C39 C40 H40A 109.5 . . ?
 C39 C40 H40B 109.5 . . ?
 H40A C40 H40B 108.1 . . ?
 N3 C41 H41A 109.5 . . ?
 N3 C41 H41B 109.5 . . ?
 N3 C41 C42 110.5(4) . . ?
 H41A C41 H41B 108.1 . . ?
 C42 C41 H41A 109.5 . . ?
 C42 C41 H41B 109.5 . . ?
 N4 C42 C41 107.3(4) . . ?
 N4 C42 H42A 110.3 . . ?
 N4 C42 H42B 110.3 . . ?
 C41 C42 H42A 110.3 . . ?
 C41 C42 H42B 110.3 . . ?
 H42A C42 H42B 108.5 . . ?
 N7 C43 H43A 109.6 . . ?
 N7 C43 H43B 109.6 . . ?
 H43A C43 H43B 108.1 . . ?
 C44 C43 N7 110.4(4) . . ?
 C44 C43 H43A 109.6 . . ?
 C44 C43 H43B 109.6 . . ?
 N8 C44 C43 110.2(4) . . ?
 N8 C44 H44A 109.6 . . ?
 N8 C44 H44B 109.6 . . ?
 C43 C44 H44A 109.6 . . ?
 C43 C44 H44B 109.6 . . ?
 H44A C44 H44B 108.1 . . ?
 N11 C45 H45A 109.7 . . ?
 N11 C45 H45B 109.7 . . ?
 N11 C45 C46 109.8(4) . . ?
 H45A C45 H45B 108.2 . . ?
 C46 C45 H45A 109.7 . . ?
 C46 C45 H45B 109.7 . . ?
 N12 C46 C45 107.9(4) . . ?
 N12 C46 H46A 110.1 . . ?
 N12 C46 H46B 110.1 . . ?
 C45 C46 H46A 110.1 . . ?
 C45 C46 H46B 110.1 . . ?
 H46A C46 H46B 108.4 . . ?
 N9 C47 H47A 108.6 . . ?
 N9 C47 H47B 108.6 . . ?
 N9 C47 H47C 109.4 . . ?
 N9 C47 H47D 109.4 . . ?
 H47A C47 H47B 107.5 . . ?
 H47C C47 H47D 108.0 . . ?
 C48 C47 N9 114.8(5) . . ?
 C48 C47 H47A 108.6 . . ?
 C48 C47 H47B 108.6 . . ?
 C48A C47 N9 111.1(4) . . ?
 C48A C47 H47C 109.4 . . ?
 C48A C47 H47D 109.4 . . ?
 N10 C48 H48A 109.6 . . ?
 N10 C48 H48B 109.6 . . ?
 C47 C48 N10 110.3(7) . . ?
 C47 C48 H48A 109.6 . . ?
 C47 C48 H48B 109.6 . . ?
 H48A C48 H48B 108.1 . . ?
 N10 C48A H48C 110.0 . . ?
 N10 C48A H48D 110.0 . . ?
 C47 C48A N10 108.6(6) . . ?
 C47 C48A H48C 110.0 . . ?
 C47 C48A H48D 110.0 . . ?
 H48C C48A H48D 108.3 . . ?

loop_
  _geom_hbond_atom_site_label_D
  _geom_hbond_atom_site_label_H
  _geom_hbond_atom_site_label_A
  _geom_hbond_distance_DH
  _geom_hbond_distance_HA
  _geom_hbond_distance_DA
  _geom_hbond_angle_DHA
  _geom_hbond_site_symmetry_A
 N1 H1A O11W 0.91 1.85 2.717(6) 157.2 .
 N1 H1A O13W 0.91 1.95 2.782(14) 151.1 .
 N1 H1B O5 0.91 1.97 2.815(6) 154.3 .
 N2 H2A O39W 0.91 1.94 2.770(6) 150.5 10_564
 N2 H2B O2W 0.91 1.83 2.738(5) 175.8 .
 N3 H3A O34W 0.91 1.83 2.735(6) 175.2 .
 N3 H3B O26W 0.91 1.89 2.781(5) 167.5 .
 N4 H4A O7 0.91 1.81 2.718(5) 176.2 .
 N4 H4B O10 0.91 1.90 2.798(7) 168.7 .
 N5 H5A O19W 0.91 1.87 2.736(6) 157.7 .
 N5 H5A O21W 0.91 1.99 2.837(14) 155.0 .
 N5 H5B O16W 0.91 1.87 2.777(5) 173.0 .
 N6 H6A O9 0.91 1.96 2.821(5) 156.7 .
 N6 H6B O33W 0.91 1.84 2.706(8) 158.6 .
 N6 H6B O32W 0.91 1.97 2.826(8) 156.6 .
 N7 H7A O17W 0.91 1.85 2.74(2) 163.7 .
 N7 H7A O18W 0.91 1.82 2.73(2) 176.9 .
 N7 H7B O20W 0.91 2.13 2.832(10) 132.9 .
 N7 H7B O25W 0.91 1.85 2.731(9) 163.5 11_554
 N8 H8A O13A 0.91 1.82 2.688(8) 158.8 .
 N8 H8B O2 0.91 1.86 2.736(7) 162.0 .
 N9 H9A O16A 0.91 1.89 2.767(7) 161.6 .
 N9 H9A O15B 0.91 1.98 2.735(11) 139.4 .
 N9 H9B O11 0.91 1.84 2.744(6) 169.5 .
 N10 H10B O1W 0.91 1.87 2.759(5) 166.6 10_565
 N11 H11A O6W 0.91 1.91 2.787(7) 161.5 .
 N11 H11A O8W 0.91 1.79 2.691(10) 167.7 .
 N11 H11B O14A 0.91 1.88 2.770(6) 166.7 .
 N11 H11B O14B 0.91 1.91 2.791(10) 161.6 .
 N12 H12A O4W 0.91 1.92 2.803(6) 163.3 .
 N12 H12B O9W 0.91 1.87 2.745(5) 160.0 .

loop_
  _geom_torsion_atom_site_label_1
  _geom_torsion_atom_site_label_2
  _geom_torsion_atom_site_label_3
  _geom_torsion_atom_site_label_4
  _geom_torsion
  _geom_torsion_site_symmetry_1
  _geom_torsion_site_symmetry_2
  _geom_torsion_site_symmetry_3
  _geom_torsion_site_symmetry_4
  _geom_torsion_publ_flag
 O21 S6 O21 O22 58.7(5) 2_565 . . 2_565 ?
 O21 S6 O21 O23 -81.3(3) 2_565 . . 2_565 ?
 O21 S6 O22 O21 -156.2(5) . . . 2_565 ?
 O21 S6 O22 O23 -165.7(7) 2_565 . . 2_565 ?
 O21 S6 O22 O23 38.1(6) . . . 2_565 ?
 O21 S6 O23 O21 152.4(6) . . . 2_565 ?
 O21 S6 O23 O22 -140.2(6) 2_565 . . 2_565 ?
 O21 S6 O23 O22 12.2(6) . . . 2_565 ?
 O22 S6 O21 O22 106.2(8) . . . 2_565 ?
 O22 S6 O21 O23 -33.8(5) . . . 2_565 ?
 O22 S6 O21 O23 -140.0(6) 2_565 . . 2_565 ?
 O22 S6 O22 O21 -97.4(5) 2_565 . . 2_565 ?
 O22 S6 O22 O23 96.9(5) 2_565 . . 2_565 ?
 O22 S6 O23 O21 140.2(6) 2_565 . . 2_565 ?
 O22 S6 O23 O21 33.5(5) . . . 2_565 ?
 O22 S6 O23 O22 -106.7(8) . . . 2_565 ?
 O23 S6 O21 O22 140.0(6) 2_565 . . 2_565 ?
 O23 S6 O21 O22 -12.3(6) . . . 2_565 ?
 O23 S6 O21 O23 -152.3(6) . . . 2_565 ?
 O23 S6 O22 O21 165.7(7) 2_565 . . 2_565 ?
 O23 S6 O22 O21 -38.1(6) . . . 2_565 ?
 O23 S6 O22 O23 156.2(5) . . . 2_565 ?
 O23 S6 O23 O21 81.3(3) 2_565 . . 2_565 ?
 O23 S6 O23 O22 -58.8(5) 2_565 . . 2_565 ?
 O24 S6 O21 O22 -121.3(5) . . . 2_565 ?
 O24 S6 O21 O23 98.7(3) . . . 2_565 ?
 O24 S6 O22 O21 82.6(5) . . . 2_565 ?
 O24 S6 O22 O23 -83.1(5) . . . 2_565 ?
 O24 S6 O23 O21 -98.7(3) . . . 2_565 ?
 O24 S6 O23 O22 121.2(5) . . . 2_565 ?
 O25 S7 O26 O25 178.4(3) . . . 14 ?
 O25 S7 O26 O26 -140.8(8) 14 . . 14 ?
 O25 S7 O26 O26 37.6(8) . . . 14 ?
 O25 S7 O27 O25 176.5(6) . . . 14 ?
 O25 S7 O27 O28 -136.4(6) 14 . . 14 ?
 O25 S7 O27 O28 40.1(6) . . . 14 ?
 O25 S7 O28 O25 -174.9(9) . . . 14 ?
 O25 S7 O28 O27 -140.1(7) 14 . . 14 ?
 O25 S7 O28 O27 45.0(7) . . . 14 ?
 O26 S7 O25 O26 -35.1(8) . . . 14 ?
 O26 S7 O25 O27 -120.3(6) 14 . . 14 ?
 O26 S7 O25 O27 -155.4(5) . . . 14 ?
 O26 S7 O25 O28 120.6(6) 14 . . 14 ?
 O26 S7 O25 O28 85.5(5) . . . 14 ?
 O26 S7 O26 O25 140.8(8) 14 . . 14 ?
 O26 S7 O27 O25 54.4(6) . . . 14 ?
 O26 S7 O27 O25 101.2(12) 14 . . 14 ?
 O26 S7 O27 O28 -82.0(6) . . . 14 ?
 O26 S7 O27 O28 -35.1(14) 14 . . 14 ?
 O26 S7 O28 O25 -53.5(6) . . . 14 ?
 O26 S7 O28 O25 -111.4(6) 14 . . 14 ?
 O26 S7 O28 O27 166.3(6) . . . 14 ?
 O26 S7 O28 O27 108.5(6) 14 . . 14 ?
 O27 S7 O25 O26 -154.9(5) . . . 14 ?
 O27 S7 O25 O26 120.3(6) 14 . . 14 ?
 O27 S7 O25 O27 84.8(7) . . . 14 ?
 O27 S7 O25 O28 -34.2(6) . . . 14 ?
 O27 S7 O25 O28 -119.1(5) 14 . . 14 ?
 O27 S7 O26 O25 85.6(12) 14 . . 14 ?
 O27 S7 O26 O25 -59.0(5) . . . 14 ?
 O27 S7 O26 O26 160.2(6) . . . 14 ?
 O27 S7 O26 O26 -55.2(15) 14 . . 14 ?
 O27 S7 O27 O25 -112.4(5) 14 . . 14 ?
 O27 S7 O27 O28 111.2(5) 14 . . 14 ?
 O27 S7 O28 O25 140.1(7) 14 . . 14 ?
 O27 S7 O28 O25 61.0(6) . . . 14 ?
 O27 S7 O28 O27 -79.1(8) . . . 14 ?
 O28 S7 O25 O26 83.0(6) . . . 14 ?
 O28 S7 O25 O26 -120.6(6) 14 . . 14 ?
 O28 S7 O25 O27 -37.3(6) . . . 14 ?
 O28 S7 O25 O27 119.1(5) 14 . . 14 ?
 O28 S7 O25 O28 -156.4(7) . . . 14 ?
 O28 S7 O26 O25 -112.9(5) 14 . . 14 ?
 O28 S7 O26 O25 56.5(5) . . . 14 ?
 O28 S7 O26 O26 106.3(7) 14 . . 14 ?
 O28 S7 O26 O26 -84.3(7) . . . 14 ?
 O28 S7 O27 O25 -59.3(6) . . . 14 ?
 O28 S7 O27 O25 136.4(6) 14 . . 14 ?
 O28 S7 O27 O28 164.4(5) . . . 14 ?
 O28 S7 O28 O25 97.0(4) 14 . . 14 ?
 O28 S7 O28 O27 -43.2(4) 14 . . 14 ?
 N1 C37 C38 N2 -177.5(4) . . . . ?
 N3 C41 C42 N4 177.7(5) . . . . ?
 N5 C39 C40 N6 175.7(3) . . . . ?
 N7 C43 C44 N8 -179.5(4) . . . . ?
 N9 C47 C48 N10 -158.0(7) . . . . ?
 N9 C47 C48A N10 169.2(6) . . . . ?
 N11 C45 C46 N12 -176.2(3) . . . . ?
 C1 C2 C3 C4 1.4(6) . . . . ?
 C1 C2 C3 C8 -175.7(4) . . . . ?
 C2 C1 C6 C5 -1.8(6) . . . . ?
 C2 C1 C7 N1 127.3(4) . . . . ?
 C2 C3 C4 C5 -1.0(6) . . . . ?
 C2 C3 C8 N5 -76.8(5) . . . . ?
 C3 C4 C5 C6 -0.8(6) . . . . ?
 C3 C4 C5 C9 179.5(4) . . . . ?
 C4 C3 C8 N5 106.0(5) . . . . ?
 C4 C5 C6 C1 2.3(6) . . . . ?
 C4 C5 C9 N3 -78.1(5) . . . . ?
 C6 C1 C2 C3 0.0(6) . . . . ?
 C6 C1 C7 N1 -55.8(5) . . . . ?
 C6 C5 C9 N3 102.2(5) . . . . ?
 C7 N1 C37 C38 75.7(5) . . . . ?
 C7 C1 C2 C3 176.9(4) . . . . ?
 C7 C1 C6 C5 -178.8(4) . . . . ?
 C8 N5 C39 C40 -172.2(3) . . . . ?
 C8 C3 C4 C5 176.2(4) . . . . ?
 C9 N3 C41 C42 -146.9(5) . . . . ?
 C9 C5 C6 C1 -178.0(4) . . . . ?
 C10 C11 C12 C13 -0.4(6) . . . . ?
 C10 C11 C12 C17 -178.4(4) . . . . ?
 C11 C10 C15 C14 0.4(6) . . . . ?
 C11 C10 C16 N2 72.6(5) . . . . ?
 C11 C12 C13 C14 0.8(6) . . . . ?
 C11 C12 C17 N11 -97.0(5) . . . . ?
 C12 C13 C14 C15 -0.7(6) . . . . ?
 C12 C13 C14 C18 179.6(4) . . . . ?
 C13 C12 C17 N11 85.0(5) . . . . ?
 C13 C14 C15 C10 0.0(6) . . . . ?
 C13 C14 C18 N8 -85.0(5) . . . . ?
 C15 C10 C11 C12 -0.2(6) . . . . ?
 C15 C10 C16 N2 -107.6(4) . . . . ?
 C15 C14 C18 N8 95.2(5) . . . . ?
 C16 N2 C38 C37 178.7(4) . . . . ?
 C16 C10 C11 C12 179.6(4) . . . . ?
 C16 C10 C15 C14 -179.4(4) . . . . ?
 C17 N11 C45 C46 167.4(3) . . . . ?
 C17 C12 C13 C14 179.0(4) . . . . ?
 C18 N8 C44 C43 -142.3(5) . . . . ?
 C18 C14 C15 C10 179.7(4) . . . . ?
 C19 C20 C21 C22 1.6(6) . . . . ?
 C19 C20 C21 C26 -176.8(4) . . . . ?
 C20 C19 C24 C23 -1.1(6) . . . . ?
 C20 C19 C25 N7 102.1(4) . . . . ?
 C20 C21 C22 C23 -1.1(6) . . . . ?
 C20 C21 C26 N9 -103.3(5) . . . . ?
 C21 C22 C23 C24 -0.4(6) . . . . ?
 C21 C22 C23 C27 -177.2(4) . . . . ?
 C22 C21 C26 N9 78.4(5) . . . . ?
 C22 C23 C24 C19 1.5(6) . . . . ?
 C22 C23 C27 N6 -82.3(5) . . . . ?
 C24 C19 C20 C21 -0.5(6) . . . . ?
 C24 C19 C25 N7 -79.5(5) . . . . ?
 C24 C23 C27 N6 101.0(4) . . . . ?
 C25 N7 C43 C44 -165.0(4) . . . . ?
 C25 C19 C20 C21 178.0(4) . . . . ?
 C25 C19 C24 C23 -179.5(4) . . . . ?
 C26 N9 C47 C48 -160.7(8) . . . . ?
 C26 N9 C47 C48A 164.6(6) . . . . ?
 C26 C21 C22 C23 177.2(4) . . . . ?
 C27 N6 C40 C39 -173.2(3) . . . . ?
 C27 C23 C24 C19 178.2(4) . . . . ?
 C28 C29 C30 C31 -2.5(7) . . . . ?
 C28 C29 C30 C35 -177.9(4) . . . . ?
 C29 C28 C33 C32 1.4(7) . . . . ?
 C29 C28 C34 N10 66.7(7) . . . . ?
 C29 C30 C31 C32 2.0(6) . . . . ?
 C29 C30 C35 N12 -99.3(5) . . . . ?
 C30 C31 C32 C33 0.1(6) . . . . ?
 C30 C31 C32 C36 -178.4(4) . . . . ?
 C31 C30 C35 N12 85.3(5) . . . . ?
 C31 C32 C33 C28 -1.8(7) . . . . ?
 C31 C32 C36 N4 -80.7(5) . . . . ?
 C33 C28 C29 C30 0.8(7) . . . . ?
 C33 C28 C34 N10 -115.1(5) . . . . ?
 C33 C32 C36 N4 100.8(5) . . . . ?
 C34 N10 C48 C47 109.0(9) . . . . ?
 C34 N10 C48A C47 147.5(7) . . . . ?
 C34 C28 C29 C30 178.9(5) . . . . ?
 C34 C28 C33 C32 -176.8(5) . . . . ?
 C35 N12 C46 C45 173.5(3) . . . . ?
 C35 C30 C31 C32 177.5(4) . . . . ?
 C36 N4 C42 C41 -169.2(5) . . . . ?
 C36 C32 C33 C28 176.7(4) . . . . ?
 C37 N1 C7 C1 176.2(4) . . . . ?
 C38 N2 C16 C10 52.1(5) . . . . ?
 C39 N5 C8 C3 -66.2(5) . . . . ?
 C40 N6 C27 C23 -69.6(4) . . . . ?
 C41 N3 C9 C5 -47.9(6) . . . . ?
 C42 N4 C36 C32 -171.8(4) . . . . ?
 C43 N7 C25 C19 -51.1(5) . . . . ?
 C44 N8 C18 C14 -176.2(4) . . . . ?
 C45 N11 C17 C12 68.8(5) . . . . ?
 C46 N12 C35 C30 69.7(5) . . . . ?
 C47 N9 C26 C21 -179.0(4) . . . . ?
 C48 N10 C34 C28 40.6(9) . . . . ?
 C48A N10 C34 C28 60.7(7) . . . . ?

#==============================================================================
# start Validation Reply Form
#==============================================================================
_PLAT043_ALERT_1_B
;
Problem:  Calculated and Reported Mol. Weight Differ by .. 219.71 Check
Response: H2O molecules were refined without H-atoms, H-atoms for these 
molecules were included in the unit cell atom count  
;
_PLAT306_ALERT_2_B
;
Problem: Isolated Oxygen Atom (H-atoms Missing ?)
Response: It was not possible to accurately locate H-atoms for the H2O
molecules in the crystal structure.  
;
_PLAT430_ALERT_2_B
;
Problem: Short Inter D...A Contact  
Response: Hydrogen bonding interactions between H2O molecules and (SO4)2- 
anions resulted in close D...A distances. 
;
#==============================================================================
# end Validation Reply Form
#==============================================================================

_shelx_res_file
;
    lm_029.res created by SHELXL-2014/7

TITL LM029 in Fdd2 #43
REM reset to Fdd2 #43
CELL 0.71073 32.7569 34.2492 31.0876 90 90 90
ZERR 16 0.0021 0.002 0.0022 0 0 0
LATT -4
SYMM -X,-Y,+Z
SYMM 0.25-X,0.25+Y,0.25+Z
SYMM 0.25+X,0.25-Y,0.25+Z
SFAC C H N O S
UNIT 768 2216 192 820 96
EQIV $1 0.5-X,1-Y,-0.5+Z
EQIV $2 0.75-X,0.25+Y,-0.25+Z
EQIV $3 0.5-X,1-Y,0.5+Z
EQIV $4 -X,1-Y,+Z
EQIV $5 0.5-X,1.5-Y,+Z
EQIV $6 1-X,1-Y,+Z
DFIX 1.41 0.01 S2 O6 S2 O8B
DFIX 1.41 0.01 S2 O6
DFIX 1.41 0.01 S5 O20
DFIX 1.41 0.01 S4 O14A
DFIX 1.41 0.01 S4 O16A
DFIX 1.41 0.01 S4 O13B
DELU 0.001 0.001 C48A C48 C47 N10
DELU 0.001 0.001 S6 O21 O22 O23 O24 S7 O25 O26 O27 O28
DELU 0.001 0.001 O14A S4 O13A O15A O16A O16B O14B O13B O15B
RIGU S4 O13A O14A O15A O16A O13B O14B O15B O16B
ISOR 0.001 0.002 O8B
ISOR 0.001 0.002 O13B O13A

L.S. 100 0 0
PLAN  20
TEMP -173(2)
HTAB N1 O5
HTAB N1 O11W
HTAB N1 O13W
HTAB N2 O39W_$1
HTAB N2 O2W
HTAB N3 O26W
HTAB N3 O34W
HTAB N4 O7
HTAB N4 O10
HTAB N5 O19W
HTAB N5 O21W
HTAB N5 O16W
HTAB N6 O9
HTAB N6 O33W
HTAB N6 O32W
HTAB N7 O20W
HTAB N7 O25W_$2
HTAB N7 O17W
HTAB N7 O18W
HTAB N8 O2
HTAB N8 O13A
HTAB N9 O16A
HTAB N9 O15B
HTAB N9 O11
HTAB N10 O24W
HTAB N10 O1W_$3
HTAB N11 O14A
HTAB N11 O14B
HTAB N11 O6W
HTAB N11 O8W
HTAB N12 O4W
HTAB N12 O9W
FREE O31W O31W_$5
FREE O10W O10W_$4
FREE O30W O30W_$6
BOND
MORE -1
CONF
BOND $H
fmap 2
acta
OMIT 4 0 0
OMIT 2 4 0
OMIT 4 4 0
OMIT 1 7 5
OMIT 4 4 8
OMIT 1 7 -5
OMIT 4 4 -8
OMIT 0 12 0
OMIT 1 1 -1
OMIT 1 1 1
REM <olex2.extras>
REM <HklSrc "%.\\LM_029.hkl">
REM </olex2.extras>

WGHT    0.111900  109.437103
FVAR       0.01972   0.44114   0.77669   0.63071
S1    5    0.304422    0.542206    0.357010    11.00000    0.03343    0.02949 =
         0.06170   -0.01294    0.00180    0.00260
O1    4    0.341993    0.527999    0.337464    11.00000    0.04869    0.04633 =
         0.07392    0.01894    0.02433    0.00745
O2    4    0.299874    0.522870    0.400501    11.00000    0.05225    0.06969 =
         0.04408   -0.01545    0.00422    0.00094
O3    4    0.269496    0.532672    0.331987    11.00000    0.05047    0.05051 =
         0.06119    0.00917   -0.01121   -0.00536
O4    4    0.308017    0.583684    0.367905    11.00000    0.09640    0.03710 =
         0.11869   -0.01671    0.01843   -0.01061
S5    5    0.115765    0.499688    0.271539    11.00000    0.03029    0.01824 =
         0.02826    0.00105   -0.00176   -0.00392
O17   4    0.104956    0.460481    0.256637    11.00000    0.04515    0.02259 =
         0.03341   -0.00532    0.00238   -0.00812
O18   4    0.096435    0.507462    0.312938    11.00000    0.05456    0.03899 =
         0.05430   -0.02090    0.02609   -0.01383
O19   4    0.160460    0.502911    0.276061    11.00000    0.03243    0.03175 =
         0.03483   -0.00046   -0.00153   -0.00576
O20   4    0.102061    0.528433    0.239304    11.00000    0.05933    0.04231 =
         0.09018    0.03781   -0.03715   -0.02096
S4    5    0.348483    0.453745    0.552397    11.00000    0.05606    0.01980 =
         0.03241   -0.00004   -0.01092   -0.00532
PART 1
O13A  4    0.378148    0.461575    0.520149    41.00000    0.05129    0.03366 =
         0.02826    0.00401   -0.00907   -0.00394
O14A  4    0.318483    0.422914    0.539887    41.00000    0.04769    0.03134 =
         0.05035   -0.01677    0.00040   -0.00603
O15A  4    0.365395    0.444283    0.594941    41.00000    0.04014    0.03646 =
         0.03001    0.00560   -0.00010    0.00413
O16A  4    0.322191    0.489655    0.559767    41.00000    0.05268    0.02256 =
         0.03540    0.00487   -0.00783   -0.00162
PART 0
PART 2
O13B  4    0.387631    0.457193    0.525544   -41.00000    0.05447    0.03810 =
         0.03478    0.00046   -0.00680   -0.00088
O14B  4    0.341938    0.411520    0.551683   -41.00000    0.06752    0.01929 =
         0.03563   -0.00396   -0.01272   -0.00370
O15B  4    0.362842    0.467733    0.592296   -41.00000    0.04917    0.02870 =
         0.03991   -0.01259   -0.00365   -0.00777
O16B  4    0.322034    0.475875    0.528002   -41.00000    0.05585    0.02649 =
         0.06995    0.00260   -0.02291    0.00121

PART 0
S2    5    0.086669    0.450309    0.473464    11.00000    0.04966    0.06920 =
         0.02945   -0.01266    0.00614   -0.02694
O5    4    0.093565    0.458186    0.428923    11.00000    0.04292    0.09001 =
         0.02860   -0.00584   -0.00029   -0.01844
PART 1
O6    4    0.083591    0.406506    0.474644    10.75000    0.07614    0.04318 =
         0.14084   -0.03998    0.04213   -0.01158
PART 0
O7    4    0.124474    0.458586    0.497482    11.00000    0.06414    0.04426 =
         0.04128   -0.01357   -0.01785    0.00979
PART 1
O8    4    0.053839    0.467333    0.494416    10.75000    0.04594    0.05005 =
         0.04315   -0.00607    0.01535   -0.00518
PART 0
PART 2
O6B   4    0.056057    0.423380    0.484436    10.25000    0.03758    0.04684 =
         0.03229    0.00026   -0.00650   -0.01707
O8B   4    0.061279    0.487252    0.477483    10.25000    0.05832    0.06144 =
         0.06159   -0.00022   -0.00138   -0.00088

PART 0
S6    5    0.000000    0.500000    0.652874    10.50000    0.02799    0.01597 =
         0.02268    0.00000    0.00000    0.00332
O21   4    0.037139    0.523469    0.663906    10.50000    0.04436    0.03638 =
         0.03733    0.00593   -0.00438   -0.01555
O22   4   -0.034514    0.513635    0.678411    10.50000    0.03604    0.03860 =
         0.05977   -0.01064    0.00557    0.01864
O23   4    0.008165    0.459059    0.663706    10.50000    0.04107    0.01602 =
         0.04163   -0.00418   -0.00095    0.00829
O24   4    0.000000    0.500000    0.605354    10.50000    0.11289    0.04754 =
         0.02108    0.00000    0.00000   -0.03909

S3    5    0.210624    0.550311    0.608252    11.00000    0.02986    0.03082 =
         0.07091    0.01032    0.00119    0.00063
O9    4    0.230975    0.578873    0.579921    11.00000    0.05502    0.02231 =
         0.04308   -0.00018   -0.00031   -0.00077
O10   4    0.203954    0.514216    0.585393    11.00000    0.05497    0.03494 =
         0.16297   -0.02823    0.03327   -0.01834
O11   4    0.236509    0.544146    0.646398    11.00000    0.03829    0.10406 =
         0.10564    0.07348    0.00732    0.00938
PART 1
O12   4    0.171058    0.564125    0.623538    11.00000    0.03517    0.08739 =
         0.06165   -0.00072   -0.00234    0.00964

PART 0
S7    5    0.250000    0.250000    0.632303    10.50000    0.02851    0.02011 =
         0.03268    0.00000    0.00000    0.00169
O25   4    0.259504    0.210065    0.634220    10.50000    0.04748    0.02183 =
         0.07145    0.01061    0.00531    0.00825
PART 1
O26   4    0.233684    0.264295    0.674254    10.50000    0.04961    0.05197 =
         0.03906   -0.01075    0.00991   -0.00756
PART 0
O27   4    0.218934    0.258368    0.599576    10.50000    0.04731    0.02633 =
         0.04623    0.00824   -0.01490   -0.00623
PART 1
O28   4    0.286448    0.274318    0.623237    10.50000    0.03654    0.03822 =
         0.04741    0.01275    0.00125   -0.00839

PART 0
O22W  4    0.238609    0.446659    0.552406    11.00000    0.06162    0.04068 =
         0.05563   -0.00203   -0.00425   -0.00229

O39W  4    0.292592    0.563440    0.763939    11.00000    0.04411    0.05346 =
         0.04417    0.00240    0.00690    0.01120
PART 3
O20W  4    0.488670    0.542344    0.490639    10.50000    0.05787    0.12579 =
         0.03060   -0.01607   -0.00239    0.04877

PART 0
O26W  4    0.000552    0.564345    0.552064    11.00000    0.03660    0.02670 =
         0.03195    0.00359    0.00173    0.00369

PART 22
O43W  4    0.155105    0.491477    0.751135    10.50000    0.07495    0.09306 =
         0.04774   -0.00403   -0.01438    0.02043

PART 0
PART 2
O31W  4    0.240689    0.743633    0.527834    10.50000    0.04782    0.04368 =
         0.05619   -0.00315    0.00020   -0.00102

PART 0
PART 1
O35W  4    0.176521    0.650666    0.615260    10.50000    0.05708    0.02494 =
         0.05589   -0.00457    0.01468    0.00279

O24W  4    0.295497    0.350776    0.657502    11.00000    0.05688    0.05702 =
         0.11322   -0.02534   -0.02430    0.01472
PART 0
PART 2
O44W  4    0.298114    0.350929    0.633297    10.25000    0.08473    0.05185 =
         0.02879    0.00133    0.02855   -0.01744

PART 0
O1W   4    0.212384    0.565358    0.275129    11.00000    0.03721    0.02536 =
         0.03221    0.00006    0.00273   -0.00346

PART 2
O29W  4    0.296796    0.552495    0.527899    10.30000    0.04755    0.03693 =
         0.04681    0.00179    0.00449   -0.00069

PART 0
PART 3
O2W   4    0.199770    0.348806    0.387852    11.00000    0.04300    0.02527 =
         0.07775    0.00679    0.00936   -0.00280

PART 0
PART 2
O33W  4    0.192673    0.696622    0.600249    10.50000    0.05848    0.04555 =
         0.03742    0.01010    0.00988    0.02959

PART 0
PART 1
O3W   4    0.130440    0.345954    0.437066    10.50000    0.04955    0.03938 =
         0.10045    0.01827    0.02026    0.01403

PART 0
PART 2
O37W  4    0.132514    0.624721    0.643320    10.50000    0.05695    0.04975 =
         0.07014   -0.00310   -0.01103    0.00463

PART 0
O4W   4    0.170978    0.279125    0.484188    11.00000    0.09924    0.06805 =
         0.06339   -0.03141    0.03148   -0.03948

PART 21
O41W  4    0.157049    0.530660    0.707144    10.50000    0.08672    0.07561 =
         0.05019    0.00714    0.01304    0.02467

PART 0
O5W   4    0.250000    0.250000    0.518103    10.25000    0.03750    0.06959 =
         0.03078    0.00000    0.00000    0.00160

PART 24
O19W  4    0.294590    0.598569    0.454813    31.00000    0.05350    0.03202 =
         0.03672   -0.00819   -0.00177    0.01185

PART 0
PART 18
O6W   4    0.332666    0.282257    0.551541    10.60000    0.04327    0.03485 =
         0.04174    0.01088   -0.00429   -0.00483

PART 0
PART 23
O21W  4    0.267996    0.579383    0.455448   -31.00000    0.04493    0.01908 =
         0.04608   -0.00009    0.00482    0.01439

PART 0
PART 2
O7W   4    0.097580    0.351776    0.510090    10.50000    0.07271    0.04270 =
         0.07402   -0.02158    0.00105   -0.00381

PART 0
O23W  4    0.373984    0.374887    0.630592    11.00000    0.08302    0.04123 =
         0.06452    0.00739    0.00382    0.00527

PART 2
O8W   4    0.327767    0.302493    0.573167    10.40000    0.03126    0.03790 =
         0.05026    0.01162   -0.00604   -0.00264

O25W  4    0.255647    0.326389    0.722198    10.50000    0.03514    0.04172 =
         0.07667   -0.01141   -0.00887    0.00089
PART 0
O9W   4    0.192201    0.414001    0.489003    11.00000    0.05459    0.02883 =
         0.03525    0.00279    0.00404    0.00563

O27W  4    0.443729    0.470806    0.610848    11.00000    0.05244    0.07359 =
         0.04220   -0.00536   -0.00530   -0.00376
PART 1
O10W  4    0.015056    0.509976    0.429911    10.50000    0.05068    0.05431 =
         0.04472   -0.00125    0.00941    0.00590

PART 0
PART 2
O30W  4    0.489530    0.511605    0.557033    10.50000    0.07787    0.04460 =
         0.05941    0.00930   -0.00876   -0.00514

PART 0
PART 16
O11W  4    0.239620    0.498386    0.455382    10.75000    0.04529    0.05136 =
         0.03682   -0.00240   -0.01027   -0.00976

PART 0
PART 1
O32W  4    0.222597    0.727865    0.599626    10.50000    0.04393    0.02808 =
         0.04563   -0.00673   -0.00745    0.00740

O12W  4    0.446946    0.409652    0.517337    10.50000    0.06663    0.07229 =
         0.06397   -0.03430   -0.00325   -0.00185
PART 0
O34W  4    0.115473    0.648564    0.558455    11.00000    0.06740    0.04602 =
         0.03493   -0.00860    0.00515   -0.00748

PART 15
O13W  4    0.213188    0.515840    0.478212    10.25000    0.08185    0.05469 =
         0.02247    0.00550   -0.01911   -0.02749

PART 0
PART 1
O36W  4    0.237141    0.627536    0.676339    10.50000    0.04800    0.02787 =
         0.10609   -0.02021    0.04463   -0.01048

PART 0
PART 2
O14W  4    0.264458    0.647865    0.361882    10.50000    0.11980    0.05142 =
         0.09180   -0.00484   -0.00101   -0.01425

O38W  4    0.237450    0.619212    0.704370    10.25000    0.02554    0.11708 =
         0.11674   -0.06948    0.02422   -0.02500
PART 0
PART 1
O15W  4    0.265103    0.649177    0.341890    10.50000    0.04581    0.03103 =
         0.06721    0.00378   -0.01480    0.00518

PART 0
PART 7
O40W  4    0.219887    0.537624    0.727231    10.50000    0.10861    0.15091 =
         0.10855   -0.05685   -0.04700    0.00259

PART 0
O16W  4    0.282626    0.723662    0.444060    11.00000    0.03879    0.02773 =
         0.03174    0.00005   -0.00097   -0.00023

PART 8
O42W  4    0.227134    0.511322    0.749879    10.50000    0.06947    0.05802 =
         0.08846   -0.00598   -0.01073    0.00939

PART 0
PART 29
O17W  4    0.389063    0.652927    0.460822    10.50000    0.03589    0.01834 =
         0.03793    0.00121   -0.00027   -0.00166

PART 0
PART 30
O18W  4    0.376750    0.649000    0.465584    10.50000    0.11888    0.03455 =
         0.04826   -0.00288   -0.00885    0.03600

PART 0
PART 14
O28W  4    0.276503    0.544996    0.518099    10.70000    0.05760    0.03637 =
         0.02957   -0.00233   -0.00770    0.01460

PART 0
N1    3    0.171549    0.486564    0.407196    11.00000    0.03153    0.02318 =
         0.02590   -0.00146    0.00051    0.00157
AFIX  23
H1A   2    0.189903    0.488310    0.429086    11.00000   -1.20000
H1B   2    0.146253    0.484268    0.419027    11.00000   -1.20000
AFIX   0
N2    3    0.231708    0.411428    0.344674    11.00000    0.02890    0.02111 =
         0.03683   -0.00443   -0.00379    0.00119
AFIX  23
H2A   2    0.216357    0.413974    0.320439    11.00000   -1.20000
H2B   2    0.222366    0.390194    0.359259    11.00000   -1.20000
AFIX   0
N3    3    0.078679    0.583877    0.524412    11.00000    0.04053    0.02386 =
         0.02945    0.00492    0.00581    0.00807
AFIX  23
H3A   2    0.089770    0.605462    0.536853    11.00000   -1.20000
H3B   2    0.054122    0.579277    0.537124    11.00000   -1.20000
AFIX   0
N4    3    0.121773    0.493750    0.575803    11.00000    0.03032    0.01881 =
         0.02787    0.00036    0.00492    0.00297
AFIX  23
H4A   2    0.122781    0.480935    0.550183    11.00000   -1.20000
H4B   2    0.147454    0.502050    0.582207    11.00000   -1.20000
AFIX   0
N5    3    0.237832    0.656792    0.462033    11.00000    0.03663    0.02112 =
         0.02850    0.00109    0.00043   -0.00096
AFIX  23
H5A   2    0.252375    0.635385    0.453921    11.00000   -1.20000
H5B   2    0.253975    0.678083    0.457868    11.00000   -1.20000
AFIX   0
N6    3    0.260964    0.656089    0.580192    11.00000    0.03098    0.02332 =
         0.02527   -0.00145   -0.00062   -0.00111
AFIX  23
H6A   2    0.250205    0.632643    0.588011    11.00000   -1.20000
H6B   2    0.242310    0.674899    0.586600    11.00000   -1.20000
AFIX   0
N7    3    0.416257    0.586567    0.500863    11.00000    0.03280    0.01608 =
         0.03373   -0.00097    0.00369   -0.00194
AFIX  23
H7A   2    0.402400    0.606773    0.488692    11.00000   -1.20000
H7B   2    0.440103    0.583643    0.486195    11.00000   -1.20000
AFIX   0
N8    3    0.367509    0.499732    0.445430    11.00000    0.04342    0.02802 =
         0.02943   -0.00263    0.00517   -0.01286
AFIX  23
H8A   2    0.364521    0.488369    0.471702    11.00000   -1.20000
H8B   2    0.342216    0.506391    0.435796    11.00000   -1.20000
AFIX   0
N9    3    0.309992    0.505662    0.646071    11.00000    0.03441    0.01799 =
         0.02315    0.00249   -0.00023   -0.00474
AFIX  23
H9A   2    0.317014    0.495830    0.619903    11.00000   -1.20000
H9B   2    0.286384    0.519355    0.642841    11.00000   -1.20000
AFIX   0
N10   3    0.262152    0.415766    0.693139    11.00000    0.04352    0.02867 =
         0.03697    0.01477   -0.01111   -0.01536
PART 1
AFIX  23
H10A  2    0.271282    0.390935    0.689143    21.00000   -1.20000
H10B  2    0.273701    0.424179    0.718096    21.00000   -1.20000
AFIX  23
PART 0
PART 2
H10C  2    0.271434    0.395108    0.677543   -21.00000   -1.20000
H10D  2    0.277029    0.417790    0.717759   -21.00000   -1.20000
AFIX   0
PART 0
N11   3    0.309621    0.348674    0.505795    11.00000    0.03616    0.01997 =
         0.02514    0.00094    0.00489   -0.00404
AFIX  23
H11A  2    0.315761    0.330220    0.525835    11.00000   -1.20000
H11B  2    0.316785    0.372330    0.516779    11.00000   -1.20000
AFIX   0
N12   3    0.197849    0.343931    0.531441    11.00000    0.03898    0.02157 =
         0.03325   -0.00083    0.00345    0.00051
AFIX  23
H12A  2    0.193724    0.323635    0.513056    11.00000   -1.20000
H12B  2    0.189551    0.366129    0.517939    11.00000   -1.20000
AFIX   0
C1    1    0.161175    0.558134    0.408010    11.00000    0.03712    0.02123 =
         0.02075   -0.00064   -0.00007    0.00083
C2    1    0.186970    0.590670    0.409935    11.00000    0.03780    0.02427 =
         0.02091   -0.00170   -0.00172    0.00087
AFIX  43
H2    2    0.212536    0.590285    0.395514    11.00000   -1.20000
AFIX   0
C3    1    0.174972    0.623921    0.433251    11.00000    0.04339    0.01890 =
         0.02502    0.00020   -0.00428   -0.00018
C4    1    0.137856    0.623850    0.455063    11.00000    0.04358    0.02171 =
         0.02260   -0.00048   -0.00526    0.00544
AFIX  43
H4    2    0.129921    0.646142    0.471211    11.00000   -1.20000
AFIX   0
C5    1    0.112081    0.591228    0.453438    11.00000    0.03630    0.02769 =
         0.02397   -0.00065   -0.00014    0.00371
C6    1    0.123795    0.559030    0.429285    11.00000    0.03885    0.01970 =
         0.02586   -0.00316   -0.00075    0.00019
AFIX  43
H6    2    0.105984    0.537219    0.427240    11.00000   -1.20000
AFIX   0
C7    1    0.173238    0.523320    0.381133    11.00000    0.03985    0.02203 =
         0.02055    0.00059    0.00005    0.00254
AFIX  23
H7C   2    0.154547    0.521034    0.356235    11.00000   -1.20000
H7D   2    0.201268    0.527100    0.369978    11.00000   -1.20000
AFIX   0
C8    1    0.200818    0.660251    0.433272    11.00000    0.04527    0.01980 =
         0.02696    0.00356   -0.00654   -0.00092
AFIX  23
H8C   2    0.184007    0.682592    0.442997    11.00000   -1.20000
H8D   2    0.209918    0.665748    0.403515    11.00000   -1.20000
AFIX   0
C9    1    0.072391    0.591306    0.477322    11.00000    0.04154    0.03572 =
         0.02581   -0.00164    0.00117    0.00436
AFIX  23
H9C   2    0.054288    0.570900    0.465284    11.00000   -1.20000
H9D   2    0.058797    0.616878    0.473420    11.00000   -1.20000
AFIX   0
C10   1    0.303963    0.404135    0.369836    11.00000    0.02675    0.01932 =
         0.03269   -0.00110    0.00113    0.00073
C11   1    0.305000    0.373730    0.399292    11.00000    0.02804    0.02197 =
         0.03321   -0.00292    0.00477    0.00094
AFIX  43
H11   2    0.287073    0.352167    0.395726    11.00000   -1.20000
AFIX   0
C12   1    0.331838    0.374268    0.433960    11.00000    0.03057    0.01618 =
         0.03275   -0.00007    0.01009    0.00241
C13   1    0.358456    0.405956    0.439067    11.00000    0.02889    0.02067 =
         0.02893   -0.00041    0.00464    0.00057
AFIX  43
H13   2    0.377142    0.406399    0.462432    11.00000   -1.20000
AFIX   0
C14   1    0.357525    0.436703    0.409988    11.00000    0.02882    0.01714 =
         0.03372    0.00232    0.00456   -0.00395
C15   1    0.330317    0.435744    0.375461    11.00000    0.02974    0.01937 =
         0.03347    0.00330    0.00389   -0.00109
AFIX  43
H15   2    0.329728    0.456812    0.355594    11.00000   -1.20000
AFIX   0
C16   1    0.275467    0.404270    0.331831    11.00000    0.02996    0.02458 =
         0.03474   -0.00190    0.00210    0.00239
AFIX  23
H16A  2    0.277366    0.378825    0.316855    11.00000   -1.20000
H16B  2    0.284152    0.424832    0.311404    11.00000   -1.20000
AFIX   0
C17   1    0.334413    0.341072    0.466002    11.00000    0.03504    0.02053 =
         0.03613    0.00389    0.00898    0.00229
AFIX  23
H17A  2    0.324600    0.316780    0.452181    11.00000   -1.20000
H17B  2    0.363304    0.337075    0.474248    11.00000   -1.20000
AFIX   0
C18   1    0.385684    0.470872    0.415312    11.00000    0.03229    0.02380 =
         0.03693    0.00151    0.00406   -0.00847
AFIX  23
H18A  2    0.412287    0.461818    0.426666    11.00000   -1.20000
H18B  2    0.390490    0.483338    0.387030    11.00000   -1.20000
AFIX   0
C19   1    0.388868    0.597245    0.575324    11.00000    0.02893    0.01739 =
         0.02318   -0.00072   -0.00377   -0.00211
C20   1    0.381613    0.565795    0.602483    11.00000    0.03597    0.01525 =
         0.03048    0.00191   -0.00740   -0.00335
AFIX  43
H20   2    0.399580    0.544024    0.602026    11.00000   -1.20000
AFIX   0
C21   1    0.348644    0.565764    0.630123    11.00000    0.04235    0.01503 =
         0.02406    0.00215   -0.00931   -0.00734
C22   1    0.321840    0.597077    0.630083    11.00000    0.03512    0.02332 =
         0.01983   -0.00232   -0.00208   -0.00625
AFIX  43
H22   2    0.298861    0.596901    0.648725    11.00000   -1.20000
AFIX   0
C23   1    0.328349    0.628766    0.602933    11.00000    0.03195    0.01851 =
         0.02159   -0.00164   -0.00092   -0.00024
C24   1    0.361954    0.629140    0.576003    11.00000    0.03290    0.01911 =
         0.02328    0.00127   -0.00252   -0.00209
AFIX  43
H24   2    0.366834    0.651017    0.557933    11.00000   -1.20000
AFIX   0
C25   1    0.425840    0.596775    0.546742    11.00000    0.02695    0.02432 =
         0.03864   -0.00576   -0.00102   -0.00147
AFIX  23
H25A  2    0.438908    0.622829    0.547542    11.00000   -1.20000
H25B  2    0.445689    0.577609    0.558182    11.00000   -1.20000
AFIX   0
C26   1    0.342493    0.532349    0.661035    11.00000    0.05211    0.02838 =
         0.03189    0.01185   -0.01516   -0.01567
AFIX  23
H26A  2    0.368359    0.517646    0.664013    11.00000   -1.20000
H26B  2    0.335121    0.542812    0.689687    11.00000   -1.20000
AFIX   0
C27   1    0.299023    0.663293    0.605635    11.00000    0.03611    0.02063 =
         0.02980   -0.00460   -0.00423   -0.00118
AFIX  23
H27A  2    0.291710    0.667982    0.636099    11.00000   -1.20000
H27B  2    0.312760    0.687012    0.594599    11.00000   -1.20000
AFIX   0
C28   1    0.192394    0.408705    0.662516    11.00000    0.03019    0.03892 =
         0.03151    0.00167   -0.00059    0.00752
C29   1    0.195010    0.376126    0.635641    11.00000    0.03120    0.02809 =
         0.02995    0.00144    0.00287    0.00858
AFIX  43
H29   2    0.213723    0.355774    0.642146    11.00000   -1.20000
AFIX   0
C30   1    0.170342    0.373388    0.599440    11.00000    0.02777    0.02555 =
         0.02939    0.00111    0.00531    0.00089
C31   1    0.141705    0.402752    0.590934    11.00000    0.02787    0.02362 =
         0.03151    0.00419    0.00313   -0.00088
AFIX  43
H31   2    0.124163    0.400570    0.566719    11.00000   -1.20000
AFIX   0
C32   1    0.138867    0.435018    0.617751    11.00000    0.02553    0.02641 =
         0.03548    0.00792    0.00724    0.00333
C33   1    0.164710    0.438079    0.653174    11.00000    0.03241    0.03138 =
         0.03151    0.00123    0.00690    0.00484
AFIX  43
H33   2    0.163337    0.460514    0.671086    11.00000   -1.20000
AFIX   0
C34   1    0.218438    0.411963    0.702494    11.00000    0.04379    0.06534 =
         0.03543   -0.00820   -0.00485    0.01566
AFIX  23
H34A  2    0.209444    0.434965    0.719289    11.00000   -1.20000
H34B  2    0.214100    0.388496    0.720518    11.00000   -1.20000
AFIX   0
C35   1    0.171855    0.337838    0.571138    11.00000    0.03417    0.02154 =
         0.03647   -0.00027    0.00518   -0.00069
AFIX  23
H35A  2    0.143757    0.330947    0.562195    11.00000   -1.20000
H35B  2    0.182967    0.315646    0.587851    11.00000   -1.20000
AFIX   0
C36   1    0.107513    0.466465    0.609839    11.00000    0.03081    0.02988 =
         0.04563    0.01313    0.00670    0.00718
AFIX  23
H36A  2    0.081421    0.454352    0.600884    11.00000   -1.20000
H36B  2    0.102614    0.481126    0.636795    11.00000   -1.20000
AFIX   0
C37   1    0.180494    0.450859    0.381512    11.00000    0.02986    0.02103 =
         0.03671   -0.00852    0.00178   -0.00090
AFIX  23
H37A  2    0.165209    0.452007    0.354069    11.00000   -1.20000
H37B  2    0.171047    0.427577    0.397548    11.00000   -1.20000
AFIX   0
C38   1    0.225796    0.446811    0.371998    11.00000    0.02844    0.02226 =
         0.04243   -0.00926   -0.00043   -0.00033
AFIX  23
H38A  2    0.235816    0.470287    0.356709    11.00000   -1.20000
H38B  2    0.241291    0.444104    0.399176    11.00000   -1.20000
AFIX   0
C39   1    0.228445    0.653582    0.508416    11.00000    0.03154    0.03056 =
         0.02645    0.00284   -0.00216    0.00311
AFIX  23
H39A  2    0.214763    0.628404    0.514487    11.00000   -1.20000
H39B  2    0.210031    0.675024    0.517340    11.00000   -1.20000
AFIX   0
C40   1    0.268475    0.656069    0.532808    11.00000    0.03090    0.02631 =
         0.02545    0.00203    0.00174    0.00110
AFIX  23
H40A  2    0.285938    0.633541    0.525092    11.00000   -1.20000
H40B  2    0.283056    0.680256    0.524561    11.00000   -1.20000
AFIX   0
PART 1
C41   1    0.106132    0.549751    0.531644    11.00000    0.06934    0.03782 =
         0.05697    0.02723    0.02958    0.02909
PART 0
AFIX  23
H41A  2    0.134699    0.558885    0.534246    11.00000   -1.20000
H41B  2    0.104503    0.531854    0.506695    11.00000   -1.20000
AFIX   0
C42   1    0.094112    0.528300    0.571816    11.00000    0.03823    0.02024 =
         0.03002    0.00404    0.00636    0.00693
AFIX  23
H42A  2    0.097053    0.545517    0.597208    11.00000   -1.20000
H42B  2    0.065320    0.519682    0.569922    11.00000   -1.20000
AFIX   0
C43   1    0.391442    0.550002    0.495954    11.00000    0.03988    0.02443 =
         0.03367   -0.00486    0.00763   -0.00870
AFIX  23
H43A  2    0.402430    0.529457    0.515132    11.00000   -1.20000
H43B  2    0.362839    0.555213    0.504487    11.00000   -1.20000
AFIX   0
C44   1    0.392583    0.536046    0.450257    11.00000    0.05132    0.02527 =
         0.03459   -0.00304   -0.00011   -0.01467
AFIX  23
H44A  2    0.381788    0.556653    0.431040    11.00000   -1.20000
H44B  2    0.421157    0.530609    0.441785    11.00000   -1.20000
AFIX   0
C45   1    0.265018    0.348286    0.497998    11.00000    0.03675    0.02395 =
         0.02827   -0.00112    0.00305    0.00080
AFIX  23
H45A  2    0.257660    0.325164    0.480529    11.00000   -1.20000
H45B  2    0.257012    0.371973    0.481813    11.00000   -1.20000
AFIX   0
C46   1    0.242259    0.347029    0.540853    11.00000    0.03597    0.02424 =
         0.02649    0.00092    0.00545    0.00056
AFIX  23
H46A  2    0.251359    0.324259    0.557966    11.00000   -1.20000
H46B  2    0.247867    0.371039    0.557572    11.00000   -1.20000
AFIX   0
C47   1    0.302992    0.473005    0.676344    11.00000    0.04388    0.02783 =
         0.03133    0.01300   -0.01024   -0.01441
PART 1
AFIX  23
H47A  2    0.329713    0.464234    0.687660    21.00000   -1.20000
H47B  2    0.286813    0.482816    0.700975    21.00000   -1.20000
AFIX  23
PART 0
PART 2
H47C  2    0.325621    0.453975    0.673879   -21.00000   -1.20000
H47D  2    0.302737    0.483127    0.706172   -21.00000   -1.20000
AFIX   0
PART 0
PART 1
C48   1    0.282070    0.439630    0.658033    21.00000    0.04121    0.01679 =
         0.02999    0.00315    0.00117   -0.00234
AFIX  23
H48A  2    0.301830    0.423198    0.642131    21.00000   -1.20000
H48B  2    0.261030    0.448700    0.637471    21.00000   -1.20000
AFIX   0
PART 0
PART 2
C48A  1    0.263846    0.453182    0.667263   -21.00000    0.03226    0.02066 =
         0.02985    0.00708   -0.00270   -0.00410
AFIX  23
H48C  2    0.261740    0.447223    0.636181   -21.00000   -1.20000
H48D  2    0.240762    0.470365    0.675272   -21.00000   -1.20000
AFIX   0
HKLF 4

REM  LM029 in Fdd2 #43
REM R1 =  0.0660 for   22347 Fo > 4sig(Fo)  and  0.0684 for all   23450 data
REM   1302 parameters refined using    131 restraints

END

WGHT      0.1127    109.5623

REM Highest difference peak  1.231,  deepest hole -0.626,  1-sigma level  0.095
Q1    1   0.3092  0.5541  0.3355  11.00000  0.05    1.23
Q2    1   0.3115  0.5891  0.3378  11.00000  0.05    0.97
Q3    1   0.4363  0.3941  0.5215  11.00000  0.05    0.90
Q4    1   0.4013  0.3677  0.5273  11.00000  0.05    0.86
Q5    1   0.3582  0.3611  0.5928  11.00000  0.05    0.80
Q6    1   0.0577  0.4982  0.4798  11.00000  0.05    0.76
Q7    1   0.3997  0.3452  0.5258  11.00000  0.05    0.74
Q8    1   0.4505  0.4119  0.5368  11.00000  0.05    0.69
Q9    1   0.3637  0.4522  0.5366  11.00000  0.05    0.67
Q10   1   0.4399  0.4196  0.5108  11.00000  0.05    0.66
Q11   1   0.1421  0.3500  0.4667  11.00000  0.05    0.64
Q12   1   0.2500  0.2500  0.6565  10.50000  0.05    0.63
Q13   1   0.3120  0.5445  0.3930  11.00000  0.05    0.63
Q14   1   0.0823  0.3974  0.4797  11.00000  0.05    0.62
Q15   1   0.4613  0.4077  0.5074  11.00000  0.05    0.60
Q16   1   0.2037  0.2683  0.4980  11.00000  0.05    0.52
Q17   1   0.1091  0.5003  0.2918  11.00000  0.05    0.52
Q18   1   0.1305  0.6274  0.5697  11.00000  0.05    0.52
Q19   1   0.2375  0.5256  0.6293  11.00000  0.05    0.51
Q20   1   0.3020  0.7249  0.4603  11.00000  0.05    0.51
;
_shelx_res_checksum               21365
_shelx_hkl_file
;
   0   0  -2    0.04    0.01
   0   0   2    0.00    0.00
   0   0  -2   -0.01    0.06
   0   0   2    0.00    0.03
   0   0  -2    0.01    0.01
   0   0   2    0.00    0.00
   0   0   2    0.00    0.01
   0   0  -2    0.00    0.00
   0   0   4  216.58   15.91
   0   0  -4  190.42   15.87
   0   0  -6    0.02    0.03
   0   0   6    0.10    0.20
   0   0   6    0.05    0.04
   0   0   6   -0.01    0.03
   0   0  -6    0.01    0.03
   0   0  -6   -0.12    0.18
   0   0   6    0.02    0.03
   0   0  -6    0.00    0.03
   0   0   8   93.02    7.59
   0   0 -10    0.43    0.35
   0   0  10   -0.01    0.05
   0   0  10   -0.04    0.05
   0   0 -10   -0.09    0.05
   0   0  10   -0.14    0.27
   0   0 -10    0.02    0.04
   0   0  10   -0.01    0.04
   0   0 -10   -0.02    0.04
   0   0 -12  107.87    8.67
   0   0  12  101.41    8.67
   0   0 -14   -0.02    0.05
   0   0  14   -0.01    0.05
   0   0  14   -0.13    0.32
   0   0 -14    0.15    0.39
   0   0  14   -0.08    0.06
   0   0 -14   -0.06    0.05
   0   0  14   -0.08    0.06
   0   0 -14   -0.09    0.06
   0   0  16   20.33    1.51
   0   0  16   16.67    1.41
   0   0 -16   15.54    1.98
   0   0 -16   17.39    1.41
   0   0 -16   18.93    1.51
   0   0 -16   14.94    1.47
   0   0  16   13.95    1.98
   0   0 -18   -0.09    0.06
   0   0  18   -0.02    0.41
   0   0  18   -0.10    0.06
   0   0 -18   -0.02    0.05
   0   0  18    0.02    0.08
   0   0 -18    0.00    0.38
   0   0 -20   21.30    2.44
   0   0  20   22.35    1.80
   0   0  20   21.15    2.51
   0   0  20   20.04    1.67
   0   0 -20   19.61    1.75
   0   0 -22   -0.10    0.06
   0   0  22   -0.07    0.07
   0   0  22   -0.14    0.08
   0   0 -22   -0.11    0.06
   0   0 -24   12.91    1.20
   0   0  24   13.88    1.15
   0   0  24   15.67    1.25
   0   0  26   -0.05    0.08
   0   0  26   -0.02    0.11
   0   0 -26   -0.18    0.07
   0   0 -26   -0.09    0.08
   0   0 -28    9.70    0.94
   0   0  28   11.99    0.98
   0   0  28   11.21    0.91
   0   0 -30    0.00    0.09
   0   0  30   -0.10    0.10
   0   0  30   -0.15    0.11
   0   0 -32    2.65    0.24
   0   0  32    2.61    0.29
   0   0 -32    2.28    0.26
   0   0  32    2.38    0.25
   0   0  34   -0.09    0.09
   0   0 -34    0.00    0.09
   0   0 -34   -0.06    0.09
   0   0  34   -0.09    0.12
   0   0  36   24.74    2.22
   0   0 -36   24.84    2.17
   0   0  36   26.83    2.07
   0   0  38    0.00    0.10
   0   0 -38   -0.03    0.10
   0   0  38   -0.15    0.13
   0   0 -40   26.03    2.29
   0   0  40   25.96    2.34
   0   0  40   28.54    2.18
   0   0  42   -0.10    0.13
   0   0  42   -0.04    0.12
   2   0   0    0.08    0.08
  -2   0   0    0.01    0.01
  -2   0   0   -0.01    0.02
  -2   0  -4    0.01    0.02
   2   0   4    0.01    0.02
  -2   0  -4    0.03    0.03
  -2   0   4    0.01    0.14
   2   0   4    0.05    0.02
  -2   0   4    0.01    0.02
   2   0   4   -0.01    0.02
   2   0   4    0.02    0.12
   2   0  -4    0.03    0.03
  -2   0  -4    0.03    0.02
  -2   0   4    0.05    0.03
   2   0  -4    0.01    0.02
   2   0  -4    0.05    0.18
   2   0   4    0.03    0.02
   2   0  -4    0.10    0.03
  -2   0   4    0.00    0.02
  -2   0  -4   -0.05    0.14
   2   0  -4    0.01    0.02
  -2   0  -4    0.02    0.02
   2   0  -6   41.69    3.50
   2   0   6   40.35    3.45
  -2   0  -6   41.89    3.45
   2   0  -6   40.29    3.49
   2   0  -8    0.12    0.27
   2   0  -8   -0.04    0.04
  -2   0   8   -0.04    0.05
  -2   0   8   -0.04    0.03
   2   0  -8   -0.02    0.03
  -2   0   8    0.02    0.04
  -2   0   8   -0.15    0.24
   2   0  -8    0.01    0.05
  -2   0  10   36.92    3.20
  -2   0  10   39.16    3.44
  -2   0 -10   38.51    2.99
   2   0 -10   34.89    3.19
  -2   0  10   35.45    3.13
  -2   0 -10   38.16    3.19
   2   0  10   41.20    3.42
   2   0 -10   36.71    2.99
   2   0  10   40.42    3.20
  -2   0 -10   38.64    3.36
  -2   0 -10   35.07    3.13
   2   0 -10   37.73    3.40
  -2   0 -12    0.02    0.04
  -2   0  12   -0.06    0.04
  -2   0  12    0.01    0.05
   2   0  12   -0.01    0.05
  -2   0 -12   -0.37    0.27
   2   0 -12    0.30    0.38
   2   0 -12   -0.02    0.04
  -2   0 -12    0.03    0.05
   2   0 -12    0.03    0.05
   2   0  12   -0.03    0.04
  -2   0  12    0.00    0.06
   2   0 -12   -0.03    0.05
   2   0  12   -0.05    0.06
  -2   0  12   -0.23    0.30
   2   0  12    0.00    0.28
  -2   0 -12   -0.05    0.04
  -2   0 -12   -0.04    0.05
   2   0  14    1.58    0.65
   2   0 -14    2.95    0.27
  -2   0  14    3.01    0.27
   2   0 -14    2.77    0.78
   2   0 -14    2.92    0.28
  -2   0 -14    1.70    0.62
  -2   0  14    3.52    0.90
   2   0 -14    2.95    0.26
  -2   0  14    3.08    0.26
  -2   0  14    3.14    0.29
   2   0  16    0.11    0.43
  -2   0  16   -0.08    0.07
   2   0 -16    0.04    0.41
  -2   0 -16   -0.11    0.05
  -2   0 -16   -0.09    0.05
   2   0 -16   -0.07    0.06
   2   0  16   -0.09    0.06
  -2   0  16   -0.10    0.42
   2   0 -16   -0.02    0.05
  -2   0  16   -0.06    0.05
  -2   0  16    0.00    0.06
  -2   0 -16   -0.07    0.04
  -2   0 -16   -0.05    0.06
  -2   0 -16    0.14    0.42
   2   0 -16   -0.13    0.06
   2   0  16   -0.09    0.07
   2   0 -18   13.32    1.19
  -2   0  18   13.59    1.14
   2   0 -18   12.79    1.78
  -2   0 -18   13.31    1.78
  -2   0  18   15.70    1.22
   2   0  18   14.35    1.91
  -2   0 -18   11.95    1.19
  -2   0 -18   16.28    1.11
  -2   0  18   16.25    1.96
   2   0  18   12.90    1.13
   2   0  18   14.27    1.22
  -2   0 -20    0.07    0.06
  -2   0  20   -0.05    0.06
   2   0  20   -0.02    0.08
   2   0 -20   -0.10    0.06
   2   0 -20   -0.08    0.38
  -2   0 -20   -0.08    0.41
  -2   0  20    0.25    0.50
  -2   0 -20    0.00    0.06
   2   0  20   -0.09    0.06
   2   0  20   -0.01    0.40
  -2   0  20    0.03    0.09
  -2   0  22   46.90    3.77
   2   0  22   45.93    3.77
  -2   0 -22   42.94    3.68
   2   0  22   43.66    3.52
   2   0 -22   41.00    3.68
  -2   0  22   42.59    3.52
   2   0  24    0.00    0.10
   2   0  24    0.00    0.08
  -2   0  24    0.00    0.08
  -2   0  24    0.00    0.11
   2   0 -24   -0.10    0.07
  -2   0 -24   -0.18    0.08
  -2   0 -24   -0.11    0.06
   2   0  26    5.27    0.49
  -2   0 -26    6.71    0.47
  -2   0  26    5.72    0.54
   2   0 -26    6.01    0.52
   2   0  26    4.88    0.53
  -2   0  26    5.67    0.49
  -2   0 -26    5.67    0.51
   2   0 -28    0.01    0.08
  -2   0 -28   -0.10    0.08
  -2   0  28   -0.10    0.11
   2   0 -28    0.02    0.08
   2   0  28   -0.07    0.09
   2   0  28   -0.25    0.12
  -2   0  28   -0.13    0.09
   2   0 -30   12.02    1.05
   2   0 -30   12.44    0.97
  -2   0 -30   11.78    1.05
   2   0  30   12.52    1.00
   2   0  30   11.95    1.08
  -2   0  30   11.57    1.08
  -2   0  30   12.32    1.00
  -2   0  32    0.05    0.12
   2   0  32   -0.05    0.12
  -2   0  32   -0.22    0.09
   2   0 -32   -0.11    0.09
  -2   0 -32    0.01    0.09
   2   0  32   -0.13    0.10
   2   0 -32   -0.06    0.08
   2   0  34    5.03    0.46
  -2   0  34    6.07    0.47
   2   0 -34    5.66    0.48
  -2   0  34    5.29    0.51
   2   0  34    4.86    0.51
  -2   0 -34    4.57    0.48
  -2   0  36   -0.15    0.10
  -2   0 -36    0.06    0.10
   2   0 -36   -0.07    0.10
   2   0  36   -0.11    0.13
  -2   0  36   -0.15    0.13
   2   0  36   -0.15    0.10
   2   0  38    2.42    0.27
  -2   0 -38    1.78    0.23
  -2   0  38    1.82    0.23
   2   0 -38    1.83    0.23
   2   0  38    2.43    0.24
  -2   0  38    2.00    0.27
  -2   0  40    0.00    0.15
   2   0 -40    0.09    0.11
   2   0  40   -0.15    0.12
  -2   0 -40   -0.15    0.10
  -2   0  40   -0.16    0.12
   2   0  40   -0.12    0.14
   2   0  42    3.50    0.33
  -2   0  42    3.40    0.33
  -2   0 -42    3.05    0.34
   2   0  42    3.36    0.37
  -2   0  42    3.17    0.36
   4   0   0  110.45    9.13
  -4   0   0  121.72    9.16
  -4   0   2    0.02    0.02
   4   0  -2    0.01    0.17
   4   0   2    0.05    0.02
  -4   0   2   -0.01    0.02
  -4   0  -2    0.09    0.02
  -4   0   2    0.00    0.02
   4   0   2    0.04    0.02
  -4   0  -2    0.03    0.02
  -4   0  -2    0.05    0.13
   4   0  -2    0.03    0.02
  -4   0   2   -0.02    0.13
   4   0  -2    0.02    0.03
   4   0   2    0.04    0.14
  -4   0   2    0.01    0.01
   4   0  -2    0.02    0.02
   4   0   4  186.87   13.91
  -4   0   4  174.58   13.96
   4   0   4  169.96   13.87
   4   0  -4  176.83   13.96
   4   0  -6    0.05    0.04
  -4   0   6    0.00    0.03
   4   0   6    0.01    0.02
  -4   0   6   -0.02    0.04
   4   0  -6   -0.01    0.03
   4   0  -6    0.02    0.03
  -4   0  -6   -0.02    0.04
   4   0   6    0.04    0.21
  -4   0   6   -0.05    0.04
   4   0   6    0.06    0.04
  -4   0  -6    0.02    0.03
   4   0  -6    0.06    0.04
  -4   0  -6    0.02    0.02
   4   0  -6   -0.07    0.22
   4   0   6    0.01    0.03
  -4   0  -6   -0.05    0.18
  -4   0   6   -0.02    0.23
   4   0   6    0.12    0.04
   4   0  -8   14.03    1.15
   4   0  -8   13.76    1.05
  -4   0  -8   13.05    1.41
  -4   0  -8   14.20    1.07
  -4   0   8   12.26    1.07
  -4   0   8    9.88    1.41
   4   0  -8   10.99    1.43
  -4   0  -8   14.00    1.05
  -4   0   8   14.68    1.15
   4   0  -8   11.78    1.07
   4   0 -10   -0.06    0.04
  -4   0 -10    0.01    0.28
  -4   0 -10    0.07    0.03
   4   0 -10   -0.04    0.05
  -4   0  10   -0.03    0.04
   4   0  10   -0.36    0.24
  -4   0 -10   -0.07    0.04
  -4   0 -10    0.01    0.04
  -4   0  10    0.04    0.32
   4   0  10    0.07    0.05
   4   0  10    0.03    0.04
   4   0 -10   -0.02    0.04
   4   0 -10   -0.01    0.05
  -4   0  10   -0.02    0.06
   4   0 -10    0.21    0.37
   4   0  10    0.03    0.05
   4   0  10   -0.08    0.04
  -4   0  10   -0.11    0.05
  -4   0 -10   -0.01    0.05
   4   0  12    3.70    0.29
  -4   0  12    3.38    0.29
  -4   0  12    2.89    0.31
  -4   0 -12    3.57    0.30
  -4   0 -12    3.26    0.77
   4   0  12    3.70    0.30
   4   0 -12    3.08    0.29
   4   0 -12    3.04    0.30
  -4   0  12    3.13    0.30
   4   0  12    3.37    0.78
   4   0  12    3.86    0.32
  -4   0 -12    3.50    0.31
   4   0 -12    3.80    0.84
   4   0 -12    3.14    0.28
  -4   0 -12    3.91    0.29
  -4   0  12    2.49    0.75
  -4   0  14   -0.14    0.05
  -4   0 -14   -0.02    0.05
  -4   0  14   -0.06    0.37
  -4   0 -14    0.07    0.05
   4   0  14    0.04    0.05
  -4   0  14   -0.04    0.06
   4   0 -14    0.07    0.06
   4   0 -14    0.02    0.05
   4   0 -14   -0.22    0.33
  -4   0 -14    0.07    0.04
   4   0 -14   -0.03    0.06
  -4   0  14    0.01    0.07
   4   0  14   -0.01    0.35
   4   0 -14   -0.06    0.05
  -4   0 -14   -0.04    0.05
   4   0  14    0.06    0.07
   4   0  14   -0.07    0.05
  -4   0 -14   -0.56    0.24
   4   0  16   24.70    1.87
   4   0 -16   25.54    2.52
  -4   0  16   19.99    1.82
   4   0  16   22.23    1.74
  -4   0 -16   20.93    1.82
   4   0  16   23.29    2.44
  -4   0  16   22.19    1.86
  -4   0 -16   23.85    1.69
   4   0 -16   20.57    1.74
  -4   0  16   21.64    1.74
   4   0 -16   20.15    1.86
  -4   0  16   19.18    2.41
   4   0 -16   21.47    1.70
  -4   0 -16   25.16    2.43
  -4   0 -16   20.79    1.74
   4   0 -16   19.44    1.82
   4   0  18    0.05    0.07
   4   0 -18    0.03    0.06
  -4   0 -18   -0.01    0.06
   4   0  18    0.01    0.08
  -4   0  18   -0.04    0.08
   4   0 -18   -0.16    0.40
   4   0  18   -0.13    0.40
  -4   0 -18   -0.13    0.33
  -4   0  18    0.00    0.46
  -4   0  18   -0.06    0.06
   4   0 -18    0.00    0.06
  -4   0 -18    0.01    0.04
  -4   0 -20   26.66    2.25
   4   0 -20   27.41    2.10
   4   0  20   31.51    2.31
  -4   0 -20   24.67    2.83
   4   0  20   28.60    3.04
  -4   0  20   25.30    2.15
   4   0 -20   23.14    2.25
   4   0 -20   20.52    2.79
  -4   0  20   24.55    2.98
  -4   0  20   27.74    2.30
   4   0  20   27.21    2.15
  -4   0 -22   -0.09    0.06
   4   0  22   -0.10    0.07
   4   0 -22   -0.09    0.07
  -4   0  22   -0.14    0.09
  -4   0  22   -0.07    0.07
   4   0 -22   -0.03    0.06
   4   0  22   -0.01    0.09
  -4   0 -22   -0.08    0.07
  -4   0  24    6.45    0.56
   4   0 -24    5.19    0.50
  -4   0 -24    5.83    0.54
   4   0  24    6.03    0.52
  -4   0 -24    7.07    0.50
   4   0  24    6.85    0.57
   4   0 -24    5.54    0.54
  -4   0  24    5.90    0.52
   4   0 -26    0.01    0.07
   4   0  26   -0.05    0.11
  -4   0  26   -0.03    0.09
   4   0 -26    0.01    0.08
   4   0  26   -0.18    0.08
  -4   0 -26   -0.10    0.08
  -4   0 -26   -0.08    0.07
  -4   0  26   -0.11    0.11
  -4   0  28    4.89    0.44
  -4   0  28    5.41    0.48
   4   0  28    4.99    0.48
   4   0  28    4.53    0.43
   4   0 -28    4.60    0.45
   4   0 -28    5.29    0.41
   4   0 -30   -0.15    0.08
  -4   0  30   -0.06    0.10
   4   0 -30   -0.07    0.08
   4   0  30   -0.05    0.09
  -4   0  30   -0.21    0.11
  -4   0 -30   -0.08    0.09
   4   0  30   -0.02    0.12
   4   0 -32    2.25    0.26
   4   0  32    2.41    0.25
   4   0  32    2.39    0.28
  -4   0 -32    2.00    0.26
   4   0 -32    3.00    0.24
  -4   0  32    2.80    0.29
  -4   0  32    2.61    0.25
  -4   0  34   -0.08    0.12
   4   0 -34   -0.15    0.08
   4   0  34   -0.10    0.10
   4   0 -34   -0.12    0.09
   4   0  34    0.04    0.13
  -4   0  34   -0.04    0.10
  -4   0 -34   -0.04    0.09
   4   0 -36    3.27    0.32
  -4   0 -36    2.83    0.32
  -4   0  36    3.53    0.35
  -4   0  36    3.30    0.31
   4   0  36    3.21    0.31
   4   0  36    3.00    0.34
   4   0  38    0.05    0.14
   4   0  38   -0.05    0.11
   4   0 -38   -0.06    0.10
  -4   0  38    0.04    0.14
  -4   0  38   -0.05    0.11
  -4   0 -38    0.02    0.10
   4   0  40    4.59    0.53
   4   0  40    5.18    0.49
  -4   0  40    5.40    0.53
  -4   0 -40    5.67    0.51
  -4   0  40    6.26    0.49
   4   0  42   -0.02    0.14
   4   0  42   -0.07    0.12
  -4   0 -42   -0.05    0.11
  -4   0  42    0.02    0.12
  -4   0  42   -0.10    0.14
  -6   0   0   -0.06    0.19
   6   0   0    0.03    0.20
   6   0   0    0.02    0.02
  -6   0   0    0.01    0.03
  -6   0   0    0.05    0.02
   6   0   0   -0.02    0.03
  -6   0   2   18.36    1.74
  -6   0   2   17.24    1.57
   6   0  -2   19.07    1.43
  -6   0   2   19.75    1.43
  -6   0   2   16.33    1.46
   6   0  -2   18.06    1.46
   6   0  -2   18.87    1.75
   6   0  -2   18.59    1.57
   6   0   2   17.98    1.67
  -6   0  -2   20.11    1.73
  -6   0   4   -0.02    0.03
   6   0  -4    0.08    0.04
   6   0  -4   -0.04    0.03
   6   0   4   -0.12    0.17
   6   0  -4   -0.03    0.03
   6   0  -4    0.02    0.24
  -6   0   4   -0.03    0.23
  -6   0   4    0.04    0.02
   6   0  -4   -0.01    0.02
  -6   0  -4   -0.14    0.15
   6   0   4    0.00    0.03
  -6   0  -4    0.05    0.03
   6   0   4    0.02    0.03
  -6   0  -4    0.02    0.03
  -6   0   4    0.01    0.04
  -6   0   4   -0.02    0.03
   6   0   6  334.88   26.14
   6   0   6  367.42   26.18
   6   0  -6  325.60   26.24
  -6   0   6  309.27   26.22
  -6   0   8    0.01    0.05
   6   0  -8    0.00    0.05
  -6   0   8   -0.01    0.05
   6   0  -8   -0.09    0.04
   6   0  -8   -0.06    0.30
  -6   0  -8    0.03    0.03
   6   0   8   -0.02    0.04
  -6   0   8   -0.24    0.28
   6   0   8   -0.04    0.03
  -6   0   8   -0.04    0.05
   6   0  -8   -0.02    0.05
   6   0   8   -0.02    0.05
   6   0  -8   -0.04    0.04
   6   0   8   -0.03    0.26
   6   0   8    0.01    0.25
  -6   0   8    0.01    0.04
   6   0   8    0.00    0.05
  -6   0  -8    0.03    0.04
   6   0  10   18.64    1.44
  -6   0 -10   20.63    1.91
  -6   0 -10   18.65    1.44
  -6   0 -10   18.13    1.51
   6   0  10   17.58    1.54
  -6   0  10   17.87    1.51
   6   0 -10   16.14    1.54
   6   0 -10   18.06    1.44
  -6   0  10   19.33    1.44
  -6   0  10   19.38    2.03
   6   0 -10   16.84    1.51
   6   0 -10   20.31    2.03
   6   0  10   18.78    1.51
   6   0  10   21.86    1.99
   6   0 -10   16.98    1.41
  -6   0 -10   16.55    1.40
   6   0  10   18.15    1.40
  -6   0  10   17.09    1.54
  -6   0 -12    0.00    0.05
   6   0 -12    0.04    0.34
   6   0  12   -0.02    0.04
  -6   0  12   -0.07    0.06
  -6   0  12   -0.03    0.07
  -6   0 -12   -0.04    0.05
   6   0  12    0.05    0.04
  -6   0 -12    0.05    0.06
   6   0  12    0.00    0.05
   6   0 -12    0.01    0.04
   6   0 -12    0.00    0.05
   6   0 -12   -0.06    0.05
  -6   0 -12   -0.02    0.04
   6   0  12    0.27    0.36
   6   0 -12   -0.06    0.06
  -6   0  12   -0.04    0.04
  -6   0 -12    0.03    0.31
  -6   0  12   -0.13    0.31
   6   0  12   -0.08    0.06
   6   0 -14   43.53    3.86
  -6   0 -14   36.34    3.37
  -6   0 -14   39.37    3.15
  -6   0 -14   39.06    3.08
   6   0 -14   40.58    3.08
   6   0 -14   35.87    3.37
  -6   0 -14   37.95    3.30
  -6   0  14   40.08    3.30
   6   0 -14   38.50    3.30
   6   0  14   35.96    3.30
   6   0  14   39.69    3.73
   6   0  14   36.60    3.37
   6   0  14   37.96    3.15
   6   0 -14   42.84    3.15
  -6   0  14   42.97    3.89
  -6   0  14   38.84    3.37
  -6   0 -14   46.34    3.78
   6   0  14   44.34    3.08
  -6   0  14   40.99    3.15
   6   0  16    0.18    0.42
  -6   0 -16   -0.14    0.35
  -6   0 -16    0.03    0.06
   6   0 -16   -0.11    0.05
  -6   0 -16   -0.08    0.05
   6   0  16    0.02    0.06
  -6   0 -16   -0.03    0.04
   6   0 -16   -0.21    0.37
   6   0 -16   -0.04    0.06
  -6   0  16   -0.41    0.36
  -6   0  16   -0.12    0.06
   6   0 -16   -0.04    0.05
  -6   0  16   -0.03    0.08
  -6   0  16    0.01    0.06
   6   0  16   -0.02    0.07
   6   0  18  128.46   10.53
  -6   0  18  125.86   10.60
  -6   0 -18  126.43   10.40
   6   0 -18  118.75   10.48
  -6   0  18  122.82   10.61
   6   0  20    0.03    0.07
  -6   0  20   -0.07    0.08
  -6   0  20   -0.04    0.07
   6   0 -20   -0.02    0.06
  -6   0 -20   -0.06    0.05
   6   0 -20   -0.07    0.06
   6   0  20   -0.02    0.08
  -6   0 -20   -0.03    0.07
   6   0 -22    4.77    0.39
  -6   0 -22    5.66    0.39
  -6   0  22    5.29    0.45
   6   0  22    4.85    0.41
  -6   0  22    4.31    0.41
  -6   0 -22    4.35    0.42
   6   0 -22    3.87    0.42
  -6   0 -24   -0.08    0.06
   6   0  24    0.08    0.08
  -6   0 -24   -0.04    0.08
   6   0  24    0.19    0.11
   6   0 -24   -0.12    0.07
  -6   0  24   -0.14    0.08
  -6   0  24   -0.08    0.11
   6   0 -24   -0.03    0.08
   6   0 -26    8.29    0.86
  -6   0  26    8.98    0.82
   6   0 -26    9.81    0.80
   6   0  26   10.86    0.90
  -6   0 -26   11.54    0.80
   6   0  26   10.71    0.83
  -6   0 -26    9.85    0.87
  -6   0  26    9.87    0.89
  -6   0  28   -0.12    0.11
  -6   0  28   -0.04    0.09
   6   0 -28   -0.11    0.08
   6   0 -28   -0.05    0.08
   6   0  28   -0.08    0.12
   6   0  28   -0.03    0.09
  -6   0 -28   -0.14    0.09
   6   0 -30    5.24    0.37
   6   0  30    3.71    0.43
   6   0  30    3.67    0.39
  -6   0  30    4.86    0.39
  -6   0 -30    3.55    0.41
  -6   0  30    5.07    0.44
   6   0 -30    4.33    0.41
   6   0 -32    0.12    0.09
   6   0  32   -0.13    0.11
  -6   0 -32   -0.02    0.09
  -6   0  32   -0.05    0.12
   6   0  32    0.03    0.10
  -6   0  32   -0.09    0.10
   6   0 -32   -0.03    0.09
   6   0 -34    1.90    0.23
  -6   0  34    1.79    0.25
   6   0  34    2.13    0.23
  -6   0 -34    1.90    0.23
  -6   0  34    1.88    0.23
   6   0 -34    2.51    0.21
   6   0  34    1.89    0.26
   6   0 -36   -0.06    0.09
  -6   0  36    0.03    0.13
   6   0  36   -0.07    0.13
   6   0  36   -0.03    0.11
  -6   0  36   -0.05    0.11
  -6   0 -36   -0.18    0.09
   6   0  38    6.46    0.62
   6   0 -38    6.17    0.58
  -6   0 -38    6.23    0.59
   6   0  38    6.71    0.57
  -6   0  38    6.70    0.56
  -6   0  38    6.36    0.61
   6   0  40   -0.07    0.11
  -6   0  40    0.02    0.12
  -6   0 -40   -0.10    0.11
   6   0  40   -0.21    0.13
  -6   0  40    0.06    0.14
  -6   0 -42    4.49    0.43
  -6   0  42    4.53    0.41
   6   0  42    4.62    0.42
   6   0  42    4.14    0.45
  -6   0  42    4.21    0.46
   8   0   0   60.53    5.17
  -8   0   0   63.95    5.23
   8   0  -2   -0.40    0.22
  -8   0  -2   -0.01    0.27
   8   0   2    0.04    0.03
  -8   0  -2   -0.06    0.04
   8   0  -2    0.05    0.04
   8   0  -2    0.03    0.04
   8   0   2   -0.05    0.04
  -8   0   2    0.09    0.28
  -8   0   2    0.05    0.04
  -8   0   2   -0.01    0.04
  -8   0   2   -0.08    0.03
  -8   0  -2    0.03    0.02
   8   0  -2    0.04    0.04
   8   0   2   -0.37    0.21
   8   0  -4  214.93   17.17
  -8   0   4  210.36   17.14
  -8   0  -4  236.16   17.13
   8   0   4  204.69   17.02
  -8   0   6   -0.01    0.03
  -8   0   6   -0.24    0.28
   8   0  -6   -0.04    0.03
   8   0  -6   -0.02    0.05
   8   0   6    0.01    0.04
  -8   0  -6    0.03    0.25
  -8   0   6    0.07    0.05
  -8   0  -6    0.01    0.04
   8   0  -6   -0.21    0.28
  -8   0   6   -0.03    0.04
   8   0  -6    0.02    0.05
   8   0   6   -0.29    0.21
   8   0  -6   -0.04    0.04
  -8   0   6    0.03    0.05
  -8   0   8  597.89   48.10
   8   0  -8  607.41   48.10
   8   0   8  665.35   48.03
   8   0   8  593.18   47.95
   8   0 -10   -0.11    0.05
   8   0  10    0.03    0.06
   8   0 -10    0.02    0.37
  -8   0  10   -0.13    0.05
   8   0 -10    0.01    0.06
   8   0 -10   -0.01    0.04
  -8   0  10   -0.01    0.04
   8   0  10   -0.02    0.04
  -8   0  10   -0.05    0.06
   8   0 -10    0.01    0.05
  -8   0  10   -0.21    0.30
  -8   0  10    0.04    0.05
  -8   0 -10   -0.04    0.04
   8   0  10    0.03    0.33
   8   0  10   -0.07    0.04
  -8   0 -10   -0.02    0.04
   8   0  10    0.03    0.05
   8   0  10   -0.10    0.28
   8   0  12   12.06    1.41
   8   0 -12    9.10    0.72
   8   0 -12    8.67    0.77
  -8   0  12    8.20    1.45
   8   0 -12   10.22    1.54
   8   0 -12    8.09    0.79
   8   0  12   10.53    0.77
   8   0  12   13.09    1.44
  -8   0 -12    9.50    0.72
   8   0  12    7.92    0.79
  -8   0  12    9.26    0.77
   8   0 -12    9.02    0.74
  -8   0  12    8.55    0.79
  -8   0  12    9.23    0.74
  -8   0  14   -0.07    0.07
   8   0  14    0.08    0.06
   8   0  14   -0.19    0.37
   8   0 -14   -0.07    0.05
   8   0 -14    0.00    0.06
   8   0  14   -0.01    0.05
  -8   0  14   -0.06    0.06
  -8   0 -14    0.00    0.04
   8   0 -14   -0.07    0.05
   8   0 -14   -0.08    0.06
  -8   0 -14   -0.05    0.05
   8   0 -14    0.01    0.41
  -8   0  14   -0.36    0.28
   8   0  14    0.01    0.05
  -8   0 -14    0.11    0.38
  -8   0  14   -0.06    0.05
   8   0  14    0.06    0.07
   8   0  16   86.73    7.53
   8   0 -16   91.69    7.65
  -8   0  16   89.18    6.94
  -8   0 -16   86.21    7.43
  -8   0  16   89.04    7.43
   8   0 -16   73.57    7.27
  -8   0  16   93.34    7.73
  -8   0 -16   91.51    6.94
  -8   0  16   86.79    7.28
   8   0 -18    0.22    0.50
   8   0 -18   -0.03    0.06
   8   0  18   -0.07    0.06
  -8   0 -18   -0.04    0.06
   8   0  18    0.01    0.08
  -8   0  18   -0.06    0.07
  -8   0  18    0.02    0.08
   8   0  18   -0.09    0.42
   8   0 -18   -0.04    0.06
  -8   0  18    0.05    0.45
  -8   0 -18   -0.04    0.05
  -8   0 -18    0.07    0.44
   8   0  20    2.37    0.25
  -8   0  20    2.90    0.25
  -8   0 -20    2.42    0.23
  -8   0 -20    2.75    0.26
   8   0 -20    2.92    0.24
  -8   0  20    3.26    0.29
  -8   0  22   -0.02    0.10
   8   0  22   -0.05    0.09
  -8   0 -22   -0.02    0.06
  -8   0 -22   -0.05    0.07
   8   0 -22   -0.03    0.07
   8   0  22   -0.07    0.08
   8   0 -22   -0.12    0.07
  -8   0  22   -0.11    0.08
   8   0 -24   21.85    1.60
  -8   0  24   20.36    1.76
   8   0 -24   21.48    1.72
   8   0  24   19.44    1.76
  -8   0  24   21.19    1.64
  -8   0 -24   19.88    1.59
  -8   0 -24   18.99    1.72
   8   0  24   18.85    1.64
  -8   0  26    0.02    0.09
  -8   0  26    0.01    0.11
   8   0 -26   -0.02    0.08
  -8   0 -26   -0.14    0.08
   8   0 -26    0.00    0.08
   8   0  26   -0.03    0.11
   8   0  26    0.03    0.09
   8   0  28   10.03    0.91
   8   0 -28   10.23    0.81
   8   0  28   10.65    0.84
  -8   0 -28   11.31    0.88
   8   0 -28    9.33    0.87
  -8   0  28    9.94    0.84
  -8   0  28    9.21    0.91
   8   0 -30   -0.05    0.09
  -8   0  30   -0.03    0.10
   8   0 -30   -0.02    0.08
  -8   0  30   -0.14    0.12
  -8   0 -30   -0.05    0.09
   8   0  30    0.02    0.09
   8   0  30   -0.10    0.12
   8   0 -32    6.67    0.59
   8   0  32    6.00    0.62
  -8   0 -32    5.81    0.59
   8   0  32    6.07    0.57
  -8   0  32    8.05    0.63
  -8   0  32    7.36    0.57
  -8   0  34   -0.07    0.12
   8   0  34   -0.04    0.12
   8   0 -34   -0.05    0.09
   8   0  34   -0.15    0.10
  -8   0 -34    0.04    0.10
   8   0 -34   -0.04    0.09
  -8   0  34   -0.03    0.10
   8   0 -36    1.57    0.20
  -8   0  36    1.90    0.25
   8   0  36    1.60    0.24
  -8   0 -36    1.57    0.21
   8   0  36    1.45    0.19
  -8   0  36    1.74    0.20
  -8   0  38   -0.04    0.13
   8   0  38   -0.10    0.10
   8   0  38   -0.01    0.14
  -8   0 -38    0.03    0.11
  -8   0  38   -0.09    0.10
  -8   0  40    2.64    0.27
  -8   0 -40    2.57    0.28
  -8   0  40    2.30    0.30
   8   0  40    2.79    0.28
   8   0  40    2.45    0.31
 -10   0   0   -0.01    0.05
  10   0   0   -0.01    0.03
  10   0   0   -0.07    0.05
 -10   0   0    0.03    0.02
  10   0   0    0.30    0.36
  10   0   0   -0.02    0.05
 -10   0   0   -0.21    0.30
 -10   0  -2  128.35    9.44
 -10   0   2  116.33    9.39
  10   0   2  102.62    9.27
  10   0  -2  114.45    9.39
 -10   0  -4   -0.04    0.04
  10   0  -4    0.01    0.05
 -10   0  -4    0.20    0.35
 -10   0   4   -0.02    0.05
 -10   0   4    0.01    0.04
  10   0  -4    0.00    0.05
 -10   0   4   -0.30    0.27
  10   0  -4   -0.02    0.05
 -10   0  -4   -0.01    0.03
  10   0   4   -0.17    0.23
 -10   0   4    0.07    0.02
  10   0  -4   -0.05    0.35
  10   0   4    0.01    0.04
 -10   0   4    0.00    0.05
  10   0   4   -0.02    0.04
  10   0  -6   33.59    2.90
  10   0   6   25.36    2.38
  10   0  -6   30.55    2.28
 -10   0   6   30.44    2.81
 -10   0  -6   25.16    2.38
  10   0  -6   32.14    2.23
 -10   0   6   31.66    2.23
  10   0   6   24.42    2.23
 -10   0   6   29.71    2.28
 -10   0  -6   28.44    2.70
 -10   0   6   28.22    2.44
 -10   0  -6   26.97    2.23
  10   0   6   22.17    2.56
  10   0  -6   31.23    2.44
  10   0  -8   -0.04    0.04
  10   0  -8    0.00    0.05
  10   0  -8   -0.55    0.26
 -10   0   8    0.00    0.03
 -10   0   8    0.07    0.06
  10   0  -8    0.03    0.06
 -10   0   8   -0.06    0.05
 -10   0   8    0.05    0.37
 -10   0   8   -0.07    0.05
 -10   0  -8    0.00    0.04
  10   0   8   -0.17    0.26
  10   0  -8   -0.10    0.05
  10   0   8    0.01    0.04
 -10   0  10   17.13    1.48
  10   0 -10   16.15    1.48
  10   0  10   18.08    1.38
  10   0 -10   16.36    1.51
 -10   0  10   17.20    1.42
  10   0  10   20.83    2.06
  10   0 -10   16.41    1.41
  10   0 -10   16.99    1.38
 -10   0  10   19.52    2.11
  10   0  10   16.47    1.93
 -10   0 -10   18.18    1.38
 -10   0  10   17.81    1.52
  10   0  10   20.28    1.42
 -10   0  10   17.97    1.39
  10   0 -10   18.27    2.08
  10   0 -12   -0.03    0.41
  10   0  12    0.06    0.05
  10   0  12    0.02    0.06
 -10   0  12   -0.05    0.04
  10   0  12    0.07    0.05
  10   0  12    0.42    0.42
  10   0  12   -0.05    0.06
 -10   0  12   -0.10    0.07
 -10   0  12    0.53    0.54
  10   0 -12   -0.10    0.05
  10   0 -12    0.03    0.05
 -10   0  12   -0.08    0.06
  10   0 -12    0.00    0.07
  10   0  12   -0.19    0.35
  10   0 -12   -0.04    0.06
 -10   0 -14   35.83    3.53
  10   0 -14   36.15    3.60
  10   0  14   42.45    3.61
  10   0  14   43.42    3.53
  10   0 -14   40.77    3.30
  10   0  14   46.03    3.29
 -10   0  14   46.83    4.22
 -10   0  14   42.94    3.53
 -10   0 -14   44.59    3.29
  10   0  14   53.64    4.20
  10   0 -14   44.82    4.16
 -10   0  14   41.40    3.37
  10   0  14   41.72    3.37
  10   0 -14   42.13    3.53
 -10   0  14   39.49    3.60
  10   0  14   52.55    4.17
 -10   0 -16   -0.05    0.06
  10   0 -16    0.32    0.53
 -10   0  16   -0.01    0.08
 -10   0  16   -0.06    0.06
 -10   0  16   -0.15    0.42
 -10   0  16   -0.01    0.05
  10   0  16   -0.03    0.07
  10   0  16   -0.02    0.05
  10   0 -16   -0.11    0.06
  10   0  16   -0.20    0.45
  10   0  16   -0.09    0.08
 -10   0 -16   -0.03    0.05
  10   0 -16   -0.02    0.06
  10   0  16   -0.11    0.43
 -10   0 -18   32.17    2.46
  10   0  18   32.47    3.34
  10   0 -18   29.04    2.47
  10   0 -18   29.58    2.64
  10   0  18   34.82    3.46
 -10   0 -18   31.01    2.65
  10   0  18   32.24    2.53
 -10   0  18   35.17    3.54
 -10   0  18   30.51    2.71
  10   0 -18   30.41    3.37
  10   0  18   34.35    2.71
 -10   0 -20   -0.08    0.05
  10   0  20   -0.04    0.09
  10   0  20   -0.01    0.07
  10   0 -20   -0.07    0.07
 -10   0  20   -0.02    0.09
 -10   0  20   -0.02    0.08
  10   0 -20   -0.10    0.06
 -10   0 -20   -0.12    0.07
  10   0 -22    9.49    0.79
  10   0 -22    9.59    0.74
 -10   0  22    9.64    0.83
  10   0  22    8.85    0.82
 -10   0 -22    8.37    0.73
  10   0  22    8.90    0.76
 -10   0  22    9.54    0.76
 -10   0 -22    9.31    0.80
  10   0  24   -0.15    0.11
 -10   0  24   -0.02    0.11
  10   0 -24   -0.02    0.07
  10   0  24   -0.21    0.09
 -10   0 -24   -0.13    0.08
 -10   0  24    0.01    0.09
  10   0 -24   -0.03    0.08
  10   0  26   11.79    1.01
  10   0 -26   11.94    0.91
 -10   0  26   10.47    0.93
  10   0 -26   10.70    0.97
 -10   0 -26   11.92    0.98
  10   0  26   11.51    0.93
 -10   0  26   10.74    1.00
 -10   0 -28   -0.05    0.09
  10   0  28   -0.11    0.09
 -10   0  28   -0.05    0.09
  10   0 -28   -0.03    0.09
 -10   0  28    0.02    0.11
  10   0  28   -0.11    0.11
  10   0 -28    0.00    0.08
  10   0  30    7.78    0.72
 -10   0 -30    7.55    0.70
  10   0 -30    7.19    0.69
  10   0  30    7.98    0.66
 -10   0  30    8.00    0.72
 -10   0  30    7.50    0.66
  10   0 -30    8.95    0.64
 -10   0  32   -0.07    0.09
  10   0 -32   -0.04    0.09
  10   0  32   -0.18    0.10
 -10   0  32    0.03    0.12
  10   0 -32   -0.01    0.09
  10   0  32   -0.08    0.12
 -10   0 -32    0.06    0.10
 -10   0  34    5.54    0.43
  10   0  34    4.30    0.47
  10   0  34    4.50    0.43
 -10   0  34    5.07    0.47
  10   0 -34    4.76    0.44
 -10   0 -34    4.43    0.45
  10   0  36    0.00    0.11
 -10   0 -36   -0.06    0.10
  10   0  36    0.12    0.14
 -10   0  36   -0.03    0.10
 -10   0  36   -0.02    0.13
  10   0 -36   -0.02    0.10
  10   0  38    1.46    0.20
 -10   0  38    1.51    0.20
  10   0  38    1.41    0.22
 -10   0  38    1.42    0.23
 -10   0 -38    1.54    0.20
 -10   0 -40   -0.12    0.11
 -10   0  40    0.05    0.12
 -10   0  40   -0.14    0.14
  10   0  40   -0.20    0.11
  10   0  40    0.04    0.14
  12   0   0    1.53    0.18
 -12   0   0    1.86    0.17
 -12   0   0    2.02    0.16
  12   0   0    1.64    0.16
  12   0   0    1.85    0.17
 -12   0   0    2.22    0.69
  12   0   0    1.93    0.63
  12   0  -2   -0.02    0.05
 -12   0   2    0.33    0.38
 -12   0  -2    0.01    0.05
  12   0   2    0.00    0.05
  12   0   2   -0.03    0.03
 -12   0  -2    0.61    0.43
  12   0  -2    0.00    0.05
  12   0   2   -0.05    0.31
  12   0  -2   -0.04    0.06
 -12   0   2    0.07    0.05
  12   0  -2    0.01    0.36
  12   0  -4   18.97    1.90
 -12   0   4   18.81    1.86
 -12   0   4   16.13    1.20
  12   0  -4   13.20    1.31
 -12   0  -4   21.45    1.91
  12   0   4   14.53    1.20
  12   0  -4   15.64    1.22
 -12   0   4   14.31    1.31
 -12   0  -4   14.08    1.20
 -12   0  -4   14.68    1.27
  12   0   4   16.23    1.27
  12   0  -4   14.63    1.20
  12   0   4   15.23    1.66
 -12   0   4   16.35    1.22
  12   0   6    0.01    0.04
  12   0  -6   -0.09    0.06
  12   0  -6   -0.28    0.34
 -12   0   6   -0.04    0.05
 -12   0   6   -0.02    0.05
 -12   0   6    0.04    0.06
 -12   0   6    0.00    0.03
  12   0  -6   -0.04    0.05
 -12   0   6    0.05    0.35
 -12   0  -6    0.13    0.37
  12   0  -6   -0.01    0.05
  12   0   6   -0.35    0.21
 -12   0  -6   -0.02    0.03
  12   0   6    0.01    0.05
 -12   0  -6   -0.01    0.05
  12   0  -8   50.45    4.05
 -12   0  -8   50.15    4.53
  12   0   8   45.25    4.42
  12   0  -8   53.31    4.34
 -12   0   8   52.57    4.33
  12   0   8   46.70    4.24
 -12   0   8   48.99    4.05
 -12   0  -8   49.48    3.96
  12   0  -8   57.21    4.75
 -12   0   8   52.97    3.97
 -12   0   8   52.77    4.66
  12   0 -10    0.07    0.50
  12   0 -10    0.07    0.06
  12   0 -10    0.13    0.07
 -12   0  10    0.02    0.06
 -12   0  10    0.08    0.05
 -12   0  10    0.04    0.46
  12   0  10   -0.03    0.05
  12   0  10   -0.20    0.37
 -12   0 -10   -0.07    0.05
  12   0  10   -0.15    0.05
 -12   0 -10   -0.12    0.05
  12   0  10   -0.05    0.38
  12   0 -10   -0.07    0.05
 -12   0  12  314.02   26.57
  12   0  12  365.37   26.55
  12   0  12  341.70   26.45
  12   0 -12  311.64   26.54
  12   0  14    0.07    0.43
  12   0  14   -0.03    0.07
 -12   0  14   -0.09    0.05
 -12   0 -14   -0.01    0.05
  12   0 -14   -0.04    0.05
  12   0  14   -0.02    0.44
  12   0  14   -0.02    0.05
  12   0  14   -0.04    0.05
  12   0  14    0.00    0.07
  12   0 -14   -0.16    0.43
 -12   0 -14   -0.07    0.05
 -12   0  14    0.01    0.07
 -12   0  14    0.03    0.06
  12   0 -14   -0.10    0.06
 -12   0  14   -0.17    0.38
 -12   0  16   28.67    2.38
  12   0  16   31.45    2.39
  12   0  16   29.67    3.17
  12   0 -16   26.24    3.14
  12   0  16   32.26    2.56
 -12   0 -16   28.84    2.33
 -12   0  16   28.75    2.49
  12   0 -16   28.30    2.50
  12   0 -16   28.22    2.33
  12   0  16   38.55    3.36
 -12   0  16   29.07    3.26
 -12   0 -16   28.96    2.50
  12   0  16   30.99    2.33
 -12   0 -18   -0.12    0.05
 -12   0 -18   -0.10    0.07
  12   0  18    0.04    0.07
  12   0  18   -0.02    0.08
 -12   0  18    0.02    0.09
  12   0 -18   -0.07    0.06
 -12   0  18   -0.06    0.07
  12   0  18   -0.02    0.06
  12   0 -18   -0.07    0.06
  12   0 -20    5.37    0.43
  12   0  20    4.94    0.40
 -12   0 -20    4.33    0.39
  12   0  20    4.28    0.45
 -12   0  20    5.07    0.42
  12   0 -20    5.47    0.40
 -12   0  20    5.16    0.46
  12   0  20    4.51    0.42
 -12   0 -20    4.57    0.43
 -12   0  22   -0.11    0.11
 -12   0  22   -0.03    0.08
 -12   0 -22   -0.13    0.08
  12   0 -22   -0.04    0.07
  12   0  22   -0.10    0.08
  12   0  22   -0.11    0.09
  12   0 -22   -0.07    0.07
  12   0  24   28.51    2.44
 -12   0 -24   26.41    2.38
  12   0 -24   31.09    2.22
  12   0 -24   28.83    2.38
 -12   0  24   28.90    2.28
 -12   0  24   27.02    2.44
  12   0  24   26.68    2.27
  12   0  26   -0.03    0.11
 -12   0  26   -0.07    0.09
  12   0 -26   -0.01    0.08
 -12   0  26    0.02    0.11
  12   0 -26    0.04    0.08
 -12   0 -26    0.01    0.09
  12   0  26   -0.09    0.09
 -12   0  28   11.45    1.01
  12   0  28   11.18    1.01
  12   0  28   11.37    0.94
  12   0 -28   11.25    0.98
  12   0 -28   11.69    0.91
 -12   0 -28   11.27    0.98
 -12   0  28   10.93    0.93
  12   0  30   -0.03    0.11
  12   0 -30   -0.03    0.08
  12   0 -30    0.00    0.08
 -12   0 -30   -0.06    0.09
  12   0  30   -0.06    0.10
 -12   0  30   -0.03    0.09
 -12   0  30    0.08    0.12
  12   0 -32   18.66    1.34
 -12   0 -32   16.61    1.44
  12   0  32   17.19    1.38
 -12   0  32   15.86    1.37
  12   0  32   16.08    1.48
 -12   0  32   16.27    1.48
  12   0 -34   -0.11    0.09
 -12   0  34   -0.06    0.12
 -12   0 -34   -0.04    0.10
 -12   0  34   -0.04    0.10
  12   0  34   -0.04    0.13
  12   0  34   -0.04    0.10
  12   0  36    1.91    0.27
  12   0  36    2.50    0.25
 -12   0  36    1.81    0.26
 -12   0  36    2.05    0.23
  12   0 -36    2.48    0.23
 -12   0 -36    2.26    0.25
 -12   0  38   -0.01    0.13
  12   0  38    0.04    0.14
  12   0  38    0.03    0.11
 -12   0 -38    0.00    0.10
 -12   0  38   -0.01    0.11
 -12   0  40    5.88    0.49
  12   0  40    5.64    0.49
  12   0  40    5.00    0.53
 -12   0  40    5.14    0.53
 -12   0 -40    5.45    0.51
 -14   0   0   -0.31    0.35
  14   0   0    0.05    0.06
 -14   0   0    0.04    0.06
  14   0   0   -0.02    0.05
  14   0   0    0.03    0.05
  14   0   0   -0.08    0.36
 -14   0   2    7.96    1.28
  14   0  -2    6.85    0.50
 -14   0  -2    5.55    0.49
  14   0  -2    6.61    0.54
  14   0   2    5.75    1.06
 -14   0  -2    6.29    1.19
  14   0   2    5.80    0.49
  14   0   2    5.63    0.51
  14   0  -2    6.74    1.19
 -14   0  -4   -0.35    0.30
 -14   0   4   -0.14    0.06
  14   0   4   -0.02    0.06
  14   0   4    0.02    0.04
  14   0  -4   -0.06    0.05
 -14   0  -4   -0.01    0.03
  14   0   4    0.11    0.34
 -14   0   4    0.01    0.06
  14   0  -4   -0.10    0.06
 -14   0   4    0.02    0.02
 -14   0   4    0.01    0.34
 -14   0  -4   -0.03    0.05
  14   0  -4   -0.04    0.37
  14   0  -4   -0.09    0.06
 -14   0   6   19.31    2.26
 -14   0  -6   18.33    1.75
 -14   0  -6   22.72    2.34
 -14   0   6   22.61    1.64
  14   0  -6   21.85    1.64
 -14   0   6   22.04    1.79
  14   0  -6   20.85    2.36
 -14   0   6   18.84    1.74
  14   0  -6   22.71    1.80
  14   0   6   16.80    2.08
 -14   0   6   18.15    1.67
  14   0   6   22.83    1.64
  14   0  -6   19.31    1.67
 -14   0  -6   23.50    1.64
  14   0   6   20.16    1.75
  14   0   8    0.01    0.35
 -14   0   8   -0.04    0.03
 -14   0  -8   -0.05    0.05
 -14   0   8   -0.08    0.06
  14   0  -8   -0.05    0.05
  14   0  -8    0.01    0.06
 -14   0   8   -0.20    0.33
 -14   0   8   -0.06    0.05
 -14   0  -8   -0.07    0.04
 -14   0  -8   -0.26    0.32
  14   0   8    0.02    0.05
  14   0   8   -0.01    0.05
 -14   0   8   -0.07    0.06
  14   0  -8   -0.03    0.07
  14   0  -8    0.41    0.57
 -14   0  10    1.31    0.14
  14   0 -10    0.62    0.62
  14   0 -10    1.21    0.17
  14   0 -10    1.43    0.14
 -14   0  10    1.80    0.75
  14   0  10    1.07    0.53
 -14   0  10    1.63    0.15
 -14   0  10    1.14    0.16
  14   0  12   -0.16    0.07
 -14   0 -12    0.02    0.05
 -14   0  12    0.07    0.45
 -14   0  12   -0.12    0.06
  14   0  12   -0.04    0.07
 -14   0  12    0.01    0.07
 -14   0 -12   -0.05    0.05
  14   0  12   -0.14    0.41
  14   0  12    0.00    0.05
  14   0 -12   -0.04    0.06
  14   0 -12   -0.25    0.44
 -14   0  12   -0.03    0.04
  14   0  12    0.07    0.40
  14   0  12   -0.04    0.05
 -14   0  14    8.65    0.59
  14   0  14    6.98    0.60
  14   0  14    6.18    0.56
  14   0  14    7.06    0.63
 -14   0  14    9.27    1.63
  14   0 -14   11.11    1.79
 -14   0 -14    7.02    0.60
  14   0  14    6.40    0.58
  14   0  14    6.32    1.31
 -14   0 -14    6.73    0.56
  14   0  14    7.67    1.45
 -14   0  16   -0.11    0.06
  14   0  16   -0.15    0.07
  14   0  16   -0.21    0.08
  14   0  16   -0.08    0.05
 -14   0 -16   -0.14    0.06
  14   0 -16    0.07    0.07
 -14   0  16   -0.10    0.07
 -14   0  16    0.01    0.09
 -14   0 -16   -0.07    0.05
  14   0  18   34.81    2.81
 -14   0  18   31.14    2.62
  14   0 -18   34.19    2.74
  14   0  18   32.69    2.62
  14   0 -18   29.79    2.56
 -14   0 -18   32.88    2.74
  14   0  18   34.95    2.56
 -14   0  18   30.16    2.80
 -14   0 -20    0.00    0.07
  14   0 -20   -0.02    0.07
  14   0  20   -0.01    0.07
 -14   0  20    0.05    0.08
  14   0  20    0.02    0.08
 -14   0  20   -0.04    0.09
  14   0 -20   -0.07    0.07
  14   0  20    0.00    0.10
  14   0 -22   13.30    0.96
  14   0  22   10.60    1.05
 -14   0  22   12.91    1.06
  14   0 -22   13.40    1.02
  14   0  22   12.32    0.95
 -14   0 -22   10.10    1.02
  14   0  22   10.52    0.98
 -14   0  22   12.19    0.98
  14   0 -24   -0.12    0.08
  14   0  24   -0.10    0.08
 -14   0  24    0.03    0.09
 -14   0 -24   -0.09    0.08
  14   0 -24    0.00    0.08
 -14   0  24   -0.06    0.10
  14   0  24   -0.17    0.10
 -14   0  26   15.92    1.25
 -14   0 -26   13.79    1.30
  14   0 -26   16.69    1.21
  14   0  26   14.49    1.34
  14   0  26   13.56    1.24
 -14   0  26   16.92    1.34
  14   0 -28   -0.14    0.08
 -14   0  28    0.06    0.12
  14   0  28   -0.11    0.10
  14   0  28   -0.05    0.09
 -14   0  28    0.02    0.09
 -14   0 -28   -0.14    0.08
  14   0 -30    7.70    0.56
 -14   0  30    7.35    0.63
 -14   0 -30    5.83    0.60
 -14   0  30    6.61    0.57
  14   0  30    6.36    0.58
  14   0  30    6.68    0.63
 -14   0  32   -0.02    0.12
  14   0 -32    0.05    0.10
  14   0  32   -0.20    0.10
 -14   0  32    0.03    0.10
  14   0  32   -0.14    0.12
 -14   0 -32    0.07    0.10
  14   0  34    3.09    0.28
 -14   0  34    2.64    0.28
 -14   0 -34    2.57    0.29
 -14   0  34    2.62    0.31
  14   0 -34    2.91    0.27
  14   0  34    2.67    0.31
  14   0  36    0.14    0.13
 -14   0 -36    0.01    0.10
 -14   0  36    0.12    0.13
 -14   0  36   -0.05    0.10
  14   0  36   -0.08    0.11
  14   0 -36    0.00    0.11
 -14   0 -38    2.94    0.31
 -14   0  38    3.12    0.34
  14   0  38    2.95    0.34
 -14   0  38    2.85    0.29
  14   0  38    2.82    0.29
  14   0  40    0.04    0.13
 -14   0 -40   -0.13    0.10
 -14   0  40   -0.12    0.13
  14   0  40   -0.06    0.12
 -14   0  40   -0.05    0.11
  16   0   0   55.89    5.58
  16   0   0   57.06    5.12
  16   0   0   68.77    5.47
 -16   0   0   69.68    5.83
 -16   0   0   67.84    5.01
  16   0   2   -0.06    0.06
  16   0   2   -0.02    0.04
 -16   0   2    0.09    0.07
  16   0  -2    0.32    0.51
  16   0  -2    0.06    0.06
 -16   0  -2   -0.07    0.06
  16   0   2    0.05    0.36
 -16   0  -2   -0.42    0.38
  16   0  -2   -0.02    0.06
 -16   0   2    0.37    0.46
  16   0   4   35.63    3.63
  16   0  -4   40.24    3.17
 -16   0  -4   50.16    4.04
 -16   0   4   43.25    3.88
  16   0  -4   42.79    3.40
  16   0   4   38.13    3.32
  16   0   4   36.73    3.10
 -16   0   4   39.25    3.11
 -16   0  -4   37.29    3.10
  16   0  -4   44.18    3.93
  16   0  -4   39.47    3.11
 -16   0   6   -0.04    0.03
  16   0  -6    0.00    0.06
 -16   0   6   -0.24    0.38
  16   0  -6   -0.05    0.07
 -16   0   6   -0.10    0.06
 -16   0   6    0.06    0.06
  16   0   6    0.82    0.50
 -16   0  -6    0.75    0.61
  16   0  -6   -0.39    0.40
  16   0  -8   49.02    4.62
  16   0   8   47.03    3.73
  16   0   8   44.11    4.31
 -16   0   8   46.08    4.50
  16   0   8   50.45    3.99
  16   0  -8   45.98    4.08
 -16   0  -8   53.33    3.73
 -16   0  -8   58.84    4.65
  16   0  -8   47.62    3.73
 -16   0   8   45.28    4.07
 -16   0   8   45.38    3.98
 -16   0   8   43.97    3.81
  16   0  10    0.42    0.45
 -16   0  10   -0.40    0.37
  16   0  10    0.00    0.06
  16   0 -10   -0.07    0.06
 -16   0 -10   -0.01    0.05
 -16   0 -10   -0.09    0.05
 -16   0  10   -0.01    0.04
  16   0  10   -0.06    0.05
 -16   0  10   -0.07    0.07
 -16   0  10   -0.09    0.06
 -16   0 -10    0.15    0.44
  16   0 -10   -0.07    0.49
  16   0 -12   17.43    2.25
  16   0  12   17.12    2.01
 -16   0 -12   16.11    1.40
  16   0  12   19.28    2.14
  16   0  12   16.78    1.40
 -16   0  12   15.77    1.34
 -16   0  12   16.09    1.43
 -16   0  12   16.40    2.17
  16   0 -12   16.15    1.31
 -16   0  12   16.70    1.39
  16   0  12   17.56    1.31
 -16   0  14   -0.02    0.05
  16   0  14   -0.01    0.05
 -16   0  14   -0.05    0.06
  16   0  14   -0.22    0.46
 -16   0  14   -0.06    0.51
  16   0 -14   -0.06    0.06
  16   0  14   -0.13    0.44
 -16   0 -14   -0.06    0.06
  16   0  14   -0.12    0.09
 -16   0  14   -0.09    0.08
  16   0  14   -0.03    0.08
  16   0 -14    0.40    0.64
 -16   0  16    1.39    0.15
  16   0  16    1.31    0.14
 -16   0  16    1.52    0.18
  16   0 -16    1.64    0.15
  16   0  16    1.22    0.17
 -16   0  16    1.38    0.16
 -16   0 -16    1.51    0.15
  16   0  16    1.21    0.16
 -16   0  18   -0.03    0.07
 -16   0 -18   -0.05    0.06
  16   0 -18   -0.10    0.07
 -16   0  18   -0.02    0.10
  16   0  18   -0.12    0.06
  16   0  18   -0.04    0.08
  16   0  18   -0.09    0.09
  16   0 -20    5.09    0.40
 -16   0  20    5.08    0.42
  16   0  20    4.51    0.41
 -16   0 -20    4.16    0.42
  16   0  20    4.55    0.45
 -16   0  20    5.00    0.45
  16   0  20    4.67    0.39
  16   0  22   -0.06    0.09
 -16   0 -22    0.02    0.08
 -16   0  22   -0.05    0.08
 -16   0  22    0.03    0.11
  16   0  22   -0.03    0.11
  16   0  22   -0.15    0.08
  16   0 -22    0.00    0.08
 -16   0  24    3.24    0.32
  16   0  24    3.60    0.28
  16   0  24    2.76    0.28
 -16   0 -24    2.57    0.29
 -16   0  24    2.90    0.28
  16   0 -24    2.94    0.27
  16   0  24    3.10    0.32
 -16   0  26   -0.20    0.10
  16   0  26   -0.13    0.09
 -16   0  26   -0.15    0.08
  16   0 -26   -0.01    0.08
  16   0  26   -0.06    0.11
 -16   0 -26   -0.05    0.08
 -16   0 -28    3.36    0.35
 -16   0  28    4.18    0.38
  16   0 -28    4.20    0.33
 -16   0  28    3.78    0.34
  16   0  28    3.30    0.34
  16   0  28    3.19    0.37
  16   0  30   -0.14    0.09
 -16   0 -30    0.01    0.09
  16   0  30    0.01    0.12
 -16   0  30   -0.08    0.12
  16   0 -30    0.06    0.09
 -16   0  30    0.01    0.09
  16   0  32    2.44    0.26
 -16   0  32    2.61    0.29
 -16   0  32    2.27    0.25
  16   0  32    2.37    0.28
 -16   0 -32    2.18    0.26
  16   0 -32    2.83    0.25
 -16   0  34    0.01    0.13
  16   0 -34    0.06    0.11
  16   0  34    0.02    0.13
 -16   0 -34   -0.03    0.10
  16   0  34    0.01    0.11
 -16   0  34    0.03    0.10
  16   0  36    3.61    0.34
  16   0  36    3.56    0.37
 -16   0  36    3.19    0.33
 -16   0 -36    3.15    0.34
  16   0 -36    3.96    0.32
 -16   0  36    3.19    0.37
 -16   0  38   -0.10    0.11
 -16   0 -38   -0.14    0.10
  16   0  38   -0.13    0.11
 -16   0  38   -0.01    0.13
  16   0  38    0.01    0.14
 -18   0   0   -0.54    0.40
  18   0   0   -0.05    0.06
  18   0   0   -0.63    0.36
 -18   0   2   37.68    3.67
  18   0  -2   33.05    2.84
  18   0   2   37.32    2.84
 -18   0  -2   43.01    3.82
 -18   0  -2   34.36    3.03
  18   0  -2   34.95    3.59
  18   0   2   38.69    3.03
  18   0   2   35.29    3.49
  18   0   4    0.02    0.04
  18   0  -4   -0.01    0.06
 -18   0  -4    0.00    0.45
 -18   0  -4    0.02    0.03
  18   0  -4    0.02    0.45
 -18   0   4    0.14    0.45
  18   0   4   -0.07    0.36
  18   0   4    0.05    0.06
 -18   0   6   33.52    3.10
  18   0   6   33.42    3.45
 -18   0  -6   46.94    3.91
 -18   0   6   34.60    3.62
  18   0   6   39.27    2.84
  18   0  -6   37.63    3.75
  18   0  -6   36.03    2.84
 -18   0   6   35.22    3.02
 -18   0  -6   35.66    3.03
  18   0   6   36.02    3.03
 -18   0   8   -0.05    0.06
  18   0   8   -0.11    0.05
 -18   0   8   -0.01    0.07
  18   0  -8    0.21    0.55
  18   0  -8   -0.09    0.06
 -18   0  -8    0.03    0.48
  18   0   8   -0.07    0.06
  18   0   8   -0.03    0.36
 -18   0  -8   -0.06    0.04
 -18   0   8   -0.19    0.42
 -18   0   8   -0.04    0.03
 -18   0  10    0.93    0.67
  18   0 -10    0.97    0.74
 -18   0  10    0.57    0.10
 -18   0 -10    0.67    0.62
  18   0  10    0.87    0.10
  18   0  10    0.64    0.52
 -18   0  10    0.57    0.11
 -18   0  12   -0.05    0.08
  18   0  12   -0.08    0.06
  18   0  12   -0.02    0.07
 -18   0 -12   -0.02    0.05
  18   0 -12   -0.05    0.07
 -18   0  12   -0.04    0.04
 -18   0  12   -0.12    0.07
  18   0  14    9.34    0.78
 -18   0  14    8.34    0.74
 -18   0  14    7.93    0.77
  18   0  14    9.67    0.70
  18   0 -14    7.73    0.70
 -18   0 -14    9.69    0.75
 -18   0  14    8.05    0.72
 -18   0 -16   -0.04    0.06
 -18   0  16   -0.09    0.08
 -18   0  16   -0.10    0.06
  18   0  16    0.14    0.10
  18   0  16    0.07    0.09
  18   0 -16   -0.10    0.07
  18   0  16    0.00    0.06
 -18   0  16   -0.02    0.07
  18   0  18   90.03    7.28
 -18   0  18   82.10    6.81
 -18   0  18   85.59    7.28
 -18   0 -18   78.54    7.13
  18   0  18   88.38    6.81
  18   0  18   86.49    6.66
  18   0 -18   84.49    6.66
 -18   0  20   -0.04    0.08
  18   0  20   -0.18    0.11
  18   0  20   -0.11    0.07
  18   0  20   -0.15    0.09
 -18   0 -20   -0.08    0.08
  18   0 -20   -0.09    0.08
 -18   0  20   -0.08    0.11
 -18   0  22   28.27    2.27
 -18   0 -22   25.81    2.37
 -18   0  22   28.48    2.43
  18   0  22   27.58    2.43
  18   0 -22   28.39    2.22
  18   0  22   30.51    2.21
  18   0  22   27.54    2.27
  18   0  24   -0.14    0.10
  18   0  24   -0.03    0.10
 -18   0 -24   -0.04    0.08
 -18   0  24   -0.02    0.09
 -18   0  24   -0.16    0.10
  18   0  24   -0.05    0.08
  18   0 -24    0.04    0.08
  18   0  26   16.76    1.39
 -18   0  26   17.65    1.50
  18   0  26   16.60    1.50
 -18   0 -26   15.92    1.45
 -18   0  26   17.26    1.39
  18   0 -26   18.25    1.36
 -18   0 -28   -0.04    0.08
  18   0  28   -0.08    0.09
  18   0 -28   -0.12    0.08
 -18   0  28   -0.01    0.12
 -18   0  28   -0.17    0.08
  18   0  28   -0.01    0.11
  18   0  30    1.36    0.23
 -18   0  30    1.93    0.21
  18   0  30    2.01    0.21
  18   0 -30    1.78    0.20
 -18   0 -30    1.95    0.21
 -18   0  30    1.56    0.22
  18   0  32   -0.13    0.10
  18   0  32   -0.06    0.12
 -18   0  32    0.01    0.09
 -18   0 -32   -0.06    0.09
  18   0 -32   -0.05    0.10
 -18   0  32    0.03    0.13
  18   0 -34    0.69    0.13
  18   0  34    0.47    0.12
 -18   0  34    0.44    0.15
 -18   0  34    0.59    0.13
 -18   0 -34    0.26    0.11
  18   0  34    0.25    0.14
  18   0 -36    0.05    0.11
 -18   0 -36   -0.15    0.10
 -18   0  36   -0.02    0.10
  18   0  36   -0.11    0.10
 -18   0  36   -0.08    0.13
  18   0  36   -0.17    0.12
 -18   0 -38    0.26    0.12
 -18   0  38    0.33    0.12
  18   0  38    0.41    0.13
 -18   0  38    0.49    0.16
  18   0  38    0.43    0.15
  20   0   0   14.94    2.15
 -20   0   0   24.86    2.57
  20   0   0   19.39    1.52
  20   0   2    0.02    0.41
  20   0   2   -0.03    0.04
 -20   0  -2   -0.27    0.46
  20   0   2   -0.17    0.06
  20   0  -2   -0.16    0.48
 -20   0  -2   -0.06    0.03
 -20   0   2   -0.09    0.48
  20   0  -2   -0.01    0.06
  20   0  -4    6.23    0.51
 -20   0   4    4.64    1.19
  20   0   4    6.39    0.51
  20   0  -4    7.48    1.49
  20   0   4    6.26    0.53
 -20   0  -4    6.18    1.41
  20   0   4    4.83    1.15
  20   0   6   -0.13    0.37
  20   0  -6    0.12    0.55
  20   0  -6   -0.12    0.06
  20   0   6   -0.05    0.05
  20   0   6    0.04    0.07
 -20   0   6   -0.01    0.42
 -20   0  -6    0.31    0.56
 -20   0  -6   -0.01    0.04
 -20   0   8   28.86    2.49
  20   0   8   29.58    2.44
  20   0   8   20.99    2.85
  20   0  -8   29.35    2.28
  20   0  -8   30.92    3.34
 -20   0   8   30.20    3.23
  20   0   8   27.95    2.28
 -20   0   8   31.25    2.43
 -20   0  -8   27.17    2.43
 -20   0  -8   39.15    3.49
 -20   0  10   -0.06    0.08
  20   0  10   -0.08    0.05
 -20   0 -10   -0.03    0.05
 -20   0  10   -0.04    0.07
  20   0 -10   -0.09    0.07
  20   0  10    0.03    0.07
  20   0  12    9.40    0.68
 -20   0 -12    8.33    0.72
  20   0  12    8.85    0.72
 -20   0  12    8.23    0.71
 -20   0  12    7.67    0.70
  20   0 -12    8.13    0.68
 -20   0  12    8.23    0.75
 -20   0 -14   -0.05    0.06
  20   0 -14   -0.07    0.07
 -20   0  14   -0.15    0.07
  20   0  14    0.12    0.07
  20   0  14   -0.10    0.09
 -20   0  14   -0.03    0.08
 -20   0  14   -0.11    0.05
 -20   0  16    8.76    0.84
  20   0  16    9.43    0.85
  20   0  16    9.41    0.79
  20   0  16    9.35    0.76
 -20   0 -16    8.66    0.81
 -20   0  16   11.46    0.79
  20   0  18   -0.23    0.09
  20   0  18   -0.12    0.07
 -20   0  18   -0.07    0.10
 -20   0  18   -0.05    0.08
  20   0 -18   -0.15    0.08
  20   0  18   -0.19    0.09
 -20   0 -18   -0.02    0.07
  20   0  20   37.42    2.85
  20   0  20   39.20    2.92
 -20   0  20   37.09    3.12
  20   0  20   39.21    3.13
  20   0 -20   34.04    2.85
 -20   0  20   33.79    2.91
 -20   0 -20   33.04    3.05
 -20   0  22   -0.02    0.08
  20   0  22   -0.11    0.08
  20   0  22   -0.04    0.10
  20   0  22   -0.18    0.10
  20   0 -22   -0.04    0.08
 -20   0  22   -0.05    0.11
 -20   0 -22    0.03    0.08
  20   0  24    2.90    0.24
  20   0  24    2.33    0.26
  20   0  24    2.64    0.22
 -20   0  24    1.92    0.23
 -20   0  24    1.92    0.26
 -20   0 -24    2.25    0.23
  20   0 -24    1.74    0.22
 -20   0  26   -0.07    0.11
  20   0  26   -0.07    0.10
 -20   0  26    0.07    0.09
 -20   0 -26    0.01    0.08
  20   0 -26    0.04    0.08
  20   0  26   -0.05    0.10
  20   0  26   -0.11    0.09
  20   0 -28    0.56    0.12
 -20   0  28    0.55    0.12
 -20   0 -28    0.56    0.12
  20   0  28    0.62    0.15
  20   0  28    0.64    0.14
 -20   0  28    0.49    0.14
  20   0 -30   -0.10    0.09
  20   0  30    0.06    0.11
 -20   0 -30   -0.07    0.09
 -20   0  30   -0.09    0.12
  20   0  30   -0.13    0.12
 -20   0  30   -0.06    0.09
  20   0  32    1.48    0.21
 -20   0  32    2.12    0.26
 -20   0 -32    1.70    0.22
  20   0 -32    2.39    0.21
 -20   0  32    2.50    0.23
  20   0  32    1.66    0.25
 -20   0  34   -0.04    0.10
  20   0  34   -0.06    0.11
  20   0 -34    0.04    0.10
 -20   0 -34   -0.10    0.10
 -20   0  34   -0.03    0.12
  20   0  34   -0.06    0.13
 -20   0  36    0.66    0.17
  20   0 -36    0.87    0.15
  20   0  36    0.80    0.18
 -20   0 -36    0.67    0.14
  20   0  36    0.83    0.15
 -20   0  36    0.58    0.13
  20   0  38    0.10    0.14
 -20   0  38   -0.03    0.13
 -20   0  38   -0.09    0.11
 -20   0 -38   -0.17    0.10
  20   0  38   -0.16    0.11
  22   0   0    0.03    0.07
  22   0   2   25.36    2.01
  22   0  -2   25.73    2.02
  22   0  -4    0.02    0.07
  22   0   4   -0.04    0.05
 -22   0  -4   -0.05    0.03
  22   0   4    0.04    0.07
  22   0   6   38.98    2.95
  22   0  -6   33.66    2.95
 -22   0  -6   38.32    3.14
  22   0   6   38.97    3.15
 -22   0   8   -0.07    0.03
  22   0   8   -0.02    0.05
  22   0   8   -0.08    0.08
 -22   0  -8   -0.02    0.05
  22   0  -8   -0.04    0.07
 -22   0   8   -0.02    0.08
 -22   0   8   -0.04    0.04
 -22   0 -10    7.34    0.62
 -22   0  10    7.48    0.61
 -22   0  10    6.40    0.64
 -22   0  10    7.20    0.60
  22   0  10    7.54    0.59
  22   0  10    7.26    0.62
  22   0 -10    6.95    0.59
  22   0 -12   -0.07    0.08
  22   0  12   -0.06    0.07
 -22   0  12   -0.02    0.09
 -22   0 -12   -0.17    0.06
 -22   0  12   -0.07    0.05
 -22   0  12   -0.04    0.07
  22   0  14   23.71    1.92
  22   0 -14   24.42    1.92
 -22   0 -14   23.14    2.05
 -22   0  14   25.40    2.11
 -22   0  14   24.27    1.97
 -22   0  14   25.20    2.05
  22   0  16   -0.12    0.07
 -22   0 -16   -0.09    0.06
  22   0  16   -0.13    0.10
 -22   0  16   -0.07    0.06
  22   0 -16   -0.09    0.08
  22   0  16   -0.07    0.09
 -22   0  16   -0.05    0.10
 -22   0  16   -0.11    0.08
 -22   0  18    9.24    0.75
 -22   0 -18    8.87    0.78
  22   0  18    9.31    0.81
 -22   0  18    9.11    0.81
  22   0  18    8.30    0.72
  22   0 -18    9.24    0.73
  22   0  18    9.08    0.75
  22   0  20   -0.03    0.10
 -22   0 -20   -0.02    0.07
  22   0  20   -0.22    0.07
  22   0 -20   -0.13    0.08
 -22   0  20    0.05    0.11
  22   0  20   -0.03    0.10
 -22   0  20   -0.05    0.09
 -22   0  22   14.28    1.16
 -22   0 -22   11.90    1.12
  22   0 -22   13.45    1.05
  22   0  22   13.01    1.16
  22   0  22   13.31    1.08
  22   0  22   12.95    1.05
 -22   0  22   12.92    1.08
  22   0  24   -0.03    0.09
 -22   0  24    0.03    0.11
  22   0 -24   -0.17    0.08
 -22   0 -24   -0.06    0.08
 -22   0  24   -0.10    0.08
  22   0  24   -0.08    0.10
  22   0  24   -0.04    0.11
  22   0 -26    0.14    0.09
 -22   0  26    0.06    0.10
 -22   0  26    0.11    0.13
 -22   0 -28   -0.03    0.09
 -22   0  28   -0.03    0.09
  22   0 -28    0.00    0.09
  22   0  28   -0.15    0.12
 -22   0  28    0.01    0.13
  22   0  28   -0.06    0.11
  22   0  28   -0.15    0.10
  22   0  30    1.45    0.18
  22   0 -30    1.45    0.17
 -22   0 -30    1.21    0.16
 -22   0  30    1.07    0.16
  22   0  30    0.98    0.19
 -22   0  30    1.26    0.20
  22   0 -32   -0.01    0.10
 -22   0  32    0.08    0.10
  22   0  32   -0.01    0.12
 -22   0  32    0.02    0.13
 -22   0 -32   -0.12    0.09
  22   0  32    0.02    0.10
 -22   0 -34    2.78    0.26
 -22   0  34    2.10    0.25
  22   0  34    2.10    0.28
  22   0 -34    2.49    0.24
 -22   0  34    2.13    0.27
  22   0  34    2.33    0.26
 -22   0 -36   -0.02    0.10
  22   0  36   -0.07    0.11
  22   0  36   -0.13    0.13
 -22   0  36    0.06    0.14
 -22   0  36   -0.11    0.10
  24   0   0   17.11    1.36
  24   0  -2   -0.13    0.07
  24   0   2   -0.13    0.07
  24   0   4   11.25    0.98
  24   0   4   10.81    0.93
  24   0  -4   12.80    0.93
  24   0  -6   -0.18    0.07
  24   0   6   -0.04    0.05
  24   0   6   -0.03    0.07
 -24   0  -6   -0.03    0.05
  24   0   8    3.14    0.26
  24   0  -8    2.41    0.25
 -24   0  -8    2.84    0.25
  24   0   8    2.71    0.25
  24   0 -10   -0.09    0.07
  24   0  10   -0.19    0.07
 -24   0  10   -0.06    0.09
 -24   0  10   -0.06    0.04
  24   0  10   -0.14    0.08
  24   0  12   12.43    1.15
 -24   0  12   13.02    1.11
 -24   0  12   13.46    1.18
 -24   0 -12   13.44    1.14
 -24   0  12   14.74    1.14
  24   0  12   13.29    1.08
  24   0 -12   14.03    1.08
  24   0 -14   -0.09    0.08
 -24   0  14   -0.03    0.10
  24   0  14   -0.05    0.08
 -24   0 -14   -0.08    0.06
 -24   0  14   -0.18    0.08
 -24   0  14   -0.12    0.05
 -24   0  16    5.94    0.49
 -24   0 -16    4.95    0.49
 -24   0  16    5.79    0.53
  24   0  16    5.74    0.53
  24   0 -16    5.70    0.47
 -24   0  16    6.48    0.49
  24   0  16    5.34    0.49
  24   0  16    5.19    0.47
  24   0  18   -0.04    0.11
  24   0  18   -0.10    0.07
  24   0  18    0.00    0.10
 -24   0  18    0.06    0.11
  24   0 -18   -0.17    0.08
 -24   0 -18   -0.05    0.07
 -24   0  18   -0.08    0.08
  24   0 -20    6.54    0.49
  24   0  20    5.56    0.50
  24   0  20    5.04    0.48
 -24   0  20    6.21    0.50
 -24   0  20    6.74    0.55
  24   0  20    5.19    0.54
 -24   0 -20    5.44    0.51
  24   0  22   -0.02    0.11
  24   0 -22   -0.06    0.08
  24   0  22   -0.05    0.10
 -24   0 -22   -0.03    0.08
  24   0  22   -0.18    0.08
 -24   0  22   -0.01    0.11
 -24   0  22   -0.04    0.09
  24   0  24   19.42    1.33
 -24   0 -24   15.74    1.42
  24   0 -24   15.41    1.33
  24   0  24   17.09    1.37
 -24   0  24   14.64    1.36
 -24   0  24   15.73    1.47
  24   0  24   19.04    1.47
  24   0 -26   -0.04    0.09
 -24   0  26   -0.07    0.09
  24   0  26   -0.17    0.11
  24   0  26    0.04    0.12
 -24   0  26    0.00    0.12
  24   0  26   -0.04    0.10
 -24   0 -26    0.05    0.08
  24   0  28    0.28    0.13
  24   0 -28    0.34    0.11
 -24   0  28    0.18    0.13
  24   0  28    0.30    0.12
 -24   0  28    0.28    0.11
  24   0  28    0.23    0.12
 -24   0 -30   -0.04    0.09
 -24   0  30    0.27    0.10
  24   0  30   -0.04    0.11
  24   0  30   -0.07    0.13
  24   0 -30    0.54    0.12
 -24   0  32    1.51    0.19
 -24   0  32    1.72    0.23
  24   0  32    0.88    0.20
  24   0  32    1.24    0.19
  24   0 -32    1.67    0.18
 -24   0 -32    1.52    0.18
  24   0  34    0.04    0.12
  24   0 -34   -0.03    0.11
 -24   0 -34   -0.09    0.10
 -24   0  34    0.00    0.11
 -24   0  34    0.08    0.14
  24   0  34   -0.08    0.14
  26   0   0   -0.10    0.08
  26   0   2   11.17    0.92
  26   0  -2   11.70    0.92
  26   0   4   -0.06    0.08
  26   0  -4   -0.15    0.07
  26   0  -6  121.75   10.14
  26   0   6  124.81   10.14
  26   0   6  142.26   10.85
  26   0   8    0.00    0.08
 -26   0  -8   -0.01    0.06
  26   0   8   -0.12    0.06
  26   0  -8   -0.03    0.08
  26   0  10   79.86    6.29
  26   0 -10   75.69    6.29
  26   0  10   78.35    6.73
 -26   0 -10   87.26    6.73
 -26   0 -12   -0.02    0.07
 -26   0  12   -0.10    0.09
  26   0  12   -0.09    0.07
 -26   0  12   -0.10    0.05
  26   0 -12   -0.18    0.08
  26   0  12   -0.11    0.08
 -26   0  14   11.75    0.95
  26   0 -14   10.94    0.93
 -26   0  14   12.01    0.98
 -26   0  14   12.10    1.02
 -26   0 -14   11.44    0.98
  26   0  14   10.98    0.93
  26   0  16    0.00    0.10
  26   0  16   -0.05    0.08
 -26   0 -16   -0.01    0.07
 -26   0  16   -0.01    0.10
  26   0 -16   -0.08    0.09
 -26   0  16   -0.05    0.08
  26   0  16   -0.03    0.10
 -26   0  18    0.42    0.11
  26   0  18    0.56    0.10
  26   0 -18    0.45    0.11
 -26   0  18    0.56    0.14
  26   0  18    0.69    0.14
  26   0  18    0.65    0.14
 -26   0 -18    0.53    0.10
  26   0  20   -0.03    0.11
 -26   0 -20    0.02    0.08
 -26   0  20   -0.05    0.11
  26   0  20   -0.17    0.10
  26   0 -20    0.01    0.09
 -26   0  20   -0.01    0.09
  26   0  20   -0.06    0.08
 -26   0 -22   12.69    1.09
 -26   0  22   12.11    1.04
 -26   0  22   12.67    1.12
  26   0 -22   12.15    1.02
  26   0  22   12.14    1.12
  26   0  22   13.48    1.02
  26   0  22   13.37    1.05
 -26   0  24   -0.20    0.10
 -26   0 -24    0.05    0.09
  26   0  24   -0.15    0.10
  26   0 -24    0.07    0.09
 -26   0  24   -0.01    0.09
  26   0  24   -0.04    0.11
  26   0  24   -0.08    0.09
 -26   0  26    1.00    0.15
 -26   0  26    1.24    0.19
 -26   0 -26    1.05    0.15
  26   0  26    1.21    0.16
  26   0  26    1.24    0.18
  26   0 -26    1.14    0.15
  26   0  26    1.21    0.20
  26   0  28   -0.22    0.11
 -26   0  28   -0.05    0.09
  26   0  28   -0.17    0.11
  26   0 -28    0.00    0.10
 -26   0  28    0.04    0.13
  26   0  28   -0.14    0.12
 -26   0 -28   -0.11    0.08
 -26   0 -30    0.07    0.10
 -26   0  30    0.28    0.11
  26   0  30    0.12    0.12
 -26   0  30    0.08    0.12
  26   0 -30    0.33    0.11
  26   0  30    0.10    0.13
  26   0  30    0.40    0.13
  26   0 -32   -0.08    0.10
 -26   0 -32   -0.08    0.10
 -26   0  32    0.06    0.11
  26   0  32   -0.16    0.12
  26   0  32   -0.07    0.12
 -26   0  32   -0.10    0.13
 -26   0  34    0.93    0.15
 -26   0  34    0.85    0.19
  26   0  34    0.84    0.16
 -26   0 -34    0.73    0.15
  26   0  34    0.87    0.18
  26   0 -34    1.34    0.16
  28   0   0   15.71    1.25
  28   0  -2   -0.04    0.08
  28   0   2    0.02    0.08
  28   0  -4    0.67    0.12
  28   0   4    0.69    0.12
  28   0   6   -0.08    0.09
  28   0  -6   -0.14    0.08
  28   0   6   -0.01    0.06
  28   0   8    2.73    0.27
  28   0   8    2.61    0.27
  28   0  -8    3.46    0.27
 -28   0 -10    0.02    0.07
  28   0  10   -0.02    0.09
  28   0 -10   -0.07    0.08
  28   0  12   13.64    1.15
  28   0 -12   14.24    1.15
 -28   0 -12   15.18    1.22
  28   0 -14    0.04    0.09
  28   0  14   -0.18    0.08
 -28   0  14    0.14    0.10
 -28   0 -14   -0.18    0.08
 -28   0 -16    3.04    0.30
 -28   0  16    3.63    0.34
  28   0  16    3.12    0.29
  28   0  16    2.96    0.31
  28   0 -16    3.26    0.29
 -28   0  18   -0.06    0.12
  28   0  18   -0.08    0.11
 -28   0 -18   -0.07    0.08
  28   0  18   -0.09    0.08
 -28   0  18   -0.07    0.09
  28   0 -18    0.09    0.09
  28   0  18   -0.05    0.10
 -28   0  20    0.68    0.15
  28   0  20    0.68    0.15
 -28   0 -20    0.76    0.12
  28   0  20    0.84    0.13
  28   0  20    0.91    0.16
 -28   0  20    0.81    0.13
  28   0 -20    0.62    0.12
  28   0  22   -0.02    0.11
 -28   0 -22   -0.05    0.08
  28   0 -22    0.02    0.09
  28   0  22   -0.06    0.11
 -28   0  22   -0.03    0.09
  28   0  22    0.00    0.09
 -28   0  22   -0.08    0.11
  28   0  24    0.93    0.13
 -28   0 -24    0.82    0.13
 -28   0  24    0.78    0.14
  28   0  24    0.59    0.16
  28   0  24    0.76    0.15
 -28   0  24    0.85    0.17
  28   0 -24    0.61    0.12
  28   0  26   -0.15    0.11
 -28   0  26   -0.12    0.09
 -28   0  26   -0.06    0.12
 -28   0 -26   -0.10    0.09
  28   0  26    0.01    0.11
  28   0 -26   -0.07    0.09
  28   0  26   -0.03    0.12
 -28   0 -28    6.81    0.59
  28   0  28    6.87    0.62
 -28   0  28    6.07    0.56
  28   0 -28    6.26    0.55
  28   0  28    6.54    0.57
 -28   0  28    6.97    0.62
 -28   0  30   -0.07    0.13
  28   0 -30   -0.08    0.10
 -28   0  30   -0.01    0.09
  28   0  30   -0.08    0.12
 -28   0 -30   -0.01    0.10
  28   0  30   -0.07    0.12
  28   0  30    0.07    0.11
 -28   0 -32    2.37    0.25
  28   0 -32    2.24    0.23
 -28   0  32    2.20    0.27
  28   0  32    2.22    0.26
 -28   0  32    2.24    0.24
  28   0  32    1.97    0.27
  30   0   0   -0.17    0.08
  30   0  -2    0.94    0.15
  30   0   2    1.31    0.16
  30   0  -4   -0.07    0.08
  30   0   4   -0.12    0.09
  30   0  -6   11.21    0.93
  30   0   6   11.83    0.93
  30   0   8    0.04    0.09
  30   0  -8   -0.06    0.08
  30   0 -10    7.13    0.59
  30   0  10    7.11    0.59
 -30   0 -12   -0.10    0.08
  30   0  12   -0.05    0.09
  30   0 -12   -0.02    0.08
 -30   0 -14   25.09    1.85
  30   0 -14   19.33    1.73
  30   0  14   20.93    1.73
  30   0 -16   -0.12    0.09
  30   0  16    0.00    0.08
 -30   0 -16   -0.05    0.08
 -30   0  16   -0.03    0.10
  30   0  18    1.07    0.19
 -30   0  18    1.49    0.19
  30   0 -18    1.24    0.16
  30   0  18    1.29    0.18
  30   0  18    1.22    0.17
 -30   0 -18    1.74    0.17
 -30   0  20   -0.03    0.12
  30   0  20    0.01    0.09
  30   0  20   -0.07    0.10
  30   0  20   -0.10    0.11
  30   0 -20   -0.01    0.09
 -30   0 -20   -0.14    0.09
 -30   0  20   -0.02    0.09
  30   0  22    1.36    0.17
 -30   0  22    1.73    0.22
  30   0 -22    1.55    0.17
  30   0  22    1.26    0.19
 -30   0  22    1.51    0.18
  30   0  22    1.16    0.20
 -30   0 -22    1.46    0.18
 -30   0  24   -0.07    0.09
  30   0  24   -0.05    0.12
  30   0  24   -0.01    0.12
  30   0 -24   -0.02    0.09
 -30   0 -24   -0.08    0.09
  30   0  24   -0.07    0.09
 -30   0  24    0.01    0.13
  30   0  26    0.93    0.15
 -30   0  26    0.54    0.13
 -30   0  26    0.99    0.18
  30   0  26    0.79    0.17
  30   0  26    0.79    0.16
  30   0 -26    0.80    0.13
 -30   0 -26    0.74    0.14
  30   0  28   -0.04    0.12
 -30   0  28   -0.06    0.12
  30   0 -28   -0.01    0.10
  30   0  28   -0.13    0.12
 -30   0  28   -0.06    0.10
 -30   0 -28    0.04    0.10
  30   0  28   -0.14    0.12
 -30   0  30    0.77    0.17
 -30   0  30    0.93    0.14
  30   0  30    0.45    0.17
  30   0  30    0.57    0.16
 -30   0 -30    0.66    0.14
  30   0 -30    0.70    0.13
  32   0   0   24.55    1.95
  32   0  -2   -0.04    0.08
  32   0   2   -0.18    0.08
  32   0   4    0.81    0.13
  32   0  -4    0.78    0.13
  32   0   6   -0.06    0.08
  32   0  -6   -0.02    0.09
  32   0  -8    6.27    0.55
  32   0   8    6.97    0.55
  32   0  10    0.09    0.10
  32   0 -10    0.02    0.09
  32   0 -12    7.82    0.67
  32   0  12    8.63    0.68
  32   0  14   -0.01    0.09
  32   0 -14   -0.08    0.09
  32   0  16    0.82    0.14
  32   0 -16    1.17    0.15
 -32   0 -16    1.17    0.15
 -32   0 -18   -0.15    0.09
  32   0  18    0.02    0.10
 -32   0  18   -0.10    0.11
  32   0  18   -0.02    0.10
  32   0  18   -0.16    0.08
  32   0 -18   -0.01    0.09
  32   0  20    0.43    0.14
 -32   0 -20    0.43    0.12
  32   0  20    0.47    0.14
  32   0 -20    0.60    0.12
  32   0  20    0.53    0.12
 -32   0  20    0.82    0.15
  32   0 -22   -0.08    0.09
  32   0  22   -0.11    0.10
  32   0  22    0.07    0.11
 -32   0 -22   -0.06    0.10
 -32   0  22    0.00    0.12
  32   0  22   -0.05    0.09
  32   0  24    1.72    0.22
  32   0  24    2.01    0.21
  32   0 -24    1.93    0.21
  32   0  24    1.53    0.23
 -32   0  24    1.63    0.21
 -32   0  24    1.92    0.24
 -32   0 -24    2.14    0.22
 -32   0  26   -0.05    0.12
  32   0  26   -0.12    0.11
 -32   0  26   -0.03    0.10
  32   0  26   -0.05    0.11
  32   0  26   -0.08    0.11
 -32   0 -26   -0.05    0.10
  32   0 -26   -0.04    0.10
  32   0  28    2.15    0.25
  32   0  28    2.02    0.22
 -32   0  28    1.54    0.20
  32   0 -28    1.47    0.20
  34   0   0   -0.09    0.09
  34   0   2    8.10    0.66
  34   0  -2    7.80    0.66
  34   0  -4   -0.14    0.08
  34   0   4   -0.13    0.08
  34   0   6    6.62    0.53
  34   0  -6    6.06    0.53
  34   0   8    0.04    0.09
  34   0  -8   -0.07    0.09
  34   0  10    6.77    0.56
  34   0 -10    6.67    0.56
  34   0 -12   -0.03    0.09
  34   0  12   -0.05    0.09
  34   0  14    5.28    0.42
  34   0 -14    4.46    0.42
  34   0  16   -0.13    0.08
  34   0 -16   -0.01    0.09
  34   0  18    2.14    0.23
  34   0 -18    1.56    0.20
  34   0  18    1.75    0.23
  34   0  18    2.24    0.21
  34   0  20    0.01    0.11
  34   0  20   -0.07    0.11
  34   0 -20    0.03    0.09
  34   0  20   -0.03    0.10
 -34   0  20   -0.02    0.12
 -34   0  22    0.86    0.18
  34   0  22    0.98    0.17
  34   0  22    1.10    0.15
  34   0  22    0.90    0.16
  34   0 -22    0.73    0.13
  34   0  24    0.00    0.12
 -34   0  24    0.01    0.13
  34   0  24    0.00    0.12
  34   0 -24   -0.02    0.10
  34   0  24   -0.13    0.10
 -34   0  26    8.98    0.77
  34   0  26    8.20    0.72
  34   0  26    9.55    0.70
  34   0  26    6.88    0.76
  34   0 -26    8.19    0.69
  36   0   0   16.41    1.31
  36   0   2   -0.14    0.09
  36   0  -2    0.10    0.10
  36   0   4    3.64    0.33
  36   0  -4    3.65    0.33
  36   0  -6    0.02    0.09
  36   0   6   -0.12    0.10
  36   0   8    6.11    0.49
  36   0  -8    5.42    0.49
  36   0  10   -0.09    0.09
  36   0 -10   -0.06    0.09
  36   0 -12    0.19    0.10
  36   0  12    0.10    0.10
  36   0 -14    0.02    0.09
  36   0  14    0.05    0.10
  36   0 -16    1.97    0.22
  36   0  16    2.33    0.23
  36   0  18   -0.07    0.09
  36   0  18   -0.16    0.10
  36   0 -18    0.05    0.09
  36   0  18   -0.13    0.10
  36   0 -20    1.72    0.18
  36   0  20    1.27    0.18
  36   0  22   -0.15    0.10
  36   0  22   -0.10    0.11
  36   0 -22   -0.02    0.09
  36   0  22    0.00    0.11
  36   0  24    3.09    0.29
  36   0 -24    3.10    0.28
  36   0  24    2.69    0.30
  36   0  24    2.48    0.32
 -36   0  24    3.69    0.34
  38   0   0   -0.13    0.09
  38   0   2    7.80    0.61
  38   0  -2    6.74    0.60
  38   0  -4    0.00    0.09
  38   0   4   -0.01    0.09
  38   0  -6    3.20    0.32
  38   0   6    3.83    0.33
  38   0   8   -0.19    0.10
  38   0  -8   -0.11    0.09
  38   0 -10    0.89    0.15
  38   0  10    1.18    0.16
  38   0  12   -0.06    0.09
  38   0 -12    0.02    0.10
  38   0  14    2.41    0.23
  38   0 -14    2.14    0.23
  38   0 -16    0.05    0.09
  38   0  16   -0.10    0.10
  38   0 -18    1.85    0.21
  38   0  18    1.54    0.22
  38   0  18    2.28    0.22
  38   0  18    1.91    0.23
  38   0  20   -0.15    0.10
  38   0 -20   -0.12    0.09
  38   0  20    0.01    0.11
  38   0  20    0.01    0.11
  38   0  22    0.43    0.14
  38   0 -22    0.64    0.12
  38   0  22    0.67    0.15
  38   0  22    0.86    0.15
  40   0   0    1.26    0.16
  40   0   2   -0.05    0.10
  40   0  -2    0.06    0.09
  40   0  -4    4.62    0.41
  40   0   4    4.80    0.41
  40   0  -6   -0.04    0.10
  40   0   6   -0.20    0.10
  40   0   8    1.64    0.20
  40   0 -10    0.01    0.09
  40   0  10   -0.08    0.10
  40   0  12    1.96    0.21
  40   0 -12    1.86    0.21
  40   0 -14   -0.02    0.10
  40   0  14   -0.02    0.10
  40   0  16    4.08    0.37
  40   0 -16    4.32    0.38
  40   0  18   -0.07    0.11
  40   0  18   -0.06    0.10
  40   0 -18    0.02    0.10
  40   0  18   -0.08    0.11
  42   0   0   -0.05    0.10
  42   0   2    2.01    0.22
  42   0  -4    0.03    0.10
  42   0   4   -0.03    0.10
  42   0  -6    1.63    0.19
  42   0   6    1.52    0.19
  42   0   8   -0.10    0.10
  42   0  -8   -0.03    0.10
  42   0 -10    0.88    0.15
  42   0  10    1.05    0.15
  42   0 -12    0.04    0.10
  42   0  12   -0.05    0.10
  42   0  14    0.41    0.12
  42   0 -14    0.43    0.11
  44   0   0    1.42    0.19
  44   0  -2   -0.03    0.10
  44   0   2    0.03    0.10
  44   0  -4    0.92    0.15
  44   0   4    1.44    0.17
  44   0   6    0.07    0.10
  44   0  -6   -0.11    0.10
  44   0   8    1.51    0.19
  44   0  -8    1.27    0.17
   1   1  -1    1.67    0.13
   1   1  -1    1.61    0.21
  -1  -1  -1    1.53    0.13
   1   1  -1    1.42    0.14
   1   1   1    1.41    0.19
   1  -1  -1    1.68    0.14
   1  -1  -1    1.89    0.19
   1  -1  -1    1.69    0.13
   1  -1   3   26.65    2.11
   1   1  -3   24.82    2.13
  -1  -1  -3   24.97    2.11
   1  -1  -3   24.47    2.11
  -1   1  -3   25.73    2.10
   1   1  -5   70.79    5.54
   1  -1   5   67.87    5.49
   1   1   5   67.79    5.50
  -1  -1   5   66.88    5.52
  -1   1  -5   67.84    5.49
   1  -1  -5   67.19    5.51
   1   1  -7   88.57    7.06
  -1   1   7   77.27    7.01
  -1  -1  -7   84.00    7.00
   1  -1   7   91.71    7.04
   1   1   7   88.55    7.04
  -1  -1   7   85.78    7.05
  -1   1  -7   89.89    7.02
   1  -1   9    2.37    0.20
   1  -1   9    1.95    0.18
   1   1  -9    1.94    0.19
  -1  -1  -9    2.23    0.57
   1   1  -9    1.69    0.53
   1  -1   9    1.70    0.53
  -1  -1  -9    2.48    0.20
  -1  -1  -9    2.32    0.19
  -1   1   9    1.59    0.52
  -1   1   9    1.91    0.20
   1  -1   9    2.02    0.19
  -1   1   9    1.85    0.18
  -1   1   9    2.05    0.19
   1   1   9    2.60    0.60
   1  -1  -9    2.03    0.18
  -1  -1   9    1.89    0.19
   1  -1  -9    2.06    0.20
   1  -1  -9    1.35    0.49
  -1   1  -9    1.69    0.50
  -1  -1   9    1.50    0.51
   1   1   9    2.20    0.19
  -1  -1   9    2.09    0.18
  -1   1  -9    2.22    0.19
  -1   1  -9    2.23    0.18
  -1   1  -9    2.30    0.20
   1  -1  -9    1.97    0.19
   1  -1  11   58.11    5.15
   1   1 -11   62.00    5.11
  -1  -1 -11   58.33    5.13
   1   1 -11   58.27    5.15
  -1   1 -11   60.19    5.14
   1  -1 -11   59.51    5.16
   1   1  11   59.54    5.17
  -1  -1  11   61.15    5.20
  -1   1 -11   58.01    5.11
   1   1  11   61.22    5.11
   1   1 -13  152.83   12.38
   1  -1  13  152.23   12.38
  -1  -1 -13  152.48   12.34
  -1   1 -13  149.84   12.34
   1   1  13  156.60   12.42
  -1  -1  13  148.16   12.38
   1  -1  15   44.31    3.45
   1   1 -15   40.27    3.22
  -1  -1 -15   41.49    3.45
  -1   1  15   39.38    3.85
   1  -1  15   41.31    3.85
  -1   1  15   36.46    3.38
  -1  -1 -15   37.07    3.38
   1  -1  15   37.84    3.22
   1   1 -15   41.74    3.45
  -1  -1 -15   41.47    3.80
   1  -1  15   35.44    3.38
  -1   1  15   41.83    3.23
   1   1 -15   35.62    3.38
  -1   1  15   45.09    3.45
  -1  -1 -15   41.18    3.22
   1   1 -15   41.95    3.84
   1  -1 -15   38.72    3.38
  -1  -1  15   38.52    3.82
  -1  -1  15   46.28    3.46
   1  -1 -15   41.61    3.22
   1  -1 -15   43.72    3.45
  -1   1 -15   44.28    3.84
   1   1  15   41.46    3.22
   1   1  15   46.78    3.46
  -1   1 -15   35.38    3.38
  -1   1 -15   41.83    3.45
  -1  -1  15   40.98    3.23
  -1  -1  15   36.06    3.38
   1   1  15   40.49    3.86
  -1   1 -15   38.01    3.22
   1   1  15   36.76    3.38
   1  -1 -15   38.00    3.76
  -1   1  17    4.19    1.04
   1   1 -17    4.03    0.36
   1  -1  17    4.67    0.40
   1   1 -17    3.72    0.38
   1   1 -17    5.28    1.10
   1  -1  17    3.87    1.01
  -1  -1 -17    3.97    0.98
  -1  -1 -17    5.12    0.35
  -1  -1 -17    4.01    0.36
  -1   1  17    4.77    0.40
   1  -1  17    4.27    0.36
  -1  -1 -17    3.80    0.38
  -1   1  17    4.26    0.36
   1  -1 -17    3.96    0.38
   1  -1 -17    4.49    0.36
  -1   1 -17    3.75    0.38
  -1  -1  17    4.48    0.40
   1   1  17    4.88    0.40
  -1  -1  17    4.20    0.36
   1   1  17    3.54    1.00
  -1  -1  17    4.27    1.05
   1   1  17    4.33    0.36
  -1   1 -17    4.75    1.09
   1  -1 -17    3.56    0.96
  -1   1 -17    3.87    0.36
   1  -1  19   37.26    4.04
   1   1 -19   45.12    4.11
  -1   1  19   42.09    4.15
   1  -1  19   40.23    3.33
   1   1 -19   38.15    3.49
  -1   1  19   43.73    3.33
   1  -1  19   42.21    3.57
  -1   1  19   45.71    3.57
  -1  -1 -19   38.24    3.49
  -1  -1 -19   38.09    3.95
  -1  -1  19   46.91    3.57
   1   1  19   43.82    3.57
  -1   1 -19   45.57    4.12
   1  -1 -19   41.59    4.03
  -1   1 -19   38.40    3.49
  -1  -1  19   41.30    3.33
  -1  -1  19   42.68    4.15
   1  -1 -19   39.51    3.49
   1   1  19   41.70    3.33
   1   1  19   38.46    4.07
  -1  -1 -21    9.24    0.62
  -1  -1 -21    6.55    0.66
   1   1 -21    6.80    0.66
   1  -1  21    7.43    0.63
   1  -1  21    8.26    0.69
  -1   1  21    8.04    0.63
  -1  -1  21    8.98    0.69
  -1   1 -21    6.47    0.66
   1   1  21    8.24    0.69
   1   1  21    7.49    0.63
   1  -1 -21    6.53    0.66
  -1  -1  21    7.72    0.63
   1  -1  23   11.23    0.94
  -1   1  23   12.03    1.02
  -1  -1 -23   11.56    0.99
   1  -1  23   11.98    1.02
   1   1 -23   11.15    0.99
  -1   1  23   11.54    0.94
  -1   1 -23   10.78    0.99
  -1  -1  23   11.32    1.02
   1   1  23   12.12    1.02
   1   1  23   11.35    0.94
   1  -1 -23   11.49    0.99
  -1  -1  23   11.47    0.94
  -1  -1 -25    5.99    0.52
  -1   1  25    5.91    0.54
   1  -1  25    5.59    0.50
   1   1 -25    6.40    0.53
   1  -1  25    5.36    0.54
  -1   1  25    5.89    0.50
   1   1  25    5.37    0.54
  -1   1 -25    5.29    0.52
  -1  -1  25    6.26    0.50
   1  -1 -25    6.28    0.52
   1   1  25    5.64    0.50
  -1  -1  25    6.08    0.55
   1  -1  27   12.82    1.02
  -1  -1 -27   12.83    1.07
  -1   1  27   11.57    1.02
   1  -1  27   13.04    1.11
  -1   1  27   12.37    1.10
   1   1 -27   12.03    0.99
   1   1 -27   11.88    1.07
  -1  -1  27   12.27    1.02
  -1   1 -27   12.68    1.07
   1   1  27   13.19    1.11
  -1  -1  27   11.94    1.10
   1  -1 -27   12.45    1.07
   1   1  27   12.89    1.03
   1  -1  29    1.37    0.21
   1  -1  29    1.40    0.18
  -1   1  29    1.45    0.18
  -1   1  29    1.70    0.22
  -1  -1 -29    1.29    0.18
   1   1 -29    1.77    0.16
   1   1 -29    1.62    0.18
  -1  -1  29    1.45    0.17
   1  -1 -29    1.27    0.18
   1   1  29    1.07    0.17
   1   1  29    1.40    0.21
  -1  -1  29    1.42    0.21
  -1   1 -29    1.34    0.18
   1  -1  31    2.09    0.29
   1  -1  31    2.27    0.26
   1   1 -31    3.31    0.25
  -1   1  31    2.89    0.27
   1   1 -31    2.70    0.27
  -1   1  31    3.10    0.30
  -1  -1 -31    2.31    0.27
  -1   1 -31    2.25    0.27
   1  -1 -31    3.17    0.25
   1  -1 -31    2.58    0.27
   1   1  31    2.39    0.26
   1   1  31    2.20    0.29
  -1  -1  31    2.86    0.30
  -1  -1  31    2.62    0.26
  -1  -1 -33    0.76    0.15
   1   1 -33    1.21    0.14
  -1   1  33    1.24    0.19
  -1   1  33    1.30    0.17
   1  -1  33    0.95    0.16
   1   1 -33    0.90    0.15
   1  -1  33    0.82    0.18
  -1   1 -33    0.72    0.15
   1   1  33    1.03    0.15
   1  -1 -33    1.20    0.14
  -1  -1  33    0.98    0.15
   1   1  33    0.99    0.18
  -1   1 -33    1.13    0.14
  -1  -1  33    1.02    0.19
   1  -1 -33    0.89    0.15
  -1   1  35    1.28    0.20
   1  -1  35    0.87    0.19
  -1  -1 -35    1.03    0.17
  -1  -1 -35    1.15    0.16
  -1   1  35    1.71    0.18
   1   1 -35    1.46    0.18
   1  -1  35    1.05    0.17
   1   1  35    1.03    0.17
  -1  -1  35    1.48    0.17
  -1  -1  35    1.08    0.20
   1   1  35    0.82    0.20
   1  -1 -35    1.56    0.18
  -1   1 -35    1.03    0.17
  -1   1  37    2.01    0.26
   1  -1  37    1.84    0.25
  -1  -1 -37    1.40    0.21
   1   1 -37    1.83    0.22
  -1   1  37    1.88    0.22
   1  -1  37    1.61    0.21
   1   1  37    1.95    0.22
   1   1  37    1.81    0.26
  -1  -1  37    2.13    0.25
   1  -1 -37    1.83    0.22
  -1   1 -37    1.87    0.23
  -1  -1  37    2.14    0.22
  -1  -1 -39    1.49    0.20
   1   1 -39    1.34    0.19
   1  -1  39    1.55    0.20
  -1   1  39    1.08    0.22
   1  -1  39    1.67    0.23
  -1   1  39    1.36    0.19
  -1  -1  39    1.18    0.23
   1  -1 -39    1.45    0.20
   1   1  39    1.76    0.21
  -1  -1  39    1.35    0.20
  -1   1 -39    1.88    0.21
   1   1  39    1.47    0.23
   1  -1  41    2.83    0.29
   1  -1  41    2.82    0.33
  -1   1  41    2.42    0.33
  -1   1  41    2.93    0.30
  -1  -1 -41    2.65    0.30
  -1  -1  41    2.76    0.33
   1   1  41    3.17    0.30
   1   1  41    2.83    0.33
   1  -1 -41    2.65    0.30
  -1  -1  41    3.01    0.30
  -3   1   1   13.64    1.19
   3  -1   3    1.34    0.10
  -3  -1  -3    1.41    0.11
   3   1  -3    1.07    0.11
  -3   1   3    1.10    0.11
   3   1  -3    1.01    0.31
   3  -1   3    1.31    0.27
   3  -1   3    1.62    0.29
  -3   1   3    1.16    0.11
  -3   1   3    1.19    0.10
   3  -1   3    1.26    0.11
  -3   1   3    1.96    0.35
   3   1  -3    1.23    0.11
  -3   1   3    1.10    0.10
   3   1  -3    1.34    0.10
  -3  -1  -3    1.24    0.10
   3  -1   3    1.29    0.11
  -3  -1  -3    1.38    0.29
  -3  -1   3    1.28    0.10
  -3  -1   3    0.86    0.28
   3   1   3    1.15    0.10
  -3   1  -3    1.19    0.11
   3  -1  -3    1.12    0.10
   3  -1  -3    1.33    0.31
  -3   1  -3    1.46    0.10
  -3  -1   3    1.36    0.11
  -3  -1   3    1.07    0.10
   3  -1  -3    1.09    0.11
   3  -1  -3    1.18    0.11
   3   1   3    1.11    0.26
   3   1   3    1.44    0.11
  -3  -1   3    1.17    0.11
   3  -1  -3    1.20    0.10
   3  -1   5  123.85    9.59
  -3   1   5  122.97    9.65
  -3  -1  -5  113.43    9.57
   3   1   5  127.10    9.62
   3  -1  -5  119.18    9.63
  -3   1  -5  119.53    9.57
   3   1  -7  283.65   22.79
  -3  -1  -7  296.26   22.73
   3  -1   7  281.40   22.71
  -3   1   7  284.90   22.80
   3  -1  -7  298.12   22.80
  -3   1  -7  291.23   22.71
   3   1   7  305.56   22.78
  -3  -1   7  280.89   22.80
   3  -1   9  493.18   38.74
  -3   1   9  479.36   38.79
  -3  -1  -9  489.98   38.72
   3  -1  -9  491.02   38.78
  -3   1  -9  518.51   38.74
   3   1   9  507.26   38.77
   3  -1  11   94.83    7.92
  -3   1  11   94.93    7.98
  -3  -1 -11   95.99    7.89
   3   1 -11   99.77    8.00
   3  -1 -11   90.62    7.92
   3   1  11   97.43    7.94
  -3  -1  11   94.37    7.99
  -3   1 -11   96.86    7.91
  -3  -1 -13   27.65    2.34
  -3  -1 -13   26.02    2.38
  -3   1  13   27.74    2.34
   3   1 -13   31.31    2.87
  -3  -1 -13   27.20    2.23
  -3   1  13   29.52    2.23
   3  -1  13   27.37    2.75
   3   1 -13   27.78    2.23
   3   1 -13   27.65    2.39
  -3   1  13   28.84    2.39
   3  -1  13   25.54    2.34
  -3  -1 -13   29.00    2.74
   3   1 -13   28.73    2.18
   3  -1  13   27.32    2.23
   3  -1  13   26.41    2.39
  -3   1  13   29.92    2.87
  -3  -1 -13   31.38    2.18
   3   1 -13   25.10    2.34
  -3  -1  13   31.99    2.93
   3  -1 -13   26.70    2.39
  -3  -1  13   27.75    2.23
  -3   1 -13   26.47    2.38
   3   1  13   27.48    2.23
   3   1  13   28.90    2.39
   3  -1 -13   28.53    2.23
   3  -1 -13   27.36    2.34
  -3   1 -13   26.53    2.34
   3   1  13   27.23    2.34
  -3  -1  13   26.75    2.34
  -3   1 -13   26.80    2.23
   3   1  13   30.86    2.84
   3  -1 -13   32.99    2.88
  -3  -1  13   28.96    2.39
  -3   1 -13   32.07    2.81
  -3   1 -13   29.11    2.18
  -3  -1 -15    1.44    0.59
   3   1 -15    1.37    0.14
   3  -1  15    1.57    0.16
  -3   1  15    1.55    0.67
  -3  -1 -15    1.52    0.15
   3  -1  15    1.61    0.15
   3   1 -15    1.34    0.14
  -3   1  15    1.10    0.16
   3  -1  15    1.24    0.14
   3  -1  15    1.46    0.63
  -3   1  15    1.18    0.14
  -3   1  15    1.23    0.14
   3   1 -15    1.22    0.15
   3   1 -15    1.83    0.70
  -3   1 -15    1.81    0.15
   3  -1 -15    1.39    0.14
  -3  -1  15    1.07    0.14
  -3  -1  15    1.10    0.62
   3   1  15    0.88    0.55
   3  -1 -15    0.67    0.51
   3  -1 -15    1.38    0.14
  -3   1 -15    2.40    0.71
  -3  -1  15    1.24    0.16
   3   1  15    1.60    0.14
   3   1  15    1.75    0.16
   3  -1 -15    1.28    0.15
  -3  -1  15    1.19    0.14
  -3   1 -15    1.52    0.14
   3   1  15    1.44    0.14
  -3   1  17    6.93    0.57
   3  -1  17    6.79    0.57
   3   1 -17    6.40    0.53
  -3  -1 -17    5.36    1.12
   3  -1  17    5.84    1.23
   3   1 -17    5.42    0.55
  -3  -1 -17    5.99    0.55
   3   1 -17    4.64    1.13
  -3  -1 -17    6.30    0.53
  -3   1  17    6.57    0.53
  -3   1  17    5.32    1.26
  -3  -1 -17    7.38    0.51
  -3  -1  17    6.97    0.57
   3  -1 -17    5.85    0.55
  -3  -1  17    6.02    1.28
  -3   1 -17    5.84    1.19
   3   1  17    4.55    1.15
   3   1  17    7.38    0.58
   3  -1 -17    6.27    0.53
  -3   1 -17    5.89    0.53
   3   1  17    5.97    0.53
  -3  -1  17    6.25    0.53
  -3   1 -17    5.36    0.55
  -3   1 -17    7.12    0.51
   3  -1 -17    4.88    1.12
  -3  -1 -19   10.91    1.72
   3  -1  19   10.76    0.90
  -3   1  19   10.05    0.83
   3  -1  19   10.39    1.75
   3   1 -19    9.43    1.69
   3  -1  19    9.75    0.84
  -3   1  19    8.26    1.64
  -3   1  19   11.00    0.90
   3   1 -19   10.50    0.81
   3   1 -19    8.93    0.87
  -3  -1  19    9.60    1.75
   3   1  19    9.13    1.65
  -3  -1  19   10.35    0.84
  -3   1 -19    8.46    0.87
  -3   1 -19   10.36    1.69
   3   1  19   11.58    0.90
  -3   1 -19   11.60    0.81
  -3  -1  19   10.94    0.90
   3  -1 -19    9.00    0.87
   3   1  19   10.25    0.83
   3  -1 -19    8.38    1.56
  -3   1  21   10.82    0.95
  -3   1  21   11.42    0.89
   3   1 -21   11.10    0.93
   3  -1  21    9.98    0.95
   3   1 -21   11.09    0.86
  -3  -1 -21   12.45    0.86
  -3  -1 -21   10.06    0.93
   3  -1  21   10.29    0.88
  -3   1 -21   12.37    0.86
  -3  -1  21   10.70    0.95
  -3   1 -21    9.44    0.92
   3  -1 -21   11.57    0.93
   3   1  21   10.42    0.88
  -3  -1  21   10.93    0.89
   3   1  21    9.05    0.95
  -3  -1 -23    5.20    0.37
  -3  -1 -23    3.66    0.40
  -3   1  23    5.09    0.43
   3  -1  23    4.18    0.39
   3   1 -23    4.47    0.37
   3   1 -23    3.66    0.40
  -3   1  23    4.42    0.39
   3  -1  23    4.81    0.43
  -3  -1  23    4.83    0.43
  -3  -1  23    4.12    0.39
  -3   1 -23    5.03    0.37
   3  -1 -23    4.19    0.40
   3   1  23    4.75    0.43
   3   1  23    4.10    0.38
  -3  -1 -25    6.70    0.64
  -3   1  25    7.34    0.62
   3  -1  25    6.87    0.62
   3   1 -25    7.49    0.59
   3  -1  25    6.93    0.67
  -3   1  25    7.37    0.67
  -3  -1 -25    8.28    0.60
   3   1 -25    6.78    0.64
  -3   1 -25    6.68    0.64
  -3   1 -25    8.49    0.59
  -3  -1  25    7.26    0.62
   3   1  25    7.26    0.62
   3  -1 -25    7.01    0.64
  -3  -1  25    8.05    0.67
   3   1  25    7.43    0.67
   3   1 -27   23.94    1.90
   3  -1  27   25.42    2.10
  -3  -1 -27   25.23    2.05
  -3   1  27   24.68    1.95
   3   1 -27   22.26    2.05
  -3   1  27   23.58    2.10
   3  -1  27   25.13    1.96
   3  -1 -27   23.27    1.90
   3   1  27   24.78    2.10
   3  -1 -27   23.42    2.05
  -3  -1  27   24.24    2.10
  -3  -1  27   22.91    1.95
   3   1  27   25.63    1.96
  -3   1 -27   23.69    2.05
   3  -1  29    3.04    0.33
   3   1 -29    2.97    0.28
   3  -1  29    3.38    0.30
  -3   1  29    2.83    0.29
   3   1 -29    3.16    0.31
  -3  -1 -29    3.17    0.31
  -3   1  29    2.94    0.33
   3  -1 -29    3.24    0.31
   3   1  29    3.33    0.34
   3   1  29    3.53    0.30
   3  -1 -29    3.14    0.28
  -3  -1  29    3.31    0.34
  -3  -1  29    2.92    0.29
  -3   1 -29    3.03    0.31
  -3  -1 -31    3.40    0.33
   3   1 -31    2.96    0.32
  -3   1  31    3.62    0.36
   3  -1  31    3.33    0.31
  -3   1  31    3.26    0.31
   3  -1  31    3.47    0.35
   3   1 -31    3.42    0.29
   3  -1 -31    3.08    0.32
  -3  -1  31    2.87    0.31
  -3   1 -31    3.45    0.32
   3  -1 -31    3.19    0.29
   3   1  31    3.61    0.35
   3   1  31    3.53    0.31
  -3  -1  31    2.97    0.34
  -3   1  33    1.24    0.15
   3  -1  33    0.67    0.18
   3  -1  33    0.82    0.15
   3   1 -33    1.35    0.16
  -3  -1 -33    0.89    0.15
  -3   1  33    0.85    0.17
   3  -1 -33    1.23    0.16
   3   1  33    0.70    0.17
   3   1  33    0.92    0.15
  -3   1 -33    0.85    0.15
  -3  -1  33    1.29    0.16
  -3  -1  33    1.01    0.18
   3  -1  35    1.70    0.23
  -3   1  35    1.32    0.22
  -3  -1 -35    1.60    0.20
  -3   1  35    1.63    0.20
   3  -1  35    1.69    0.20
   3   1 -35    1.46    0.20
   3   1  35    1.44    0.22
   3  -1 -35    1.82    0.18
   3  -1 -35    1.34    0.19
   3   1  35    1.76    0.19
  -3  -1  35    1.38    0.19
  -3  -1  35    1.56    0.24
  -3   1 -35    1.64    0.20
   3   1 -37    5.48    0.51
   3  -1  37    5.28    0.53
   3  -1  37    5.55    0.49
  -3   1  37    5.81    0.49
  -3   1  37    5.48    0.54
  -3  -1 -37    5.57    0.51
  -3  -1  37    4.98    0.53
   3   1  37    5.63    0.49
  -3  -1  37    5.81    0.49
  -3   1 -37    5.94    0.52
   3   1  37    5.27    0.53
   3  -1 -37    5.28    0.51
  -3  -1 -39    4.51    0.44
   3  -1  39    4.85    0.43
  -3   1  39    4.74    0.47
  -3   1  39    4.99    0.43
   3  -1  39    4.15    0.46
   3   1  39    4.88    0.43
  -3   1 -39    4.72    0.45
  -3  -1  39    4.90    0.43
   3  -1 -39    4.72    0.44
   3   1  39    4.03    0.47
  -3  -1  39    4.34    0.47
   3  -1  41    1.17    0.21
  -3   1  41    1.26    0.18
   3  -1  41    1.44    0.19
  -3  -1 -41    1.04    0.17
  -3   1  41    0.96    0.20
  -3   1 -41    1.02    0.17
   3   1  41    1.09    0.18
  -3  -1  41    1.09    0.18
   3   1  41    1.17    0.21
   3  -1 -41    0.86    0.17
  -3  -1  41    0.97    0.20
  -5  -1  -1   80.36    6.19
   5  -1   1   75.58    6.10
   5   1  -1   74.05    6.19
  -5   1   1   76.90    6.14
   5   1   1   73.59    6.15
  -5  -1   1   75.16    6.18
   5  -1  -1   76.28    6.14
  -5   1  -1   80.28    6.14
  -5   1   3   81.63    6.84
   5   1  -3   86.19    6.91
  -5  -1  -3   92.86    6.86
   5  -1   3   80.29    6.76
   5  -1  -3   87.22    6.87
   5   1   3   80.77    6.81
  -5   1  -3   89.86    6.79
  -5  -1   3   82.55    6.88
  -5   1   5   51.89    4.51
   5  -1   5   61.52    4.48
   5  -1   5   56.34    4.45
   5   1  -5   53.97    4.56
   5   1   5   51.48    4.45
  -5  -1   5   49.59    4.53
   5  -1  -5   51.77    4.51
   5  -1   7   77.57    6.20
  -5   1   7   74.23    6.30
  -5  -1   7   72.71    6.30
  -5   1  -7   79.49    6.19
   5   1   7   78.53    6.24
   5  -1  -7   74.45    6.28
   5   1   7   71.51    6.20
   5   1  -9   86.38    6.90
  -5   1   9   84.03    6.88
   5  -1   9   80.24    6.75
  -5  -1  -9   80.27    6.74
   5   1  -9   78.45    6.98
   5   1   9   82.69    6.80
   5  -1  -9   81.59    6.84
  -5   1  -9   83.03    6.75
  -5   1  11   28.83    2.28
  -5  -1 -11   29.26    2.44
  -5   1  11   27.66    2.44
   5  -1  11   31.25    2.23
   5   1 -11   27.65    2.44
  -5  -1 -11   30.71    2.75
  -5  -1 -11   30.13    2.28
  -5  -1 -11   29.15    2.23
   5   1 -11   29.78    2.83
   5  -1  11   29.90    2.28
  -5   1  11   29.47    2.84
   5   1 -11   26.07    2.39
   5   1 -11   27.64    2.23
   5  -1  11   32.16    2.79
  -5   1  11   26.98    2.39
   5  -1  11   26.86    2.39
   5   1 -11   29.17    2.28
  -5  -1 -11   29.28    2.39
  -5  -1  11   28.26    2.28
   5  -1 -11   25.90    2.44
   5  -1 -11   28.37    2.23
   5  -1 -11   35.01    2.91
  -5  -1  11   26.50    2.44
  -5  -1  11   25.36    2.78
  -5   1 -11   28.13    2.22
  -5   1 -11   27.59    2.39
   5   1  11   26.86    2.39
  -5   1 -11   28.82    2.44
   5   1  11   28.53    2.76
  -5   1 -11   29.44    2.28
   5  -1 -11   26.01    2.39
   5   1  11   30.46    2.23
   5   1  11   27.58    2.28
  -5  -1  11   28.58    2.39
   5  -1 -11   28.93    2.28
  -5   1 -11   32.81    2.76
   5   1  11   29.17    2.44
   5  -1  13   37.67    3.02
  -5  -1 -13   37.92    3.02
  -5   1  13   43.80    3.23
   5  -1  13   39.78    3.57
  -5   1  13   39.85    3.02
   5  -1  13   32.41    3.16
  -5  -1 -13   36.64    3.23
  -5   1  13   40.17    3.68
   5   1 -13   36.80    2.95
  -5  -1 -13   35.72    3.16
  -5  -1 -13   38.26    3.52
  -5  -1 -13   38.23    2.95
   5   1 -13   32.68    3.16
   5   1 -13   36.09    3.59
   5   1 -13   38.89    3.02
   5   1 -13   38.52    3.23
   5  -1 -13   41.25    2.95
   5  -1 -13   39.07    3.23
  -5   1 -13   37.61    2.95
  -5  -1  13   36.75    3.02
  -5   1 -13   32.52    3.16
   5  -1 -13   41.20    3.16
  -5   1 -13   36.58    3.50
   5   1  13   35.30    3.02
  -5  -1  13   39.17    3.23
   5   1  13   39.36    3.23
   5   1  13   32.54    3.16
  -5  -1  13   33.48    3.58
  -5   1 -13   37.48    3.02
   5   1  13   36.22    3.53
  -5   1 -13   38.68    3.23
  -5  -1  13   36.31    3.16
   5  -1 -13   43.53    3.02
   5  -1 -13   42.35    3.69
  -5   1  15   20.80    2.33
  -5  -1 -15   20.80    1.71
   5  -1  15   21.26    1.72
  -5   1  15   19.68    1.60
  -5   1  15   17.98    1.67
  -5  -1 -15   19.77    1.68
   5   1 -15   19.43    1.60
  -5  -1 -15   21.95    1.56
  -5   1  15   21.66    1.72
  -5  -1 -15   19.98    2.17
   5  -1  15   18.58    2.20
   5  -1  15   20.28    1.60
   5   1 -15   19.93    1.71
  -5  -1 -15   21.15    1.60
   5  -1  15   18.00    1.67
   5   1 -15   17.74    2.22
   5   1 -15   19.75    1.56
  -5  -1  15   19.16    1.72
   5  -1 -15   20.93    1.56
   5  -1 -15   19.80    1.71
   5  -1 -15   16.66    1.67
  -5   1 -15   21.24    1.56
   5   1  15   21.75    1.72
   5   1  15   22.00    2.30
   5   1  15   21.29    1.60
  -5   1 -15   21.44    1.71
  -5  -1  15   19.58    1.60
  -5  -1  15   20.16    2.31
   5  -1 -15   19.92    1.60
  -5   1 -15   20.09    1.60
   5   1  15   18.52    1.67
   5  -1 -15   20.48    2.27
  -5  -1  15   17.95    1.67
  -5   1 -15   16.71    1.67
  -5   1 -15   19.03    2.16
   5   1 -17    0.01    0.43
   5   1 -17    0.20    0.06
  -5   1  17    0.72    0.58
  -5  -1 -17    0.31    0.06
  -5   1  17    0.28    0.07
   5  -1  17    0.40    0.49
  -5  -1 -17    0.32    0.07
  -5  -1 -17    0.32    0.07
   5  -1  17    0.22    0.09
  -5  -1 -17    0.16    0.41
  -5   1  17    0.10    0.09
   5   1 -17    0.19    0.06
   5  -1  17    0.38    0.08
   5  -1 -17    0.59    0.50
  -5  -1  17    0.19    0.09
  -5  -1  17    0.19    0.07
  -5  -1  17    0.36    0.51
  -5   1 -17    0.25    0.07
   5   1  17    0.51    0.51
   5  -1 -17    0.16    0.07
   5  -1 -17    0.16    0.07
   5   1  17    0.28    0.09
  -5   1 -17    0.30    0.05
  -5   1 -17    0.18    0.43
   5  -1 -17    0.26    0.07
   5   1  17    0.38    0.08
   5  -1  19   40.54    3.50
  -5  -1 -19   44.99    3.20
   5   1 -19   41.17    4.07
  -5   1  19   41.78    3.50
   5  -1  19   42.80    4.09
  -5  -1 -19   41.26    3.43
   5   1 -19   38.26    3.43
   5  -1  19   38.62    3.27
  -5   1  19   40.11    3.27
   5   1 -19   40.73    3.20
  -5   1  19   43.14    4.18
  -5  -1 -19   41.71    3.98
   5  -1 -19   41.59    4.06
  -5   1 -19   45.23    4.03
  -5  -1  19   38.94    3.50
  -5  -1  19   44.30    3.27
  -5   1 -19   38.84    3.43
   5   1  19   43.44    4.11
  -5   1 -19   42.89    3.19
   5  -1 -19   38.59    3.43
   5   1  19   38.37    3.27
  -5  -1  19   37.78    4.06
   5   1  19   40.52    3.50
   5  -1 -19   41.01    3.20
  -5   1  21    2.28    0.23
  -5   1  21    1.79    0.19
  -5  -1 -21    1.68    0.20
   5  -1  21    2.46    0.23
   5   1 -21    2.00    0.18
   5  -1  21    2.10    0.20
   5   1 -21    1.45    0.20
  -5  -1 -21    2.34    0.18
   5   1  21    2.13    0.20
  -5   1 -21    1.65    0.20
  -5  -1  21    1.97    0.22
   5  -1 -21    1.62    0.20
  -5  -1  21    1.81    0.20
   5  -1 -21    2.12    0.19
   5   1  21    2.35    0.23
  -5   1 -21    2.34    0.18
   5   1 -23    2.39    0.19
   5  -1  23    2.03    0.24
  -5   1  23    1.87    0.21
  -5  -1 -23    1.73    0.21
  -5   1  23    2.29    0.24
  -5  -1 -23    2.17    0.19
   5   1 -23    2.06    0.21
   5  -1  23    1.73    0.20
  -5   1 -23    1.71    0.21
   5   1  23    2.14    0.20
  -5  -1  23    2.03    0.21
  -5   1 -23    2.12    0.18
   5   1  23    2.28    0.24
  -5  -1  23    2.32    0.24
   5  -1 -23    1.88    0.21
   5  -1 -23    2.22    0.20
  -5  -1 -25    9.57    0.67
   5  -1  25    8.56    0.70
  -5  -1 -25    8.63    0.73
  -5   1  25    7.83    0.75
   5  -1  25    8.80    0.75
   5   1 -25    7.46    0.72
  -5   1  25    7.86    0.69
   5   1 -25    8.28    0.67
  -5   1 -25    8.64    0.73
  -5   1 -25    9.44    0.67
  -5  -1  25    7.75    0.69
  -5  -1  25    8.07    0.75
   5   1  25    8.66    0.69
   5  -1 -25    7.47    0.67
   5   1  25    8.89    0.75
   5  -1 -25    7.20    0.72
   5   1 -27    4.39    0.35
  -5   1  27    3.95    0.41
   5  -1  27    3.67    0.37
   5  -1  27    3.62    0.41
  -5  -1 -27    4.27    0.39
   5   1 -27    4.33    0.38
  -5   1  27    4.20    0.37
  -5   1 -27    4.32    0.35
   5  -1 -27    4.24    0.35
  -5   1 -27    4.06    0.39
  -5  -1  27    4.59    0.38
   5  -1 -27    4.41    0.39
  -5  -1  27    4.23    0.41
   5   1  27    3.71    0.41
   5   1  27    3.83    0.37
   5   1 -29    2.03    0.18
   5   1 -29    1.85    0.21
   5  -1  29    1.69    0.23
  -5   1  29    2.04    0.21
  -5  -1 -29    1.56    0.21
   5  -1  29    1.61    0.20
  -5   1  29    2.13    0.24
   5   1  29    1.77    0.20
  -5  -1  29    1.50    0.23
   5  -1 -29    2.04    0.21
  -5  -1  29    1.94    0.20
   5  -1 -29    1.92    0.18
   5   1  29    1.74    0.23
  -5   1 -29    1.48    0.20
   5   1 -31    0.59    0.11
  -5  -1 -31    0.80    0.13
   5  -1  31    0.62    0.15
   5   1 -31    0.59    0.12
  -5   1  31    0.46    0.12
  -5   1  31    0.17    0.14
   5  -1  31    0.59    0.13
   5   1  31    0.76    0.13
  -5   1 -31    0.84    0.14
   5   1  31    0.57    0.15
   5  -1 -31    0.57    0.11
  -5  -1  31    0.41    0.14
   5  -1 -31    0.54    0.12
  -5  -1  31    0.56    0.12
   5  -1  33    0.65    0.13
   5  -1  33    0.80    0.18
  -5   1  33    0.74    0.17
   5   1 -33    0.82    0.13
  -5   1  33    0.94    0.14
   5   1 -33    1.11    0.13
  -5  -1 -33    0.49    0.13
  -5  -1  33    0.82    0.17
  -5  -1  33    0.72    0.14
   5   1  33    0.69    0.16
  -5   1 -33    0.53    0.13
   5   1  33    0.72    0.14
   5  -1 -33    1.01    0.13
   5  -1 -33    0.61    0.13
  -5   1  35    1.74    0.25
   5   1 -35    2.22    0.20
   5  -1  35    1.91    0.21
   5   1 -35    1.85    0.22
  -5  -1 -35    1.55    0.22
   5  -1  35    1.56    0.24
  -5   1  35    2.04    0.22
   5  -1 -35    1.86    0.22
  -5   1 -35    1.80    0.22
   5   1  35    1.85    0.26
   5   1  35    2.19    0.22
  -5  -1  35    1.80    0.25
  -5  -1  35    2.10    0.22
   5  -1 -35    2.19    0.20
   5  -1  37    3.28    0.36
  -5  -1 -37    3.07    0.33
  -5   1  37    3.57    0.32
  -5   1  37    3.42    0.36
   5  -1  37    3.32    0.32
  -5   1 -37    3.07    0.33
   5   1  37    3.17    0.35
  -5  -1  37    3.40    0.36
  -5  -1  37    3.46    0.32
   5   1  37    3.51    0.32
   5  -1 -37    2.90    0.32
  -5   1  39    1.05    0.16
   5  -1  39    0.65    0.18
  -5  -1 -39    0.74    0.15
  -5   1  39    1.03    0.19
   5  -1  39    0.65    0.16
   5   1  39    0.62    0.18
  -5  -1  39    0.71    0.18
   5  -1 -39    0.94    0.15
   5   1  39    0.99    0.17
  -5   1 -39    0.58    0.15
  -5  -1  39    1.00    0.16
  -5   1  41    1.16    0.20
   5  -1  41    1.18    0.17
  -5   1  41    1.09    0.17
   5  -1  41    0.89    0.20
  -5  -1 -41    1.19    0.17
   5   1  41    0.87    0.19
  -5  -1  41    1.04    0.17
  -5  -1  41    0.83    0.19
   5   1  41    0.90    0.17
  -5   1 -41    1.12    0.17
   7   1  -1  161.59   13.44
  -7   1   1  164.17   13.40
  -7  -1  -1  180.67   13.48
   7  -1   1  165.17   13.36
  -7   1  -1  185.36   13.43
  -7  -1   1  172.19   13.47
   7  -1  -1  163.73   13.40
   7   1   1  164.21   13.41
  -7   1   3  192.05   14.96
   7  -1   3  175.04   14.85
   7   1  -3  196.10   15.03
  -7  -1  -3  205.77   14.99
  -7  -1   3  188.06   15.00
  -7   1  -3  195.82   14.90
   7   1   3  169.63   14.88
   7  -1  -3  192.20   14.97
  -7   1   5   21.50    1.90
   7   1  -5   20.48    1.77
   7   1  -5   22.59    2.19
   7   1  -5   20.41    1.90
  -7  -1  -5   26.27    1.73
  -7   1   5   21.80    1.74
   7   1  -5   22.68    1.74
   7  -1   5   23.28    1.86
   7  -1   5   22.69    2.04
  -7  -1  -5   27.33    2.16
  -7   1   5   19.99    1.77
  -7   1   5   20.54    2.11
  -7  -1   5   23.62    1.74
  -7  -1   5   23.22    2.18
   7  -1  -5   21.88    2.14
  -7  -1   5   21.09    1.90
  -7  -1   5   21.29    1.77
   7  -1  -5   22.90    1.74
  -7   1  -5   24.96    2.07
   7   1   5   21.09    2.04
   7  -1  -5   20.19    1.77
   7  -1  -5   22.10    1.90
   7  -1   7   31.40    2.21
  -7   1   7   27.66    2.17
   7   1  -7   26.56    2.37
   7  -1   7   31.97    2.37
   7  -1   7   30.86    2.58
  -7  -1  -7   27.27    2.16
   7  -1   7   25.79    2.31
   7   1  -7   26.78    2.21
  -7   1   7   26.18    2.21
  -7  -1  -7   27.39    2.32
   7   1  -7   27.01    2.16
   7  -1   7   27.30    2.52
  -7   1   7   26.74    2.63
   7   1  -7   27.97    2.68
  -7   1   7   27.89    2.37
  -7  -1   7   27.13    2.31
  -7  -1   7   25.18    2.63
   7  -1  -7   28.27    2.65
   7  -1  -7   28.32    2.17
   7  -1  -7   27.24    2.36
  -7  -1   7   27.46    2.21
   7  -1  -7   26.35    2.21
  -7  -1   7   26.35    2.37
   7   1   7   28.35    2.32
   7   1   7   29.94    2.60
   7   1   7   26.93    2.16
  -7   1  -7   25.04    2.31
  -7  -1   7   27.51    2.16
  -7   1  -7   30.30    2.16
   7   1   7   26.54    2.53
   7  -1   9  239.88   18.65
   7   1  -9  228.77   18.76
  -7   1   9  229.80   18.76
   7  -1   9  248.11   18.67
   7   1   9  227.98   18.64
   7  -1  -9  233.15   18.75
  -7  -1   9  223.36   18.76
   7   1   9  250.74   18.71
  -7   1  11   91.81    7.55
   7   1 -11   90.08    7.53
   7  -1  11   88.52    7.39
   7  -1 -11   85.67    7.47
  -7  -1  11   88.77    7.54
   7   1  11   87.94    7.42
   7   1  11   91.82    7.45
  -7   1 -11   82.87    7.31
  -7  -1 -13   20.76    1.70
   7  -1  13   23.09    2.33
  -7  -1 -13   21.63    1.74
  -7   1  13   23.85    1.86
   7  -1  13   21.15    1.74
  -7   1  13   22.69    1.74
  -7   1  13   21.67    2.41
   7   1 -13   22.45    1.86
   7   1 -13   20.44    2.36
   7   1 -13   22.73    1.70
   7   1 -13   20.51    1.82
  -7  -1 -13   20.11    1.82
   7  -1  13   22.83    1.70
   7  -1  13   18.81    1.82
  -7   1  13   21.27    1.82
  -7  -1 -13   19.91    2.22
   7   1 -13   22.20    1.74
   7  -1 -13   23.58    2.44
  -7  -1  13   22.78    1.87
  -7   1 -13   20.94    1.74
   7   1  13   23.11    1.86
  -7   1 -13   21.98    2.26
   7  -1 -13   23.28    1.74
   7   1  13   21.49    1.74
   7  -1 -13   22.75    1.70
  -7  -1  13   22.35    1.82
   7   1  13   22.66    1.70
   7   1  13   19.46    1.82
   7  -1 -13   19.79    1.82
  -7  -1  13   22.56    1.74
  -7   1 -13   20.38    1.69
   7   1  13   22.65    2.34
  -7   1 -13   18.75    1.82
   7  -1 -13   21.91    1.86
  -7  -1  13   26.88    2.56
   7   1 -15   13.67    1.11
   7  -1  15   15.68    1.81
  -7   1  15   14.00    1.87
  -7   1  15   12.78    1.19
  -7   1  15   13.62    1.23
  -7   1  15   13.33    1.14
  -7  -1 -15   16.31    1.11
   7   1 -15   12.89    1.80
  -7  -1 -15   14.61    1.72
  -7  -1 -15   14.06    1.20
   7  -1  15   13.04    1.19
   7   1 -15   12.73    1.14
   7   1 -15   12.94    1.22
   7  -1  15   16.22    1.14
  -7   1 -15   13.72    1.20
  -7   1 -15   16.04    1.11
   7  -1 -15   13.96    1.12
  -7  -1  15   14.10    1.23
  -7  -1  15   12.47    1.19
   7   1  15   16.49    1.14
   7  -1 -15   13.41    1.14
  -7   1 -15   16.50    1.14
  -7  -1  15   13.49    1.14
  -7   1 -15   15.69    1.77
   7   1  15   16.69    1.89
  -7  -1  15   13.13    1.83
   7  -1 -15   12.84    1.78
   7  -1 -15   13.31    1.22
   7   1  15   13.57    1.19
  -7   1  17   17.73    2.18
  -7  -1 -17   17.87    2.01
   7  -1  17   15.60    1.42
  -7   1  17   16.93    1.32
   7   1 -17   15.77    1.38
   7  -1  17   16.57    2.03
  -7  -1 -17   16.95    1.28
   7   1 -17   17.60    1.29
  -7  -1 -17   16.70    1.32
   7   1 -17   19.88    2.20
  -7  -1 -17   14.83    1.38
   7  -1  17   15.56    1.32
  -7   1  17   16.82    1.42
   7  -1 -17   15.88    1.38
   7  -1 -17   17.36    1.29
   7   1  17   15.58    1.32
  -7  -1  17   17.70    2.17
  -7  -1  17   17.01    1.42
   7  -1 -17   18.17    2.13
  -7  -1  17   16.12    1.32
   7   1  17   17.99    2.09
  -7   1 -17   16.41    1.28
   7   1  17   16.36    1.42
  -7   1 -17   14.35    1.38
  -7   1 -17   17.38    1.99
   7  -1  19   14.65    1.30
  -7  -1 -19   15.59    1.92
  -7   1  19   17.04    2.14
   7  -1  19   14.88    1.21
   7   1 -19   14.19    1.18
   7  -1  19   17.76    2.09
  -7  -1 -19   15.64    1.27
  -7  -1 -19   15.90    1.17
   7   1 -19   18.44    2.15
  -7   1  19   14.18    1.21
   7   1 -19   14.49    1.26
  -7  -1  19   13.83    1.30
   7  -1 -19   14.28    1.18
   7   1  19   15.01    1.30
  -7   1 -19   15.02    1.26
   7   1  19   18.87    2.17
  -7   1 -19   17.32    1.99
   7  -1 -19   13.47    1.26
  -7   1 -19   15.99    1.17
   7  -1 -19   12.18    2.01
   7   1  19   15.32    1.21
   7   1 -21   14.78    1.16
   7  -1  21   15.17    1.20
  -7   1  21   14.24    1.20
  -7   1  21   15.21    1.29
  -7  -1 -21   14.10    1.25
   7  -1  21   15.98    1.29
   7   1 -21   12.99    1.25
  -7  -1 -21   15.62    1.16
   7  -1 -21   12.82    1.25
   7   1  21   16.50    1.29
  -7   1 -21   15.16    1.16
  -7  -1  21   14.81    1.20
   7   1  21   14.77    1.20
  -7  -1  21   15.69    1.29
   7  -1 -21   14.31    1.17
  -7   1 -21   13.48    1.25
   7   1 -23   13.64    1.07
  -7  -1 -23   13.97    1.15
  -7  -1 -23   13.84    1.06
   7   1 -23   12.43    1.15
  -7   1  23   13.82    1.18
  -7   1  23   14.42    1.10
   7  -1  23   13.10    1.10
   7  -1  23   12.77    1.18
   7  -1 -23   13.44    1.07
  -7   1 -23   13.51    1.15
  -7  -1  23   13.01    1.18
   7   1  23   13.74    1.18
   7  -1 -23   13.23    1.15
  -7  -1  23   13.37    1.10
   7   1  23   13.33    1.10
  -7   1 -23   13.26    1.06
  -7  -1 -25   14.34    1.32
   7   1 -25   16.40    1.23
  -7   1  25   16.97    1.36
  -7   1  25   16.63    1.26
   7  -1  25   15.28    1.36
   7   1 -25   15.90    1.32
   7  -1  25   15.01    1.26
   7   1  25   15.29    1.36
  -7  -1  25   16.13    1.26
   7  -1 -25   15.19    1.32
   7   1  25   14.99    1.26
  -7   1 -25   15.52    1.22
  -7  -1  25   13.59    1.35
  -7   1 -25   14.04    1.32
   7  -1 -25   16.35    1.23
   7   1 -27   16.95    1.29
  -7   1  27   17.19    1.44
   7   1 -27   15.31    1.39
   7  -1  27   15.98    1.43
   7  -1  27   15.65    1.33
  -7   1  27   16.01    1.33
  -7  -1 -27   16.94    1.40
   7  -1 -27   15.82    1.39
   7   1  27   16.61    1.33
  -7  -1  27   15.95    1.33
  -7   1 -27   17.22    1.29
   7  -1 -27   16.23    1.30
  -7   1 -27   16.50    1.40
  -7  -1  27   15.38    1.43
   7   1  27   17.12    1.44
   7  -1  29    1.06    0.18
  -7  -1 -29    0.77    0.14
   7  -1  29    0.84    0.15
   7   1 -29    1.07    0.13
  -7   1  29    1.12    0.18
  -7   1  29    1.15    0.15
   7   1 -29    0.86    0.14
   7   1  29    0.99    0.14
  -7  -1  29    0.79    0.14
   7   1  29    1.00    0.17
  -7  -1  29    1.10    0.18
   7  -1 -29    0.92    0.14
  -7   1 -29    0.75    0.14
   7  -1 -29    1.04    0.13
   7  -1  31    8.96    0.89
  -7   1  31   10.38    0.82
  -7  -1 -31   10.44    0.87
  -7   1  31    9.87    0.89
   7   1 -31   11.01    0.80
   7   1 -31    9.82    0.86
   7  -1  31    9.63    0.82
  -7   1 -31   10.03    0.86
   7   1  31    9.68    0.82
  -7  -1  31    9.04    0.89
   7  -1 -31   10.41    0.80
   7   1  31    9.35    0.89
  -7  -1  31    9.67    0.82
   7  -1 -31    9.34    0.86
   7  -1  33    1.71    0.20
   7   1 -33    1.69    0.21
  -7  -1 -33    1.74    0.21
  -7   1  33    1.74    0.24
   7  -1  33    1.74    0.24
  -7   1  33    1.98    0.21
   7   1 -33    2.16    0.20
  -7  -1  33    1.90    0.24
   7   1  33    2.10    0.24
  -7   1 -33    1.63    0.21
   7  -1 -33    2.03    0.20
   7   1  33    2.10    0.21
   7  -1 -33    1.44    0.21
  -7  -1  33    1.63    0.21
  -7  -1 -35    2.81    0.29
   7  -1  35    2.27    0.27
  -7   1  35    2.53    0.30
   7  -1  35    2.26    0.30
  -7   1  35    2.89    0.28
   7   1 -35    3.00    0.28
   7   1  35    2.42    0.27
  -7  -1  35    2.90    0.28
  -7   1 -35    2.91    0.29
   7   1  35    2.38    0.30
  -7  -1  35    2.48    0.30
   7  -1 -35    3.46    0.27
   7  -1 -35    2.72    0.28
  -7   1  37    0.87    0.15
  -7  -1 -37    0.81    0.15
   7  -1  37    0.82    0.18
  -7   1  37    1.05    0.19
   7  -1  37    0.92    0.16
  -7  -1  37    0.78    0.15
   7  -1 -37    0.77    0.15
  -7   1 -37    0.76    0.16
   7   1  37    0.81    0.16
   7   1  37    0.62    0.17
  -7  -1  37    1.17    0.19
   7  -1  39    1.02    0.16
  -7  -1 -39    0.97    0.16
  -7   1  39    0.93    0.19
  -7   1  39    1.18    0.17
   7  -1  39    0.67    0.18
  -7  -1  39    1.08    0.16
   7  -1 -39    0.79    0.15
  -7  -1  39    0.83    0.19
   7   1  39    0.91    0.16
   7   1  39    0.62    0.18
  -7   1 -39    0.80    0.16
   7  -1  41    0.39    0.14
   7  -1  41    0.30    0.16
  -7   1  41    0.29    0.12
  -7   1  41    0.23    0.15
  -7  -1 -41    0.28    0.12
   7   1  41    0.36    0.14
  -7   1 -41    0.24    0.12
   7   1  41    0.21    0.15
  -7  -1  41    0.32    0.16
  -7  -1  41    0.22    0.13
   9   1  -1   30.20    2.63
   9  -1   1   31.30    2.91
  -9   1   1   33.84    2.98
   9   1  -1   32.45    2.58
  -9  -1  -1   35.42    3.05
  -9   1   1   32.28    2.58
   9   1  -1   31.46    2.99
   9   1  -1   34.56    2.82
  -9  -1  -1   36.09    2.58
   9  -1  -1   30.36    2.93
  -9   1  -1   38.15    3.03
   9  -1  -1   34.04    2.82
  -9   1  -1   35.18    2.58
  -9  -1   1   30.40    2.98
   9  -1  -1   31.29    2.63
   9   1   1   27.26    2.90
   9   1  -3  397.15   30.44
   9  -1   3  353.86   30.22
  -9  -1  -3  419.13   30.41
  -9   1   3  375.21   30.34
  -9   1  -3  427.45   30.36
   9   1   3  358.84   30.27
  -9  -1   3  388.96   30.41
   9  -1  -3  384.04   30.37
  -9   1   5   10.42    1.39
   9   1  -5   11.76    1.03
   9   1  -5   12.67    1.01
  -9   1   5   11.27    1.07
  -9   1   5   11.42    1.03
   9   1  -5   12.70    1.10
  -9   1   5   11.97    1.10
   9  -1   5   14.36    1.01
   9  -1   5   14.96    1.08
  -9  -1  -5   14.32    1.48
  -9   1   5   12.57    1.01
   9   1  -5   12.81    1.52
   9  -1   5   13.01    1.37
   9   1   5   13.00    1.39
  -9  -1   5   13.04    1.07
  -9  -1   5   12.91    1.51
   9  -1  -5   12.42    1.10
   9  -1  -5   12.32    1.07
   9  -1  -5   13.13    1.01
   9  -1  -5   14.07    1.52
  -9  -1   5   12.65    1.01
  -9   1  -5   15.07    1.08
   9  -1  -5   12.42    1.03
  -9  -1   5   12.00    1.10
  -9   1  -5   14.71    1.45
  -9  -1  -7  178.78   13.04
  -9   1   7  156.30   13.05
   9   1  -7  165.13   13.13
   9  -1   7  156.35   12.92
   9  -1  -7  160.52   13.09
  -9  -1   7  158.26   13.10
   9   1   7  158.59   12.95
   9  -1   9   59.67    4.49
   9  -1   9   48.81    4.18
  -9   1   9   48.76    4.27
  -9  -1  -9   49.49    4.18
   9  -1   9   52.81    4.27
   9   1  -9   45.69    4.27
  -9   1   9   51.53    3.91
   9  -1   9   52.50    4.39
   9   1  -9   50.76    4.55
   9   1  -9   47.44    3.99
  -9   1   9   50.09    4.52
  -9  -1   9   51.17    3.91
  -9  -1   9   49.66    4.27
   9   1   9   51.38    4.40
   9   1   9   57.72    4.49
  -9  -1   9   49.93    4.54
   9  -1  -9   53.91    4.56
  -9  -1   9   48.51    3.99
   9  -1  -9   49.07    3.99
   9  -1  -9   47.80    4.27
   9  -1  -9   46.46    4.18
   9   1   9   51.02    4.18
   9  -1  11   22.81    1.63
   9   1 -11   23.07    2.35
  -9   1  11   19.82    1.70
   9   1 -11   21.24    1.63
  -9  -1 -11   19.37    1.70
   9   1 -11   20.43    1.70
   9   1 -11   20.15    1.74
  -9   1  11   20.90    1.63
  -9   1  11   20.96    1.74
   9  -1  11   20.13    2.21
  -9  -1 -11   18.51    1.59
   9   1 -11   22.27    1.59
   9  -1  11   21.39    1.74
   9  -1  11   19.53    1.59
  -9   1  11   21.50    2.30
   9  -1  11   18.17    1.70
   9  -1  11   23.53    2.25
  -9   1 -11   18.56    1.70
   9  -1 -11   19.51    1.70
   9  -1 -11   21.21    1.59
  -9   1 -11   20.05    1.59
   9   1  11   18.28    1.63
   9   1  11   20.36    1.74
   9  -1 -11   23.71    2.34
  -9  -1  11   21.25    1.63
   9   1  11   18.32    1.59
   9   1  11   18.39    1.70
  -9  -1  11   19.75    2.27
  -9  -1  11   20.94    1.70
   9   1  11   19.81    2.16
   9  -1 -11   20.66    1.74
  -9  -1  11   20.93    1.59
  -9  -1  11   19.73    1.74
   9  -1 -11   20.79    1.63
   9   1  11   21.67    2.23
   9  -1  13    3.56    0.27
   9  -1  13    4.18    0.94
   9   1 -13    2.93    0.88
   9   1 -13    2.79    0.27
  -9   1  13    2.73    0.27
  -9   1  13    2.95    0.27
  -9   1  13    2.88    0.29
  -9   1  13    2.39    0.84
   9   1 -13    2.84    0.28
   9  -1  13    3.01    0.81
   9   1 -13    2.72    0.27
   9   1 -13    3.27    0.26
  -9   1 -13    3.57    0.27
  -9  -1  13    2.93    0.27
   9  -1 -13    1.97    0.77
   9  -1 -13    3.36    0.26
  -9  -1  13    2.57    0.84
   9   1  13    4.18    0.94
  -9  -1  13    3.05    0.29
   9   1  13    3.75    0.92
   9  -1 -13    3.18    0.29
   9  -1 -13    2.62    0.27
  -9  -1  13    2.82    0.27
   9  -1 -13    2.82    0.26
   9  -1  15   21.00    1.89
   9  -1  15   20.45    1.77
  -9  -1 -15   19.51    1.72
   9  -1  15   21.72    1.72
   9  -1  15   22.65    2.45
   9   1 -15   24.42    2.60
  -9   1  15   22.49    1.85
  -9  -1 -15   20.17    1.85
  -9   1  15   23.10    1.89
   9   1 -15   22.97    1.73
  -9   1  15   23.57    1.77
   9   1 -15   22.72    1.85
  -9   1  15   24.97    2.66
   9   1  15   21.14    1.76
  -9  -1  15   23.83    1.77
   9  -1 -15   22.67    1.73
  -9  -1  15   23.73    1.85
   9  -1 -15   22.85    2.54
  -9  -1  15   22.61    1.89
   9  -1 -15   22.40    1.85
  -9  -1  15   25.08    2.64
   9   1  15   25.59    2.58
  -9   1 -15   20.20    1.72
   9  -1 -15   22.76    1.77
   9   1  15   21.43    1.72
   9  -1 -15   21.39    1.89
   9   1  15   23.13    2.48
   9   1  15   20.69    1.89
  -9   1 -15   19.76    1.85
   9  -1  17   46.69    4.44
  -9  -1 -17   45.87    3.62
  -9   1  17   44.76    3.71
   9   1 -17   48.23    3.63
   9  -1  17   49.09    3.71
  -9  -1 -17   42.45    3.89
   9   1 -17   45.61    4.50
  -9   1  17   44.43    4.53
  -9   1  17   50.16    3.97
   9  -1  17   43.49    3.97
   9   1 -17   42.59    3.88
  -9   1 -17   43.73    3.89
  -9   1 -17   45.44    3.62
   9   1  17   52.85    3.63
   9   1  17   49.40    3.97
   9  -1 -17   47.20    3.63
  -9  -1  17   47.39    4.59
   9   1  17   47.25    3.71
   9   1  17   50.91    4.54
  -9  -1  17   47.52    3.97
  -9  -1  17   45.30    3.71
   9  -1 -17   45.23    4.47
   9  -1 -17   41.02    3.88
  -9   1 -17   46.67    4.34
  -9   1  19   10.29    0.80
   9   1 -19   10.90    0.77
   9  -1  19    9.05    0.79
   9  -1  19    9.18    0.85
   9   1 -19    9.94    0.83
  -9  -1 -19    8.88    0.83
  -9   1  19   10.58    0.86
  -9  -1 -19    9.03    0.77
  -9   1 -19    8.58    0.83
  -9  -1  19   10.53    0.86
   9  -1 -19   10.46    0.78
  -9  -1  19   10.78    0.80
  -9   1 -19    9.01    0.76
   9  -1 -19   10.00    0.83
   9   1  19    9.48    0.85
   9   1  19    8.25    0.79
  -9  -1 -21   42.48    3.32
   9   1 -21   43.38    3.32
  -9   1  21   40.66    3.40
   9  -1  21   42.02    3.40
   9   1 -21   39.81    3.56
  -9  -1 -21   40.37    3.56
   9  -1  21   43.75    3.64
  -9   1  21   45.58    3.64
  -9   1 -21   41.98    3.32
   9  -1 -21   42.93    3.33
  -9   1 -21   40.46    3.56
  -9  -1  21   41.43    3.40
   9   1  21   47.91    3.65
  -9  -1  21   42.74    3.64
   9  -1 -21   39.93    3.56
   9   1  21   42.85    3.40
  -9   1  23    5.16    0.46
   9  -1  23    4.84    0.45
   9  -1  23    4.10    0.41
  -9   1  23    4.87    0.41
   9   1 -23    5.14    0.40
   9   1 -23    5.09    0.43
  -9  -1 -23    5.05    0.43
   9   1  23    4.38    0.41
   9  -1 -23    4.87    0.40
   9   1  23    4.92    0.45
  -9  -1  23    4.51    0.41
  -9   1 -23    4.50    0.43
  -9  -1  23    4.04    0.45
   9  -1 -23    5.01    0.43
  -9   1 -23    4.56    0.39
   9  -1  25    2.70    0.25
  -9  -1 -25    2.77    0.25
  -9   1  25    1.87    0.23
   9  -1  25    2.97    0.28
   9   1 -25    2.26    0.24
   9   1 -25    2.41    0.22
  -9   1  25    2.00    0.27
   9   1  25    2.62    0.25
  -9  -1  25    2.00    0.24
   9   1  25    2.83    0.28
  -9   1 -25    2.57    0.25
  -9   1 -25    2.84    0.22
   9  -1 -25    2.64    0.25
  -9  -1  25    2.08    0.27
   9  -1 -25    2.27    0.23
   9  -1  27    8.58    0.71
  -9   1  27    8.34    0.70
  -9   1  27    8.11    0.76
   9   1 -27    8.84    0.68
   9   1 -27    8.33    0.73
  -9  -1 -27    8.80    0.74
   9  -1  27    8.33    0.76
   9  -1 -27    8.56    0.68
  -9   1 -27    8.63    0.74
  -9  -1  27    8.34    0.70
   9   1  27    8.16    0.70
   9   1  27    8.26    0.76
   9  -1 -27    8.03    0.73
  -9  -1  27    8.08    0.76
  -9   1  29    2.28    0.28
   9  -1  29    2.54    0.28
  -9   1  29    2.34    0.24
   9  -1  29    2.17    0.24
   9   1 -29    2.76    0.23
   9   1 -29    2.51    0.25
  -9  -1 -29    2.54    0.25
  -9   1 -29    2.32    0.25
   9  -1 -29    2.16    0.24
   9  -1 -29    2.41    0.23
   9   1  29    2.21    0.27
   9   1  29    2.40    0.24
  -9  -1  29    2.28    0.24
  -9  -1  29    2.26    0.28
  -9  -1 -31    1.39    0.19
  -9   1  31    1.83    0.22
   9  -1  31    1.40    0.21
   9   1 -31    1.59    0.19
   9   1 -31    1.67    0.17
  -9   1  31    1.79    0.19
   9  -1  31    1.31    0.19
  -9   1 -31    1.35    0.19
   9  -1 -31    1.62    0.17
   9   1  31    1.40    0.21
  -9  -1  31    1.58    0.21
   9   1  31    1.22    0.18
  -9  -1  31    1.57    0.18
   9  -1 -31    1.17    0.17
   9  -1  33    2.76    0.34
   9   1 -33    3.78    0.29
   9  -1  33    2.90    0.31
  -9   1  33    3.16    0.35
  -9  -1 -33    3.12    0.32
  -9   1  33    3.44    0.31
  -9   1 -33    3.10    0.32
   9  -1 -33    3.13    0.31
   9  -1 -33    3.67    0.29
  -9  -1  33    2.83    0.34
  -9  -1  33    2.80    0.30
   9   1  33    3.24    0.31
   9   1  33    2.92    0.35
  -9  -1 -35    0.65    0.14
   9  -1  35    0.44    0.16
  -9   1  35    0.68    0.16
   9   1 -35    0.90    0.13
  -9   1  35    0.69    0.13
   9  -1  35    0.71    0.14
  -9  -1  35    0.72    0.14
   9   1  35    0.62    0.14
   9  -1 -35    0.73    0.13
   9  -1 -35    0.79    0.14
   9   1  35    0.83    0.17
  -9  -1  35    0.55    0.17
  -9   1 -35    0.67    0.14
   9  -1  37    4.11    0.41
  -9   1  37    4.68    0.40
  -9  -1 -37    4.47    0.42
  -9   1  37    4.28    0.44
   9  -1  37    3.99    0.44
   9   1  37    3.85    0.44
  -9  -1  37    3.84    0.44
  -9  -1  37    4.64    0.40
   9  -1 -37    5.06    0.43
  -9   1 -37    4.90    0.43
   9   1  37    4.73    0.41
   9  -1  39    3.12    0.32
   9  -1  39    3.04    0.35
  -9   1  39    3.46    0.35
  -9   1  39    3.50    0.32
  -9  -1 -39    2.68    0.32
   9   1  39    2.94    0.35
   9   1  39    3.33    0.32
  -9  -1  39    3.60    0.36
  -9   1 -39    2.79    0.32
  -9  -1  39    3.36    0.31
  -9   1  41    1.29    0.16
   9  -1  41    0.57    0.18
  -9   1  41    0.85    0.19
   9  -1  41    0.92    0.17
  -9  -1 -41    0.76    0.16
  -9   1 -41    0.98    0.17
  -9  -1  41    1.07    0.20
  -9  -1  41    1.18    0.16
   9   1  41    1.03    0.17
   9   1  41    0.64    0.19
 -11   1   1   35.31    2.73
  11  -1   1   32.12    3.12
  11   1  -1   30.69    3.18
  11   1  -1   35.77    2.98
 -11  -1  -1   38.09    3.32
  11   1  -1   34.24    2.79
  11  -1   1   34.04    2.73
 -11  -1  -1   36.32    2.73
 -11   1   1   36.63    3.24
  11   1   1   33.70    2.73
 -11   1  -1   39.13    3.28
  11  -1  -1   34.95    2.73
  11   1   1   33.42    2.92
 -11  -1   1   37.30    3.30
 -11  -1   1   34.99    2.73
  11   1   1   29.25    3.13
  11  -1  -1   34.20    3.19
  11  -1  -1   34.26    2.79
  11  -1  -1   37.05    2.98
 -11   1  -1   35.55    2.73
 -11  -1  -3   11.00    0.92
 -11  -1  -3   11.17    1.40
  11  -1   3   10.54    0.92
 -11   1   3   10.05    1.33
  11   1  -3   10.35    0.89
  11   1  -3   11.38    0.87
  11  -1   3    9.12    1.23
  11   1  -3   12.08    0.96
 -11   1   3   10.35    0.95
 -11   1   3   11.24    0.87
  11  -1   3   11.05    0.87
  11   1  -3   11.35    1.42
 -11  -1  -3   12.02    0.87
  11  -1  -3   10.98    0.89
  11   1   3   10.44    1.29
 -11  -1   3   11.15    0.87
 -11   1  -3   12.41    1.39
  11  -1  -3   13.01    1.43
 -11   1  -3    9.95    0.92
  11   1   3   11.37    0.87
 -11  -1   3   11.51    1.42
  11  -1  -3   10.52    0.87
 -11  -1   3    9.58    0.89
  11   1   3   10.37    0.92
 -11   1  -3   12.80    0.87
  11  -1  -3   12.50    0.95
 -11  -1   3    9.84    0.95
 -11  -1  -5   57.80    4.83
  11   1  -5   57.11    4.91
 -11   1   5   49.68    4.75
 -11   1   5   58.19    4.27
  11  -1   5   45.82    4.59
  11   1  -5   55.43    4.36
 -11  -1   5   55.68    4.67
  11  -1  -5   54.71    4.36
  11  -1  -5   59.59    4.67
  11  -1  -5   54.32    4.84
  11   1   5   45.57    4.63
 -11  -1   5   50.31    4.80
 -11   1  -5   56.78    4.76
 -11   1   7   80.02    6.62
 -11  -1  -7   82.75    6.58
  11   1  -7   69.40    6.16
  11  -1   7   71.30    6.40
 -11   1   7   79.77    6.03
  11   1  -7   80.71    6.69
  11  -1  -7   82.24    6.03
  11   1   7   65.07    6.39
 -11   1  -7   85.40    6.54
 -11  -1   7   75.40    6.59
 -11  -1   7   78.39    6.64
  11  -1  -7   80.24    6.65
  11   1  -9    0.69    0.11
  11  -1   9    0.62    0.42
 -11   1   9    1.13    0.09
  11   1  -9    1.06    0.11
  11   1  -9    0.78    0.12
 -11   1   9    1.43    0.61
 -11   1   9    0.91    0.12
  11  -1   9    1.01    0.51
  11   1  -9    0.46    0.51
 -11   1   9    0.92    0.11
 -11   1   9    0.81    0.11
  11  -1  -9   -0.13    0.43
  11  -1  -9    0.79    0.12
 -11  -1   9    0.69    0.11
  11  -1  -9    0.87    0.11
 -11  -1   9    0.89    0.11
  11   1   9    1.97    0.63
  11  -1  -9    1.14    0.10
 -11  -1   9    0.85    0.12
 -11  -1   9    0.85    0.56
  11  -1  -9    0.80    0.11
  11  -1  11   53.85    4.23
 -11   1  11   41.53    3.75
  11   1 -11   42.89    3.50
 -11   1  11   48.99    4.33
  11  -1  11   50.44    4.15
 -11   1  11   43.49    3.83
  11   1 -11   39.80    3.83
  11  -1  11   45.85    3.83
 -11  -1 -11   46.68    3.50
  11   1 -11   42.15    3.58
  11  -1  11   50.10    3.58
  11  -1  11   45.80    3.75
  11   1 -11   47.47    4.31
 -11   1  11   43.74    3.58
 -11   1  11   43.81    3.51
 -11  -1  11   45.45    3.75
  11  -1 -11   40.77    3.58
  11  -1 -11   42.74    3.83
  11  -1 -11   42.25    3.50
  11   1  11   47.31    3.75
  11  -1 -11   42.47    3.75
 -11  -1  11   44.29    3.50
  11   1  11   47.00    3.83
 -11  -1  11   42.99    3.83
 -11  -1  11   44.56    3.58
 -11   1 -11   46.96    3.50
  11   1  11   48.06    4.15
 -11  -1  11   43.57    4.25
  11  -1 -11   47.64    4.29
  11   1  11   53.62    4.26
  11  -1  13   21.66    1.75
 -11   1  13   23.18    1.92
  11  -1  13   22.40    1.92
 -11  -1 -13   21.04    1.75
 -11   1  13   22.64    1.79
 -11   1  13   24.22    2.61
  11   1 -13   21.09    1.92
  11   1 -13   23.31    1.75
  11   1 -13   23.96    1.88
 -11   1  13   22.30    1.87
  11  -1  13   23.74    2.45
 -11  -1 -13   22.01    1.88
  11  -1  13   22.03    1.79
  11  -1  13   21.25    1.87
  11   1 -13   23.20    2.57
  11  -1  13   21.70    2.40
  11   1  13   20.32    1.92
 -11  -1  13   22.32    1.75
 -11   1 -13   21.40    1.88
  11   1  13   21.95    1.88
  11   1  13   21.52    1.75
  11   1  13   22.51    1.79
 -11  -1  13   22.90    1.80
  11   1  13   22.41    2.47
  11  -1 -13   22.44    1.79
  11  -1 -13   21.50    1.92
  11   1  13   24.72    2.48
 -11  -1  13   22.01    1.92
  11  -1 -13   25.25    2.61
  11  -1 -13   23.30    1.75
 -11  -1  13   22.83    1.87
  11  -1 -13   23.27    1.87
 -11   1 -13   22.01    1.75
 -11  -1  13   23.81    2.61
 -11   1  15   37.68    3.17
 -11   1  15   42.34    3.95
  11  -1  15   41.67    3.80
  11   1 -15   38.04    2.96
 -11   1  15   37.06    3.03
 -11  -1 -15   37.60    3.18
  11   1 -15   43.42    3.95
  11  -1  15   37.16    2.96
  11  -1  15   43.50    3.82
  11  -1  15   38.02    3.24
 -11  -1 -15   35.01    2.96
  11  -1  15   38.76    3.03
 -11   1  15   36.99    3.24
  11   1 -15   39.65    3.18
 -11  -1  15   38.92    3.03
 -11  -1  15   39.19    3.17
  11   1  15   42.60    3.82
 -11  -1  15   37.35    3.24
  11  -1 -15   39.52    3.84
 -11  -1  15   38.97    3.90
  11   1  15   37.23    3.03
 -11   1 -15   35.15    2.96
 -11   1 -15   36.00    3.17
  11   1  15   38.69    3.24
  11  -1 -15   36.79    3.17
  11  -1 -15   34.87    2.96
  11   1  15   38.18    2.96
  11   1  15   42.36    3.83
  11   1 -17    1.33    0.15
 -11   1  17    1.24    0.17
 -11  -1 -17    1.65    0.13
  11  -1  17    1.78    0.79
 -11  -1 -17    1.67    0.16
  11   1 -17    1.18    0.69
 -11   1  17    1.39    0.15
  11  -1  17    1.06    0.67
  11   1 -17    1.21    0.14
 -11   1  17    1.12    0.70
 -11   1 -17    1.59    0.13
 -11  -1  17    1.17    0.70
  11  -1 -17    1.16    0.14
  11   1  17    0.76    0.62
 -11  -1  17    1.30    0.17
  11  -1 -17    1.21    0.15
  11   1  17    1.16    0.73
  11  -1 -17    0.47    0.61
 -11  -1  17    1.27    0.15
 -11   1  19    7.09    0.62
 -11  -1 -19    5.90    0.54
  11  -1  19    6.35    0.57
 -11  -1 -19    6.77    0.59
  11  -1  19    7.69    0.55
 -11   1  19    6.77    0.57
  11  -1 -19    7.18    0.55
 -11  -1  19    7.71    0.57
 -11   1 -19    6.33    0.59
  11   1  19    6.75    0.61
  11  -1 -19    6.57    0.59
  11   1  19    6.46    0.57
  11   1  19    7.77    0.55
 -11   1 -19    6.03    0.54
  11  -1  21   28.87    2.40
  11   1 -21   31.23    2.35
 -11   1  21   31.59    2.40
  11  -1  21   26.77    2.57
  11   1 -21   30.96    2.52
 -11   1  21   29.30    2.57
 -11   1 -21   27.10    2.34
  11   1  21   28.86    2.57
  11  -1 -21   31.29    2.51
  11  -1 -21   30.93    2.35
  11   1  21   28.38    2.40
 -11  -1  21   31.43    2.40
 -11  -1  21   31.65    2.58
 -11   1 -21   29.29    2.52
  11  -1  23    5.17    0.46
  11  -1  23    5.30    0.50
 -11   1  23    5.59    0.51
 -11  -1 -23    5.65    0.48
 -11   1  23    5.27    0.46
  11   1 -23    5.58    0.45
  11   1 -23    5.24    0.48
  11  -1 -23    5.36    0.45
  11   1  23    5.51    0.46
 -11   1 -23    5.09    0.48
  11   1  23    5.29    0.50
 -11  -1  23    5.27    0.46
 -11  -1  23    5.33    0.50
 -11   1 -23    5.19    0.44
  11  -1 -23    5.64    0.48
 -11   1  25    6.98    0.64
  11  -1  25    7.53    0.64
 -11  -1 -25    7.26    0.61
 -11   1  25    6.63    0.58
  11   1 -25    6.27    0.61
  11   1 -25    7.15    0.57
  11  -1  25    6.95    0.59
 -11  -1  25    6.45    0.58
  11   1  25    7.34    0.59
 -11  -1  25    6.88    0.63
  11  -1 -25    6.39    0.61
  11  -1 -25    6.87    0.57
  11   1  25    7.22    0.64
  11  -1  27    9.02    0.75
  11   1 -27    8.70    0.78
  11   1 -27    9.29    0.73
 -11  -1 -27    8.92    0.79
 -11   1  27    9.22    0.75
  11  -1  27    9.10    0.82
 -11   1  27    8.57    0.81
 -11   1 -27    9.81    0.79
 -11  -1  27    8.76    0.75
  11  -1 -27    9.04    0.73
  11  -1 -27    8.27    0.78
 -11  -1  27    8.95    0.81
  11   1  27    9.14    0.81
  11   1  27    9.36    0.75
 -11   1  29    5.02    0.40
  11  -1  29    3.35    0.43
 -11   1  29    4.83    0.43
  11   1 -29    5.18    0.38
  11   1 -29    4.55    0.41
  11  -1  29    3.43    0.39
 -11  -1 -29    3.65    0.41
 -11  -1  29    4.97    0.44
  11  -1 -29    4.58    0.41
 -11  -1  29    4.73    0.39
 -11   1 -29    3.63    0.41
  11  -1 -29    5.07    0.38
 -11   1  31    1.88    0.21
  11   1 -31    2.58    0.21
  11  -1  31    1.83    0.25
  11  -1  31    1.86    0.21
 -11   1  31    1.88    0.24
 -11  -1 -31    1.89    0.23
 -11  -1  31    2.16    0.22
 -11   1 -31    1.92    0.23
  11   1  31    1.76    0.25
 -11  -1  31    1.94    0.25
  11  -1 -31    2.15    0.21
  11  -1 -31    2.05    0.22
  11   1  31    2.04    0.22
 -11   1  33    2.55    0.25
 -11  -1 -33    2.14    0.25
  11  -1  33    2.05    0.28
  11  -1  33    2.16    0.25
 -11   1  33    2.77    0.28
  11   1  33    2.23    0.29
  11   1  33    2.36    0.24
 -11  -1  33    2.56    0.25
  11  -1 -33    2.64    0.24
 -11   1 -33    2.17    0.25
 -11  -1  33    2.65    0.29
  11  -1 -33    2.38    0.26
  11  -1  35    0.65    0.14
  11   1 -35    0.82    0.14
 -11   1  35    0.84    0.14
 -11   1  35    0.62    0.16
  11  -1  35    0.79    0.17
 -11  -1 -35    0.71    0.14
 -11   1 -35    0.72    0.14
  11   1  35    0.62    0.15
  11   1  35    0.68    0.17
 -11  -1  35    0.61    0.17
  11  -1 -35    0.64    0.13
 -11  -1  35    0.64    0.13
  11  -1 -35    0.87    0.14
 -11  -1 -37    6.82    0.64
  11  -1  37    7.11    0.62
 -11   1  37    7.18    0.61
 -11   1  37    7.61    0.67
  11  -1  37    6.80    0.67
 -11  -1  37    7.11    0.61
  11   1  37    7.42    0.67
 -11  -1  37    6.88    0.67
  11   1  37    6.97    0.61
 -11   1 -37    7.17    0.65
 -11   1  39    0.00    0.14
 -11  -1 -39    0.07    0.11
 -11   1  39    0.11    0.11
  11  -1  39   -0.08    0.12
  11  -1  39   -0.09    0.14
  11   1  39    0.14    0.14
 -11   1 -39    0.09    0.11
 -11  -1  39    0.21    0.14
 -11  -1  39    0.11    0.11
  11   1  39    0.01    0.12
 -11   1  41    1.18    0.20
  11  -1  41    1.04    0.17
  11  -1  41    0.82    0.19
 -11   1  41    0.99    0.17
 -11  -1 -41    0.93    0.17
 -11  -1  41    0.81    0.19
  11   1  41    1.19    0.18
 -11  -1  41    1.14    0.17
  11   1  41    0.91    0.19
 -11   1 -41    0.93    0.17
 -13   1   1  116.15    9.01
  13  -1   1  103.15    8.85
 -13  -1  -1  119.86    9.08
  13   1  -1   98.99    8.92
 -13   1  -1  129.10    9.08
  13   1   1   98.55    9.21
  13   1   1  101.96    8.89
 -13  -1   1  112.68    9.05
  13  -1  -1  101.92    8.89
 -13  -1  -3  176.69   12.50
  13   1  -3  159.62   12.43
  13  -1   3  140.43   12.18
 -13   1   3  154.18   12.33
 -13  -1   3  159.61   12.40
  13   1   3  130.02   12.18
 -13   1  -3  143.39   12.30
  13  -1  -3  153.77   12.36
 -13   1   5   19.05    1.76
 -13   1   5   19.58    1.61
 -13  -1  -5   18.75    1.72
  13   1  -5   21.74    1.76
  13  -1   5   19.30    2.05
  13   1  -5   19.75    1.65
 -13  -1  -5   24.34    2.33
  13   1  -5   23.30    2.36
 -13   1   5   18.53    1.65
 -13   1   5   23.83    2.27
  13  -1   5   19.05    1.72
  13   1  -5   20.55    1.61
  13  -1   5   21.58    1.61
 -13  -1  -5   21.52    1.61
 -13   1   5   19.46    1.71
  13  -1  -5   21.33    1.61
  13  -1  -5   21.99    1.76
 -13   1  -5   26.94    2.32
 -13  -1   5   19.24    1.76
  13  -1  -5   20.52    1.65
 -13  -1   5   20.99    2.25
  13   1   5   19.84    1.72
  13  -1  -5   21.96    2.29
  13   1   5   20.35    2.10
 -13   1  -5   18.27    1.72
  13   1   5   20.50    1.61
 -13  -1   5   22.01    1.61
 -13   1  -5   22.05    1.61
 -13  -1   5   22.12    1.72
 -13   1   7   24.10    2.49
  13   1  -7   22.13    2.52
 -13  -1  -7   22.49    1.80
 -13   1   7   22.47    1.97
  13  -1   7   23.12    1.93
 -13  -1  -7   21.34    1.93
  13   1  -7   20.80    1.84
  13   1  -7   23.04    1.97
 -13   1   7   22.48    1.92
  13  -1   7   24.89    2.34
  13  -1   7   23.73    1.80
  13   1  -7   22.78    1.80
 -13   1   7   21.84    1.84
 -13  -1  -7   26.15    2.51
 -13   1   7   23.44    1.81
  13  -1  -7   25.82    2.58
 -13   1  -7   24.66    1.80
 -13   1  -7   25.55    2.44
 -13  -1   7   23.62    1.85
  13   1   7   20.54    2.30
 -13   1  -7   20.78    1.93
  13   1   7   23.32    1.80
 -13  -1   7   22.58    1.97
 -13  -1   7   25.77    1.93
  13  -1  -7   23.07    1.81
  13  -1  -7   22.38    1.84
 -13  -1   7   24.15    1.81
  13   1   7   23.18    1.93
  13  -1  -7   22.27    1.97
 -13  -1   7   22.54    2.47
 -13  -1  -9   19.95    1.99
  13  -1   9   16.90    1.81
  13   1  -9   15.22    1.38
 -13   1   9   15.34    1.96
  13  -1   9   17.31    1.26
  13   1  -9   14.45    1.29
 -13  -1  -9   15.79    1.35
  13   1  -9   15.45    1.99
  13  -1   9   16.34    1.35
 -13   1   9   15.69    1.29
 -13   1   9   15.91    1.38
 -13   1   9   15.98    1.27
 -13   1   9   15.46    1.34
 -13  -1  -9   16.53    1.26
  13   1  -9   16.63    1.26
 -13   1  -9   15.32    1.35
 -13  -1   9   16.84    2.00
  13   1   9   15.84    1.83
  13  -1  -9   14.75    1.29
  13   1   9   16.87    1.35
  13  -1  -9   15.28    1.38
  13   1   9   17.96    1.26
 -13  -1   9   16.00    1.27
 -13  -1   9   15.01    1.38
 -13   1  -9   17.57    1.87
 -13   1  -9   17.21    1.26
  13  -1  -9   15.72    1.99
 -13  -1   9   14.48    1.29
 -13  -1   9   17.07    1.35
  13  -1  -9   15.60    1.26
 -13  -1 -11   31.88    2.31
 -13   1  11   27.78    2.52
  13  -1  11   34.44    2.53
 -13   1  11   28.77    3.09
  13   1 -11   27.32    2.31
  13  -1  11   31.05    2.47
  13  -1  11   31.29    2.31
 -13   1  11   25.60    2.36
  13   1 -11   25.60    3.05
  13   1 -11   24.77    2.52
  13  -1  11   32.96    2.98
 -13   1  11   26.68    2.31
  13  -1  11   36.19    3.10
 -13  -1 -11   31.24    2.47
 -13   1  11   26.99    2.46
  13   1  11   32.39    2.99
  13   1  11   32.04    2.47
  13  -1 -11   29.90    2.47
  13  -1 -11   26.28    2.52
  13   1  11   34.01    3.07
  13  -1 -11   28.79    3.11
 -13  -1  11   27.63    2.36
  13  -1 -11   27.54    2.31
 -13  -1  11   29.77    3.13
 -13  -1  11   27.18    2.31
 -13   1 -11   30.34    2.47
  13   1  11   33.78    2.36
  13   1  11   32.19    2.31
 -13   1 -11   31.74    2.31
 -13  -1  11   29.32    2.47
 -13  -1  11   25.81    2.52
  13   1 -13   18.43    2.16
  13  -1  13   20.99    2.10
 -13  -1 -13   15.77    1.29
 -13   1  13   13.97    1.23
  13  -1  13   15.62    1.29
 -13   1  13   13.05    2.09
  13  -1  13   16.27    1.23
  13  -1  13   16.88    1.32
 -13  -1 -13   14.57    1.20
  13  -1  13   15.95    1.20
 -13   1  13   14.59    1.28
  13   1 -13   12.75    1.20
 -13   1  13   14.23    1.32
  13  -1  13   15.95    1.91
  13   1  13   14.79    1.88
  13   1  13   16.30    1.20
  13   1  13   17.44    1.24
 -13  -1  13   14.70    1.23
 -13  -1  13   13.74    1.20
  13  -1 -13   14.31    1.20
 -13  -1  13   14.27    1.32
 -13  -1  13   16.75    2.08
  13  -1 -13   15.17    1.28
  13   1  13   15.97    1.32
 -13  -1  13   15.35    1.28
 -13   1 -13   15.48    1.20
 -13   1 -13   15.26    1.29
  13   1  13   14.78    1.91
  13  -1 -13   15.37    2.01
  13   1  13   15.17    1.29
 -13   1  15    1.85    0.18
  13  -1  15    1.32    0.68
 -13  -1 -15    1.51    0.18
  13  -1  15    1.82    0.16
  13   1 -15    1.23    0.76
  13   1 -15    2.02    0.17
 -13  -1 -15    1.78    0.16
 -13   1  15    2.23    0.20
 -13   1  15    1.66    0.17
  13  -1  15    2.26    0.20
  13  -1  15    1.15    0.69
  13  -1  15    1.61    0.18
 -13   1  15    0.98    0.70
  13  -1 -15    2.04    0.17
  13   1  15    1.84    0.17
 -13  -1  15    2.34    0.92
 -13  -1  15    1.79    0.18
 -13  -1  15    2.03    0.20
  13  -1 -15    1.61    0.18
  13   1  15    1.41    0.19
  13   1  15    1.90    0.18
 -13   1 -15    1.73    0.16
  13   1  15    1.62    0.73
 -13  -1  15    1.83    0.18
  13   1  15    0.89    0.65
  13  -1 -15    1.71    0.82
 -13   1 -15    1.46    0.17
 -13   1  17   76.48    6.55
  13  -1  17   81.86    6.69
  13   1 -17   80.02    6.12
 -13  -1 -17   73.35    6.11
  13  -1  17   78.47    6.26
 -13   1  17   71.51    6.25
 -13  -1 -17   75.89    6.55
 -13   1  17   82.68    6.69
 -13   1 -17   73.92    6.11
  13  -1 -17   79.27    6.55
 -13  -1  17   84.22    6.69
 -13  -1  17   77.86    6.26
  13   1  17   84.73    6.69
 -13   1 -17   72.60    6.55
  13   1  17   80.14    6.26
  13  -1 -17   78.63    6.12
 -13   1  19   18.72    1.51
 -13   1  19   18.40    1.40
  13   1 -19   18.13    1.37
 -13  -1 -19   16.44    1.47
  13  -1  19   18.28    1.37
  13  -1  19   16.27    1.40
  13  -1  19   17.04    1.51
  13  -1 -19   18.17    1.37
 -13   1 -19   14.92    1.36
 -13  -1  19   18.35    1.51
  13   1  19   16.93    1.50
  13   1  19   15.89    1.40
  13  -1 -19   17.80    1.47
 -13   1 -19   15.67    1.47
  13   1  19   18.36    1.37
 -13  -1  19   17.66    1.41
  13  -1  21    4.38    0.44
 -13   1  21    5.02    0.41
  13  -1  21    4.36    0.41
 -13  -1 -21    4.55    0.42
  13   1 -21    5.07    0.39
 -13   1  21    5.02    0.44
  13  -1 -21    4.68    0.39
 -13  -1  21    5.18    0.41
  13   1  21    4.99    0.39
 -13   1 -21    4.39    0.38
  13  -1 -21    4.98    0.42
 -13  -1  21    4.55    0.44
  13   1  21    4.08    0.40
 -13   1 -21    4.62    0.42
  13   1  21    4.50    0.45
 -13  -1 -23    1.52    0.20
  13  -1  23    1.37    0.19
  13  -1  23    2.07    0.22
 -13   1  23    2.29    0.20
  13   1  23    1.82    0.22
  13  -1 -23    2.24    0.20
  13   1  23    1.48    0.19
 -13   1  25   11.26    0.99
 -13  -1 -25   11.27    0.96
  13  -1  25   11.26    0.92
  13   1 -25   11.74    0.89
  13  -1  25   11.36    0.99
 -13   1  25   10.54    0.92
  13  -1 -25   11.54    0.90
  13   1  25   11.16    0.92
  13   1  25   12.30    0.99
 -13  -1  25   10.78    0.99
 -13  -1  25   10.15    0.92
  13  -1 -25   10.51    0.96
 -13   1 -25   10.93    0.96
  13  -1  27    1.81    0.22
  13  -1  27    1.61    0.24
 -13   1  27    2.23    0.25
  13   1 -27    2.18    0.21
 -13   1  27    2.10    0.21
 -13  -1 -27    1.83    0.22
  13  -1 -27    1.98    0.21
  13   1  27    1.70    0.21
 -13  -1  27    2.19    0.24
  13  -1 -27    2.45    0.21
 -13  -1  27    1.78    0.21
  13   1  27    2.11    0.24
 -13   1 -27    2.04    0.22
 -13   1  29    1.36    0.15
 -13  -1 -29    0.62    0.14
  13  -1  29    0.98    0.17
 -13   1  29    1.44    0.18
  13  -1  29    0.73    0.14
  13   1  29    0.89    0.15
 -13  -1  29    1.46    0.19
  13  -1 -29    1.09    0.15
 -13   1 -29    0.79    0.14
 -13  -1  29    1.34    0.16
  13   1  29    0.86    0.18
  13   1 -31    2.07    0.20
 -13  -1 -31    1.59    0.21
 -13   1  31    1.69    0.20
  13  -1  31    1.57    0.20
  13  -1  31    1.61    0.23
 -13   1  31    2.04    0.23
 -13   1 -31    1.55    0.21
  13   1  31    1.50    0.20
  13   1  31    1.54    0.23
 -13  -1  31    1.82    0.24
 -13  -1  31    1.92    0.20
  13  -1 -31    1.97    0.19
  13  -1 -31    1.96    0.21
 -13  -1 -33    1.63    0.20
  13  -1  33    1.59    0.23
 -13   1  33    1.71    0.20
 -13   1  33    1.50    0.22
  13   1 -33    1.87    0.19
  13  -1  33    1.69    0.20
  13   1  33    1.59    0.20
 -13  -1  33    1.48    0.23
 -13  -1  33    1.70    0.20
 -13   1 -33    1.62    0.20
  13  -1 -33    1.97    0.20
  13   1  33    1.69    0.23
 -13   1  35    8.67    0.72
 -13   1  35    7.79    0.78
 -13  -1 -35    8.88    0.76
  13  -1  35    8.36    0.72
  13  -1  35    8.34    0.78
 -13   1 -35    7.98    0.75
  13  -1 -35   10.03    0.70
  13   1  35    8.20    0.78
  13   1  35    8.86    0.72
 -13  -1  35    7.50    0.78
 -13  -1  35    8.68    0.72
 -13   1  37    0.45    0.16
 -13   1  37    0.18    0.12
  13  -1  37    0.34    0.15
 -13  -1 -37    0.22    0.12
  13  -1  37    0.26    0.13
 -13   1 -37    0.11    0.11
  13   1  37    0.39    0.15
 -13  -1  37    0.33    0.12
  13   1  37    0.48    0.14
 -13  -1  37    0.47    0.15
 -13   1  39    3.19    0.31
 -13   1  39    2.82    0.34
 -13  -1 -39    3.43    0.33
  13  -1  39    3.58    0.32
  13  -1  39    2.94    0.35
 -13   1 -39    3.14    0.33
 -13  -1  39    3.28    0.31
  13   1  39    3.28    0.31
 -13  -1  39    2.84    0.34
  13   1  39    2.96    0.35
  15  -1   1   42.05    4.01
  15  -1   1   44.67    3.47
  15   1  -1   42.22    3.79
  15   1  -1   43.20    4.11
 -15   1   1   48.88    4.21
 -15   1   1   44.33    3.47
 -15  -1  -1   48.15    3.47
  15  -1   1   43.76    3.79
  15   1  -1   42.92    3.47
  15   1  -1   42.00    3.54
 -15  -1  -1   49.94    4.27
 -15  -1   1   39.65    3.47
  15   1   1   46.60    3.47
 -15  -1   1   46.81    4.22
  15   1   1   44.84    3.55
  15   1   1   39.01    4.00
  15   1   1   44.58    3.79
 -15   1  -1   49.47    3.47
  15  -1  -1   41.32    4.06
  15  -1  -1   43.73    3.79
  15  -1  -1   41.34    3.47
 -15   1  -1   51.88    4.25
  15   1  -3   41.09    3.31
  15  -1   3   44.90    3.31
  15   1  -3   38.93    3.97
  15   1  -3   39.22    3.38
  15   1  -3   41.76    3.62
 -15  -1  -3   55.07    4.23
 -15   1   3   39.77    3.31
 -15  -1  -3   46.82    3.31
  15  -1   3   35.43    3.77
 -15   1   3   40.58    3.95
  15  -1  -3   37.75    3.31
 -15  -1   3   39.72    3.97
 -15   1  -3   48.72    3.32
  15  -1  -3   42.60    3.62
  15   1   3   38.11    3.83
 -15  -1   3   40.65    3.31
  15  -1  -3   39.97    3.38
  15   1   3   45.94    3.31
  15  -1  -3   37.94    3.92
 -15   1  -3   53.99    4.18
  15   1  -5   44.23    3.56
 -15   1   5   46.98    4.27
  15   1  -5   38.30    3.63
  15   1  -5   47.58    4.37
  15  -1   5   48.41    4.14
  15  -1   5   48.15    3.56
 -15   1   5   42.90    3.89
  15  -1   5   46.82    3.80
 -15  -1  -5   47.30    3.56
 -15   1   5   46.26    3.56
 -15  -1  -5   56.21    4.46
  15   1  -5   45.50    3.89
  15  -1  -5   42.24    3.63
  15   1   5   45.00    3.80
 -15   1  -5   51.12    3.56
  15   1   5   44.44    4.13
  15  -1  -5   44.04    4.27
  15   1   5   47.11    3.56
 -15  -1   5   41.22    3.89
  15  -1  -5   46.03    3.89
 -15  -1   5   42.84    4.24
 -15  -1   5   46.32    3.56
  15  -1  -5   41.33    3.56
 -15   1  -5   56.61    4.38
  15  -1   7   46.95    4.04
  15   1  -7   45.13    3.86
 -15   1   7   41.49    4.41
 -15   1   7   45.52    3.86
  15   1  -7   45.77    3.78
 -15   1   7   51.72    4.13
  15  -1   7   40.64    4.24
  15  -1   7   48.41    3.78
 -15  -1  -7   47.90    3.78
 -15  -1  -7   39.73    4.39
  15   1  -7   53.33    4.68
 -15   1   7   51.05    3.78
  15   1  -7   49.96    4.13
  15   1   7   50.45    3.78
  15   1   7   45.51    4.34
  15  -1  -7   50.72    3.78
 -15   1  -7   53.87    4.52
  15  -1  -7   47.57    3.86
  15  -1  -7   50.48    4.13
 -15  -1   7   46.45    3.86
 -15  -1   7   52.60    3.78
 -15  -1   7   50.52    4.56
 -15  -1   7   47.53    4.13
  15   1   7   47.28    4.04
 -15   1  -7   48.78    3.78
  15  -1  -7   48.73    4.57
 -15   1   9   30.97    2.53
  15   1  -9   30.23    2.71
 -15   1   9   41.21    3.44
  15  -1   9   31.40    2.65
  15  -1   9   28.50    3.02
  15   1  -9   32.60    3.35
 -15   1   9   33.28    2.64
  15  -1   9   30.55    2.47
 -15  -1  -9   29.94    2.47
 -15  -1  -9   32.17    3.21
 -15  -1  -9   29.62    2.65
  15   1  -9   32.10    2.48
 -15   1   9   30.77    2.71
 -15  -1   9   35.58    2.64
 -15   1  -9   30.95    2.47
 -15   1  -9   28.47    2.65
  15   1   9   30.72    2.65
 -15  -1   9   31.57    2.71
  15  -1  -9   32.43    2.48
  15  -1  -9   31.11    2.71
 -15  -1   9   33.19    3.30
 -15  -1   9   30.19    2.53
 -15  -1   9   34.02    2.48
 -15   1  -9   31.63    3.16
  15   1   9   32.70    2.48
  15  -1  -9   38.79    3.45
  15   1   9   29.70    3.06
  15   1 -11    9.45    0.80
 -15   1  11    8.29    0.87
 -15  -1 -11   10.88    0.79
 -15   1  11    9.14    1.65
  15  -1  11   11.43    0.79
 -15   1  11    9.21    0.84
  15  -1  11   11.27    0.85
 -15   1  11    8.34    0.81
 -15  -1 -11   10.93    0.85
  15   1 -11   10.18    1.78
  15  -1  11    9.16    1.47
  15  -1  11   12.65    1.55
 -15   1 -11   10.74    0.85
 -15  -1  11   10.02    0.84
  15  -1 -11    8.42    0.79
 -15  -1  11    8.17    0.87
 -15  -1  11    6.75    1.48
 -15   1 -11   11.30    0.79
  15   1  11    8.32    1.45
  15   1  11   11.29    0.85
  15   1  11    9.81    0.79
  15  -1 -11    9.57    1.72
  15   1 -13    0.71    0.10
 -15   1  13    0.51    0.11
  15  -1  13    0.83    0.11
  15  -1  13    0.66    0.09
 -15  -1 -13    0.59    0.08
  15  -1  13    0.16    0.53
 -15   1  13    0.57    0.10
  15  -1  13    0.60    0.12
  15  -1  13    0.68    0.09
 -15   1  13    1.09    0.68
  15   1 -13    1.40    0.75
 -15  -1 -13    0.75    0.10
  15  -1  13    0.58    0.53
 -15   1  13    0.79    0.09
  15  -1 -13    0.55    0.10
 -15  -1  13    0.31    0.53
  15   1  13    1.49    0.69
  15   1  13    0.73    0.09
 -15   1 -13    0.61    0.08
 -15   1 -13    0.81    0.10
 -15  -1  13    0.60    0.10
 -15  -1  13    0.75    0.09
  15   1  13    0.58    0.55
 -15  -1  13    0.57    0.12
  15   1  13    0.60    0.12
  15   1  13    0.73    0.10
  15   1  13    0.74    0.10
  15  -1 -13    0.74    0.66
  15  -1  15    4.39    0.36
 -15  -1 -15    3.42    0.34
  15   1 -15    4.09    1.17
  15  -1  15    3.68    0.32
 -15   1  15    3.19    1.08
  15   1 -15    3.82    0.32
  15  -1  15    1.95    0.86
 -15   1  15    3.59    0.33
 -15   1  15    3.82    0.36
  15  -1  15    2.73    0.95
 -15   1  15    3.50    0.33
  15  -1  15    3.77    0.33
 -15  -1  15    3.61    0.33
  15   1  15    4.48    0.36
 -15  -1  15    3.01    1.06
 -15   1 -15    3.38    0.34
 -15   1 -15    3.84    0.31
  15  -1 -15    3.96    0.32
  15   1  15    4.41    1.12
  15  -1 -15    2.94    1.03
  15   1  15    2.84    0.94
  15   1  15    3.78    0.32
  15  -1 -15    4.12    0.34
  15   1  15    3.99    0.33
 -15  -1  15    3.74    0.34
 -15  -1  15    3.83    0.36
  15   1 -17    0.99    0.12
 -15   1  17    1.07    0.12
 -15   1  17    0.85    0.14
 -15   1  17    0.78    0.12
  15  -1 -17    1.17    0.13
 -15  -1  17    0.94    0.15
 -15  -1  17    0.91    0.13
  15  -1 -17    0.86    0.12
 -15  -1 -19   11.51    1.01
  15  -1  19   12.65    0.94
  15   1 -19   11.97    0.95
  15  -1  19   11.17    0.97
  15  -1  19   13.00    1.05
 -15   1  19   11.64    0.97
 -15   1  19   11.69    1.04
 -15   1 -19   11.42    1.01
 -15  -1  19   10.81    1.04
  15   1  19   11.62    1.04
  15  -1 -19   12.85    1.01
 -15  -1  19   11.06    0.97
  15   1  19   12.28    0.94
  15   1  19   11.77    0.97
  15  -1 -19   12.21    0.95
  15  -1  21    0.74    0.15
  15  -1  21    0.86    0.11
 -15   1  21    0.75    0.14
  15   1 -21    1.09    0.13
  15  -1  21    0.65    0.12
 -15   1  21    0.76    0.12
 -15  -1 -21    0.63    0.12
 -15  -1  21    0.82    0.14
 -15  -1  21    0.63    0.12
  15   1  21    0.92    0.12
  15   1  21    0.84    0.15
  15  -1 -21    0.88    0.12
 -15   1 -21    0.57    0.11
  15  -1  23    3.92    0.39
  15   1 -23    4.91    0.38
  15  -1  23    5.08    0.38
 -15   1  23    4.75    0.40
 -15   1  23    4.79    0.43
  15  -1  23    4.16    0.43
 -15  -1 -23    3.94    0.41
  15   1  23    4.06    0.43
  15   1  23    4.94    0.39
 -15  -1  23    4.78    0.44
  15  -1 -23    4.73    0.38
 -15   1 -23    3.80    0.41
 -15  -1  23    4.49    0.40
  15   1  23    3.97    0.39
  15  -1 -23    5.06    0.41
  15  -1  25    7.66    0.78
  15  -1  25    8.00    0.72
  15   1 -25    9.57    0.70
 -15  -1 -25    7.73    0.75
 -15   1  25    8.84    0.72
 -15   1  25    9.42    0.78
  15   1  25    8.00    0.72
 -15   1 -25    7.24    0.75
  15  -1 -25    9.26    0.70
  15  -1 -25    9.28    0.75
 -15  -1  25    9.67    0.79
  15   1  25    8.48    0.78
 -15  -1  25    9.15    0.72
 -15   1  27    1.86    0.23
 -15  -1 -27    1.89    0.21
  15  -1  27    1.95    0.22
  15   1 -27    2.17    0.20
  15  -1  27    1.97    0.24
 -15   1  27    1.85    0.21
  15  -1 -27    2.12    0.20
  15  -1 -27    2.15    0.22
  15   1  27    2.10    0.21
 -15  -1  27    1.92    0.24
 -15   1 -27    1.70    0.21
 -15  -1  27    1.95    0.21
  15   1  27    1.71    0.24
  15  -1  29    1.80    0.22
  15   1 -29    2.26    0.21
 -15  -1 -29    1.88    0.22
 -15   1  29    2.37    0.25
  15  -1  29    1.94    0.25
 -15   1  29    2.22    0.22
  15   1  29    1.71    0.21
 -15   1 -29    1.85    0.22
 -15  -1  29    2.27    0.22
  15   1  29    1.82    0.24
 -15  -1  29    2.21    0.26
  15  -1 -29    2.23    0.21
  15   1 -31    7.36    0.53
 -15   1  31    6.85    0.60
  15  -1  31    6.06    0.60
 -15   1  31    6.24    0.54
  15  -1  31    5.97    0.55
 -15  -1 -31    5.67    0.57
  15   1  31    5.63    0.59
 -15   1 -31    6.14    0.57
 -15  -1  31    6.15    0.59
  15  -1 -31    7.15    0.53
  15   1  31    6.05    0.55
 -15  -1  31    6.27    0.54
 -15   1  33    2.33    0.29
  15  -1  33    2.60    0.29
 -15   1  33    2.11    0.25
  15   1 -33    2.64    0.24
  15  -1  33    2.35    0.25
 -15  -1 -33    2.28    0.26
 -15  -1  33    2.03    0.24
  15  -1 -33    2.63    0.24
  15   1  33    2.59    0.26
 -15  -1  33    1.97    0.27
  15   1  33    2.70    0.29
 -15   1 -33    2.45    0.26
  15  -1  35    0.24    0.15
 -15   1  35    0.42    0.14
 -15  -1 -35    0.35    0.12
 -15   1  35    0.38    0.12
  15  -1  35    0.38    0.13
  15   1 -35    0.42    0.12
 -15  -1  35    0.40    0.12
  15   1  35    0.27    0.12
 -15   1 -35    0.35    0.12
 -15  -1  35    0.34    0.14
  15   1  35    0.23    0.15
  15  -1 -35    0.44    0.12
 -15  -1 -37    1.28    0.18
 -15   1  37    1.22    0.21
  15  -1  37    1.32    0.19
  15  -1  37    1.03    0.21
 -15   1  37    1.58    0.19
  15   1  37    1.11    0.21
 -15  -1  37    1.39    0.22
 -15  -1  37    1.50    0.19
 -15   1 -37    1.33    0.20
  15   1  37    1.40    0.19
  15  -1  39    0.15    0.15
 -15   1  39    0.22    0.15
  15  -1  39   -0.01    0.12
 -15   1  39    0.17    0.11
 -15  -1 -39    0.11    0.11
 -15  -1  39    0.30    0.15
  15   1  39    0.11    0.12
  15   1  39    0.01    0.14
 -15  -1  39    0.03    0.11
 -15   1 -39    0.11    0.12
  17  -1   1    0.52    0.50
  17  -1   1    0.69    0.11
  17   1  -1    0.94    0.11
  17   1  -1    0.16    0.46
 -17  -1  -1    0.61    0.57
 -17   1   1    0.63    0.55
  17  -1   1    0.85    0.11
 -17  -1  -1    0.81    0.08
  17   1  -1    1.04    0.13
  17   1   1    0.90    0.11
  17  -1  -1    0.79    0.11
  17   1   1    0.75    0.12
  17  -1  -1    0.89    0.12
  17   1   1    0.89    0.09
 -17   1  -1    0.75    0.61
 -17  -1   1   -0.02    0.45
  17   1   1    0.95    0.56
  17  -1  -1    0.86    0.55
  17   1  -3    4.40    1.11
  17  -1   3    4.63    0.37
  17  -1   3    4.65    0.38
  17   1  -3    4.58    0.37
  17  -1   3    3.88    0.92
 -17  -1  -3    4.76    1.17
 -17  -1  -3    4.04    0.38
 -17   1   3    3.43    0.94
  17   1  -3    4.63    0.41
 -17   1  -3    4.43    0.38
 -17   1  -3    4.68    1.08
  17  -1  -3    4.75    0.41
  17  -1  -3    3.80    1.03
 -17  -1   3    5.04    1.12
  17   1   3    5.03    1.03
  17   1   3    4.43    0.39
  17   1   3    4.63    0.37
  17  -1   5    0.41    0.06
 -17   1   5    0.09    0.08
  17   1  -5    0.29    0.07
 -17   1   5    0.24    0.43
  17  -1   5    0.60    0.46
 -17  -1  -5    0.16    0.53
  17  -1   5    0.42    0.08
  17   1  -5    0.31    0.51
  17  -1  -5    0.19    0.07
 -17   1  -5    0.45    0.08
  17   1   5    0.29    0.06
  17  -1  -5    0.18    0.52
  17   1   5    0.36    0.48
 -17  -1   5    0.09    0.45
 -17   1  -5    0.11    0.50
  17   1   5    0.32    0.08
  17  -1  -5    0.18    0.09
 -17  -1   5    0.03    0.08
 -17   1   7   14.17    1.17
 -17  -1  -7   18.77    2.07
 -17  -1  -7   13.58    1.17
  17   1  -7   14.67    1.10
  17  -1   7   13.75    1.71
 -17   1   7   11.58    1.88
 -17   1   7   13.98    1.21
 -17   1   7   13.95    1.13
  17  -1   7   13.61    1.10
  17  -1   7   13.10    1.17
  17   1  -7   16.41    2.03
 -17  -1   7   15.10    1.17
 -17  -1   7   13.31    1.13
  17   1   7   13.36    1.17
 -17   1  -7   18.10    1.97
  17   1   7   13.22    1.70
 -17   1  -7   13.33    1.17
  17  -1  -7   16.04    2.02
  17  -1  -7   14.09    1.10
 -17  -1   7   16.17    1.96
  17   1   7   13.73    1.10
 -17  -1   7   13.48    1.21
  17   1  -9   61.48    4.83
  17  -1   9   62.71    5.17
 -17   1   9   59.08    5.63
 -17   1   9   58.44    4.94
 -17  -1  -9   58.54    5.17
 -17   1   9   61.33    5.28
  17   1  -9   71.13    5.89
  17  -1   9   58.78    5.44
 -17  -1  -9   76.51    5.86
  17  -1  -9   60.93    4.84
  17   1   9   56.96    5.46
 -17  -1   9   62.33    5.17
 -17   1  -9   72.70    5.74
  17   1   9   61.95    5.17
 -17  -1   9   58.85    5.28
  17  -1  -9   69.63    5.84
  17   1   9   64.58    4.83
 -17  -1   9   58.15    4.94
 -17  -1   9   63.34    5.72
  17   1 -11   22.90    1.97
  17  -1  11   24.18    2.64
 -17   1  11   28.41    2.94
  17   1 -11   23.11    2.87
 -17   1  11   26.00    2.16
 -17   1  11   24.99    2.10
 -17   1  11   24.25    2.01
 -17  -1 -11   29.46    2.90
  17  -1  11   26.23    2.10
  17  -1  11   26.37    1.97
 -17  -1 -11   23.92    2.10
 -17   1 -11   23.22    2.10
 -17  -1  11   27.02    2.10
  17  -1 -11   24.75    1.97
  17  -1 -11   27.97    3.00
  17   1  11   25.27    2.11
 -17  -1  11   24.99    2.01
 -17  -1  11   26.28    2.89
  17   1  11   22.06    2.61
  17   1  11   25.71    1.97
 -17  -1  11   23.79    2.15
 -17  -1 -13   21.90    1.83
  17  -1  13   18.94    2.38
 -17   1  13   19.74    1.82
 -17   1  13   20.14    2.58
 -17   1  13   19.21    1.75
 -17   1  13   20.98    1.87
  17   1 -13   21.96    1.71
  17  -1  13   25.14    1.71
  17  -1  13   22.33    1.83
 -17  -1  13   19.80    1.75
 -17   1 -13   21.45    1.83
  17  -1 -13   21.13    1.71
  17   1  13   25.51    1.71
 -17  -1  13   20.80    1.82
  17   1  13   21.74    2.47
  17   1  13   23.00    1.83
 -17  -1  13   18.17    2.52
 -17   1  15   13.35    1.13
 -17  -1 -15   13.15    1.14
 -17   1  15   13.31    1.17
  17  -1  15   13.95    1.17
 -17   1  15   12.85    1.09
  17  -1  15   13.60    1.06
  17   1 -15   13.50    1.07
  17  -1  15   13.41    1.09
 -17  -1  15   13.01    1.09
  17   1  15   14.29    1.17
 -17  -1  15   12.75    1.17
  17  -1 -15   13.15    1.07
  17   1  15   13.05    1.06
 -17  -1  15   14.50    1.14
  17   1  15   13.46    1.09
 -17   1 -15   12.89    1.14
 -17   1  17    3.13    0.32
 -17  -1 -17    3.79    0.32
 -17   1  17    3.37    0.34
 -17   1  17    3.02    0.31
  17   1 -17    2.90    0.30
  17  -1  17    4.04    0.35
  17  -1  17    3.74    0.30
  17  -1  17    3.85    0.32
  17   1  17    4.00    0.35
  17  -1 -17    2.94    0.30
 -17   1 -17    3.71    0.32
  17   1  17    3.82    0.30
  17   1  17    4.09    0.32
 -17  -1  17    3.37    0.32
 -17  -1  17    3.39    0.32
 -17  -1  17    3.05    0.34
 -17   1  19   15.90    1.27
  17  -1  19   16.07    1.23
  17  -1  19   16.92    1.36
  17   1 -19   16.13    1.24
 -17   1  19   16.36    1.36
 -17  -1 -19   14.00    1.32
  17  -1  19   15.19    1.27
  17  -1 -19   16.24    1.24
  17   1  19   15.25    1.23
  17   1  19   15.17    1.36
 -17   1 -19   14.46    1.32
  17   1  19   15.45    1.27
 -17  -1  19   15.13    1.36
 -17  -1  19   15.50    1.27
 -17  -1 -21   34.80    3.23
  17  -1  21   39.34    3.09
  17  -1  21   38.70    3.31
  17  -1  21   42.16    3.02
  17   1 -21   37.38    3.02
 -17   1  21   36.14    3.09
 -17   1  21   38.83    3.31
 -17   1 -21   35.88    3.23
  17   1  21   41.39    3.02
  17   1  21   39.40    3.31
 -17  -1  21   37.64    3.31
  17  -1 -21   38.20    3.02
 -17  -1  21   38.23    3.09
  17   1  21   39.46    3.09
 -17   1  23    8.22    0.77
 -17  -1 -23    8.54    0.75
 -17   1  23    8.10    0.72
  17  -1  23    8.78    0.72
  17  -1  23    9.93    0.70
  17  -1  23    8.53    0.78
  17   1 -23    8.95    0.70
 -17  -1  23    8.16    0.77
 -17   1 -23    8.52    0.75
  17   1  23    9.55    0.70
  17   1  23    8.29    0.78
 -17  -1  23    8.08    0.72
  17   1  23    8.19    0.72
  17  -1 -23    8.29    0.70
 -17   1  25    0.84    0.16
 -17   1  25    0.94    0.14
  17  -1  25    0.80    0.14
  17  -1  25    1.11    0.14
  17  -1  25    0.82    0.16
 -17  -1 -25    0.82    0.13
  17   1 -25    0.96    0.13
  17   1  25    1.06    0.14
 -17  -1  25    1.02    0.16
  17   1  25    0.77    0.14
 -17   1 -25    0.84    0.13
  17   1  25    0.94    0.17
 -17  -1  25    0.94    0.14
  17  -1 -25    0.84    0.13
 -17   1  27    0.99    0.17
 -17  -1 -27    1.09    0.15
  17   1 -27    1.15    0.14
  17  -1  27    0.78    0.18
  17  -1  27    0.96    0.15
 -17   1  27    1.14    0.15
  17   1  27    0.80    0.17
 -17   1 -27    1.01    0.15
  17  -1 -27    1.21    0.15
 -17  -1  27    1.05    0.15
  17   1  27    1.32    0.16
 -17  -1  27    1.09    0.17
 -17  -1 -29    2.92    0.30
 -17   1  29    3.12    0.29
  17   1 -29    3.74    0.29
 -17   1  29    3.30    0.33
  17  -1  29    2.80    0.33
  17  -1  29    2.87    0.30
 -17  -1  29    2.90    0.30
  17   1  29    3.11    0.30
  17  -1 -29    3.70    0.29
 -17   1 -29    2.88    0.30
 -17  -1  29    3.04    0.33
  17   1  29    3.04    0.33
 -17   1  31    5.26    0.53
 -17  -1 -31    5.75    0.51
  17  -1  31    5.49    0.54
  17  -1  31    5.52    0.49
  17   1 -31    6.48    0.48
 -17   1  31    5.55    0.49
 -17  -1  31    4.96    0.53
 -17   1 -31    5.55    0.51
  17   1  31    5.44    0.53
  17  -1 -31    5.74    0.47
  17   1  31    5.58    0.49
 -17  -1  31    5.39    0.49
 -17   1  33    0.87    0.17
 -17  -1 -33    0.94    0.15
  17  -1  33    0.96    0.16
 -17   1  33    0.85    0.15
  17  -1  33    0.86    0.18
  17   1 -33    1.15    0.15
  17   1  33    0.89    0.19
  17  -1 -33    1.02    0.15
 -17  -1  33    1.04    0.16
 -17   1 -33    0.88    0.15
 -17  -1  33    0.91    0.18
  17   1  33    0.98    0.16
  17  -1  35    0.54    0.16
  17  -1  35    0.42    0.13
 -17   1  35    0.64    0.12
  17   1 -35    0.51    0.13
 -17   1  35    0.43    0.15
 -17  -1 -35    0.46    0.12
  17   1  35    0.28    0.15
  17  -1 -35    0.55    0.12
  17   1  35    0.32    0.13
 -17  -1  35    0.40    0.12
 -17  -1  35    0.68    0.16
 -17   1 -35    0.44    0.12
 -17  -1 -37    2.20    0.26
  17  -1  37    2.29    0.30
 -17   1  37    2.56    0.29
 -17   1  37    2.58    0.26
  17  -1  37    2.48    0.26
 -17  -1  37    2.47    0.30
  17   1  37    2.60    0.26
 -17  -1  37    2.34    0.26
  17   1  37    2.40    0.30
 -17   1 -37    2.38    0.27
 -17   1  39    2.32    0.25
  17  -1  39    2.32    0.25
  17  -1  39    2.40    0.28
 -17  -1 -39    2.07    0.25
 -17   1  39    2.35    0.28
  17   1  39    1.96    0.25
 -17   1 -39    1.86    0.25
 -17  -1  39    2.20    0.24
 -17  -1  39    2.18    0.27
  17   1  39    2.53    0.29
  19   1  -1   12.87    1.95
  19   1  -1   13.58    1.06
 -19  -1  -1   11.84    1.12
 -19   1   1   14.83    1.92
  19  -1   1   13.50    1.76
 -19  -1  -1   14.50    1.93
  19  -1   1   13.55    1.06
  19   1   1   13.91    1.06
  19   1   1   11.39    1.84
 -19  -1   1   13.71    2.07
  19  -1  -1   13.67    1.06
  19  -1  -1   12.64    1.92
 -19   1  -1   16.27    2.00
  19   1  -3   37.38    2.79
  19  -1   3   33.38    2.79
  19  -1   3   28.80    3.36
  19   1  -3   33.07    3.58
 -19   1   3   39.45    3.69
 -19  -1  -3   39.33    3.78
  19  -1   3   33.19    2.98
  19  -1  -3   36.92    2.79
  19  -1  -3   40.52    3.72
 -19  -1   3   38.38    3.70
  19   1   3   33.97    2.79
  19   1   3   33.89    2.98
 -19   1  -3   38.92    3.75
 -19   1  -3   38.75    2.98
 -19  -1  -5    3.44    0.30
  19  -1   5    2.28    0.78
  19  -1   5    4.09    0.30
  19   1  -5    2.80    0.29
 -19   1   5    3.07    0.96
  19  -1   5    3.62    0.30
 -19  -1  -5    4.77    1.22
  19   1  -5    2.81    1.00
  19   1   5    3.73    0.30
  19   1   5    3.06    0.88
 -19  -1   5    2.87    0.29
  19  -1  -5    3.21    1.03
  19  -1  -5    3.13    0.29
 -19   1  -5    3.59    1.06
 -19   1  -5    3.93    0.30
 -19  -1   5    2.17    0.86
  19  -1   7    0.82    0.57
  19   1  -7    1.22    0.75
 -19   1   7    1.29    0.11
  19  -1   7    1.25    0.13
 -19   1   7    0.85    0.60
  19   1  -7    1.06    0.13
  19  -1   7    1.27    0.13
 -19  -1  -7    1.22    0.12
 -19   1   7    1.12    0.15
 -19  -1  -7    0.85    0.72
  19   1   7    1.32    0.13
 -19  -1   7    1.17    0.15
 -19  -1   7    1.18    0.11
 -19   1  -7    1.25    0.12
 -19  -1   7    1.45    0.77
  19   1   7    1.16    0.13
 -19  -1   7    1.13    0.14
 -19   1  -7    1.00    0.67
  19   1   7    1.35    0.63
  19  -1  -7    1.21    0.14
  19  -1  -7    1.54    0.81
  19  -1   9    1.52    0.16
  19   1  -9    2.13    0.90
  19  -1   9    1.15    0.60
 -19   1   9    2.35    0.89
 -19   1   9    1.84    0.18
 -19   1   9    1.55    0.16
 -19  -1  -9    1.96    0.89
  19   1  -9    1.71    0.16
 -19   1   9    1.66    0.14
 -19  -1  -9    1.45    0.15
  19  -1   9    1.44    0.16
 -19  -1   9    1.60    0.15
  19  -1  -9    1.89    0.17
  19   1   9    0.69    0.57
 -19  -1   9    0.65    0.67
 -19   1  -9    1.49    0.15
 -19  -1   9    1.71    0.18
  19  -1  -9    0.70    0.69
 -19   1  -9    0.63    0.63
  19   1   9    1.57    0.16
  19   1   9    1.54    0.16
 -19  -1   9    1.24    0.16
 -19   1  11   23.62    2.01
  19   1 -11   21.88    1.89
 -19   1  11   21.72    1.93
 -19   1  11   23.57    2.07
  19  -1  11   26.40    1.89
  19  -1  11   25.44    2.02
 -19  -1 -11   24.41    2.01
 -19  -1  11   24.70    2.01
 -19  -1  11   23.16    2.07
  19   1  11   24.33    2.02
 -19  -1  11   22.32    1.93
  19  -1 -11   22.58    1.89
 -19   1 -11   24.97    2.01
  19   1  11   25.94    1.89
  19  -1  13   10.29    0.93
  19   1 -13   12.41    0.93
 -19   1  13   12.78    1.03
 -19   1  13   12.46    0.99
 -19   1  13   12.02    0.96
 -19  -1 -13   10.92    0.99
  19  -1  13   10.67    0.99
 -19  -1  13   11.37    0.95
 -19  -1  13   12.89    0.99
  19  -1 -13   12.86    0.94
  19   1  13   11.50    0.93
 -19   1 -13    9.97    0.99
 -19  -1  13   12.74    1.03
  19   1  13   10.71    0.99
  19   1 -15    0.70    0.10
 -19   1  15    0.67    0.12
 -19   1  15    0.52    0.08
 -19   1  15    0.40    0.10
 -19  -1  15    0.53    0.09
 -19  -1  15    0.45    0.11
 -19  -1  15    0.62    0.12
  19  -1 -15    0.57    0.10
  19   1 -17    0.06    0.08
 -19   1  17    0.18    0.07
 -19   1  17    0.08    0.11
 -19   1  17    0.25    0.10
 -19  -1  17    0.28    0.08
 -19  -1  17    0.14    0.11
  19  -1 -17    0.17    0.09
 -19  -1  17    0.23    0.09
 -19   1  19    5.10    0.46
  19   1 -19    5.27    0.45
  19  -1  19    5.83    0.51
 -19   1  19    5.54    0.51
  19  -1  19    5.35    0.45
  19  -1  19    5.67    0.47
 -19  -1 -19    5.29    0.48
 -19  -1  19    5.24    0.51
 -19  -1  19    5.65    0.47
 -19   1 -19    5.08    0.48
  19   1  19    5.61    0.51
  19  -1 -19    5.28    0.45
  19   1  19    5.46    0.45
  19   1  19    5.67    0.47
 -19  -1 -21   11.14    1.12
  19  -1  21   13.87    1.16
  19   1 -21   13.31    1.05
 -19   1  21   12.96    1.07
  19  -1  21   13.77    1.04
  19  -1  21   13.89    1.08
 -19   1  21   13.80    1.16
  19  -1 -21   13.73    1.05
 -19  -1  21   14.00    1.16
  19   1  21   12.35    1.08
  19   1  21   12.79    1.04
 -19  -1  21   12.24    1.07
  19   1  21   13.24    1.16
 -19   1 -21   12.42    1.12
 -19  -1 -23    6.03    0.57
 -19   1  23    6.06    0.55
  19  -1  23    7.08    0.56
  19   1 -23    5.91    0.53
  19  -1  23    6.81    0.60
 -19   1  23    6.54    0.60
  19  -1  23    7.59    0.54
 -19  -1  23    6.70    0.60
  19   1  23    7.27    0.54
  19   1  23    5.11    0.60
 -19  -1  23    6.31    0.55
 -19   1 -23    6.10    0.57
  19  -1 -23    6.35    0.54
  19   1  23    6.73    0.55
 -19   1  25    7.92    0.70
  19  -1  25    8.89    0.63
 -19   1  25    6.95    0.64
 -19  -1 -25    7.05    0.66
  19   1 -25    7.46    0.62
  19  -1  25    7.39    0.70
  19  -1  25    7.48    0.64
 -19  -1  25    7.63    0.69
  19  -1 -25    7.77    0.63
 -19   1 -25    7.08    0.66
  19   1  25    6.82    0.69
  19   1  25    7.49    0.64
  19   1  25    8.94    0.63
 -19  -1  25    7.51    0.64
  19   1 -27    2.94    0.26
  19  -1  27    2.78    0.27
 -19   1  27    2.41    0.29
 -19  -1 -27    2.79    0.27
  19  -1  27    2.69    0.30
 -19   1  27    2.65    0.26
 -19   1 -27    2.84    0.27
  19  -1 -27    2.60    0.26
 -19  -1  27    2.52    0.29
  19   1  27    3.03    0.27
  19   1  27    2.75    0.30
 -19  -1  27    2.56    0.26
  19  -1  29    0.79    0.17
 -19  -1 -29    0.75    0.13
  19   1 -29    0.69    0.12
 -19   1  29    0.69    0.13
  19  -1  29    0.65    0.13
 -19   1  29    0.78    0.16
  19  -1 -29    0.64    0.12
 -19  -1  29    0.77    0.17
  19   1  29    0.76    0.16
 -19  -1  29    0.61    0.13
 -19   1 -29    0.67    0.13
  19   1  29    0.81    0.14
  19  -1  31    1.04    0.16
  19   1 -31    1.30    0.16
 -19   1  31    1.04    0.19
 -19  -1 -31    1.20    0.17
  19  -1  31    0.96    0.19
 -19   1  31    1.11    0.15
  19  -1 -31    1.19    0.16
 -19   1 -31    1.06    0.16
 -19  -1  31    0.96    0.15
  19   1  31    1.13    0.17
  19   1  31    1.20    0.20
 -19  -1  31    0.91    0.19
  19  -1  33    1.19    0.21
  19  -1  33    1.23    0.19
 -19  -1 -33    1.13    0.18
 -19   1  33    1.27    0.21
  19   1 -33    1.78    0.18
 -19   1  33    1.32    0.17
  19  -1 -33    1.43    0.17
 -19  -1  33    1.55    0.18
  19   1  33    1.21    0.21
 -19   1 -33    1.41    0.19
 -19  -1  33    1.17    0.20
  19   1  33    1.33    0.18
  19   1 -35    1.10    0.15
  19  -1  35    0.64    0.17
 -19   1  35    0.92    0.14
 -19  -1 -35    0.84    0.15
  19  -1  35    0.66    0.15
 -19   1  35    0.56    0.17
  19   1  35    0.66    0.17
  19   1  35    0.77    0.15
 -19  -1  35    0.82    0.18
  19  -1 -35    1.07    0.15
 -19   1 -35    0.74    0.14
 -19  -1  35    0.63    0.14
  19  -1  37    1.32    0.22
 -19  -1 -37    1.29    0.19
  19  -1  37    1.43    0.20
 -19   1  37    1.29    0.21
 -19   1  37    1.51    0.19
  19   1  37    1.13    0.19
  19   1  37    1.53    0.22
 -19  -1  37    1.45    0.21
 -19   1 -37    1.24    0.19
 -19  -1  37    1.28    0.18
  21  -1   1   13.88    1.08
  21   1  -1   14.05    1.08
  21  -1   1    9.23    1.76
 -21   1   1   15.65    1.99
 -21  -1  -1   15.99    2.33
  21   1  -1   12.66    2.01
  21  -1  -1   14.28    1.89
 -21  -1   1   11.74    2.01
  21   1   1   13.54    1.08
  21   1   1   11.63    1.91
 -21   1  -1   19.37    2.17
  21  -1  -1   13.12    1.08
  21  -1   3   21.16    1.68
 -21   1   3   23.81    2.66
  21  -1   3   19.23    2.36
 -21  -1  -3   24.50    2.74
  21  -1   3   23.18    1.79
  21   1  -3   15.89    2.40
  21   1  -3   20.17    1.68
 -21  -1   3   24.21    2.69
  21   1   3   22.62    1.79
  21  -1  -3   20.40    1.69
  21   1   3   19.74    2.39
 -21   1  -3   24.69    2.72
  21   1   3   20.54    1.68
  21  -1  -3   20.21    2.52
  21   1  -5    2.58    0.24
  21  -1   5    2.50    0.81
  21  -1   5    2.73    0.24
  21  -1   5    2.50    0.24
  21   1  -5    2.70    1.01
 -21  -1  -5    2.74    0.24
 -21  -1  -5    3.04    1.07
 -21   1   5    3.22    0.99
  21   1   5    2.74    0.88
  21   1   5    2.64    0.24
 -21   1  -5    2.79    1.04
 -21  -1   5    3.11    0.97
 -21   1  -5    3.13    0.24
  21  -1  -5    2.51    0.24
  21   1   5    2.69    0.24
  21  -1  -5    2.74    1.00
  21   1  -7   33.59    2.74
 -21  -1  -7   33.06    2.93
  21  -1   7   35.17    2.93
  21  -1   7   36.97    2.75
  21   1   7   35.98    2.75
  21   1   7   34.99    2.93
 -21  -1   7   34.96    3.00
  21  -1  -7   33.75    2.75
 -21   1  -7   37.20    2.93
 -21  -1   7   33.56    2.92
  21   1  -9  107.85    8.29
 -21   1   9  104.16    9.06
  21  -1  -9  107.78    8.29
 -21  -1   9  104.92    8.47
  21   1   9  108.22    8.87
 -21  -1   9  102.97    9.06
  21  -1  11    3.06    0.28
 -21  -1 -11    3.04    0.28
  21   1 -11    3.30    0.28
 -21   1  11    3.00    0.31
 -21   1  11    3.06    0.28
  21  -1  11    3.00    0.27
 -21   1  11    3.63    0.27
  21   1  11    2.68    0.28
 -21  -1  11    3.05    0.28
  21   1  11    3.07    0.27
  21  -1 -11    3.15    0.28
 -21  -1  11    2.55    0.30
 -21   1 -11    3.30    0.28
  21  -1  13    7.49    0.58
 -21   1  13    7.36    0.61
  21   1 -13    7.42    0.59
 -21  -1 -13    6.81    0.62
 -21   1  13    6.58    0.60
  21  -1  13    6.84    0.62
 -21   1  13    7.31    0.65
 -21  -1  13    6.85    0.60
 -21  -1  13    7.50    0.61
  21   1  13    7.18    0.58
  21  -1 -13    7.28    0.59
 -21  -1  13    6.96    0.64
 -21   1 -13    7.22    0.62
  21  -1  15    8.87    0.76
  21  -1  15    8.61    0.73
  21  -1  15    9.19    0.81
 -21   1  15    9.20    0.81
 -21   1  15    9.34    0.77
 -21   1  15    8.97    0.75
 -21  -1 -15    7.93    0.77
  21   1 -15   10.02    0.74
 -21  -1  15    9.86    0.81
 -21  -1  15   10.07    0.77
  21   1  15    8.74    0.75
  21  -1 -15    9.84    0.74
  21   1  15    8.46    0.73
 -21   1 -15    8.16    0.77
 -21  -1  15    8.66    0.75
 -21  -1 -17    7.37    0.65
  21  -1  17    9.00    0.68
  21   1 -17    6.37    0.61
  21  -1  17    8.52    0.61
 -21   1  17    6.86    0.63
 -21   1  17    6.81    0.64
 -21   1  17    7.19    0.67
  21   1  17    8.36    0.61
 -21  -1  17    6.87    0.64
  21  -1 -17    6.83    0.61
  21   1  17    8.70    0.63
 -21   1 -17    7.54    0.65
  21   1  17    8.85    0.68
 -21  -1  17    6.52    0.62
 -21  -1  17    6.76    0.67
 -21   1  19    1.98    0.23
 -21   1  19    1.58    0.20
  21  -1  19    2.16    0.23
  21  -1  19    1.99    0.19
  21   1 -19    1.91    0.20
 -21  -1 -19    1.94    0.20
  21  -1  19    2.42    0.22
  21   1  19    1.72    0.19
  21   1  19    2.21    0.22
 -21  -1  19    1.69    0.20
  21   1  19    2.10    0.24
 -21   1 -19    2.00    0.20
  21  -1 -19    1.88    0.20
 -21  -1  19    1.73    0.23
 -21   1  21    1.19    0.15
 -21   1  21    1.12    0.17
  21  -1  21    0.87    0.12
  21   1 -21    1.08    0.13
  21  -1  21    0.73    0.14
 -21  -1 -21    0.76    0.13
  21  -1  21    0.86    0.16
  21   1  21    0.88    0.13
  21  -1 -21    1.08    0.13
  21   1  21    0.87    0.14
 -21   1 -21    0.89    0.13
  21   1  21    0.76    0.16
 -21  -1  21    0.82    0.13
 -21  -1  21    0.93    0.16
  21   1 -23    4.17    0.38
 -21   1  23    4.15    0.39
  21  -1  23    4.64    0.40
  21  -1  23    4.77    0.38
 -21  -1 -23    4.45    0.41
 -21   1  23    4.63    0.43
  21  -1  23    4.21    0.43
  21   1  23    4.20    0.43
  21   1  23    4.84    0.40
 -21  -1  23    4.33    0.39
 -21  -1  23    4.60    0.44
  21   1  23    4.70    0.38
  21  -1 -23    4.15    0.38
 -21   1 -23    4.30    0.40
  21  -1  25    0.37    0.13
  21  -1  25    0.66    0.11
  21   1 -25    0.44    0.11
  21  -1  25    0.50    0.13
 -21   1  25    0.50    0.14
 -21  -1 -25    0.38    0.10
 -21   1  25    0.33    0.11
  21   1  25    0.56    0.11
  21   1  25    0.67    0.15
 -21  -1  25    0.40    0.11
  21  -1 -25    0.45    0.11
  21   1  25    0.38    0.11
 -21  -1  25    0.37    0.13
 -21   1 -25    0.48    0.10
  21  -1  27    0.68    0.15
 -21   1  27    0.71    0.13
 -21   1  27    0.57    0.15
  21  -1  27    0.72    0.13
  21  -1  27    0.64    0.13
  21   1 -27    0.68    0.12
  21   1  27    0.65    0.13
 -21  -1  27    0.73    0.16
  21  -1 -27    0.72    0.12
  21   1  27    0.84    0.13
 -21  -1  27    0.66    0.12
 -21   1 -27    0.54    0.12
  21   1  27    0.59    0.15
 -21   1  29    4.09    0.37
  21   1 -29    4.66    0.36
 -21  -1 -29    4.21    0.39
 -21   1  29    4.11    0.41
  21  -1  29    3.83    0.41
  21  -1  29    4.06    0.38
  21   1  29    3.99    0.41
  21  -1 -29    4.18    0.36
  21   1  29    4.16    0.37
 -21   1 -29    3.79    0.38
 -21  -1  29    3.92    0.41
 -21  -1  29    3.92    0.37
 -21   1  31    0.67    0.15
  21  -1  31    0.66    0.16
  21  -1  31    0.60    0.14
  21   1 -31    0.80    0.13
 -21   1  31    0.59    0.13
 -21  -1 -31    0.49    0.13
 -21  -1  31    0.49    0.12
  21   1  31    0.59    0.16
 -21   1 -31    0.41    0.12
  21  -1 -31    0.78    0.13
  21   1  31    0.58    0.13
 -21  -1  31    0.71    0.16
 -21   1  33    0.04    0.12
 -21   1  33    0.04    0.10
  21   1 -33    0.06    0.10
 -21  -1 -33    0.17    0.10
  21  -1  33    0.13    0.11
  21  -1  33    0.18    0.13
  21   1  33    0.12    0.13
 -21  -1  33    0.25    0.13
  21   1  33    0.05    0.12
 -21   1 -33    0.06    0.10
 -21  -1  33    0.06    0.10
  21  -1 -33    0.26    0.11
 -21   1  35    3.93    0.36
  21   1 -35    4.57    0.36
 -21  -1 -35    3.56    0.37
 -21   1  35    4.31    0.41
  21  -1  35    3.65    0.40
  21  -1  35    3.74    0.37
  21   1  35    3.67    0.37
 -21  -1  35    3.60    0.36
 -21  -1  35    3.94    0.40
 -21   1 -35    3.78    0.38
  21   1  35    3.39    0.40
  21  -1 -35    4.31    0.35
 -21   1  37    0.21    0.12
 -21   1  37    0.25    0.15
  21  -1  37    0.25    0.15
 -21  -1 -37    0.30    0.12
  21  -1  37    0.31    0.13
  21   1  37    0.55    0.14
 -21   1 -37    0.42    0.12
 -21  -1  37    0.18    0.12
 -21  -1  37    0.32    0.15
  21   1  37    0.28    0.15
  23   1  -1   17.45    1.41
  23  -1   1   18.06    1.41
  23   1   1   17.95    1.41
  23  -1  -1   17.68    1.41
  23  -1   3    7.52    0.64
  23   1  -3    7.71    0.61
 -23  -1  -3    7.57    0.64
  23  -1   3    7.43    0.61
  23  -1  -3    7.75    0.61
  23   1   3    7.17    0.61
  23   1   3    7.58    0.64
  23  -1   5    2.95    0.28
  23   1  -5    3.27    0.28
  23  -1   5    3.08    0.28
 -23  -1  -5    3.20    0.27
  23   1   5    3.13    0.28
  23  -1  -5    3.32    0.28
  23   1   5    2.90    0.28
  23  -1   7    5.97    0.52
  23  -1   7    5.82    0.50
 -23  -1  -7    5.75    0.52
  23   1  -7    5.89    0.50
  23   1   7    5.86    0.50
  23   1   7    5.93    0.52
 -23   1  -7    6.94    0.52
  23  -1  -7    6.06    0.50
 -23  -1  -9    3.34    0.32
  23  -1   9    3.57    0.31
 -23   1   9    3.61    0.35
  23   1  -9    3.66    0.32
  23  -1   9    3.39    0.32
 -23   1  -9    3.66    0.32
  23  -1  -9    3.89    0.32
  23   1   9    3.34    0.32
  23   1   9    3.59    0.31
 -23  -1   9    4.02    0.31
 -23  -1   9    3.78    0.35
 -23   1  11    0.73    0.13
  23   1 -11    0.55    0.11
  23  -1  11    0.87    0.12
 -23   1  11    1.02    0.09
 -23  -1 -11    0.90    0.11
  23  -1  11    0.80    0.11
 -23   1 -11    0.93    0.11
  23   1  11    0.92    0.12
 -23  -1  11    0.64    0.12
 -23  -1  11    0.69    0.09
  23   1  11    0.84    0.12
  23  -1 -11    0.90    0.13
 -23  -1  11    0.59    0.13
  23  -1  13    8.08    0.61
 -23   1  13    7.09    0.67
 -23  -1 -13    7.57    0.64
 -23   1  13    6.92    0.63
  23   1 -13    7.09    0.61
 -23   1  13    7.50    0.64
 -23  -1  13    7.43    0.67
  23   1  13    8.64    0.61
 -23  -1  13    6.40    0.62
 -23   1 -13    7.92    0.64
 -23  -1  13    7.32    0.64
  23  -1 -13    7.40    0.61
 -23   1  15   14.77    1.15
 -23  -1 -15   11.57    1.15
 -23   1  15   15.16    1.20
 -23   1  15   13.88    1.11
  23  -1  15   13.57    1.19
  23   1 -15   13.87    1.09
  23  -1  15   12.70    1.08
  23  -1  15   12.80    1.12
  23   1  15   12.86    1.11
 -23   1 -15   12.04    1.15
 -23  -1  15   14.74    1.19
  23   1  15   12.71    1.08
 -23  -1  15   13.87    1.11
 -23  -1  15   15.06    1.15
  23  -1 -15   14.17    1.09
  23  -1  17   12.87    1.15
 -23  -1 -17   12.24    1.11
 -23   1  17   13.67    1.11
  23   1 -17   13.20    1.05
  23  -1  17   12.71    1.04
  23  -1  17   12.84    1.08
 -23   1  17   13.94    1.15
 -23   1  17   12.52    1.07
  23  -1 -17   13.06    1.05
 -23   1 -17   12.53    1.11
 -23  -1  17   13.98    1.16
  23   1  17   12.90    1.04
 -23  -1  17   13.19    1.07
  23   1  17   12.88    1.15
 -23  -1  17   14.26    1.11
  23   1  17   12.56    1.08
  23  -1  19    8.02    0.66
  23  -1  19    8.31    0.75
 -23   1  19    8.43    0.69
 -23   1  19    8.60    0.74
  23  -1  19    7.84    0.69
 -23  -1 -19    7.71    0.71
  23   1 -19    8.21    0.67
  23   1  19    8.00    0.74
  23   1  19    8.14    0.67
 -23  -1  19    8.63    0.69
 -23   1 -19    7.91    0.71
  23   1  19    8.47    0.69
  23  -1 -19    8.10    0.67
 -23  -1  19    8.56    0.74
  23  -1  21    1.83    0.17
 -23   1  21    1.16    0.17
  23   1 -21    1.08    0.17
  23  -1  21    1.82    0.20
 -23   1  21    1.50    0.21
  23  -1  21    1.77    0.21
 -23  -1 -21    1.71    0.18
  23  -1 -21    1.23    0.17
  23   1  21    2.00    0.20
 -23  -1  21    1.25    0.17
  23   1  21    1.50    0.17
  23   1  21    1.61    0.21
 -23   1 -21    1.84    0.18
 -23  -1  21    1.24    0.20
 -23  -1 -23    1.91    0.23
  23  -1  23    2.36    0.22
  23  -1  23    2.35    0.26
 -23   1  23    2.23    0.26
 -23   1  23    2.03    0.23
  23   1 -23    2.08    0.22
  23  -1  23    2.25    0.24
  23   1  23    2.47    0.24
  23  -1 -23    2.16    0.22
  23   1  23    2.67    0.26
 -23  -1  23    2.06    0.23
  23   1  23    2.53    0.22
 -23  -1  23    2.24    0.26
 -23   1 -23    1.96    0.23
 -23   1  25    0.38    0.10
  23  -1  25    0.20    0.12
  23  -1  25    0.21    0.11
 -23   1  25    0.28    0.13
  23  -1  25    0.38    0.11
  23   1 -25    0.36    0.10
 -23  -1 -25    0.23    0.10
  23   1  25    0.33    0.11
 -23  -1  25    0.23    0.12
 -23   1 -25    0.30    0.10
  23  -1 -25    0.23    0.10
  23   1  25    0.28    0.12
  23   1  25    0.18    0.12
 -23  -1  25    0.13    0.10
 -23  -1 -27    4.84    0.45
  23  -1  27    4.22    0.47
 -23   1  27    5.19    0.48
  23  -1  27    4.82    0.44
  23   1 -27    4.98    0.42
 -23   1  27    4.93    0.43
 -23  -1  27    4.69    0.43
  23   1  27    4.40    0.47
  23   1  27    4.81    0.43
  23   1  27    5.43    0.43
 -23   1 -27    4.98    0.45
  23  -1 -27    5.12    0.42
 -23  -1  27    4.96    0.47
 -23  -1 -29    1.23    0.16
  23  -1  29    1.20    0.17
  23  -1  29    0.84    0.18
 -23   1  29    1.18    0.16
  23   1 -29    1.15    0.16
 -23   1  29    1.26    0.20
  23   1  29    1.10    0.16
 -23  -1  29    1.21    0.16
  23   1  29    1.13    0.19
 -23   1 -29    0.91    0.16
  23   1  29    1.68    0.18
  23  -1 -29    1.12    0.16
 -23  -1  29    0.79    0.18
 -23   1  31    0.20    0.11
 -23  -1 -31    0.29    0.11
 -23   1  31    0.31    0.14
  23   1 -31    0.34    0.11
  23  -1  31    0.12    0.11
  23  -1  31    0.06    0.13
 -23  -1  31    0.30    0.11
  23   1  31    0.16    0.14
  23   1  31    0.28    0.11
 -23   1 -31    0.31    0.11
 -23  -1  31    0.32    0.14
  23  -1 -31    0.15    0.11
  23  -1  33    1.01    0.20
 -23  -1 -33    1.41    0.17
 -23   1  33    1.26    0.17
  23   1 -33    1.51    0.18
  23  -1  33    1.15    0.18
 -23   1  33    1.41    0.21
  23  -1 -33    1.48    0.17
 -23  -1  33    1.20    0.21
  23   1  33    0.81    0.20
  23   1  33    1.29    0.18
 -23   1 -33    1.16    0.17
 -23  -1  33    1.36    0.17
  23   1 -35    0.38    0.13
  23  -1  35    0.23    0.12
 -23   1  35    0.16    0.15
 -23  -1 -35    0.26    0.11
  23  -1  35    0.12    0.13
 -23   1  35    0.26    0.11
 -23   1 -35    0.39    0.12
  23   1  35    0.12    0.14
  23  -1 -35    0.29    0.12
 -23  -1  35   -0.01    0.13
  23   1  35    0.33    0.13
 -23  -1  35    0.22    0.11
  25  -1   1   19.10    1.46
  25   1  -1   18.13    1.46
  25   1   1   18.43    1.46
  25  -1  -1   17.68    1.46
  25  -1   3   12.23    0.99
  25   1  -3   12.31    0.99
  25  -1  -3   12.14    0.99
  25   1   3   12.55    0.99
  25  -1   5   11.38    0.96
  25  -1   5   13.25    1.02
  25   1  -5   11.08    0.97
  25  -1  -5   10.69    0.96
  25   1   5   12.36    0.97
  25   1   5   13.27    1.02
  25  -1   7    9.80    0.86
  25   1  -7    8.62    0.82
  25  -1   7    9.33    0.82
 -25  -1  -7   11.15    0.86
  25   1   7   11.22    0.87
  25   1   7   10.77    0.82
  25   1  -9    1.37    0.16
  25  -1   9    1.61    0.17
 -25  -1  -9    1.51    0.15
  25  -1   9    1.43    0.16
 -25   1  -9    1.61    0.16
  25   1   9    1.46    0.16
  25   1   9    1.42    0.16
  25  -1  -9    1.34    0.16
  25  -1  11   11.82    0.94
  25   1 -11   11.92    0.94
  25  -1  11   11.15    0.99
 -25   1  11   13.22    0.98
 -25   1  11   11.79    1.03
 -25  -1 -11   11.09    0.99
  25  -1 -11   11.00    0.94
 -25   1 -11   12.31    1.00
 -25  -1  11   11.60    1.03
  25   1  11   10.33    0.99
 -25  -1  11   11.98    0.98
  25   1  11   11.80    0.94
 -25   1  13    7.51    0.63
 -25  -1 -13    7.13    0.64
  25   1 -13    7.12    0.61
  25  -1  13    7.77    0.61
 -25   1  13    7.85    0.67
  25  -1 -13    7.39    0.61
 -25  -1  13    7.22    0.63
 -25  -1  13    6.73    0.62
  25   1  13    8.09    0.61
 -25   1 -13    7.57    0.64
 -25  -1  13    7.41    0.67
  25  -1  15    3.10    0.29
 -25   1  15    3.22    0.33
  25   1 -15    3.19    0.29
 -25   1  15    3.83    0.30
 -25   1  15    3.05    0.30
 -25  -1 -15    3.08    0.30
  25  -1  15    2.94    0.31
  25   1  15    3.02    0.29
 -25  -1  15    3.90    0.30
  25  -1 -15    2.99    0.29
 -25  -1  15    3.33    0.31
 -25  -1  15    3.45    0.34
 -25   1 -15    3.24    0.30
  25  -1  17    0.26    0.11
  25  -1  17    0.37    0.13
  25   1 -17    0.76    0.11
  25  -1  17    0.38    0.09
 -25  -1 -17    0.37    0.09
 -25   1  17    0.76    0.11
  25   1  17    0.28    0.09
  25   1  17    0.31    0.12
 -25  -1  17    0.62    0.11
  25   1  17    0.34    0.12
 -25   1 -17    0.32    0.09
  25  -1  19    0.17    0.09
  25  -1  19    0.38    0.12
 -25   1  19    0.37    0.13
  25   1 -19    0.13    0.09
 -25   1  19    0.30    0.10
 -25  -1 -19    0.16    0.08
  25  -1  19    0.11    0.11
  25   1  19    0.12    0.11
 -25  -1  19    0.23    0.09
  25   1  19    0.29    0.11
 -25  -1  19    0.43    0.12
  25   1  19    0.33    0.09
  25  -1 -19    0.23    0.10
 -25   1 -19    0.15    0.08
 -25  -1 -21    0.31    0.09
  25  -1  21    0.41    0.13
  25   1 -21    0.49    0.10
 -25   1  21    0.49    0.13
  25  -1  21    0.42    0.10
  25  -1  21    0.33    0.13
 -25   1  21    0.43    0.11
 -25  -1  21    0.34    0.10
  25   1  21    0.45    0.13
  25   1  21    0.35    0.12
 -25   1 -21    0.31    0.10
  25  -1 -21    0.45    0.11
 -25  -1  21    0.32    0.13
  25   1  21    0.44    0.10
 -25   1  23    0.81    0.14
  25  -1  23    0.95    0.18
 -25  -1 -23    0.89    0.13
 -25   1  23    0.96    0.18
  25  -1  23    0.98    0.16
  25   1 -23    0.85    0.14
  25  -1  23    1.11    0.14
 -25  -1  23    1.19    0.18
 -25   1 -23    0.83    0.13
 -25  -1  23    0.73    0.14
  25  -1 -23    0.81    0.13
  25   1  23    0.89    0.17
  25   1  23    0.83    0.15
  25   1  23    1.08    0.14
  25   1 -25    0.73    0.13
  25  -1  25    0.86    0.17
 -25   1  25    0.72    0.17
 -25  -1 -25    0.88    0.13
 -25   1  25    0.75    0.14
  25  -1  25    1.00    0.14
  25  -1  25    0.76    0.15
  25   1  25    0.97    0.15
 -25   1 -25    0.75    0.13
 -25  -1  25    1.05    0.18
  25   1  25    0.93    0.17
  25  -1 -25    0.92    0.14
 -25  -1  25    0.71    0.13
  25   1  25    0.95    0.14
  25  -1  27    0.17    0.13
  25  -1  27    0.34    0.13
 -25   1  27    0.26    0.14
  25  -1  27    0.23    0.11
 -25   1  27    0.22    0.10
 -25  -1 -27    0.25    0.10
  25   1 -27    0.06    0.09
 -25  -1  27    0.30    0.11
 -25   1 -27    0.23    0.10
  25   1  27    0.28    0.12
  25   1  27    0.12    0.12
  25   1  27    0.27    0.11
  25  -1 -27    0.18    0.10
 -25  -1  27    0.11    0.12
 -25   1  29    1.81    0.21
  25  -1  29    1.95    0.25
 -25  -1 -29    1.73    0.21
  25   1 -29    1.84    0.20
  25  -1  29    2.13    0.23
 -25   1  29    1.81    0.25
  25  -1 -29    1.99    0.20
  25   1  29    2.00    0.22
 -25  -1  29    1.61    0.20
 -25  -1  29    1.83    0.24
  25   1  29    1.80    0.24
 -25   1 -29    1.66    0.20
 -25  -1 -31    0.80    0.14
  25  -1  31    0.88    0.16
  25  -1  31    0.79    0.18
  25   1 -31    1.12    0.15
 -25   1  31    0.85    0.15
 -25   1  31    0.98    0.18
  25   1  31    0.71    0.17
 -25  -1  31    0.98    0.18
  25  -1 -31    1.01    0.15
 -25  -1  31    0.81    0.15
 -25   1 -31    0.81    0.15
  25   1  31    0.98    0.17
 -25   1  33    0.99    0.19
  25  -1  33    0.99    0.16
 -25   1  33    0.67    0.14
 -25  -1 -33    0.79    0.15
  25  -1  33    0.93    0.19
  25   1 -33    0.99    0.15
  25   1  33    0.97    0.17
  25  -1 -33    0.86    0.15
 -25  -1  33    0.76    0.14
 -25  -1  33    0.71    0.17
  25   1  33    1.00    0.20
 -25   1 -33    1.06    0.16
 -25   1  35    1.05    0.19
 -25  -1 -35    0.71    0.15
  25   1 -35    1.15    0.16
 -25   1  35    0.96    0.16
  25  -1  35    0.80    0.17
  25  -1  35    0.80    0.18
  25   1  35    0.57    0.15
  25  -1 -35    1.17    0.16
 -25   1 -35    0.72    0.15
  25   1  35    0.72    0.18
 -25  -1  35    1.17    0.19
 -25  -1  35    0.99    0.16
  27  -1   1    9.32    0.77
  27   1  -1    9.51    0.77
  27  -1  -1    9.32    0.77
  27   1   1    9.61    0.77
  27  -1   3    1.43    0.17
  27   1  -3    1.19    0.16
  27   1   3    1.59    0.17
  27  -1  -3    1.86    0.18
  27  -1   5    2.22    0.21
  27   1  -5    2.38    0.24
  27  -1   5    2.46    0.23
  27   1   5    2.22    0.22
  27  -1  -5    2.49    0.23
  27   1   5    2.92    0.24
  27   1  -7    2.71    0.28
  27  -1   7    3.03    0.28
 -27  -1  -7    3.74    0.28
  27  -1   7    3.11    0.28
  27  -1  -7    2.88    0.28
  27   1   7    3.25    0.29
  27   1   7    2.82    0.28
  27   1  -9    4.05    0.34
  27  -1   9    3.41    0.33
 -27  -1  -9    3.73    0.34
  27  -1   9    3.63    0.34
  27  -1  -9    4.51    0.34
  27   1   9    3.49    0.35
  27   1   9    3.36    0.33
 -27   1  -9    4.53    0.35
 -27  -1 -11    0.36    0.08
  27  -1  11    0.28    0.10
  27  -1  11    0.18    0.08
 -27   1 -11    0.50    0.09
  27   1  11    0.23    0.09
  27   1  11    0.36    0.09
  27   1 -13   10.88    0.92
 -27  -1 -13   11.40    0.98
 -27   1  13   11.34    1.01
  27  -1  13   11.52    0.92
 -27  -1  13   10.94    1.01
  27   1  13   11.44    0.92
 -27   1 -13   12.57    0.98
 -27  -1 -15    1.12    0.14
  27  -1  15    1.24    0.15
  27   1 -15    0.91    0.14
 -27   1  15    1.03    0.17
 -27  -1  15    1.15    0.17
 -27  -1  15    1.03    0.15
  27  -1 -15    1.09    0.15
  27   1  15    1.20    0.15
 -27   1 -15    1.20    0.14
 -27   1  17    0.33    0.10
  27  -1  17    0.11    0.11
 -27   1  17    0.46    0.13
  27  -1  17    0.32    0.13
  27  -1  17    0.34    0.09
  27   1 -17    0.43    0.10
 -27  -1 -17    0.33    0.09
  27   1  17    0.35    0.12
  27   1  17    0.23    0.09
 -27  -1  17    0.39    0.12
  27   1  17    0.28    0.12
 -27   1 -17    0.14    0.09
 -27  -1  17    0.28    0.10
 -27   1  19    1.16    0.15
 -27  -1 -19    1.06    0.14
  27  -1  19    0.97    0.14
 -27   1  19    1.20    0.19
  27  -1  19    1.04    0.16
  27   1 -19    1.26    0.15
  27  -1  19    0.82    0.17
 -27  -1  19    1.13    0.15
  27   1  19    1.00    0.18
 -27   1 -19    1.16    0.14
 -27  -1  19    1.32    0.18
  27   1  19    1.06    0.14
  27  -1 -19    1.27    0.16
  27   1  19    1.10    0.17
  27  -1  21    1.15    0.16
  27   1 -21    1.35    0.17
 -27   1  21    1.74    0.21
  27  -1  21    1.45    0.19
 -27  -1 -21    1.48    0.18
  27  -1  21    1.31    0.20
 -27   1  21    1.59    0.18
 -27  -1  21    1.59    0.18
  27   1  21    1.44    0.17
 -27   1 -21    1.38    0.17
  27   1  21    1.38    0.20
 -27  -1  21    1.77    0.21
  27  -1 -21    1.68    0.18
  27   1  21    1.31    0.20
 -27   1  23    1.93    0.25
  27  -1  23    1.98    0.20
 -27   1  23    1.53    0.20
  27   1 -23    1.69    0.19
 -27  -1 -23    2.03    0.21
  27  -1  23    2.11    0.23
  27  -1  23    1.93    0.24
  27   1  23    1.90    0.23
  27   1  23    1.98    0.20
 -27  -1  23    1.50    0.20
  27  -1 -23    1.70    0.20
 -27  -1  23    1.87    0.24
 -27   1 -23    2.01    0.21
  27   1  23    1.98    0.22
 -27  -1 -25    0.22    0.10
  27  -1  25    0.14    0.10
 -27   1  25    0.28    0.10
  27   1 -25    0.31    0.10
 -27   1  25    0.13    0.13
  27  -1  25    0.18    0.11
  27  -1  25    0.10    0.12
  27  -1 -25    0.32    0.10
  27   1  25    0.07    0.12
  27   1  25    0.07    0.11
 -27  -1  25    0.27    0.10
  27   1  25    0.18    0.10
 -27  -1  25    0.18    0.13
 -27   1 -25    0.29    0.10
 -27   1  27    0.19    0.13
  27  -1  27   -0.04    0.11
 -27   1  27    0.17    0.10
 -27  -1 -27    0.17    0.09
  27  -1  27    0.06    0.12
  27   1 -27    0.14    0.10
  27  -1  27    0.09    0.11
  27   1  27    0.08    0.12
 -27  -1  27    0.18    0.13
 -27  -1  27    0.08    0.10
  27   1  27   -0.08    0.11
  27  -1 -27    0.17    0.11
  27   1  27    0.07    0.12
 -27   1 -27    0.12    0.10
  27  -1  29    0.05    0.13
  27  -1  29    0.07    0.11
 -27   1  29    0.13    0.14
  27  -1  29    0.08    0.12
 -27   1  29    0.03    0.09
 -27  -1 -29    0.01    0.09
  27   1 -29    0.14    0.10
 -27  -1  29    0.08    0.12
  27   1  29    0.14    0.12
  27   1  29    0.18    0.13
  27   1  29    0.02    0.12
 -27  -1  29    0.02    0.10
 -27   1 -29    0.14    0.10
  27  -1 -29    0.07    0.10
  27   1 -31    0.27    0.11
  27  -1  31    0.23    0.14
 -27   1  31    0.32    0.11
 -27   1  31    0.26    0.15
 -27  -1 -31    0.28    0.11
  27  -1  31    0.11    0.13
 -27   1 -31    0.34    0.11
 -27  -1  31    0.23    0.13
  27   1  31    0.33    0.13
  27   1  31    0.09    0.13
  27  -1 -31    0.22    0.11
  27   1  31    0.43    0.14
 -27  -1  31    0.25    0.11
 -27   1  33    0.10    0.15
 -27   1  33    0.26    0.12
  27  -1  33    0.16    0.15
 -27  -1 -33    0.23    0.11
  27   1 -33    0.20    0.12
  27  -1  33    0.18    0.13
 -27  -1  33    0.21    0.12
  27  -1 -33    0.28    0.12
 -27  -1  33    0.19    0.14
 -27   1 -33    0.12    0.11
  27   1  33    0.23    0.13
  27   1  33    0.10    0.14
  29   1  -1    1.57    0.17
  29  -1   1    1.48    0.17
  29  -1  -1    1.53    0.17
  29   1   1    1.54    0.17
  29   1  -3   22.80    1.92
  29  -1   3   24.67    1.92
  29  -1  -3   24.36    1.92
  29   1   3   25.09    1.92
  29  -1   5    8.80    0.66
  29   1  -5    7.30    0.66
  29  -1  -5    7.57    0.66
  29   1   5    8.47    0.66
  29  -1   7    4.06    0.38
  29   1  -7    4.67    0.38
  29   1   7    3.91    0.38
  29  -1  -7    4.83    0.38
  29   1  -9    4.46    0.35
  29  -1   9    3.55    0.34
  29   1   9    3.88    0.35
  29  -1  -9    3.97    0.35
  29  -1  11    3.87    0.34
  29   1 -11    3.60    0.34
  29   1  11    4.34    0.34
  29  -1 -11    3.63    0.34
  29   1 -13    1.62    0.19
  29  -1  13    1.89    0.19
 -29  -1 -13    1.79    0.18
 -29  -1  13    1.68    0.21
  29  -1 -13    1.45    0.19
  29   1  13    1.65    0.19
 -29   1 -13    1.82    0.19
  29  -1  15    1.44    0.16
 -29   1  15    1.36    0.19
 -29  -1 -15    1.54    0.16
  29   1 -15    1.27    0.16
  29  -1 -15    1.26    0.16
 -29  -1  15    1.49    0.20
 -29   1 -15    1.56    0.17
  29   1  15    1.29    0.17
 -29   1  17    4.45    0.44
  29  -1  17    4.45    0.44
  29  -1  17    4.80    0.42
 -29  -1 -17    5.05    0.42
  29  -1  17    4.80    0.40
  29   1 -17    4.03    0.40
 -29  -1  17    4.35    0.41
  29  -1 -17    4.50    0.40
  29   1  17    4.53    0.40
  29   1  17    4.46    0.44
 -29   1 -17    5.59    0.43
  29   1  17    4.75    0.42
 -29  -1  17    4.41    0.45
 -29   1  19   11.31    0.97
  29  -1  19   10.11    0.96
  29  -1  19   10.97    0.87
  29  -1  19   11.67    0.91
  29   1 -19   10.34    0.87
 -29   1  19   10.10    0.90
 -29  -1 -19   11.47    0.93
  29  -1 -19    9.99    0.87
  29   1  19   10.55    0.96
 -29  -1  19   11.02    0.97
  29   1  19   10.64    0.90
 -29  -1  19    9.90    0.89
  29   1  19   10.98    0.87
 -29   1 -19   11.96    0.93
 -29  -1 -21    2.74    0.27
  29  -1  21    2.74    0.30
  29   1 -21    2.70    0.26
  29  -1  21    2.65    0.28
  29  -1  21    2.70    0.25
 -29   1  21    3.34    0.31
 -29   1  21    2.56    0.27
 -29  -1  21    3.00    0.30
  29   1  21    2.62    0.30
 -29   1 -21    2.78    0.27
  29   1  21    2.90    0.26
 -29  -1  21    2.65    0.27
  29  -1 -21    2.35    0.26
  29   1  21    2.89    0.29
  29  -1  23    1.61    0.21
  29  -1  23    2.11    0.19
 -29  -1 -23    1.82    0.20
 -29   1  23    1.45    0.19
  29  -1  23    1.78    0.23
  29   1 -23    1.70    0.18
 -29   1  23    1.69    0.23
 -29  -1  23    1.29    0.19
  29   1  23    2.02    0.19
 -29   1 -23    1.81    0.20
  29  -1 -23    1.54    0.19
  29   1  23    1.62    0.22
  29   1  23    1.94    0.22
 -29  -1  23    1.71    0.22
 -29   1  25    0.49    0.15
  29  -1  25    0.75    0.16
  29  -1  25    0.60    0.15
 -29  -1 -25    0.65    0.13
  29   1 -25    0.42    0.12
  29  -1  25    0.90    0.14
 -29   1  25    0.37    0.12
  29   1  25    0.83    0.13
 -29  -1  25    0.54    0.15
 -29   1 -25    0.75    0.13
  29   1  25    0.80    0.15
 -29  -1  25    0.53    0.12
  29   1  25    0.65    0.16
 -29  -1 -27    0.09    0.10
  29   1 -27    0.25    0.10
  29  -1  27    0.18    0.13
 -29   1  27    0.33    0.15
 -29   1  27    0.22    0.10
  29  -1  27    0.26    0.13
  29  -1  27    0.25    0.13
  29   1  27    0.18    0.12
 -29   1 -27    0.25    0.11
  29   1  27    0.29    0.12
 -29  -1  27    0.09    0.10
 -29  -1  27    0.25    0.14
  29   1  27    0.18    0.14
  29  -1 -27    0.32    0.10
  29  -1  29    0.04    0.13
 -29   1  29    0.16    0.10
  29  -1  29    0.13    0.13
 -29   1  29    0.20    0.14
  29  -1  29    0.15    0.13
  29   1 -29    0.19    0.10
 -29  -1 -29    0.18    0.11
  29   1  29    0.05    0.13
 -29  -1  29    0.00    0.13
  29   1  29    0.12    0.12
 -29   1 -29    0.09    0.11
  29  -1 -29    0.25    0.11
  29   1  29    0.11    0.12
 -29  -1  29    0.23    0.11
 -29  -1 -31    2.33    0.27
  29  -1  31    2.58    0.27
  29  -1  31    2.60    0.30
  29   1 -31    2.60    0.25
 -29   1  31    2.60    0.30
 -29   1  31    2.34    0.26
 -29  -1  31    2.59    0.30
  29   1  31    2.32    0.29
 -29  -1  31    2.46    0.26
  29  -1 -31    2.46    0.25
  29   1  31    2.66    0.27
  31  -1   1   10.26    0.78
  31   1  -1    8.89    0.77
  31   1   1    9.44    0.77
  31  -1  -1    9.50    0.77
  31  -1   3    4.54    0.41
  31   1  -3    4.72    0.41
  31   1   3    4.87    0.41
  31  -1  -3    5.04    0.41
  31  -1   5    0.47    0.11
  31   1  -5    0.25    0.10
  31  -1  -5    0.20    0.10
  31   1   5    0.48    0.11
  31   1  -7    2.45    0.25
  31  -1   7    2.65    0.25
  31   1   7    2.73    0.25
  31  -1  -7    2.60    0.25
  31   1  -9    9.32    0.79
  31  -1   9   10.27    0.80
  31   1   9   10.48    0.80
  31  -1  -9    9.03    0.79
  31  -1  11    5.97    0.51
  31   1 -11    5.61    0.51
  31  -1 -11    6.54    0.51
  31   1  11    6.27    0.51
  31   1 -13    8.36    0.72
  31  -1  13    8.60    0.72
  31  -1 -13    8.69    0.72
  31   1  13    9.43    0.72
  31   1 -15    5.94    0.51
  31  -1  15    6.11    0.51
  31  -1 -15    6.12    0.52
  31   1  15    6.34    0.52
  31  -1  17    2.88    0.32
 -31  -1 -17    3.58    0.29
 -31   1  17    3.26    0.32
  31  -1  17    2.93    0.28
  31  -1  17    3.03    0.30
  31   1 -17    2.83    0.28
 -31  -1  17    2.99    0.32
  31   1  17    2.60    0.29
  31  -1 -17    2.79    0.28
  31   1  17    3.16    0.28
  31   1  17    2.70    0.31
  31   1 -19    0.42    0.10
  31  -1  19    0.31    0.10
 -31  -1 -19    0.29    0.10
 -31   1  19    0.41    0.14
  31  -1  19    0.36    0.13
  31  -1  19    0.38    0.12
 -31  -1  19    0.34    0.13
  31  -1 -19    0.34    0.11
  31   1  19    0.30    0.13
  31   1  19    0.44    0.11
  31   1  19    0.36    0.12
  31  -1  21    0.84    0.18
  31   1 -21    0.94    0.15
  31  -1  21    1.34    0.16
 -31   1  21    1.22    0.19
  31  -1  21    1.04    0.17
 -31  -1 -21    1.40    0.16
 -31   1 -21    1.50    0.17
  31  -1 -21    0.98    0.15
 -31  -1  21    1.31    0.19
  31   1  21    0.93    0.17
 -31  -1  21    1.01    0.16
  31   1  21    1.10    0.17
  31   1  21    1.12    0.15
 -31   1  23    0.59    0.15
 -31  -1 -23    0.58    0.12
  31  -1  23    0.63    0.15
  31  -1  23    0.56    0.15
  31   1 -23    0.53    0.12
 -31   1  23    0.39    0.12
  31  -1  23    0.51    0.12
 -31  -1  23    0.47    0.12
  31   1  23    0.64    0.12
  31  -1 -23    0.44    0.11
  31   1  23    0.41    0.14
 -31  -1  23    0.73    0.16
  31   1  23    0.55    0.15
  31  -1  25    0.38    0.12
  31   1 -25    0.29    0.11
 -31   1  25    0.49    0.12
  31  -1  25    0.33    0.14
 -31  -1 -25    0.59    0.12
  31  -1  25    0.27    0.14
 -31   1  25    0.48    0.15
  31   1  25    0.34    0.12
  31   1  25    0.55    0.14
  31   1  25    0.30    0.13
 -31  -1  25    0.36    0.11
 -31  -1  25    0.25    0.14
  31  -1 -25    0.36    0.12
  31   1 -27    0.09    0.09
  31  -1  27    0.03    0.12
 -31   1  27    0.06    0.13
 -31   1  27   -0.06    0.10
 -31  -1 -27    0.20    0.11
  31  -1  27    0.26    0.12
  31  -1  27    0.28    0.14
  31   1  27    0.05    0.12
  31   1  27    0.06    0.11
  31  -1 -27    0.06    0.10
  31   1  27    0.18    0.12
 -31  -1  27    0.11    0.11
 -31  -1  27   -0.06    0.12
 -31   1  29    0.56    0.17
  31   1 -29    0.64    0.13
  31  -1  29    0.52    0.15
 -31  -1 -29    0.62    0.13
  31  -1  29    0.37    0.15
 -31   1  29    0.44    0.12
  31  -1 -29    0.46    0.12
 -31  -1  29    0.39    0.12
  31   1  29    0.48    0.15
  31   1  29    0.39    0.15
 -31  -1  29    0.59    0.16
  31   1  29    0.55    0.15
  33  -1   1    1.70    0.19
  33   1  -1    1.70    0.19
  33  -1  -1    1.66    0.20
  33   1   1    2.05    0.19
  33   1  -3    0.61    0.13
  33  -1   3    1.12    0.14
  33  -1  -3    0.82    0.13
  33   1   3    0.85    0.13
  33   1  -5    0.69    0.12
  33  -1  -5    0.57    0.12
  33  -1   7    2.32    0.26
  33   1  -7    3.54    0.28
  33  -1  -7    3.08    0.27
  33   1   7    2.53    0.26
  33   1  -9    2.93    0.28
  33  -1   9    2.75    0.27
  33  -1  -9    3.24    0.28
  33   1   9    3.03    0.28
  33  -1  11    0.25    0.10
  33   1 -11    0.36    0.10
  33  -1 -11    0.38    0.11
  33   1  11    0.41    0.11
  33   1 -13    1.15    0.15
  33  -1  13    1.36    0.16
  33   1  13    1.13    0.15
  33  -1 -13    1.22    0.16
  33  -1  15    0.62    0.12
  33   1 -15    0.58    0.12
  33   1  15    0.73    0.13
  33  -1 -15    0.47    0.12
  33  -1  17    0.25    0.12
  33   1 -17    0.46    0.11
  33  -1  17    0.38    0.12
  33  -1  17    0.50    0.11
  33  -1 -17    0.33    0.11
  33   1  17    0.34    0.10
  33   1  17    0.36    0.13
  33   1 -19    0.29    0.10
 -33  -1 -19    0.16    0.11
 -33   1  19    0.37    0.14
  33  -1  19    0.32    0.12
  33  -1  19    0.28    0.13
  33  -1  19    0.41    0.11
  33  -1 -19    0.30    0.10
 -33  -1  19    0.23    0.13
  33   1  19    0.32    0.12
  33   1  19    0.30    0.11
  33   1  19    0.27    0.12
 -33  -1 -21    0.53    0.12
  33  -1  21    0.52    0.11
  33  -1  21    0.23    0.13
 -33   1  21    0.42    0.14
  33   1 -21    0.45    0.11
  33  -1  21    0.50    0.13
  33  -1 -21    0.38    0.11
  33   1  21    0.55    0.12
  33   1  21    0.48    0.13
  33   1  21    0.49    0.13
 -33  -1  21    0.46    0.15
  33  -1  23    0.65    0.16
  33  -1  23    0.83    0.14
  33   1 -23    0.80    0.14
  33  -1  23    0.78    0.15
 -33   1  23    0.88    0.17
  33   1  23    0.82    0.14
  33  -1 -23    0.84    0.13
 -33  -1  23    0.84    0.17
  33   1  23    0.80    0.16
  33   1  23    0.78    0.16
  33  -1  25    0.43    0.15
 -33   1  25    0.69    0.16
  33  -1  25    0.58    0.13
  33  -1  25    0.52    0.14
  33   1 -25    0.54    0.12
  33   1  25    0.30    0.14
 -33  -1  25    0.55    0.15
  33   1  25    0.49    0.15
 -33  -1  25    0.50    0.13
  33  -1 -25    0.58    0.12
  33   1  25    0.55    0.13
  33  -1  27    0.85    0.20
  33   1 -27    1.55    0.17
  33  -1  27    1.37    0.19
  33  -1  27    0.99    0.18
 -33   1  27    1.74    0.23
 -33  -1  27    1.07    0.17
  33   1  27    1.27    0.18
  33   1  27    1.11    0.19
  33  -1 -27    1.14    0.16
 -33  -1  27    1.59    0.22
  33   1  27    1.10    0.19
  35   1  -1    2.79    0.27
  35  -1   1    2.77    0.27
  35  -1  -1    2.90    0.27
  35   1   1    2.78    0.27
  35  -1   3    4.23    0.35
  35   1  -3    3.74    0.34
  35  -1  -3    3.67    0.35
  35   1   3    3.92    0.35
  35  -1   5    4.49    0.37
  35   1  -5    4.12    0.36
  35  -1  -5    3.86    0.36
  35   1   5    4.06    0.36
  35   1  -7    0.32    0.10
  35  -1   7    0.15    0.10
  35  -1  -7    0.29    0.10
  35   1   7    0.20    0.10
  35   1  -9    1.34    0.17
  35  -1   9    1.52    0.18
  35  -1  -9    1.49    0.17
  35   1   9    1.24    0.17
  35   1 -11    4.21    0.38
  35  -1  11    3.91    0.37
  35  -1 -11    4.37    0.38
  35   1  11    4.66    0.38
  35  -1  13    3.17    0.28
  35   1 -13    2.51    0.27
  35   1  13    2.90    0.28
  35  -1 -13    2.97    0.27
  35   1 -15    0.09    0.09
  35  -1  15    0.05    0.09
  35   1  15   -0.05    0.09
  35  -1 -15    0.11    0.10
  35   1 -17    0.44    0.11
  35  -1  17    0.46    0.13
  35  -1  17    0.34    0.11
  35  -1  17    0.31    0.12
  35  -1 -17    0.40    0.11
  35   1  17    0.22    0.11
  35   1  17    0.34    0.12
  35  -1  19    0.22    0.12
  35  -1  19    0.21    0.12
  35   1 -19    0.22    0.10
  35  -1  19    0.17    0.11
  35   1  19    0.40    0.13
  35  -1 -19    0.31    0.11
  35   1  19    0.26    0.11
  35   1  19    0.09    0.12
  35  -1  21    0.29    0.12
  35  -1  21    0.25    0.13
  35   1 -21    0.24    0.10
  35  -1  21    0.33    0.11
  35  -1 -21    0.26    0.10
  35   1  21    0.30    0.13
  35   1  21    0.21    0.11
 -35  -1  21    0.19    0.14
  35   1  21    0.19    0.12
  35   1 -23    0.06    0.10
  35  -1  23   -0.07    0.12
 -35   1  23    0.13    0.14
  35  -1  23    0.11    0.11
  35  -1  23    0.14    0.12
  35   1  23   -0.03    0.12
  35   1  23    0.05    0.10
  35   1  23   -0.03    0.11
  35  -1 -23   -0.03    0.10
 -35  -1  23    0.16    0.13
  35  -1  25    1.23    0.18
 -35   1  25    1.31    0.22
  35  -1  25    1.08    0.19
  35  -1  25    1.10    0.20
  35   1 -25    1.45    0.18
  35   1  25    1.35    0.20
  35  -1 -25    1.40    0.17
 -35  -1  25    1.52    0.21
  35   1  25    1.18    0.20
  35   1  25    1.51    0.19
  37  -1   1    5.21    0.44
  37   1  -1    5.00    0.43
  37  -1  -1    4.89    0.44
  37   1   1    5.06    0.43
  37   1  -3    1.39    0.18
  37  -1   3    1.34    0.17
  37   1   3    1.53    0.18
  37  -1  -3    1.27    0.17
  37  -1   5    3.39    0.31
  37   1  -5    3.51    0.31
  37   1   5    3.28    0.31
  37  -1  -5    3.45    0.31
  37  -1   7    0.46    0.11
  37   1  -7    0.45    0.11
  37   1   7    0.37    0.11
  37  -1  -7    0.59    0.12
  37  -1   9    1.38    0.17
  37   1  -9    1.58    0.18
  37  -1  -9    1.66    0.18
  37   1   9    1.32    0.17
  37   1 -11    2.75    0.25
  37  -1  11    2.21    0.25
  37  -1 -11    2.82    0.26
  37   1  11    2.59    0.25
  37   1 -13    2.94    0.28
  37  -1  13    2.79    0.28
  37  -1 -13    2.76    0.27
  37   1  13    2.92    0.28
  37   1 -15    3.03    0.28
  37  -1  15    3.02    0.29
  37  -1 -15    3.09    0.29
  37   1  15    2.98    0.29
  37  -1  17    2.08    0.24
  37  -1  17    1.87    0.24
  37  -1  17    2.09    0.22
  37   1 -17    2.20    0.22
  37   1  17    2.16    0.22
  37  -1 -17    2.41    0.22
  37   1  17    1.79    0.23
  37  -1  19    1.04    0.17
  37  -1  19    1.30    0.16
  37  -1  19    1.01    0.17
  37   1 -19    0.88    0.15
  37   1  19    0.91    0.15
  37  -1 -19    0.92    0.15
  37   1  19    1.08    0.17
  37   1  19    0.88    0.17
  37  -1  21    0.63    0.15
  37  -1  21    0.93    0.15
  37   1 -21    0.81    0.13
  37  -1  21    0.93    0.15
  37  -1 -21    0.78    0.13
  37   1  21    0.87    0.15
  37   1  21    0.49    0.15
  37   1  21    0.56    0.15
  37  -1  23    0.07    0.11
  37  -1  23   -0.01    0.11
  37   1 -23    0.04    0.10
  37  -1  23    0.05    0.12
  37   1  23    0.03    0.12
  37  -1 -23    0.14    0.11
  37   1  23   -0.07    0.12
  37   1  23    0.04    0.11
  39  -1   1    0.24    0.10
  39   1  -1    0.62    0.12
  39   1   1    0.09    0.10
  39  -1  -1    0.28    0.11
  39  -1   3    1.35    0.18
  39   1  -3    1.26    0.17
  39  -1  -3    1.40    0.17
  39   1   3    1.73    0.18
  39  -1   5    2.19    0.23
  39   1  -5    2.32    0.23
  39  -1  -5    2.45    0.24
  39   1   5    2.09    0.23
  39   1  -7    0.99    0.15
  39  -1   7    1.38    0.16
  39  -1  -7    1.11    0.16
  39   1   7    1.08    0.16
  39  -1   9    0.39    0.12
  39   1  -9    0.52    0.12
  39   1   9    0.45    0.12
  39  -1  -9    0.44    0.12
  39  -1  11    0.35    0.12
  39   1 -11    0.56    0.12
  39  -1 -11    0.67    0.13
  39   1  11    0.51    0.12
  39  -1  13    2.12    0.23
  39   1 -13    2.32    0.23
  39   1  13    2.37    0.24
  39  -1 -13    2.14    0.24
  39   1 -15    4.31    0.38
  39  -1  15    4.43    0.39
  39   1  15    4.47    0.39
  39  -1 -15    4.22    0.38
  39  -1  17    5.58    0.43
  39   1 -17    4.80    0.43
  39  -1  17    4.43    0.44
  39  -1  17    4.67    0.47
  39   1  17    4.22    0.47
  39   1  17    5.58    0.44
  39   1  17    5.66    0.45
  39  -1 -17    4.73    0.43
  39  -1  19    0.31    0.12
  39   1 -19    0.49    0.12
  39  -1  19    0.29    0.13
  39  -1  19    0.15    0.12
  39   1  19    0.30    0.12
  39   1  19    0.31    0.12
  39   1  19    0.36    0.12
  39  -1 -19    0.26    0.11
  39  -1  21    0.17    0.11
  39  -1  21    0.07    0.11
  39  -1  21    0.12    0.11
  39   1 -21    0.09    0.10
  39   1  21    0.16    0.12
  39  -1 -21    0.23    0.11
  39   1  21    0.12    0.11
  39   1  21    0.13    0.11
  41   1  -1    1.04    0.15
  41  -1   1    0.95    0.15
  41   1   1    0.86    0.14
  41  -1  -1    1.11    0.16
  41  -1   3    2.29    0.23
  41   1  -3    2.33    0.23
  41   1   3    2.38    0.23
  41  -1  -3    2.20    0.23
  41   1  -5    0.29    0.11
  41  -1   5    0.48    0.12
  41  -1  -5    0.25    0.11
  41   1   5    0.39    0.12
  41   1  -7    0.07    0.10
  41  -1   7    0.08    0.10
  41  -1  -7    0.30    0.11
  41   1   7    0.10    0.10
  41  -1   9    1.44    0.16
  41   1  -9    1.05    0.16
  41   1   9    1.12    0.16
  41  -1  -9    1.11    0.16
  41  -1  11    0.18    0.11
  41   1 -11    0.15    0.11
  41  -1 -11    0.23    0.11
  41   1  11    0.07    0.11
  41  -1  13    2.07    0.24
  41   1 -13    2.11    0.24
  41   1  13    2.37    0.23
  41  -1 -13    2.49    0.23
  41  -1  15    2.05    0.23
  41   1 -15    2.59    0.24
  41  -1 -15    2.37    0.24
  41   1  15    2.29    0.24
  41  -1  17    0.07    0.11
  41  -1  17    0.23    0.11
  41  -1  17    0.20    0.12
  41   1 -17    0.26    0.11
  41  -1 -17    0.15    0.10
  41   1  17    0.17    0.11
  41   1  17    0.19    0.11
  41   1  17    0.18    0.11
  43   1  -1    1.84    0.21
  43  -1   1    2.00    0.21
  43  -1  -1    1.75    0.21
  43   1   1    1.98    0.21
  43  -1   3    4.14    0.36
  43   1  -3    3.89    0.35
  43   1   3    3.90    0.35
  43  -1  -3    3.79    0.35
  43  -1   5    0.19    0.11
  43   1  -5    0.08    0.10
  43   1   5    0.11    0.11
  43  -1  -5    0.11    0.10
  43   1  -7    0.05    0.11
  43  -1   7    0.09    0.11
  43  -1  -7   -0.01    0.10
  43   1   7    0.10    0.10
  43   1  -9    0.79    0.14
  43  -1   9    0.62    0.13
  43  -1  -9    0.70    0.14
  43   1   9    0.88    0.15
  43  -1  11    1.27    0.16
  43   1 -11    0.88    0.15
  43  -1 -11    1.04    0.16
  43   1  11    1.01    0.16
   0   2   0    0.00    0.03
   0   2   0    0.01    0.01
   0  -2   0    0.02    0.02
   0   2   0    0.00    0.00
   0   2   4    0.05    0.14
   0  -2   4    0.12    0.16
   0   2   4    0.09    0.03
   0  -2   4    0.04    0.03
   0   2  -4    0.04    0.03
   0   2   4    0.03    0.03
   0  -2  -4    0.03    0.02
   0  -2  -4    0.09    0.02
   0   2   4    0.06    0.02
   0  -2   4    0.05    0.02
   0   2  -4    0.08    0.16
   0  -2  -4    0.10    0.15
   0  -2   4    0.02    0.03
   0  -2  -4    0.07    0.02
   0   2  -4    0.04    0.03
   0   2  -4    0.03    0.02
   0   2  -6   35.51    3.54
   0   2   6   44.10    3.54
   0  -2   6   44.32    3.53
   0  -2  -6   42.08    3.51
   0   2  -6   47.57    3.56
   0  -2  -8   -0.18    0.21
   0   2  -8    0.06    0.04
   0   2   8   -0.27    0.19
   0  -2   8    0.04    0.05
   0   2  -8    0.03    0.04
   0  -2   8    0.05    0.04
   0   2   8    0.12    0.05
   0   2  -8    0.07    0.05
   0  -2  -8    0.10    0.04
   0  -2  -8    0.09    0.04
   0   2  -8    0.20    0.27
   0  -2   8   -0.02    0.23
   0   2   8    0.09    0.04
   0  -2   8    0.08    0.04
   0  -2 -10  190.55   14.34
   0  -2  10  182.08   14.35
   0   2  10  151.26   14.28
   0   2 -10  194.60   14.38
   0  -2 -12    0.88    0.44
   0   2  12    0.73    0.45
   0   2 -14   69.40    5.60
   0  -2 -14   74.27    5.99
   0   2  14   65.51    5.87
   0  -2 -14   71.91    5.60
   0  -2  14   68.97    6.10
   0  -2  14   66.42    5.87
   0  -2 -14   70.67    6.08
   0   2  14   75.72    6.19
   0   2 -14   72.17    6.12
   0  -2 -16    0.33    0.44
   0   2 -16    0.49    0.47
   0   2  16    0.07    0.38
   0  -2  16    0.10    0.39
   0   2 -18  102.93    8.64
   0  -2 -18  104.26    8.62
   0  -2  18   95.98    8.05
   0  -2 -18  103.71    8.05
   0  -2  18   96.50    8.63
   0   2  18  103.47    8.73
   0  -2 -20   -0.15    0.40
   0   2 -20    0.03    0.06
   0  -2  20    0.04    0.07
   0   2  20    0.17    0.51
   0   2  20    0.00    0.09
   0  -2 -20    0.07    0.06
   0  -2  20    0.09    0.09
   0  -2 -20    0.03    0.06
   0   2  20   -0.03    0.06
   0   2 -20    0.06    0.06
   0  -2  20    0.54    0.55
   0   2 -20   -0.10    0.42
   0  -2  22    9.82    0.84
   0  -2  22   11.61    0.91
   0   2  22   10.27    0.83
   0   2  22   10.39    0.90
   0   2 -22    9.38    0.87
   0  -2 -22    9.61    0.87
   0   2 -24    0.11    0.08
   0  -2 -24    0.16    0.08
   0  -2 -24    0.10    0.08
   0   2 -24    0.18    0.07
   0   2  24    0.14    0.08
   0  -2  24    0.12    0.11
   0  -2  24    0.13    0.09
   0   2  24    0.11    0.11
   0   2  26    5.22    0.45
   0   2 -26    4.35    0.42
   0  -2  26    4.23    0.40
   0   2  26    4.45    0.40
   0  -2  26    5.11    0.45
   0  -2 -26    4.38    0.42
   0  -2  28    0.30    0.13
   0  -2  30    7.07    0.67
   0   2  30    7.14    0.62
   0   2 -30    6.74    0.64
   0   2  30    7.21    0.67
   0  -2  30    7.22    0.62
   0  -2 -30    6.82    0.64
   0   2 -30    8.33    0.59
   0  -2 -32    0.19    0.10
   0  -2  32    0.16    0.13
   0   2 -32    0.15    0.08
   0   2  32    0.21    0.11
   0   2  32    0.10    0.12
   0  -2  32    0.22    0.11
   0  -2  34    2.05    0.23
   0   2  34    2.17    0.24
   0   2  34    1.95    0.27
   0  -2 -34    2.51    0.22
   0  -2  34    2.26    0.28
   0   2 -34    2.08    0.24
   0  -2 -34    2.28    0.24
   0  -2  36    0.31    0.14
   0   2  36    0.16    0.14
   0  -2 -36    0.09    0.10
   0  -2 -36    0.44    0.11
   0  -2  36    0.15    0.11
   0   2  36    0.18    0.11
   0   2 -36   -0.03    0.10
   0  -2 -38    0.39    0.12
   0  -2  38    0.23    0.15
   0  -2  38    0.26    0.12
   0   2  38    0.48    0.14
   0   2 -38    0.46    0.12
   0   2  38    0.10    0.15
   0   2  40    0.30    0.12
   0  -2 -40    0.14    0.12
   0  -2  40    0.34    0.15
   0  -2  40    0.38    0.12
   0   2  40    0.34    0.16
   0   2  42    3.32    0.31
   0  -2  42    2.74    0.34
   0   2  42    2.89    0.34
   0  -2 -42    3.13    0.32
   0  -2  42    2.92    0.31
   2   2  -2    9.09    0.64
   2   2  -2    8.14    0.70
   2  -2   2    8.56    0.70
   2  -2   2    9.07    0.64
   2  -2   2    7.08    0.71
  -2   2   2    7.47    0.75
   2   2  -2    7.88    0.82
   2   2  -2    7.72    0.66
  -2   2   2    7.73    0.69
  -2  -2  -2    8.13    0.64
   2   2   2    6.82    0.64
  -2   2  -2    9.00    0.66
   2  -2  -2    8.19    0.70
   2   2   2    8.51    0.69
   2  -2  -2    7.19    0.75
  -2   2  -2    8.23    0.73
   2  -2  -2    7.44    0.66
  -2   2  -2    8.96    0.70
  -2  -2   2    8.63    0.64
   2  -2  -2    8.45    0.69
  -2   2   4  169.66   13.33
  -2  -2  -4  161.71   13.30
   2   2  -4  173.43   13.37
   2  -2   4  167.46   13.28
   2   2   4  176.21   13.34
  -2  -2   4  169.46   13.37
  -2   2  -4  173.99   13.28
   2  -2  -4  166.45   13.31
  -2   2   6  129.97   10.35
  -2  -2  -6  128.86   10.31
   2   2  -6  129.17   10.37
   2  -2   6  129.26   10.29
   2   2   6  139.65   10.36
  -2  -2   6  126.05   10.36
   2  -2  -6  125.70   10.32
  -2   2  -6  129.72   10.29
   2   2  -8    2.74    0.29
   2   2  -8    2.80    0.26
  -2  -2  -8    3.05    0.29
  -2   2   8    3.04    0.29
   2   2  -8    3.23    0.27
   2  -2   8    3.31    0.27
   2   2  -8    3.89    0.74
  -2   2   8    3.67    0.28
  -2   2   8    3.45    0.27
  -2  -2  -8    2.31    0.56
  -2  -2  -8    3.83    0.29
  -2  -2  -8    3.79    0.26
  -2  -2  -8    3.26    0.27
   2  -2   8    3.69    0.29
   2  -2   8    3.01    0.29
   2  -2   8    4.21    0.71
   2   2  -8    3.05    0.28
  -2   2   8    4.10    0.73
   2  -2  -8    3.38    0.27
  -2  -2   8    3.61    0.29
   2  -2  -8    4.05    0.71
  -2   2  -8    3.36    0.28
  -2   2  -8    3.12    0.27
  -2   2  -8    2.88    0.29
  -2  -2   8    4.05    0.73
   2   2   8    3.46    0.27
   2  -2  -8    2.96    0.29
   2   2   8    3.58    0.69
  -2   2  -8    4.21    0.71
   2  -2  -8    3.21    0.28
   2   2   8    3.35    0.29
  -2  -2   8    2.92    0.29
  -2  -2   8    3.23    0.27
  -2   2  -8    3.20    0.26
   2   2 -10  206.61   16.12
  -2   2  10  217.22   16.16
   2  -2  10  204.29   16.06
  -2  -2 -10  192.10   16.01
   2  -2 -10  192.96   16.05
  -2  -2  10  201.79   16.12
   2   2  10  199.72   16.07
  -2   2 -10  200.39   16.03
   2  -2  12    3.30    0.29
  -2  -2 -12    3.53    0.31
  -2  -2 -12    3.73    0.28
   2  -2  12    2.74    0.30
   2  -2  12    3.95    0.31
  -2   2  12    3.58    0.29
  -2  -2 -12    3.28    0.28
   2   2 -12    2.19    0.70
   2  -2  12    3.73    0.81
  -2   2  12    2.80    0.30
  -2   2  12    2.26    0.70
  -2  -2 -12    2.03    0.65
   2   2 -12    3.36    0.29
   2   2  12    3.38    0.29
   2  -2 -12    2.58    0.72
  -2  -2  12    3.63    0.29
   2   2  12    2.77    0.30
  -2   2 -12    3.69    0.27
  -2  -2  12    4.43    0.92
  -2   2 -12    3.24    0.29
  -2  -2  12    3.08    0.30
  -2   2 -12    2.50    0.70
   2   2  12    2.69    0.74
  -2   2 -12    3.66    0.31
   2  -2 -12    3.94    0.31
   2  -2 -12    3.44    0.29
  -2   2  14    3.71    0.33
  -2   2  14    3.22    0.86
   2  -2  14    3.72    0.35
   2   2 -14    3.77    0.36
  -2  -2 -14    4.76    0.36
   2  -2  14    4.37    0.34
   2   2 -14    3.70    0.33
   2  -2  14    2.45    0.78
  -2  -2 -14    4.63    0.93
   2  -2  14    4.47    0.37
  -2   2  14    4.09    0.36
   2   2 -14    3.04    0.83
  -2   2  14    3.33    0.34
  -2  -2 -14    3.87    0.35
  -2  -2  14    3.39    0.33
   2   2  14    4.18    0.33
  -2  -2  14    4.36    0.36
   2  -2 -14    4.02    0.92
  -2   2 -14    4.64    0.36
   2  -2 -14    3.28    0.34
  -2   2 -14    4.24    0.33
   2   2  14    4.56    0.99
   2  -2 -14    3.98    0.33
  -2   2 -14    3.45    0.35
  -2  -2  14    3.25    0.34
  -2  -2  14    3.09    0.89
  -2   2 -14    4.54    0.97
   2  -2 -14    4.45    0.36
  -2   2  16   38.88    3.15
  -2  -2 -16   42.05    2.87
  -2  -2 -16   35.18    3.50
   2  -2  16   36.11    3.14
  -2   2  16   33.67    3.08
   2  -2  16   34.01    3.54
   2   2 -16   32.87    3.08
  -2  -2 -16   34.78    3.14
  -2   2  16   38.48    2.94
   2  -2  16   33.87    2.94
   2   2 -16   43.07    3.70
  -2  -2 -16   35.43    2.93
  -2  -2 -16   35.39    3.08
  -2   2  16   39.03    3.68
   2   2 -16   37.60    2.94
   2   2  16   34.47    2.93
   2  -2 -16   36.31    3.55
   2  -2 -16   36.23    3.08
  -2   2 -16   42.19    2.87
   2   2  16   38.46    3.65
  -2  -2  16   37.48    3.15
  -2  -2  16   36.23    3.62
  -2   2 -16   37.54    3.56
  -2   2 -16   34.02    2.93
   2  -2 -16   38.52    3.14
  -2  -2  16   34.17    2.94
   2  -2 -16   37.31    2.94
   2   2  16   37.53    3.14
   2   2 -18    6.49    0.64
   2  -2  18    8.69    0.67
  -2  -2 -18    7.88    1.39
  -2   2  18    6.78    0.62
   2  -2  18    8.14    1.44
  -2  -2 -18    7.53    0.65
  -2   2  18    7.99    0.67
   2   2 -18    9.17    1.52
  -2  -2 -18    7.86    0.62
  -2   2  18    7.62    1.43
   2  -2  18    7.75    0.62
  -2  -2  18    8.05    0.67
  -2   2 -18    6.77    0.64
  -2  -2  18    7.24    0.62
   2   2  18    8.46    1.53
   2   2  18    8.22    0.67
   2   2  18    8.07    0.62
   2  -2 -18    6.41    0.64
   2  -2 -18    7.04    0.62
   2  -2 -18    7.68    1.36
  -2  -2  18    5.91    1.35
  -2   2 -18    7.15    1.36
  -2  -2 -20    7.20    1.36
  -2   2  20    5.84    0.49
   2   2 -20    5.92    0.51
   2   2 -20    5.34    0.47
   2  -2  20    5.76    0.49
   2   2 -20    6.97    1.40
  -2   2  20    4.85    0.52
  -2  -2 -20    6.76    0.51
   2  -2  20    4.67    1.20
   2  -2  20    5.70    0.53
  -2   2  20    3.25    1.09
  -2   2 -20    6.03    0.51
  -2  -2  20    5.30    0.53
   2   2  20    5.72    0.53
  -2  -2  20    5.80    1.32
   2  -2 -20    6.05    0.51
   2   2  20    5.44    1.31
  -2   2 -20    5.59    1.23
   2  -2 -20    4.70    1.14
   2   2  20    6.36    0.49
  -2  -2  20    5.81    0.49
  -2  -2 -22   10.70    0.90
  -2   2  22   10.63    0.86
   2   2 -22   10.54    0.83
   2  -2  22   10.49    0.86
   2  -2  22   10.81    0.93
   2   2 -22    9.76    0.90
   2   2  22   10.97    0.93
  -2   2 -22    9.90    0.90
  -2  -2  22   10.32    0.86
  -2  -2  22   10.69    0.93
   2   2  22   10.26    0.86
   2  -2 -22   10.20    0.90
  -2   2  24    4.75    0.43
  -2   2  24    4.48    0.39
  -2  -2 -24    5.01    0.37
   2  -2  24    3.93    0.38
   2  -2  24    3.58    0.42
   2   2 -24    4.51    0.40
   2   2 -24    4.58    0.36
  -2  -2 -24    4.21    0.40
   2   2  24    4.01    0.42
   2   2  24    3.99    0.38
   2  -2 -24    4.62    0.40
  -2   2 -24    3.89    0.40
  -2  -2  24    4.62    0.43
  -2  -2  24    4.59    0.39
  -2   2 -24    5.01    0.36
   2   2 -26    8.26    0.76
   2  -2  26    7.77    0.73
   2   2 -26    9.58    0.70
  -2  -2 -26    7.69    0.76
  -2   2  26    9.22    0.73
   2  -2  26    8.68    0.79
  -2   2  26    9.66    0.79
  -2  -2  26    9.09    0.73
   2   2  26    9.02    0.79
  -2  -2  26    9.14    0.79
   2   2  26    8.00    0.73
  -2   2 -26    7.55    0.76
   2  -2 -26    8.31    0.76
  -2   2 -26   10.17    0.70
   2  -2  28    3.64    0.33
   2   2 -28    3.74    0.31
   2   2 -28    3.13    0.34
  -2  -2 -28    3.51    0.34
  -2   2  28    3.38    0.32
   2  -2  28    4.08    0.37
  -2   2  28    3.51    0.36
   2   2  28    3.97    0.37
   2   2  28    3.97    0.33
  -2  -2  28    3.32    0.33
   2  -2 -28    3.15    0.34
  -2  -2  28    3.60    0.37
  -2   2 -28    3.63    0.34
  -2  -2 -30    2.01    0.24
  -2   2  30    2.41    0.24
   2  -2  30    2.20    0.27
   2   2 -30    2.47    0.21
   2   2 -30    2.16    0.24
  -2   2  30    2.43    0.27
   2  -2  30    2.21    0.24
   2   2  30    2.13    0.23
   2  -2 -30    2.41    0.24
  -2   2 -30    2.10    0.24
   2   2  30    2.01    0.26
  -2  -2  30    2.27    0.27
  -2  -2  30    2.24    0.23
   2  -2  32    4.08    0.37
   2   2 -32    3.81    0.38
   2  -2  32    3.48    0.40
  -2  -2 -32    4.14    0.38
  -2   2  32    3.30    0.40
   2   2 -32    4.54    0.34
  -2   2  32    4.21    0.37
  -2  -2  32    3.90    0.36
  -2   2 -32    3.89    0.38
  -2   2 -32    4.12    0.34
   2  -2 -32    3.86    0.35
   2   2  32    4.16    0.36
   2   2  32    3.73    0.41
  -2  -2  32    3.91    0.41
   2  -2 -32    4.03    0.38
   2  -2  34    4.57    0.44
  -2   2  34    4.57    0.39
  -2  -2 -34    4.40    0.41
   2  -2  34    4.51    0.39
   2   2 -34    3.53    0.40
  -2   2  34    3.92    0.43
  -2   2 -34    4.24    0.41
   2   2  34    4.11    0.43
   2  -2 -34    4.16    0.41
  -2  -2  34    4.19    0.39
  -2  -2  34    4.41    0.44
   2   2  34    5.10    0.40
   2  -2 -34    4.72    0.38
   2  -2  36    0.58    0.17
  -2   2  36    0.76    0.14
   2   2 -36    0.67    0.13
  -2   2  36    0.51    0.16
   2  -2  36    0.52    0.13
  -2  -2 -36    0.40    0.13
  -2   2 -36    0.51    0.14
   2  -2 -36    0.74    0.13
   2   2  36    0.34    0.16
  -2  -2  36    0.72    0.16
   2  -2 -36    0.83    0.14
   2   2  36    0.64    0.14
  -2  -2  36    0.64    0.13
  -2   2  38    5.10    0.50
   2  -2  38    4.96    0.50
  -2  -2 -38    4.94    0.47
  -2   2  38    5.22    0.45
   2  -2  38    5.09    0.45
   2   2  38    5.13    0.49
  -2   2 -38    4.73    0.47
  -2  -2  38    5.18    0.45
   2   2  38    5.53    0.45
  -2  -2  38    4.62    0.49
   2  -2 -38    4.02    0.46
  -2  -2 -40    0.44    0.13
   2  -2  40    0.30    0.15
  -2   2  40    0.36    0.16
  -2   2  40    0.37    0.13
   2  -2  40    0.56    0.14
   2   2  40    0.44    0.16
   2  -2 -40    0.35    0.12
  -2  -2  40    0.38    0.16
   2   2  40    0.42    0.13
  -2  -2  40    0.32    0.12
  -2   2  42    1.01    0.21
   2  -2  42    1.00    0.17
   2  -2  42    0.83    0.19
  -2   2  42    1.11    0.18
  -2  -2 -42    1.04    0.17
   2   2  42    1.34    0.19
  -2  -2  42    1.13    0.18
  -2  -2  42    0.76    0.19
   2  -2 -42    0.97    0.16
   2   2  42    1.01    0.21
   4  -2   0    8.23    0.68
  -4   2   0    8.11    0.81
  -4  -2   0    8.70    0.68
   4   2   0    8.28    0.70
   4   2   0    9.05    0.93
   4   2   0    9.12    0.68
  -4  -2   0    7.16    0.88
   4   2   0    9.54    0.75
   4  -2   0    8.58    0.82
  -4   2   0    8.45    0.68
   4   2   0    9.40    0.73
  -4  -2   0    9.37    0.73
  -4  -2   0    7.81    0.70
   4  -2   2  104.49    8.43
  -4  -2  -2  113.25    8.56
   4   2  -2  109.28    8.59
  -4   2   2  108.12    8.49
   4  -2  -2  110.58    8.50
  -4  -2   2  107.51    8.58
   4   2   2   99.94    8.51
  -4   2  -2  108.21    8.44
  -4   2   4  180.37   14.03
  -4  -2  -4  174.76   14.00
   4   2  -4  175.70   14.07
   4  -2   4  193.59   13.96
  -4  -2   4  176.63   14.07
   4  -2  -4  176.32   14.01
   4   2   4  168.91   13.98
  -4   2   6  326.47   26.01
   4  -2   6  338.94   25.93
  -4  -2   6  317.02   26.04
   4   2   6  364.33   26.03
   4  -2  -6  317.65   25.99
  -4   2  -6  339.50   25.93
   4   2   6  323.39   25.97
  -4   2   8   69.59    5.60
   4   2  -8   65.62    5.59
   4  -2   8   62.65    5.45
  -4  -2  -8   66.74    5.49
  -4  -2   8   65.55    5.60
   4   2   8   67.31    5.53
  -4   2  -8   64.37    5.45
   4  -2  -8   65.86    5.54
  -4  -2 -10   95.02    7.95
  -4   2  10   98.17    8.06
   4   2 -10   93.36    8.03
   4  -2  10   92.78    7.94
  -4  -2  10   97.96    8.09
  -4   2 -10   98.48    7.94
   4  -2 -10   95.17    8.01
   4   2  10  103.58    8.03
  -4   2  12   19.15    1.60
   4  -2  12   18.07    1.97
  -4  -2 -12   20.45    2.01
   4   2 -12   18.02    1.46
  -4  -2 -12   20.61    1.49
  -4   2  12   19.23    2.08
   4   2 -12   18.36    2.07
   4  -2  12   20.06    1.50
   4   2 -12   16.39    1.60
  -4  -2 -12   18.73    1.57
  -4   2  12   16.38    1.56
   4  -2  12   17.61    1.57
   4   2 -12   17.82    1.50
  -4   2  12   18.68    1.50
  -4  -2 -12   20.97    1.60
  -4  -2 -12   20.82    1.46
   4  -2 -12   17.15    1.99
  -4   2 -12   15.76    1.56
   4   2  12   20.34    1.50
  -4  -2  12   18.72    2.08
  -4   2 -12   20.00    1.46
  -4  -2  12   17.85    1.50
  -4  -2  12   18.64    1.60
   4   2  12   17.57    1.57
  -4  -2  12   17.16    1.57
   4   2  12   17.41    2.00
   4  -2 -12   19.17    1.50
   4  -2 -12   17.96    1.60
  -4   2 -12   18.03    1.95
  -4   2 -12   19.60    1.50
  -4  -2 -14    1.03    0.11
   4   2 -14    0.65    0.09
   4  -2  14    0.85    0.12
  -4   2  14    0.26    0.42
   4   2 -14    0.54    0.50
   4  -2  14    0.99    0.51
  -4  -2 -14    1.02    0.10
  -4   2  14    0.79    0.12
  -4  -2 -14    0.64    0.11
   4  -2  14    1.04    0.11
  -4  -2 -14    1.79    0.60
   4  -2  14    1.11    0.11
  -4  -2 -14    1.01    0.11
  -4   2  14    0.94    0.11
  -4   2 -14    0.99    0.11
  -4  -2  14    0.63    0.50
  -4   2 -14    1.16    0.11
  -4   2 -14    0.99    0.09
   4   2  14    1.00    0.12
  -4   2 -14    0.61    0.11
   4   2  14    1.21    0.11
  -4  -2  14    0.96    0.13
  -4  -2  14    0.79    0.11
   4  -2 -14    0.63    0.11
  -4   2 -14    0.56    0.44
  -4  -2  14    0.91    0.11
   4  -2 -14    0.85    0.54
   4   2  14    1.03    0.55
   4   2 -16   56.91    5.08
   4  -2  16   47.03    4.39
  -4  -2 -16   60.36    4.30
  -4   2  16   52.39    5.06
  -4  -2 -16   52.03    4.93
   4  -2  16   59.83    5.07
  -4  -2 -16   55.32    4.39
  -4  -2 -16   51.05    4.61
  -4   2  16   51.26    4.70
  -4   2  16   47.91    4.61
   4   2 -16   52.54    4.61
  -4   2  16   55.02    4.40
   4   2 -16   58.50    4.40
   4  -2  16   59.04    4.71
   4   2  16   54.34    4.39
   4  -2 -16   56.37    4.70
  -4  -2  16   57.39    4.61
  -4  -2  16   63.35    4.71
  -4   2 -16   53.51    4.39
   4  -2 -16   50.24    4.61
  -4   2 -16   48.28    4.61
   4  -2 -16   53.11    5.00
  -4  -2  16   57.44    4.40
   4  -2 -16   55.51    4.40
  -4   2 -16   61.13    5.02
   4   2  16   58.73    4.71
  -4  -2  16   60.25    5.16
   4   2  16   62.25    5.14
   4  -2  18    4.28    1.08
   4   2 -18    4.04    0.34
  -4  -2 -18    4.21    1.01
   4   2 -18    3.58    0.37
  -4  -2 -18    4.77    0.34
  -4  -2 -18    4.28    0.35
  -4   2  18    3.75    1.05
  -4   2  18    3.92    0.38
  -4   2  18    3.90    0.35
   4  -2  18    4.32    0.39
   4   2 -18    4.65    1.13
  -4  -2 -18    4.39    0.37
   4  -2  18    4.60    0.36
   4   2  18    4.30    0.39
   4   2  18    3.55    0.35
  -4   2 -18    3.09    0.91
  -4   2 -18    4.67    0.33
  -4   2 -18    3.90    0.37
   4  -2 -18    3.82    0.37
   4  -2 -18    4.20    0.36
  -4  -2  18    3.90    0.39
   4  -2 -18    4.87    1.11
  -4  -2  18    3.90    0.36
  -4  -2  18    3.98    1.10
   4   2  18    4.51    1.10
   4   2 -20    3.61    0.30
  -4   2  20    3.37    0.31
  -4  -2 -20    3.56    0.33
  -4   2  20    3.72    0.34
  -4   2  20    2.62    0.94
   4  -2  20    3.76    0.34
   4   2 -20    3.21    0.32
   4  -2  20    3.31    0.31
   4   2 -20    3.78    1.03
   4  -2  20    3.97    1.10
  -4  -2 -20    4.18    1.03
   4   2  20    3.60    0.31
  -4   2 -20    3.95    0.29
   4   2  20    3.80    0.34
  -4  -2  20    3.73    0.35
   4  -2 -20    3.31    0.32
   4  -2 -20    3.05    0.98
   4   2  20    3.17    1.01
  -4   2 -20    3.18    0.32
  -4  -2  20    3.24    1.08
  -4   2 -20    2.34    0.84
   4   2 -22   29.59    2.64
   4  -2  22   30.80    2.70
   4  -2  22   29.67    2.52
   4   2 -22   31.99    2.46
  -4   2  22   31.91    2.70
  -4  -2 -22   35.47    2.46
  -4  -2 -22   31.26    2.64
  -4   2  22   30.92    2.52
   4  -2 -22   30.12    2.64
  -4  -2  22   30.61    2.52
  -4   2 -22   29.60    2.64
  -4   2 -22   34.95    2.45
  -4  -2  22   31.05    2.70
   4   2  22   31.14    2.70
   4   2  22   30.23    2.52
   4   2 -24   10.48    0.82
  -4  -2 -24    9.92    0.89
   4  -2  24   10.64    0.92
   4   2 -24    8.74    0.88
  -4   2  24    9.54    0.85
  -4  -2 -24   12.09    0.82
  -4   2  24   10.30    0.92
   4  -2  24   10.19    0.85
  -4   2 -24    9.50    0.89
   4   2  24   11.30    0.85
  -4  -2  24   10.43    0.92
  -4  -2  24    8.77    0.85
   4   2  24   12.15    0.92
  -4   2  26    1.52    0.17
  -4   2  26    1.47    0.20
   4  -2  26    1.38    0.17
  -4  -2 -26    1.16    0.18
   4   2 -26    1.63    0.16
   4  -2  26    0.90    0.19
   4   2 -26    1.87    0.18
   4   2  26    0.99    0.19
  -4   2 -26    1.46    0.15
  -4  -2  26    1.59    0.17
   4  -2 -26    2.02    0.18
   4   2  26    1.47    0.18
  -4   2 -26    1.71    0.18
  -4  -2  26    1.55    0.21
   4  -2 -26    1.46    0.16
   4   2 -28   26.83    2.53
   4  -2  28   28.69    2.42
  -4   2  28   29.98    2.42
   4   2 -28   31.96    2.36
  -4  -2 -28   26.60    2.54
  -4   2  28   31.37    2.60
   4  -2  28   31.01    2.60
   4  -2 -28   30.60    2.36
   4  -2 -28   27.71    2.54
  -4  -2  28   28.07    2.42
   4   2  28   30.43    2.42
  -4  -2  28   29.39    2.60
  -4   2 -28   33.80    2.36
  -4   2 -28   29.72    2.54
   4   2  28   34.09    2.60
  -4  -2 -30    8.76    0.79
   4  -2  30    9.24    0.76
  -4   2  30    9.22    0.82
   4   2 -30    9.89    0.73
   4  -2  30    9.19    0.82
  -4   2  30    9.04    0.75
   4   2 -30    8.26    0.79
  -4  -2  30    8.69    0.75
   4  -2 -30    9.10    0.73
   4   2  30    9.69    0.75
  -4   2 -30    8.24    0.79
   4  -2 -30    8.48    0.79
  -4  -2  30    9.04    0.82
   4   2  30    9.21    0.82
  -4  -2 -32    6.36    0.62
   4  -2  32    7.20    0.60
  -4   2  32    7.12    0.59
   4  -2  32    6.83    0.65
   4   2 -32    6.34    0.62
  -4   2  32    7.09    0.65
  -4  -2  32    7.41    0.65
  -4  -2  32    6.78    0.59
   4   2  32    6.61    0.64
   4  -2 -32    7.04    0.62
   4  -2 -32    7.42    0.57
   4   2  32    6.89    0.59
   4   2 -34    1.66    0.20
   4  -2  34    1.43    0.20
   4  -2  34    1.32    0.22
  -4   2  34    2.02    0.20
  -4   2  34    1.48    0.22
  -4  -2 -34    1.55    0.20
   4   2  34    1.52    0.20
   4   2  34    1.32    0.22
  -4  -2  34    1.73    0.20
   4  -2 -34    1.80    0.20
  -4   2 -34    1.27    0.19
  -4  -2  34    1.81    0.24
   4  -2 -34    1.84    0.18
   4  -2  36    0.18    0.12
  -4   2  36    0.30    0.14
   4  -2  36    0.04    0.13
  -4   2  36    0.37    0.12
  -4  -2 -36    0.16    0.10
  -4  -2  36    0.36    0.12
  -4  -2  36    0.26    0.15
   4  -2 -36    0.57    0.11
   4  -2 -36    0.24    0.11
   4   2  36    0.01    0.14
   4   2  36    0.11    0.11
  -4   2 -36    0.09    0.10
   4  -2  38    1.99    0.21
  -4   2  38    1.46    0.20
  -4  -2 -38    1.56    0.20
   4  -2  38    1.62    0.23
  -4   2  38    1.33    0.23
   4   2  38    1.60    0.23
  -4  -2  38    1.34    0.19
  -4   2 -38    1.77    0.21
   4   2  38    2.00    0.20
   4  -2 -38    1.39    0.19
  -4  -2  38    1.21    0.23
  -4   2  40    0.18    0.15
   4  -2  40    0.09    0.12
  -4   2  40    0.26    0.13
   4  -2  40    0.23    0.15
  -4  -2 -40    0.19    0.12
  -4  -2  40    0.06    0.14
   4   2  40   -0.03    0.14
   4  -2 -40    0.21    0.11
  -4  -2  40    0.04    0.11
   4   2  40    0.16    0.12
  -4   2  42    0.67    0.18
   4  -2  42    0.64    0.18
  -4  -2 -42    0.68    0.15
   4  -2  42    0.77    0.16
  -4   2  42    0.97    0.17
   4   2  42    0.84    0.19
   4   2  42    0.83    0.16
  -4  -2  42    0.88    0.19
   4  -2 -42    0.74    0.15
  -4  -2  42    0.96    0.16
  -6  -2   0   87.76    7.19
   6  -2   0   84.46    7.06
  -6   2   0   95.82    7.10
   6   2   0   85.83    7.16
   6   2  -2   87.49    7.36
  -6  -2  -2   94.06    7.35
   6  -2   2   91.61    7.21
  -6   2   2   89.56    7.26
  -6   2  -2   96.85    7.23
   6  -2  -2   89.38    7.27
  -6  -2   2   92.15    7.37
   6   2   2   83.41    7.28
   6   2  -4  585.51   45.12
  -6  -2  -4  592.01   45.05
   6  -2   4  583.07   44.94
  -6   2   4  579.64   45.04
   6   2   4  541.08   44.99
  -6   2  -4  586.65   44.94
   6  -2  -4  592.00   45.05
  -6  -2   4  577.05   45.11
  -6   2   6  109.91    8.82
   6   2  -6  111.23    8.88
   6  -2   6  106.56    8.69
   6  -2   6  117.23    8.73
   6  -2  -6  104.94    8.79
   6   2   6  101.80    8.73
   6   2  -8  322.09   25.16
   6  -2   8  332.59   25.01
  -6   2   8  312.50   25.11
  -6   2  -8  321.82   24.97
   6   2   8  335.09   25.09
   6   2   8  303.45   25.01
  -6  -2   8  309.36   25.14
   6  -2  -8  312.74   25.08
  -6   2  10  193.39   15.78
   6   2 -10  191.71   15.78
   6  -2  10  198.86   15.66
   6   2  10  203.49   15.73
   6  -2 -10  194.79   15.74
  -6   2 -10  195.84   15.63
  -6   2  12   15.14    1.20
   6   2 -12   14.83    1.29
  -6   2  12   14.61    1.29
   6  -2  12   14.10    1.29
   6   2 -12   15.77    1.82
  -6  -2 -12   15.72    1.20
   6  -2  12   14.18    1.69
  -6  -2 -12   14.45    1.26
   6  -2  12   15.69    1.17
   6  -2  12   14.59    1.20
   6   2 -12   14.46    1.26
  -6   2  12   16.66    1.86
   6  -2  12   13.11    1.26
  -6  -2 -12   14.52    1.17
  -6  -2 -12   16.31    1.72
   6   2 -12   15.99    1.20
   6   2 -12   15.19    1.17
  -6   2  12   14.69    1.26
   6   2  12   15.62    1.17
   6  -2 -12   15.55    1.18
  -6  -2  12   15.93    1.26
  -6   2 -12   14.32    1.20
   6   2  12   14.00    1.26
   6   2  12   14.46    1.20
   6   2  12   16.37    1.79
   6   2  12   15.19    1.29
   6  -2 -12   14.50    1.29
   6  -2 -12   15.78    1.20
  -6   2 -12   14.19    1.28
  -6   2 -12   14.16    1.17
   6  -2 -12   18.10    1.88
  -6   2 -12   13.88    1.26
  -6  -2  12   15.33    1.29
   6  -2 -12   14.39    1.26
  -6  -2  12   18.09    1.93
  -6  -2  12   15.69    1.20
  -6   2 -12   16.63    1.72
  -6   2  14    8.72    0.79
   6   2 -14    8.72    0.79
  -6  -2 -14    9.66    0.79
   6   2 -14    9.01    0.81
   6   2 -14   10.06    0.76
  -6  -2 -14   10.58    0.76
  -6  -2 -14    9.46    1.46
   6  -2  14    7.91    0.81
  -6   2  14    8.88    1.55
   6   2 -14    9.40    1.56
   6  -2  14    9.12    0.76
   6  -2  14    8.47    1.40
  -6  -2 -14   10.06    0.73
   6  -2  14   10.48    0.74
   6  -2  14    7.93    0.79
   6   2 -14    9.82    0.74
  -6   2  14    9.19    0.76
  -6   2  14    8.97    0.81
   6  -2 -14    9.11    0.81
  -6  -2  14    9.79    0.76
  -6   2 -14    9.43    0.76
  -6  -2  14    9.52    0.79
  -6   2 -14    9.06    1.41
   6   2  14    8.27    0.79
   6  -2 -14   11.37    1.45
  -6  -2  14    9.41    0.81
   6  -2 -14    8.65    0.79
  -6   2 -14    9.37    0.73
   6   2  14    9.02    0.75
  -6   2 -14    8.68    0.79
   6   2  14   11.36    1.63
   6  -2 -14    9.63    0.74
   6   2  14    9.10    0.81
  -6   2 -14    9.02    0.81
  -6  -2  14    9.18    1.57
   6  -2 -14   10.11    0.76
  -6   2  16    4.25    1.08
  -6   2  16    3.61    0.36
  -6  -2 -16    3.97    0.31
  -6  -2 -16    5.31    1.05
   6  -2  16    4.00    0.98
   6  -2  16    3.66    0.33
  -6  -2 -16    4.32    0.34
   6   2 -16    3.60    0.31
  -6   2  16    3.69    0.32
  -6  -2 -16    4.08    0.32
   6   2 -16    3.70    0.99
  -6   2  16    3.74    0.34
   6   2 -16    3.83    0.34
   6   2  16    3.47    0.35
  -6   2 -16    4.40    0.97
  -6  -2  16    4.06    0.34
   6  -2 -16    3.69    0.32
   6   2  16    4.39    1.03
  -6   2 -16    4.01    0.31
   6  -2 -16    4.11    0.33
  -6   2 -16    3.78    0.32
  -6  -2  16    3.63    0.33
   6  -2 -16    3.31    0.94
  -6  -2  16    3.35    0.35
  -6  -2  16    2.80    0.93
   6   2  16    3.71    0.32
  -6   2 -16    3.91    0.34
   6  -2 -16    3.64    0.34
   6  -2 -16    3.17    0.35
   6   2 -18    9.75    0.72
   6  -2  18    8.20    0.79
   6   2 -18    9.62    1.67
  -6   2  18   10.21    0.74
  -6   2  18   10.23    1.72
  -6  -2 -18    8.03    0.73
  -6  -2 -18    7.68    1.42
  -6   2  18   10.14    0.80
   6  -2  18    8.97    1.55
  -6  -2 -18    8.54    0.77
   6   2 -18    8.86    0.77
  -6  -2 -18    8.92    0.72
   6  -2 -18    9.19    0.77
   6  -2 -18    9.73    1.64
   6   2  18    8.37    0.74
  -6  -2  18    9.43    1.70
   6   2  18    8.52    1.58
  -6   2 -18    6.89    1.38
  -6   2 -18    8.37    0.71
  -6  -2  18    9.67    0.74
  -6  -2  18   10.00    0.80
   6   2  18    8.27    0.79
   6  -2 -18   10.10    0.72
  -6   2 -18    7.78    0.77
   6  -2  20   18.36    1.55
   6  -2  20   17.10    1.44
   6   2 -20   15.89    1.50
  -6  -2 -20   17.27    1.51
  -6  -2 -20   18.88    1.40
  -6   2  20   20.06    1.55
   6   2 -20   18.88    1.40
  -6   2  20   17.97    1.44
  -6  -2  20   18.60    1.55
  -6   2 -20   15.31    1.50
   6  -2 -20   15.93    1.50
   6   2  20   17.71    1.44
  -6  -2  20   19.33    1.44
   6   2  20   18.78    1.54
   6  -2 -20   16.65    1.40
  -6   2 -20   17.81    1.40
   6  -2  22    9.53    0.84
  -6   2  22    9.24    0.78
   6  -2  22    9.10    0.78
   6   2 -22    9.52    0.75
  -6   2  22    9.63    0.84
  -6  -2 -22   10.28    0.75
   6   2 -22    8.62    0.81
  -6  -2 -22   10.17    0.82
  -6  -2  22    9.20    0.84
   6   2  22    9.80    0.78
   6  -2 -22    8.49    0.81
   6  -2 -22    9.17    0.76
   6   2  22   10.24    0.84
  -6   2 -22    9.16    0.81
  -6   2 -22   10.11    0.75
  -6  -2  22    8.51    0.78
   6   2 -24    7.64    0.66
   6  -2  24    7.26    0.69
   6   2 -24    7.84    0.61
  -6  -2 -24    8.09    0.67
   6  -2  24    7.37    0.64
  -6   2  24    7.66    0.63
  -6   2  24    7.11    0.68
  -6  -2  24    7.73    0.64
   6  -2 -24    7.40    0.66
  -6   2 -24    7.53    0.60
   6   2  24    7.79    0.63
   6  -2 -24    7.33    0.61
  -6  -2  24    7.94    0.69
  -6   2 -24    6.75    0.66
   6   2  24    7.84    0.69
   6  -2  26   13.10    1.09
  -6   2  26   12.39    1.09
  -6  -2 -26   11.05    1.05
   6   2 -26   10.88    1.05
   6  -2  26   12.32    1.01
  -6   2  26   12.42    1.01
   6   2 -26   13.42    0.98
   6  -2 -26   12.16    0.98
  -6  -2  26   12.57    1.09
   6   2  26   12.48    1.01
  -6  -2  26   12.10    1.01
  -6   2 -26   12.82    0.97
  -6   2 -26   11.55    1.06
   6  -2 -26   11.39    1.05
   6   2  26   13.38    1.09
  -6   2  28   11.68    1.05
  -6  -2 -28   11.65    1.02
   6  -2  28   10.91    0.97
  -6   2  28   12.42    0.98
   6  -2  28   10.96    1.05
   6   2 -28   13.63    0.95
   6   2 -28   12.22    1.02
  -6   2 -28   11.71    1.02
  -6  -2  28   12.00    0.98
   6   2  28   11.48    0.98
   6  -2 -28   12.48    0.95
  -6   2 -28   11.89    0.94
  -6  -2  28   11.15    1.05
   6   2  28   11.16    1.05
   6  -2 -28   11.75    1.02
   6   2 -30    6.89    0.67
  -6   2  30    7.81    0.70
  -6   2  30    7.26    0.64
   6  -2  30    7.24    0.70
   6   2 -30    8.48    0.62
   6  -2  30    7.74    0.65
  -6  -2 -30    7.58    0.67
  -6  -2  30    7.31    0.64
  -6   2 -30    7.36    0.67
   6  -2 -30    6.92    0.67
   6  -2 -30    7.84    0.62
  -6  -2  30    7.65    0.70
   6   2  30    7.93    0.70
   6   2  30    8.01    0.64
  -6  -2 -32    6.89    0.61
   6   2 -32    6.93    0.61
   6   2 -32    7.96    0.56
  -6   2  32    7.48    0.58
   6  -2  32    6.40    0.58
  -6   2  32    6.52    0.63
   6  -2  32    6.24    0.63
  -6  -2  32    6.74    0.64
  -6   2 -32    6.22    0.61
   6   2  32    6.57    0.58
  -6  -2  32    6.79    0.58
   6  -2 -32    6.92    0.56
   6   2  32    6.33    0.63
   6  -2 -32    6.51    0.60
   6  -2  34    0.17    0.11
  -6   2  34    0.11    0.11
   6  -2  34    0.08    0.14
   6   2 -34    0.31    0.10
  -6  -2 -34    0.14    0.11
  -6   2  34    0.10    0.13
  -6   2 -34    0.04    0.11
   6  -2 -34    0.06    0.10
   6   2  34    0.11    0.11
   6   2  34    0.19    0.13
  -6  -2  34    0.23    0.11
  -6  -2  34    0.23    0.13
   6  -2 -34    0.16    0.10
   6  -2  36    4.25    0.46
   6  -2  36    4.54    0.42
  -6   2  36    4.27    0.46
  -6  -2 -36    4.77    0.44
  -6   2  36    5.02    0.43
  -6   2 -36    4.74    0.44
  -6  -2  36    4.27    0.46
   6  -2 -36    4.49    0.44
   6   2  36    4.93    0.43
   6   2  36    4.05    0.46
  -6  -2  36    4.85    0.42
   6  -2 -36    5.38    0.41
  -6   2  38    0.36    0.15
  -6   2  38    0.41    0.13
   6  -2  38    0.24    0.12
   6  -2  38    0.17    0.14
  -6  -2 -38    0.12    0.11
  -6   2 -38    0.13    0.11
   6   2  38    0.08    0.14
   6  -2 -38    0.16    0.11
   6   2  38    0.22    0.13
  -6  -2  38    0.25    0.14
  -6  -2  38    0.28    0.12
  -6   2  40    4.68    0.50
   6  -2  40    4.81    0.46
   6  -2  40    4.76    0.50
  -6   2  40    5.48    0.46
  -6  -2 -40    5.03    0.48
   6   2  40    5.77    0.47
  -6  -2  40    5.42    0.46
   6   2  40    4.38    0.50
   6  -2 -40    5.00    0.47
  -6  -2  40    5.02    0.50
  -6  -2 -42    0.03    0.11
  -6   2  42    0.23    0.13
  -6   2  42    0.19    0.15
   6  -2  42    0.13    0.15
   6  -2  42    0.25    0.13
   6   2  42   -0.04    0.14
  -6  -2  42    0.07    0.12
  -6  -2  42    0.11    0.14
   6   2  42    0.23    0.13
   8   2   0  110.77    9.52
   8  -2   0  114.46    9.44
  -8   2   0  127.21    9.50
  -8  -2   0  120.48    9.59
   8  -2   2   42.17    3.76
  -8   2   2   40.21    3.52
   8  -2   2   46.84    3.52
  -8  -2  -2   52.16    4.00
  -8   2   2   43.71    3.83
   8   2  -2   46.99    3.97
   8  -2  -2   48.95    3.89
  -8   2  -2   51.65    3.86
   8   2   2   39.70    3.84
  -8  -2   2   43.03    3.92
  -8   2   4   45.91    3.97
  -8  -2  -4   45.68    3.60
  -8   2   4   45.44    3.93
   8  -2   4   44.11    3.85
  -8  -2  -4   51.97    4.05
   8   2  -4   45.47    4.07
  -8   2  -4   47.47    3.89
   8  -2  -4   48.89    4.02
  -8  -2   4   46.91    4.06
   8   2   4   40.50    3.90
  -8   2   6  180.22   14.58
   8   2  -6  175.47   14.64
   8  -2   6  181.51   14.44
  -8  -2  -6  199.09   14.58
  -8  -2   6  169.25   14.60
   8  -2  -6  189.01   14.61
   8   2   6  183.07   14.51
  -8   2   8    4.51    0.43
  -8   2   8    5.21    0.45
   8   2  -8    2.83    0.85
   8   2  -8    5.36    0.43
  -8   2   8    4.64    0.98
   8  -2   8    7.07    1.01
   8  -2   8    5.90    0.42
   8   2  -8    4.62    0.47
  -8   2   8    5.23    0.47
   8  -2   8    6.18    0.45
   8  -2   8    5.47    0.89
   8   2  -8    4.68    0.44
  -8  -2  -8    6.09    0.46
  -8   2   8    5.12    0.43
  -8  -2  -8    5.49    0.42
   8   2   8    5.33    0.93
  -8  -2   8    4.48    0.97
   8  -2  -8    4.60    0.43
  -8   2  -8    5.89    0.45
   8   2   8    5.85    0.42
   8  -2  -8    5.24    0.43
  -8  -2   8    5.43    0.45
   8  -2  -8    4.05    0.92
  -8  -2   8    4.99    0.43
   8   2   8    5.13    0.94
  -8  -2   8    5.39    0.47
   8  -2  -8    4.88    0.45
  -8  -2   8    4.87    0.44
   8  -2  -8    4.90    0.47
   8   2   8    5.78    0.46
  -8   2  10    9.69    1.49
   8   2 -10   11.17    1.44
   8  -2  10   11.22    0.80
  -8   2  10    8.86    0.80
   8  -2  10    9.76    0.77
   8  -2  10    9.43    0.85
   8  -2  10   10.70    0.83
   8   2 -10    9.16    0.80
   8   2 -10    8.54    0.78
   8  -2  10   10.06    1.26
  -8   2  10    9.33    0.83
   8  -2  10   12.04    1.34
  -8  -2 -10   10.41    0.78
  -8   2 -10   10.91    0.83
  -8  -2  10    8.88    0.80
  -8   2 -10   10.96    0.78
  -8  -2  10    9.44    1.51
   8   2  10   11.68    1.38
   8   2  10   10.62    0.86
   8   2  10   13.91    1.42
   8  -2 -10    8.95    0.80
   8  -2 -10    9.43    0.83
   8   2  10   10.17    0.78
  -8  -2  10    7.98    0.86
   8  -2 -10   10.07    1.36
   8  -2 -10    9.22    0.78
  -8  -2  10   10.10    0.83
   8   2  10   10.98    0.80
   8   2 -12   64.48    5.15
   8  -2  12   71.34    5.64
   8  -2  12   58.34    5.39
   8   2 -12   59.54    5.50
   8   2 -12   67.13    5.77
   8  -2  12   65.50    5.15
  -8   2  12   59.89    5.39
  -8   2  12   69.87    5.80
  -8  -2  12   63.84    5.51
  -8  -2  12   62.06    5.73
  -8   2 -12   58.04    5.39
   8   2  12   69.64    5.69
  -8  -2  12   66.24    5.39
  -8   2 -12   70.78    5.60
   8  -2 -12   69.56    5.74
   8  -2 -12   65.10    5.50
   8   2  12   67.76    5.67
   8   2  12   65.36    5.39
   8  -2 -12   67.96    5.15
   8   2 -14    8.81    0.75
  -8   2  14    9.20    0.75
   8   2 -14    9.08    0.73
   8  -2  14   10.17    0.76
  -8   2  14    9.97    0.81
  -8  -2 -14    8.81    0.79
   8  -2  14    8.67    1.40
  -8  -2 -14    9.10    0.73
  -8   2  14    8.44    0.78
   8   2 -14    7.24    1.43
  -8   2  14    8.81    1.58
   8  -2  14    9.61    0.81
   8  -2  14    8.51    0.78
   8  -2  14   10.02    0.73
   8   2 -14    8.43    0.78
   8   2 -14    8.60    0.81
   8  -2 -14    8.29    0.78
   8  -2 -14   10.41    0.76
  -8   2 -14    9.02    0.75
   8   2  14    9.11    0.75
  -8  -2  14   10.22    1.64
  -8   2 -14   10.44    1.33
   8  -2 -14    8.91    0.74
  -8  -2  14    8.77    0.75
   8   2  14   10.77    0.81
  -8  -2  14    8.84    0.78
   8   2  14    8.98    1.51
  -8   2 -14    8.44    0.78
  -8  -2  14    9.35    0.81
   8   2  14    9.44    1.51
   8   2  14   10.08    0.73
  -8   2 -14    9.13    0.73
   8  -2 -14    7.07    1.44
   8   2  14    8.80    0.78
   8  -2 -14   10.25    0.81
   8  -2  16    3.73    0.98
  -8   2  16    4.46    1.16
   8  -2  16    4.77    0.40
   8   2 -16    5.23    1.19
  -8   2  16    5.11    0.44
  -8  -2 -16    4.88    0.38
   8   2 -16    4.52    0.38
  -8  -2 -16    4.23    0.42
  -8   2  16    4.32    0.40
   8  -2  16    5.46    0.44
   8   2  16    4.99    0.40
   8   2  16    5.54    0.44
   8   2  16    4.56    1.10
  -8  -2  16    4.32    0.42
  -8   2 -16    4.39    1.00
   8  -2 -16    3.60    1.02
  -8  -2  16    4.86    0.43
   8  -2 -16    4.70    0.39
  -8  -2  16    4.19    0.40
  -8   2 -16    4.15    0.41
  -8   2 -16    4.95    0.38
   8  -2 -16    4.14    0.40
  -8  -2  16    4.50    1.17
   8   2  16    5.37    0.39
  -8   2  18   58.29    5.24
   8  -2  18   54.45    4.31
  -8  -2 -18   55.32    4.96
  -8   2  18   55.98    4.61
  -8   2  18   55.26    4.30
   8   2 -18   52.34    4.51
  -8  -2 -18   53.67    4.20
  -8  -2 -18   54.10    4.51
   8  -2  18   57.07    5.08
   8   2 -18   55.84    4.21
   8   2 -18   49.49    5.05
   8  -2  18   51.63    4.61
  -8   2 -18   51.46    4.20
  -8  -2  18   44.54    5.02
   8   2  18   54.18    4.30
   8   2  18   56.44    4.61
  -8   2 -18   54.01    4.94
  -8   2 -18   50.76    4.51
  -8  -2  18   55.80    4.31
   8   2  18   60.08    5.17
   8  -2 -18   51.71    4.21
  -8  -2  18   53.17    4.61
   8  -2 -18   52.88    4.51
   8  -2 -18   53.53    5.07
  -8  -2 -20    5.68    0.52
  -8   2  20    6.04    0.53
   8  -2  20    5.67    0.49
   8   2 -20    5.59    0.51
  -8  -2 -20    5.87    0.47
   8  -2  20    5.92    0.53
  -8   2  20    5.77    0.49
   8   2 -20    6.29    0.48
   8  -2 -20    5.45    0.51
  -8   2 -20    5.89    0.47
  -8  -2  20    6.19    0.54
   8   2  20    6.49    0.54
  -8   2 -20    5.17    0.51
   8   2  20    5.61    0.49
  -8  -2  20    5.78    0.49
   8  -2 -20    5.98    0.48
  -8   2  22    4.04    0.37
   8  -2  22    4.38    0.37
  -8  -2 -22    4.04    0.39
   8   2 -22    4.46    0.36
  -8  -2 -22    4.24    0.35
   8   2 -22    3.97    0.39
  -8   2  22    4.22    0.41
   8  -2  22    4.78    0.41
   8  -2 -22    4.35    0.36
   8   2  22    4.67    0.41
  -8  -2  22    4.21    0.37
  -8  -2  22    4.66    0.41
  -8   2 -22    3.86    0.39
  -8   2 -22    4.43    0.35
   8  -2 -22    3.66    0.38
   8   2  22    4.13    0.37
   8  -2  24    7.09    0.65
  -8   2  24    7.93    0.65
  -8  -2 -24    7.93    0.68
  -8   2  24    7.44    0.70
   8  -2  24    7.19    0.70
   8   2 -24    8.37    0.63
   8   2 -24    8.05    0.68
  -8  -2  24    7.79    0.65
  -8  -2  24    7.57    0.71
   8  -2 -24    7.86    0.63
   8   2  24    8.04    0.70
  -8   2 -24    7.78    0.68
  -8   2 -24    7.69    0.62
   8  -2 -24    7.81    0.68
   8   2  24    7.53    0.65
   8  -2  26   10.45    0.97
  -8   2  26   11.46    0.90
  -8  -2 -26   10.48    0.94
   8   2 -26   11.89    0.87
  -8   2  26   11.00    0.97
   8   2 -26   10.81    0.94
   8  -2  26   10.05    0.89
   8   2  26   10.82    0.89
   8   2  26   10.35    0.96
  -8   2 -26   10.54    0.86
  -8   2 -26    9.98    0.94
   8  -2 -26   10.68    0.93
  -8  -2  26   11.51    0.97
  -8  -2  26   11.26    0.90
   8  -2 -26   11.13    0.87
   8   2 -28    2.80    0.23
   8  -2  28    2.09    0.25
  -8  -2 -28    2.23    0.26
  -8   2  28    2.64    0.24
  -8   2  28    2.44    0.28
   8  -2  28    1.93    0.28
   8   2 -28    2.69    0.26
   8   2  28    1.91    0.24
   8  -2 -28    2.84    0.25
   8  -2 -28    2.90    0.24
  -8   2 -28    2.34    0.26
  -8  -2  28    2.45    0.28
   8   2  28    2.25    0.27
  -8  -2  28    2.61    0.25
  -8   2  30    1.83    0.18
   8   2 -30    1.68    0.19
  -8  -2 -30    1.21    0.19
  -8   2  30    1.90    0.23
   8  -2  30    1.15    0.18
   8   2 -30    1.70    0.17
  -8  -2  30    1.92    0.19
   8   2  30    1.21    0.21
   8  -2 -30    1.68    0.17
   8  -2 -30    1.66    0.19
   8   2  30    1.07    0.18
  -8  -2  30    1.69    0.22
   8  -2  32    0.08    0.12
  -8  -2 -32    0.10    0.10
  -8   2  32    0.10    0.10
   8   2 -32    0.13    0.09
  -8   2  32   -0.02    0.13
   8  -2  32    0.04    0.10
  -8  -2  32    0.11    0.12
   8  -2 -32    0.15    0.09
  -8   2 -32    0.01    0.10
  -8  -2  32    0.03    0.10
   8   2  32    0.06    0.12
   8   2  32    0.06    0.10
   8  -2 -32    0.10    0.09
   8   2 -34    3.00    0.24
   8  -2  34    2.28    0.25
   8  -2  34    2.28    0.28
  -8  -2 -34    2.27    0.26
  -8   2  34    2.42    0.28
  -8   2  34    2.56    0.25
   8   2  34    2.37    0.29
  -8   2 -34    2.36    0.26
   8   2  34    2.49    0.25
   8  -2 -34    2.01    0.25
   8  -2 -34    2.79    0.24
  -8  -2  34    2.09    0.28
  -8  -2  34    2.24    0.25
  -8  -2 -36    0.14    0.11
   8  -2  36    0.21    0.13
  -8   2  36    0.26    0.12
  -8   2  36    0.57    0.16
   8  -2  36    0.15    0.12
   8  -2 -36    0.12    0.10
  -8  -2  36    0.17    0.11
   8   2  36    0.01    0.13
   8   2  36    0.10    0.11
  -8  -2  36    0.18    0.15
   8  -2 -36    0.25    0.11
  -8   2 -36    0.08    0.10
  -8  -2 -38    1.20    0.19
  -8   2  38    1.78    0.24
  -8   2  38    1.73    0.20
   8  -2  38    1.32    0.19
   8  -2  38    1.10    0.21
   8   2  38    1.25    0.22
   8   2  38    1.34    0.19
  -8   2 -38    1.06    0.19
  -8  -2  38    1.57    0.19
  -8  -2  38    1.79    0.23
   8  -2 -38    1.55    0.19
  -8   2  40   -0.07    0.14
   8  -2  40   -0.05    0.11
  -8  -2 -40    0.05    0.11
  -8   2  40    0.09    0.12
   8  -2  40   -0.07    0.13
   8  -2 -40    0.10    0.10
  -8  -2  40   -0.01    0.11
   8   2  40   -0.01    0.14
   8   2  40   -0.06    0.12
  -8   2 -40   -0.10    0.10
  -8  -2  40   -0.08    0.13
 -10   2   0  434.12   32.50
  10  -2   0  395.40   32.43
  10   2   0  388.73   32.50
 -10  -2   0  443.91   32.62
  10   2  -2  111.87    9.34
  10  -2   2  103.63    9.14
 -10   2   2  119.61    9.26
 -10  -2  -2  119.88    9.37
  10  -2  -2  111.69    9.25
  10   2   2  105.39    9.23
 -10  -2   2  113.63    9.34
 -10   2  -2  126.37    9.29
 -10  -2  -4   30.42    2.80
 -10   2   4   26.12    2.31
  10   2  -4   26.24    2.31
 -10   2   4   29.08    2.47
  10   2  -4   30.10    2.85
  10  -2   4   31.67    2.26
  10  -2   4   24.57    2.56
 -10   2   4   28.80    2.26
 -10  -2  -4   31.71    2.26
  10   2  -4   30.03    2.26
  10   2  -4   29.59    2.47
  10  -2   4   26.12    2.42
 -10   2   4   27.04    2.68
  10   2   4   26.69    2.66
  10  -2  -4   27.50    2.31
 -10  -2   4   24.70    2.31
  10   2   4   32.57    2.26
 -10  -2   4   28.96    2.47
 -10   2  -4   31.80    2.70
  10  -2  -4   30.76    2.78
  10   2   4   28.87    2.42
  10  -2  -4   30.40    2.47
 -10  -2   4   31.84    2.26
 -10  -2   4   25.11    2.73
  10  -2  -4   28.34    2.26
 -10  -2  -6   89.81    6.87
  10   2  -6   84.58    6.95
 -10   2   6   79.03    6.80
  10  -2   6   80.54    6.66
 -10   2   6   78.75    6.34
 -10   2  -6   85.44    6.73
  10   2   6   77.09    6.73
 -10  -2   6   75.24    6.85
  10  -2  -6   81.75    6.84
  10  -2   8   35.37    2.93
 -10  -2  -8   33.14    2.99
 -10   2   8   30.42    3.01
  10  -2   8   31.54    2.43
  10  -2   8   35.69    2.95
 -10  -2  -8   29.27    2.43
  10  -2   8   30.72    2.60
 -10   2   8   31.14    2.48
  10   2  -8   28.31    2.48
 -10   2   8   30.68    2.65
  10   2  -8   29.71    2.43
  10   2  -8   33.66    3.13
 -10  -2  -8   32.73    2.60
 -10   2   8   30.07    2.43
  10   2  -8   28.23    2.66
 -10  -2   8   31.53    3.07
 -10   2  -8   32.38    2.43
 -10  -2   8   32.40    2.48
 -10   2  -8   28.76    2.60
 -10  -2   8   31.69    2.43
  10   2   8   30.62    2.43
  10  -2  -8   30.82    2.48
  10  -2  -8   29.85    2.65
  10  -2  -8   31.87    2.43
  10   2   8   31.50    2.92
  10   2   8   33.48    2.60
  10  -2  -8   37.97    3.15
 -10  -2   8   29.32    2.66
  10   2 -10   34.82    3.33
 -10   2  10   29.34    2.62
  10   2 -10   29.14    2.81
  10  -2  10   37.21    2.63
  10  -2  10   33.15    2.75
 -10  -2 -10   33.51    2.75
 -10   2  10   29.55    2.74
 -10   2  10   30.29    2.81
  10  -2  10   39.43    3.20
  10  -2  10   34.67    2.56
  10  -2  10   36.97    2.81
 -10   2  10   32.04    3.22
  10   2 -10   29.89    2.62
  10  -2  10   35.50    3.13
 -10  -2 -10   32.52    2.56
  10   2 -10   32.69    2.57
  10   2  10   33.46    2.75
 -10  -2  10   30.77    2.81
  10   2  10   33.06    3.14
 -10  -2  10   32.48    2.63
  10   2  10   37.11    3.22
 -10  -2  10   35.07    2.75
 -10  -2  10   30.25    3.22
  10  -2 -10   28.09    2.74
  10  -2 -10   30.57    2.81
  10   2  10   37.60    2.63
  10   2  10   36.18    2.57
  10  -2 -10   34.11    3.24
  10  -2 -10   30.37    2.57
 -10   2 -10   37.17    2.57
  10  -2 -10   29.46    2.62
 -10  -2  10   32.40    2.57
 -10   2 -10   32.28    2.75
  10  -2  12    7.87    1.24
  10  -2  12    8.09    0.58
  10  -2  12    9.00    1.32
 -10   2  12    6.02    0.56
  10   2 -12    6.36    1.30
 -10   2  12    6.84    1.31
 -10   2  12    5.86    0.58
  10   2 -12    6.27    0.52
 -10   2  12    6.13    0.54
 -10  -2  12    6.74    1.32
  10   2  12    8.08    0.58
  10  -2 -12    5.97    0.56
 -10  -2  12    5.84    0.58
 -10   2 -12    8.05    0.56
  10  -2 -12    7.65    1.36
 -10  -2  12    6.32    0.56
  10  -2 -12    6.57    0.53
  10  -2 -12    6.20    0.54
 -10  -2  12    5.90    0.52
 -10  -2  12    5.80    0.54
  10   2  12    8.07    1.29
  10  -2 -12    6.37    0.58
  10   2 -14    1.19    0.12
 -10   2  14    1.04    0.12
 -10   2  14    0.98    0.12
 -10   2  14    0.78    0.58
 -10   2  14    1.35    0.14
  10  -2  14    1.33    0.67
  10   2 -14    0.32    0.54
  10  -2  14    1.20    0.58
 -10  -2  14    0.61    0.56
  10  -2 -14    0.95    0.13
  10  -2 -14    1.33    0.14
 -10  -2  14    1.15    0.13
  10  -2 -14    0.83    0.58
  10  -2 -14    0.86    0.12
 -10  -2  14    0.92    0.13
  10  -2 -14    1.18    0.12
  10   2  14    2.14    0.73
 -10  -2  14    1.12    0.14
  10   2  14    1.13    0.59
  10  -2  16    1.47    0.65
  10   2 -16    1.39    0.17
 -10   2  16    1.86    0.19
  10   2 -16    1.31    0.71
 -10  -2 -16    1.91    0.18
  10  -2  16    2.13    0.18
  10   2 -16    1.70    0.16
 -10   2  16    1.55    0.77
 -10   2  16    1.54    0.17
 -10   2  16    1.60    0.17
 -10  -2 -16    1.82    0.16
  10  -2  16    1.94    0.16
  10  -2  16    2.06    0.77
 -10   2 -16    1.41    0.17
  10   2  16    2.28    0.20
 -10  -2  16    1.58    0.17
  10   2  16    1.98    0.16
  10  -2 -16    1.57    0.16
 -10   2 -16    1.77    0.15
 -10  -2  16    1.50    0.19
  10   2  16    1.08    0.67
  10  -2 -16    0.80    0.62
  10  -2 -16    1.43    0.17
 -10  -2  16    1.06    0.68
 -10  -2  16    1.42    0.17
  10   2  16    1.91    0.79
  10   2  16    1.87    0.17
  10  -2  18    3.92    1.04
  10   2 -18    4.80    0.35
  10  -2  18    4.15    0.37
 -10   2  18    5.50    1.34
 -10   2  18    5.15    0.40
 -10  -2 -18    3.88    0.35
  10  -2  18    4.78    0.35
  10  -2  18    4.73    0.40
  10   2 -18    3.83    0.38
 -10  -2 -18    3.75    0.38
  10   2 -18    4.66    1.21
 -10   2  18    4.32    0.36
  10   2  18    4.58    0.35
  10  -2 -18    3.61    0.38
 -10  -2  18    4.05    0.37
  10   2  18    3.94    0.36
  10   2  18    2.76    0.99
 -10  -2  18    2.85    1.02
 -10   2 -18    3.69    0.38
  10  -2 -18    4.26    1.15
  10   2  18    4.61    0.40
  10   2  18    4.45    1.16
 -10   2 -18    3.90    0.34
  10  -2 -18    4.80    0.36
 -10   2  20   22.75    1.87
  10  -2  20   21.21    1.87
 -10   2  20   22.11    1.74
 -10  -2 -20   21.04    1.83
  10   2 -20   22.90    1.83
  10   2 -20   22.31    1.70
  10  -2  20   19.90    1.74
 -10  -2 -20   20.12    1.70
 -10   2 -20   20.18    1.69
 -10  -2  20   22.94    1.87
 -10  -2  20   23.36    1.75
  10   2  20   21.00    1.74
  10   2  20   20.50    1.87
 -10   2 -20   20.04    1.82
  10  -2 -20   22.86    1.70
  10  -2 -20   22.16    1.82
 -10   2  22   14.95    1.26
 -10   2  22   14.18    1.17
 -10  -2 -22   14.40    1.22
  10   2 -22   14.78    1.14
  10  -2  22   14.03    1.17
  10   2 -22   14.54    1.22
  10  -2  22   13.89    1.25
 -10  -2  22   14.49    1.26
  10  -2 -22   14.15    1.14
  10   2  22   15.26    1.26
  10  -2 -22   13.91    1.22
 -10   2 -22   13.70    1.13
 -10  -2  22   13.95    1.17
  10   2  22   14.65    1.17
 -10   2 -22   13.93    1.22
  10   2 -24   20.50    1.55
  10   2 -24   20.31    1.66
 -10   2  24   19.49    1.58
  10  -2  24   19.13    1.59
  10  -2  24   19.14    1.70
 -10   2  24   19.85    1.70
 -10  -2 -24   19.10    1.66
  10  -2 -24   19.75    1.66
 -10  -2  24   18.74    1.58
 -10   2 -24   18.57    1.66
  10   2  24   19.74    1.58
  10   2  24   19.41    1.70
 -10   2 -24   18.98    1.54
 -10  -2  24   20.60    1.70
  10  -2 -24   19.79    1.55
 -10   2  26    1.50    0.18
  10  -2  26    0.83    0.15
 -10  -2 -26    0.91    0.15
  10   2 -26    1.21    0.16
  10  -2  26    0.75    0.16
  10   2  26    0.98    0.17
 -10   2 -26    0.90    0.12
  10  -2 -26    1.36    0.14
 -10   2 -26    0.71    0.14
 -10  -2  26    1.37    0.15
 -10  -2  26    1.41    0.18
  10   2  26    0.94    0.15
 -10  -2 -28   12.02    1.01
 -10   2  28   11.32    1.04
  10   2 -28   12.56    0.94
  10  -2  28   12.04    0.97
  10  -2  28   12.50    1.05
 -10   2  28   10.59    0.96
 -10  -2  28   11.13    1.04
 -10  -2  28   10.74    0.96
  10   2  28   13.40    1.05
  10  -2 -28   10.24    1.01
 -10   2 -28   11.75    1.02
  10   2  28   12.67    0.97
  10  -2 -28   11.62    0.94
 -10   2  30    2.33    0.27
  10  -2  30    2.20    0.26
 -10   2  30    2.21    0.23
 -10  -2 -30    2.14    0.25
  10   2 -30    2.81    0.22
  10  -2  30    1.84    0.23
  10   2  30    2.60    0.27
 -10   2 -30    2.06    0.24
 -10  -2  30    2.47    0.27
  10  -2 -30    2.17    0.22
  10  -2 -30    1.98    0.23
 -10  -2  30    2.06    0.23
  10   2  30    2.21    0.23
  10   2 -32    2.48    0.22
  10  -2  32    2.43    0.24
 -10   2  32    1.88    0.27
  10  -2  32    2.26    0.27
 -10   2  32    2.03    0.23
 -10  -2 -32    2.37    0.25
  10   2  32    2.43    0.24
  10  -2 -32    2.19    0.22
 -10   2 -32    2.47    0.25
 -10  -2  32    2.02    0.23
 -10  -2  32    2.01    0.26
  10  -2 -32    1.86    0.24
  10   2  32    2.58    0.28
 -10   2  34    7.18    0.63
 -10  -2 -34    6.77    0.66
  10  -2  34    7.37    0.69
  10  -2  34    7.17    0.64
 -10   2  34    8.00    0.70
 -10   2 -34    6.68    0.66
  10  -2 -34    8.34    0.62
  10   2  34    7.91    0.69
 -10  -2  34    7.53    0.64
 -10  -2  34    8.29    0.70
  10  -2 -34    6.49    0.66
  10   2  34    7.58    0.64
  10  -2  36    0.50    0.16
 -10   2  36    0.53    0.17
 -10  -2 -36    0.55    0.14
  10  -2  36    0.48    0.13
 -10   2  36    0.65    0.13
  10  -2 -36    0.66    0.13
  10   2  36    0.53    0.16
 -10  -2  36    0.57    0.13
  10  -2 -36    0.86    0.14
  10   2  36    0.52    0.13
 -10  -2  36    0.78    0.17
 -10   2 -36    0.48    0.13
 -10  -2 -38    0.12    0.11
 -10   2  38    0.33    0.15
 -10   2  38    0.33    0.12
  10  -2  38    0.32    0.12
  10  -2  38    0.14    0.14
 -10  -2  38    0.08    0.14
  10   2  38    0.14    0.13
  10  -2 -38    0.33    0.12
  10   2  38    0.09    0.12
 -10   2 -38    0.13    0.12
 -10  -2  38    0.15    0.11
  10  -2  40    1.08    0.17
 -10  -2 -40    0.97    0.17
 -10   2  40    1.07    0.20
 -10   2  40    1.07    0.17
  10  -2  40    1.09    0.21
 -10  -2  40    0.93    0.17
  10   2  40    1.30    0.18
 -10  -2  40    0.92    0.20
  10   2  40    1.27    0.22
 -10   2 -40    1.07    0.17
 -12  -2   0   91.89    7.74
 -12   2   0  106.94    7.71
  12  -2   0   85.91    7.55
  12   2   0   82.95    7.60
  12  -2   2   22.09    1.84
  12  -2   2   21.02    1.96
 -12  -2  -2   23.59    1.84
  12  -2   2   18.35    2.19
 -12   2   2   24.02    1.84
 -12  -2  -2   23.24    1.96
  12   2  -2   24.19    1.84
  12   2  -2   22.62    1.88
 -12   2   2   21.47    2.31
 -12  -2  -2   26.98    2.54
  12   2  -2   26.13    2.01
  12   2  -2   22.33    2.41
 -12   2  -2   24.13    2.38
  12   2   2   19.88    2.29
  12   2   2   22.81    1.84
  12  -2  -2   22.52    1.88
  12  -2  -2   22.85    2.36
 -12   2  -2   25.04    1.84
  12   2   2   21.97    1.96
  12  -2  -2   24.65    1.84
  12  -2  -2   25.65    2.01
 -12  -2   2   24.59    1.84
 -12  -2   2   23.32    2.44
  12   2  -4   59.95    5.03
 -12   2   4   66.42    5.46
 -12   2   4   63.20    4.93
  12   2  -4   62.72    5.38
 -12  -2  -4   73.65    5.61
  12  -2   4   58.89    5.29
  12   2  -4   62.87    5.55
 -12   2  -4   65.19    4.93
  12  -2  -4   63.75    5.38
 -12  -2   4   55.14    5.03
  12  -2  -4   65.53    5.50
 -12  -2   4   61.90    5.52
 -12  -2   4   64.63    4.93
  12  -2  -4   63.11    5.03
 -12   2  -4   74.26    5.50
  12   2   4   56.71    5.36
 -12  -2  -6   14.40    1.11
 -12   2   6   14.18    1.11
  12   2  -6   15.19    1.80
  12  -2   6   15.14    1.11
  12  -2   6   11.83    1.49
  12   2  -6   14.53    1.22
 -12   2   6   13.93    1.21
 -12   2   6   12.22    1.13
 -12   2   6   11.19    1.58
  12   2  -6   13.05    1.14
 -12  -2  -6   15.35    1.76
 -12  -2  -6   13.37    1.19
  12  -2   6   13.30    1.18
 -12   2   6   13.78    1.18
  12   2  -6   14.82    1.11
  12  -2  -6   14.13    1.71
 -12   2  -6   12.31    1.55
 -12  -2   6   13.89    1.73
 -12   2  -6   12.66    1.18
 -12   2  -6   15.57    1.11
 -12  -2   6   14.63    1.22
  12  -2  -6   15.18    1.22
  12  -2  -6   14.95    1.11
  12  -2  -6   14.06    1.18
  12  -2  -6   13.48    1.14
  12   2   6   12.76    1.57
  12   2   6   13.85    1.19
 -12  -2   6   15.10    1.12
  12   2   6   14.92    1.11
 -12   2   8   27.21    2.31
  12  -2   8   31.38    2.26
 -12   2   8   28.17    2.41
  12  -2   8   29.23    2.41
 -12  -2  -8   29.76    2.26
 -12   2   8   28.38    2.26
 -12  -2  -8   33.81    2.96
  12   2  -8   28.69    2.26
  12   2  -8   27.08    2.47
  12   2  -8   31.62    3.05
 -12   2   8   29.43    2.47
  12  -2   8   28.26    2.72
  12   2  -8   25.76    2.31
 -12  -2  -8   28.45    2.41
 -12   2   8   27.96    2.88
 -12  -2   8   25.36    2.31
  12  -2  -8   28.96    2.26
 -12  -2   8   32.19    2.41
  12  -2  -8   28.03    2.47
  12   2   8   27.14    2.76
  12  -2  -8   26.40    2.31
 -12  -2   8   26.13    2.47
  12  -2  -8   28.78    2.41
  12   2   8   30.82    2.42
  12   2   8   31.09    2.26
 -12  -2   8   28.95    2.26
  12  -2  -8   33.09    3.01
 -12   2  -8   28.52    2.41
 -12   2  -8   33.01    2.83
 -12  -2   8   31.66    3.02
  12   2 -10   49.68    4.30
  12  -2  10   47.57    4.30
  12   2 -10   60.78    4.88
 -12   2  10   61.25    4.79
 -12  -2 -10   45.95    4.21
  12  -2  10   48.83    4.47
 -12   2  10   53.36    4.20
  12  -2  10   45.27    3.93
 -12  -2 -10   44.69    3.93
  12  -2  10   45.59    4.20
  12  -2  10   53.69    4.55
 -12   2  10   52.37    4.30
  12   2 -10   50.02    4.02
  12  -2  10   47.53    4.02
 -12   2  10   51.46    3.93
 -12   2  10   50.77    4.02
  12   2 -10   54.18    3.93
 -12   2 -10   49.19    3.93
  12  -2 -10   64.32    4.85
 -12  -2  10   48.70    4.30
  12  -2 -10   50.63    4.30
 -12  -2  10   52.80    3.93
  12   2  10   45.38    4.46
  12  -2 -10   56.55    3.93
 -12  -2  10   56.06    4.78
  12   2  10   46.41    4.21
 -12  -2  10   49.35    4.02
  12  -2 -10   51.21    4.02
 -12  -2 -12    7.46    0.68
  12   2 -12    4.99    1.28
 -12   2  12    8.92    0.71
  12  -2  12    7.80    1.33
  12  -2  12    8.71    1.39
 -12   2  12    6.72    1.42
 -12   2  12    7.64    0.66
  12  -2  12    7.15    0.68
  12  -2  12    9.28    0.66
  12  -2  12    8.32    0.64
  12   2 -12    8.18    0.64
 -12  -2 -12    7.81    0.64
 -12  -2  12    5.61    1.32
  12  -2 -12    7.99    0.70
 -12   2 -12    8.67    0.64
 -12   2 -12    6.77    0.68
  12   2  12    7.29    1.33
 -12  -2  12    7.69    0.66
  12   2  12    8.84    0.66
 -12  -2  12    7.71    0.68
 -12  -2  12    8.49    0.71
  12   2  12    8.43    0.64
  12   2  12    7.43    0.69
 -12  -2  12    8.32    0.64
  12   2  12    8.99    1.45
  12  -2 -12    6.56    1.37
  12  -2 -12    8.20    0.64
  12  -2 -12    7.46    0.66
 -12   2  14    5.01    0.41
  12  -2  14    5.25    0.41
  12  -2  14    4.79    0.42
 -12   2  14    5.39    1.24
 -12   2  14    4.94    0.44
  12   2 -14    4.70    0.40
 -12  -2 -14    4.57    0.39
  12  -2  14    5.06    0.44
 -12  -2 -14    5.02    0.43
  12  -2  14    5.26    1.14
  12  -2  14    4.44    1.07
 -12   2  14    5.00    0.42
  12  -2  14    4.45    0.39
  12   2 -14    4.56    1.21
 -12  -2  14    4.02    1.10
  12   2  14    5.43    1.19
  12   2  14    5.10    0.43
  12   2  14    4.45    0.44
 -12   2 -14    4.50    0.39
 -12   2 -14    4.45    0.42
  12  -2 -14    5.18    1.19
  12   2  14    4.59    1.09
  12  -2 -14    4.91    0.42
  12  -2 -14    4.69    0.40
 -12  -2  14    4.63    0.44
  12   2  14    4.97    0.41
 -12  -2  14    5.08    0.41
 -12  -2  14    4.72    0.40
  12   2  14    4.89    0.40
 -12  -2  14    5.61    0.43
  12   2 -16    0.42    0.57
 -12   2  16    0.19    0.51
  12  -2  16   -0.02    0.48
  12  -2  16    0.86    0.58
  12   2  16    0.87    0.60
  12  -2 -16    0.25    0.50
  12   2  16    0.91    0.58
 -12  -2  16    0.10    0.50
 -12   2  18    3.73    0.37
  12  -2  18    4.16    0.38
  12  -2  18    4.13    0.35
 -12  -2 -18    3.89    0.36
  12   2 -18    3.67    0.33
 -12   2  18    3.87    0.34
  12  -2 -18    4.21    0.35
  12   2  18    3.81    0.34
 -12  -2  18    3.96    0.34
  12   2  18    3.85    0.33
 -12  -2  18    3.65    0.37
 -12   2 -18    4.16    0.32
  12  -2 -18    3.73    0.33
  12   2 -20    4.13    0.31
  12  -2  20    3.14    0.32
 -12   2  20    3.59    0.32
 -12  -2 -20    3.46    0.33
 -12   2  20    4.28    0.35
  12  -2  20    3.88    0.31
  12  -2  20    3.55    0.35
 -12   2 -20    3.12    0.33
  12  -2 -20    3.83    0.31
  12   2  20    3.54    0.35
  12   2  20    3.84    0.31
 -12   2 -20    3.08    0.30
 -12  -2  20    3.71    0.32
 -12  -2  20    3.70    0.35
  12   2  20    3.25    0.32
  12  -2 -20    3.54    0.33
 -12   2  22   51.97    4.22
 -12  -2 -22   48.76    4.13
 -12   2  22   50.48    3.94
  12  -2  22   48.46    4.22
  12  -2  22   49.16    3.94
  12   2 -22   54.23    3.86
 -12  -2  22   51.27    3.94
  12   2  22   51.26    4.22
  12  -2 -22   49.59    4.13
  12   2  22   47.77    3.94
  12  -2 -22   52.50    3.86
 -12  -2  22   42.17    4.22
 -12   2 -22   45.02    4.13
 -12   2 -22   45.52    3.85
 -12   2  24    3.06    0.28
  12  -2  24    1.87    0.27
  12  -2  24    2.41    0.25
  12   2 -24    2.89    0.23
 -12   2  24    2.34    0.24
 -12  -2 -24    2.32    0.25
 -12  -2  24    2.82    0.25
  12   2  24    2.87    0.28
 -12   2 -24    2.53    0.22
  12  -2 -24    2.54    0.24
  12   2  24    2.63    0.25
 -12   2 -24    2.16    0.25
  12  -2 -24    2.51    0.25
 -12  -2  24    2.79    0.28
  12  -2  26    4.44    0.43
 -12   2  26    4.71    0.43
  12  -2  26    4.09    0.40
 -12   2  26    4.78    0.40
  12   2 -26    4.98    0.38
 -12  -2 -26    4.40    0.41
 -12   2 -26    4.25    0.41
 -12  -2  26    4.34    0.43
  12   2  26    4.39    0.44
 -12  -2  26    4.23    0.39
  12  -2 -26    4.16    0.41
  12   2  26    4.30    0.39
  12  -2 -26    4.63    0.38
 -12   2  28    1.36    0.18
 -12   2  28    1.10    0.15
  12  -2  28    1.07    0.16
 -12  -2 -28    1.21    0.17
  12   2 -28    1.37    0.15
  12  -2  28    0.86    0.17
  12  -2 -28    1.34    0.15
 -12  -2  28    1.08    0.18
  12   2  28    1.08    0.16
 -12   2 -28    0.95    0.16
 -12  -2  28    1.26    0.16
  12   2  28    0.94    0.18
  12  -2 -28    1.15    0.15
  12   2 -30    2.80    0.25
 -12  -2 -30    2.75    0.27
  12  -2  30    2.38    0.25
 -12   2  30    2.65    0.29
 -12   2  30    2.57    0.25
  12  -2  30    2.52    0.29
 -12   2 -30    2.52    0.26
  12   2  30    2.34    0.25
  12  -2 -30    2.63    0.26
 -12  -2  30    2.62    0.29
 -12  -2  30    2.73    0.26
  12  -2 -30    2.57    0.24
  12   2  30    2.48    0.30
  12  -2  32    2.21    0.26
  12  -2  32    2.36    0.29
 -12   2  32    2.92    0.26
 -12   2  32    3.02    0.29
 -12  -2 -32    1.91    0.26
 -12  -2  32    2.72    0.25
  12   2  32    2.39    0.25
  12   2  32    2.24    0.29
 -12   2 -32    2.20    0.26
 -12  -2  32    2.74    0.29
  12  -2 -32    2.96    0.25
  12  -2 -32    2.73    0.26
 -12  -2 -34    1.33    0.21
  12  -2  34    1.62    0.24
  12   2 -34    2.14    0.19
 -12   2  34    1.61    0.24
  12  -2  34    1.56    0.19
 -12   2  34    1.74    0.20
 -12  -2  34    1.36    0.22
  12   2  34    1.85    0.24
  12  -2 -34    1.69    0.20
  12  -2 -34    1.87    0.19
 -12   2 -34    1.55    0.21
 -12  -2  34    1.42    0.19
  12   2  34    1.39    0.20
  12  -2  36    5.17    0.48
 -12   2  36    5.07    0.53
  12  -2  36    5.13    0.53
 -12  -2 -36    5.20    0.50
 -12   2  36    5.58    0.48
 -12  -2  36    5.43    0.53
  12   2  36    6.00    0.49
  12   2  36    5.78    0.53
  12  -2 -36    5.13    0.50
 -12  -2  36    5.01    0.48
 -12   2 -36    5.16    0.50
  12  -2 -36    6.33    0.47
 -12   2  38    0.72    0.14
  12  -2  38    0.52    0.14
  12  -2  38    0.54    0.16
 -12  -2 -38    0.38    0.13
 -12   2  38    0.65    0.17
 -12   2 -38    0.44    0.13
 -12  -2  38    0.61    0.13
  12   2  38    0.72    0.15
  12   2  38    0.57    0.16
 -12  -2  38    0.62    0.16
  12  -2  40    0.48    0.17
 -12   2  40    0.55    0.14
 -12  -2 -40    0.42    0.14
  12  -2  40    0.49    0.13
 -12   2  40    0.53    0.16
 -12  -2  40    0.41    0.16
  12   2  40    0.61    0.14
 -12  -2  40    0.66    0.14
  12   2  40    0.48    0.16
 -14  -2   0   12.83    0.97
  14  -2   0   13.89    1.57
  14  -2   0   11.73    0.97
 -14  -2   0   14.77    1.73
  14   2   0   12.26    0.99
  14   2   0   11.47    1.06
  14   2   0   12.51    0.97
  14  -2   0   11.53    1.06
 -14   2   0   13.91    1.61
 -14   2   0   12.46    0.97
  14   2   0   11.78    1.54
 -14  -2  -2    4.01    0.30
  14   2  -2    5.42    1.06
 -14  -2  -2    3.91    0.94
  14  -2   2    3.35    0.30
  14   2  -2    3.72    0.30
  14  -2   2    3.04    0.73
 -14   2   2    3.28    0.30
 -14  -2  -2    3.55    0.30
  14  -2   2    3.24    0.30
 -14   2   2    4.23    0.93
  14   2  -2    3.96    0.30
  14   2  -2    3.99    0.33
  14  -2  -2    2.83    0.81
 -14   2  -2    4.76    1.00
  14   2   2    3.54    0.30
  14  -2  -2    3.40    0.30
  14   2   2    3.52    0.83
  14   2   2    3.85    0.31
 -14  -2   2    3.11    0.30
 -14   2  -2    3.46    0.30
  14  -2  -2    3.23    0.32
  14  -2  -2    3.21    0.30
 -14  -2   2    3.61    0.92
  14   2  -4   26.32    2.03
  14  -2   4   25.74    2.03
 -14   2   4   23.97    2.22
 -14  -2  -4   27.74    2.03
 -14  -2  -4   27.32    2.17
  14  -2   4   26.25    2.17
  14  -2   4   24.32    2.48
  14   2  -4   24.20    2.08
 -14   2   4   23.49    2.03
  14   2  -4   25.48    2.22
  14   2  -4   26.11    2.75
 -14  -2  -4   31.61    2.85
 -14   2   4   27.04    2.67
  14   2   4   25.90    2.03
 -14  -2   4   25.29    2.03
  14  -2  -4   29.27    2.77
  14  -2  -4   24.38    2.03
 -14  -2   4   23.16    2.08
  14  -2  -4   27.08    2.08
 -14  -2   4   26.35    2.73
  14   2   4   24.10    2.56
  14   2   4   26.26    2.17
 -14  -2   4   23.43    2.22
 -14   2  -4   28.54    2.17
 -14   2  -4   29.85    2.04
  14  -2  -4   25.58    2.22
  14   2  -6    3.51    0.98
 -14  -2  -6    4.39    0.33
 -14   2   6    3.27    0.34
 -14   2   6    4.06    0.32
  14  -2   6    3.73    0.31
 -14   2   6    4.08    0.95
 -14  -2  -6    5.53    1.12
 -14  -2  -6    3.48    0.31
  14   2  -6    3.14    0.35
  14   2  -6    3.21    0.31
 -14   2   6    3.46    0.32
  14  -2   6    4.36    0.33
  14  -2   6    3.73    0.80
  14  -2  -6    5.40    1.11
 -14  -2   6    3.09    0.34
 -14  -2   6    5.73    1.12
  14   2   6    4.17    0.31
 -14  -2   6    3.77    0.32
 -14   2  -6    5.87    1.01
 -14  -2   6    3.37    0.31
  14   2   6    4.56    0.91
  14   2   6    4.47    0.33
  14  -2  -6    3.53    0.31
  14  -2  -6    3.27    0.34
  14  -2  -6    3.87    0.32
 -14   2  -6    4.19    0.33
 -14   2  -6    3.70    0.31
  14  -2   8   23.95    2.11
 -14   2   8   22.27    2.02
 -14   2   8   27.41    2.72
  14  -2   8   26.95    1.98
  14   2  -8   26.13    2.17
 -14   2   8   24.32    2.11
  14   2  -8   25.74    2.79
 -14   2   8   25.32    1.98
  14  -2   8   23.00    2.46
 -14  -2  -8   24.93    1.98
  14   2  -8   23.12    2.02
 -14  -2  -8   29.39    2.76
  14   2  -8   25.72    1.98
 -14   2   8   25.76    2.16
 -14  -2  -8   23.66    2.11
 -14   2  -8   22.84    2.11
  14  -2  -8   24.02    2.02
 -14  -2   8   25.80    2.74
 -14   2  -8   28.61    1.98
  14  -2  -8   24.47    1.98
 -14   2  -8   28.40    2.64
  14   2   8   25.30    2.11
 -14  -2   8   23.17    2.02
  14  -2  -8   26.18    2.16
  14  -2  -8   27.40    2.77
 -14  -2   8   27.50    2.11
 -14  -2   8   25.47    1.98
 -14  -2   8   24.73    2.16
  14   2   8   25.97    2.59
  14   2   8   26.78    1.98
 -14  -2 -10   12.88    1.03
 -14   2  10   11.46    1.05
  14   2 -10   12.91    2.00
 -14   2  10   13.03    1.10
 -14   2  10   11.00    1.03
 -14   2  10   12.31    1.89
 -14   2  10   11.82    1.13
 -14  -2 -10   15.17    1.77
  14  -2  10   16.98    1.79
  14  -2  10   16.32    1.71
  14  -2  10   13.96    1.10
 -14  -2 -10   14.09    1.10
  14  -2  10   14.56    1.03
  14   2 -10   13.05    1.03
 -14  -2  10   12.47    1.05
 -14   2 -10   13.39    1.10
  14   2  10   14.05    1.03
 -14  -2  10   14.18    1.83
 -14  -2  10   12.55    1.03
  14   2  10   14.30    1.10
  14  -2 -10   11.26    1.13
  14  -2 -10   14.09    1.10
  14  -2 -10   11.90    1.03
  14   2  10   15.39    1.71
 -14  -2  10   11.37    1.13
 -14   2 -10   14.11    1.03
  14  -2 -10   11.98    1.92
  14  -2  12    9.11    0.84
  14  -2  12    9.55    0.78
  14  -2  12   10.00    0.81
 -14   2  12    9.79    0.84
 -14   2  12   10.24    0.87
  14   2 -12   10.20    0.79
 -14  -2 -12    9.45    0.84
 -14   2  12    9.34    0.81
  14  -2  12   10.61    1.57
  14  -2  12    9.28    1.55
 -14  -2 -12    9.39    0.78
  14   2 -12    9.22    1.71
  14  -2  12   11.09    0.87
 -14   2  12   10.78    1.77
  14   2  12   10.22    0.84
  14  -2 -12    9.49    0.86
 -14  -2  12   10.22    0.87
 -14  -2  12    8.45    1.61
  14  -2 -12   10.17    0.79
  14  -2 -12   10.43    0.84
  14   2  12    9.38    1.59
 -14  -2  12    9.91    0.81
 -14   2 -12    9.09    0.84
  14   2  12    8.62    0.78
 -14  -2  12   11.00    0.84
 -14  -2  12    9.99    0.79
 -14   2 -12    9.98    0.78
  14  -2 -12   10.36    1.73
  14   2  12    7.98    1.48
  14   2  12   10.24    0.81
  14  -2  14    0.44    0.07
  14  -2  14    1.05    0.66
  14   2 -14    0.47    0.67
  14  -2  14    0.34    0.09
 -14   2  14    0.49    0.56
 -14  -2 -14    0.32    0.07
  14   2 -14    0.52    0.08
 -14   2  14    0.37    0.10
 -14   2  14    0.67    0.09
  14  -2  14    0.37    0.10
  14  -2  14    0.67    0.57
  14   2  14    0.45    0.07
  14   2  14    0.71    0.61
  14   2  14    1.26    0.67
  14   2  14    0.17    0.09
 -14  -2  14    0.74    0.10
 -14  -2  14    0.72    0.62
 -14   2 -14    0.39    0.07
  14  -2 -14    0.47    0.09
 -14  -2  14    0.50    0.10
 -14   2 -14    0.69    0.09
  14   2  14    0.39    0.09
  14  -2 -14    1.10    0.71
 -14  -2 -16   13.55    1.13
 -14   2  16   12.62    1.08
  14  -2  16   13.54    1.16
 -14   2  16   12.34    1.12
 -14   2  16   13.32    1.16
  14   2 -16   13.40    1.05
  14  -2  16   13.08    1.08
  14  -2  16   13.22    1.05
  14   2  16   13.17    1.08
 -14  -2  16   13.95    1.13
  14   2  16   14.27    1.16
  14   2  16   13.29    1.05
 -14   2 -16   12.76    1.13
 -14  -2  16   13.03    1.16
  14  -2 -16   13.61    1.13
 -14  -2  16   13.31    1.08
  14  -2 -16   13.26    1.06
 -14   2 -16   13.07    1.05
  14  -2  18    1.67    0.15
  14  -2  18    1.48    0.13
 -14  -2 -18    0.98    0.14
 -14   2  18    1.24    0.17
  14   2 -18    1.15    0.14
 -14   2  18    0.93    0.14
  14  -2  18    1.76    0.18
 -14   2 -18    1.16    0.14
 -14   2 -18    1.19    0.12
  14  -2 -18    0.83    0.13
 -14  -2  18    1.06    0.14
  14  -2 -18    1.12    0.14
  14   2  18    1.42    0.13
  14   2  18    1.28    0.15
 -14  -2  18    1.18    0.16
  14  -2  20    3.98    0.37
  14  -2  20    3.54    0.34
 -14   2  20    4.10    0.37
 -14  -2 -20    3.67    0.35
  14  -2  20    4.21    0.32
 -14   2  20    3.70    0.33
  14   2  20    3.89    0.37
  14  -2 -20    4.16    0.33
 -14  -2  20    3.47    0.37
 -14   2 -20    3.57    0.31
  14   2  20    3.79    0.32
  14   2  20    3.57    0.33
 -14   2 -20    3.45    0.34
 -14  -2  20    3.53    0.33
  14   2 -22    3.03    0.27
 -14   2  22    2.68    0.31
 -14   2  22    2.81    0.28
  14  -2  22    3.71    0.28
  14  -2  22    3.15    0.32
  14  -2  22    2.88    0.29
 -14  -2 -22    3.15    0.30
  14  -2 -22    2.88    0.28
  14   2  22    3.53    0.28
 -14   2 -22    3.18    0.30
  14  -2 -22    3.25    0.29
  14   2  22    2.92    0.32
 -14  -2  22    3.08    0.29
 -14  -2  22    2.96    0.32
  14   2  22    3.24    0.29
  14  -2  24    4.07    0.41
 -14  -2 -24    4.25    0.39
  14   2 -24    4.25    0.36
 -14   2  24    4.35    0.42
  14  -2  24    4.44    0.38
 -14   2  24    4.31    0.38
  14  -2 -24    4.21    0.39
 -14  -2  24    4.17    0.42
  14   2  24    4.17    0.41
  14   2  24    4.40    0.38
 -14   2 -24    3.98    0.39
  14  -2 -24    4.26    0.36
 -14  -2  24    4.22    0.38
 -14  -2 -26    2.29    0.25
 -14   2  26    2.78    0.28
  14  -2  26    2.27    0.25
  14   2 -26    2.85    0.24
 -14   2  26    2.54    0.24
  14  -2  26    1.84    0.27
  14   2  26    2.60    0.29
 -14  -2  26    2.54    0.28
 -14   2 -26    2.33    0.25
 -14  -2  26    2.96    0.25
  14   2  26    2.21    0.24
  14  -2 -26    2.67    0.26
  14  -2 -26    2.79    0.24
  14  -2  28    5.77    0.54
 -14  -2 -28    5.67    0.56
 -14   2  28    6.73    0.54
 -14   2  28    6.70    0.58
  14  -2  28    5.61    0.58
  14   2 -28    7.09    0.52
 -14   2 -28    5.59    0.56
 -14  -2  28    6.56    0.58
  14  -2 -28    6.75    0.52
 -14  -2  28    6.70    0.54
  14   2  28    5.99    0.58
  14  -2 -28    5.92    0.56
  14   2  28    5.97    0.53
 -14  -2 -30    3.35    0.34
 -14   2  30    3.71    0.33
  14  -2  30    3.24    0.33
  14  -2  30    3.47    0.37
  14   2 -30    4.32    0.32
 -14   2  30    3.62    0.37
 -14  -2  30    3.91    0.37
 -14   2 -30    3.30    0.34
  14   2  30    3.33    0.33
  14  -2 -30    3.70    0.34
  14  -2 -30    3.85    0.32
  14   2  30    2.98    0.36
 -14  -2  30    3.75    0.34
  14   2 -32    0.89    0.14
 -14  -2 -32    0.87    0.15
  14  -2  32    0.83    0.14
  14  -2  32    0.83    0.17
 -14   2  32    0.85    0.14
 -14   2  32    0.81    0.17
 -14  -2  32    0.58    0.13
  14  -2 -32    0.72    0.14
  14   2  32    1.00    0.15
 -14  -2  32    0.86    0.17
  14   2  32    0.71    0.17
 -14   2 -32    0.80    0.14
  14  -2 -32    0.97    0.14
 -14   2  34    3.24    0.34
  14  -2  34    2.77    0.34
 -14  -2 -34    2.92    0.32
 -14   2  34    3.19    0.30
  14   2 -34    3.85    0.30
  14  -2  34    3.04    0.31
 -14   2 -34    3.00    0.32
  14   2  34    2.84    0.30
 -14  -2  34    2.98    0.33
  14   2  34    2.80    0.34
  14  -2 -34    3.53    0.30
 -14  -2  34    3.33    0.31
 -14  -2 -36    0.22    0.12
  14  -2  36    0.05    0.13
 -14   2  36    0.13    0.14
 -14   2  36    0.33    0.12
  14  -2  36    0.09    0.12
  14   2  36    0.13    0.11
  14  -2 -36    0.31    0.11
  14   2  36    0.10    0.14
 -14  -2  36    0.21    0.11
 -14  -2  36    0.15    0.14
 -14   2 -36    0.23    0.12
  14  -2  38    0.65    0.17
 -14   2  38    0.54    0.17
  14  -2  38    0.96    0.16
 -14  -2 -38    0.95    0.16
 -14   2  38    0.83    0.15
 -14  -2  38    0.78    0.15
  14   2  38    0.92    0.16
  14   2  38    0.65    0.17
 -14   2 -38    0.86    0.16
 -14  -2  38    0.71    0.17
 -14  -2 -40    0.24    0.12
 -14   2  40    0.30    0.15
  14  -2  40    0.04    0.15
 -14   2  40    0.26    0.12
  14  -2  40    0.31    0.13
 -14  -2  40    0.25    0.12
 -14  -2  40    0.29    0.14
  14   2  40    0.25    0.13
  14   2  40    0.12    0.15
 -16   2   0   32.08    2.33
  16  -2   0   26.51    2.37
  16   2   0   28.46    2.37
 -16  -2   0   30.84    2.32
  16   2   0   27.90    2.98
 -16   2   0   28.94    3.02
 -16  -2   0   33.30    3.18
  16  -2   0   29.91    2.54
  16   2   0   29.01    2.32
  16  -2   0   28.41    2.93
  16   2   0   30.47    2.54
  16  -2   0   29.33    2.32
 -16   2   2   57.71    4.66
 -16  -2  -2   71.33    5.60
  16   2  -2   55.73    4.66
  16   2  -2   58.56    5.09
 -16   2   2   67.03    5.41
 -16  -2  -2   63.38    4.66
  16  -2   2   58.47    5.21
  16  -2   2   60.75    4.66
  16   2  -2   56.08    4.76
  16   2  -2   58.37    5.38
  16   2   2   59.34    4.76
  16  -2  -2   60.13    5.33
 -16   2  -2   66.76    4.67
 -16  -2   2   66.40    5.51
 -16  -2   2   60.59    4.66
  16  -2  -2   54.49    4.76
  16   2   2   59.50    5.09
  16   2   2   53.33    5.23
  16  -2  -2   60.95    5.09
  16  -2  -2   54.82    4.66
 -16   2   4   58.66    4.53
 -16   2   4   57.44    5.18
  16   2  -4   54.90    5.27
  16   2  -4   58.46    4.52
  16   2  -4   54.73    4.62
  16   2  -4   63.07    4.95
 -16  -2  -4   61.41    5.37
  16  -2   4   46.67    4.96
 -16  -2  -4   58.70    4.52
  16  -2  -4   60.30    5.28
 -16   2  -4   61.90    4.53
  16  -2  -4   58.92    4.53
 -16  -2   4   53.03    4.94
  16   2   4   47.31    5.04
 -16  -2   4   52.83    5.21
  16  -2  -4   54.64    4.62
  16   2   4   59.61    4.52
 -16   2  -4   71.08    5.36
  16   2   4   54.58    4.84
 -16  -2   4   63.96    4.53
  16   2  -6    0.18    0.53
  16   2  -6    0.42    0.08
 -16  -2  -6    0.40    0.08
  16   2  -6    0.25    0.09
 -16  -2  -6    1.28    0.70
 -16   2   6    0.34    0.48
 -16   2   6    0.38    0.08
  16  -2   6    0.49    0.06
  16  -2   6    0.46    0.08
 -16   2   6    0.50    0.05
  16  -2   6    0.56    0.45
 -16  -2   6    0.24    0.09
 -16   2  -6    0.54    0.07
 -16  -2   6    0.56    0.07
 -16  -2   6    0.47    0.57
  16  -2  -6    0.13    0.51
 -16  -2   6    0.33    0.08
  16   2   6    0.41    0.07
  16  -2  -6    0.51    0.08
 -16   2  -6    0.57    0.56
  16   2   6   -0.18    0.34
 -16   2  -6    0.33    0.08
  16  -2  -6    0.37    0.09
  16   2   6    0.62    0.09
 -16   2   8    0.06    0.40
 -16   2   8    0.46    0.07
 -16   2   8    0.43    0.09
 -16  -2  -8    0.56    0.54
  16  -2   8    0.76    0.09
  16   2  -8    0.52    0.08
 -16   2   8    0.33    0.08
  16   2  -8    0.17    0.51
  16  -2   8    0.00    0.35
 -16  -2  -8    0.70    0.08
  16   2   8    0.67    0.09
 -16  -2   8    0.46    0.09
 -16  -2   8    0.36    0.09
  16  -2  -8    0.45    0.09
 -16  -2   8    0.57    0.08
  16  -2  -8    0.42    0.10
 -16   2  -8    0.31    0.46
 -16  -2   8    0.46    0.51
  16  -2  -8    0.71    0.65
  16   2   8    0.14    0.42
  16   2   8    0.72    0.09
 -16   2  -8    0.81    0.09
 -16  -2 -10   14.74    1.75
  16   2 -10    9.66    0.80
 -16   2  10    9.33    0.87
  16  -2  10   10.46    0.79
  16   2 -10   12.13    1.94
 -16  -2 -10   10.07    0.85
  16  -2  10   10.01    0.85
 -16   2  10   10.28    1.69
 -16   2  10    9.07    0.81
  16  -2  10   10.41    1.39
 -16   2  10    9.74    0.84
  16  -2 -10    9.40    0.80
 -16  -2  10    9.41    0.87
  16   2  10   11.30    1.66
  16   2  10   10.51    0.80
 -16  -2  10   10.34    1.72
 -16   2 -10    9.60    0.85
 -16  -2  10    9.23    0.81
 -16   2 -10   10.51    0.80
  16   2  10   10.85    0.85
 -16  -2  10   10.84    0.85
  16  -2 -10   11.33    1.82
  16  -2  12   10.33    0.88
  16   2 -12   11.88    1.98
 -16   2  12   10.03    0.88
  16  -2  12    9.44    0.82
  16  -2  12   10.20    1.59
 -16   2  12    9.87    0.85
 -16  -2 -12   10.62    0.88
  16  -2  12   11.18    0.86
  16  -2  12   11.78    1.75
 -16   2  12    9.84    0.91
 -16   2  12   10.64    1.82
  16   2 -12   10.49    0.83
  16  -2  12   11.71    0.91
  16  -2 -12   10.07    0.83
 -16   2 -12   10.31    0.88
 -16  -2  12   11.40    0.88
 -16   2 -12   10.59    0.82
  16   2  12   10.30    0.83
  16  -2 -12   14.08    2.04
 -16  -2  12   10.04    0.85
 -16  -2  12    9.59    1.75
  16   2  12   10.65    0.88
  16   2  12    7.77    1.51
 -16  -2  12    9.25    0.91
  16  -2  14   15.39    2.00
 -16   2  14   15.77    1.38
  16   2 -14   15.62    1.26
 -16  -2 -14   16.12    1.35
 -16   2  14   16.24    2.17
 -16   2  14   16.79    1.34
  16  -2  14   14.93    1.26
  16  -2  14   15.68    1.39
  16  -2  14   15.59    1.29
 -16   2  14   16.01    1.29
 -16  -2  14   15.45    1.29
  16   2  14   17.12    1.29
  16   2  14   15.82    1.26
  16  -2 -14   15.79    1.26
 -16  -2  14   14.28    1.38
 -16   2 -14   15.37    1.26
 -16  -2  14   18.50    1.35
  16   2  14   15.75    2.02
 -16  -2  14   16.22    2.19
  16   2  14   16.03    1.39
 -16   2 -14   15.61    1.35
  16   2 -16    7.55    0.65
 -16   2  16    8.12    0.66
  16  -2  16    8.18    0.67
  16  -2  16    7.83    0.72
 -16   2  16    7.36    0.71
  16  -2  16    7.94    0.64
 -16   2  16    7.91    0.69
 -16  -2 -16    8.54    0.69
  16   2  16    7.15    0.72
 -16  -2  16    7.49    0.72
  16  -2 -16    7.62    0.65
 -16  -2  16    7.79    0.67
  16   2  16    8.33    0.67
 -16   2 -16    8.30    0.69
 -16  -2  16    8.83    0.69
  16   2  16    7.68    0.64
  16  -2 -16    9.20    0.69
  16  -2  18   10.74    0.87
 -16   2  18    9.02    0.86
  16  -2  18   10.71    0.78
  16  -2  18   10.92    0.81
 -16   2  18    8.65    0.80
  16   2 -18    8.90    0.78
 -16  -2 -18    9.56    0.84
 -16   2 -18    9.09    0.84
  16   2  18   10.63    0.87
 -16  -2  18    9.01    0.81
  16  -2 -18    8.68    0.79
  16   2  18   10.86    0.78
  16  -2 -18    9.07    0.84
 -16  -2  18    9.57    0.87
  16   2  18   11.28    0.81
 -16   2  20    4.82    0.45
  16  -2  20    5.00    0.39
  16   2 -20    4.53    0.39
  16  -2  20    4.94    0.45
 -16   2  20    4.33    0.41
  16  -2  20    5.21    0.42
 -16  -2 -20    4.29    0.42
 -16   2 -20    4.32    0.42
  16  -2 -20    5.20    0.42
 -16  -2  20    4.45    0.45
  16   2  20    4.67    0.41
  16  -2 -20    4.81    0.40
  16   2  20    4.78    0.45
  16   2  20    4.75    0.39
 -16  -2  20    4.48    0.41
  16  -2  22    3.37    0.35
  16  -2  22    4.07    0.30
 -16  -2 -22    3.69    0.33
  16  -2  22    3.67    0.32
 -16   2  22    3.29    0.31
 -16   2  22    3.36    0.35
  16   2 -22    3.10    0.30
  16  -2 -22    3.31    0.30
  16  -2 -22    3.62    0.32
  16   2  22    3.29    0.34
 -16   2 -22    3.35    0.32
 -16  -2  22    2.92    0.34
  16   2  22    3.22    0.31
  16   2  22    3.45    0.30
  16   2 -24    2.31    0.21
 -16   2  24    1.89    0.21
 -16   2  24    2.21    0.25
 -16  -2 -24    1.94    0.22
  16  -2  24    2.10    0.24
  16  -2  24    2.11    0.22
  16  -2  24    2.55    0.21
 -16   2 -24    1.86    0.22
  16  -2 -24    2.03    0.22
  16   2  24    2.32    0.26
  16   2  24    1.90    0.21
  16   2  24    2.31    0.21
  16  -2 -24    1.94    0.20
 -16  -2  24    2.10    0.22
 -16  -2  24    1.88    0.24
  16  -2  26    9.36    0.81
  16  -2  26    9.52    0.87
 -16   2  26    9.84    0.87
  16   2 -26   11.32    0.78
 -16  -2 -26    8.82    0.84
 -16   2  26    9.35    0.80
 -16  -2  26   10.37    0.87
  16   2  26    9.18    0.87
  16  -2 -26   10.61    0.84
 -16   2 -26    8.67    0.84
  16  -2 -26   10.38    0.79
  16   2  26    8.73    0.80
 -16  -2  26    9.48    0.81
 -16   2  28    1.15    0.18
  16  -2  28    0.82    0.16
 -16  -2 -28    0.72    0.14
  16  -2  28    0.73    0.14
 -16   2  28    1.02    0.14
  16   2 -28    1.05    0.13
  16   2  28    1.04    0.17
  16  -2 -28    1.12    0.14
  16  -2 -28    0.88    0.13
  16   2  28    0.71    0.13
 -16   2 -28    0.66    0.13
 -16  -2  28    0.79    0.14
 -16  -2  28    1.02    0.17
 -16   2  30    1.33    0.20
 -16  -2 -30    1.18    0.17
  16  -2  30    0.86    0.19
  16   2 -30    1.50    0.16
 -16   2  30    1.55    0.17
  16  -2  30    1.00    0.17
  16  -2 -30    1.45    0.16
  16   2  30    1.01    0.19
 -16   2 -30    1.08    0.16
  16   2  30    1.01    0.16
 -16  -2  30    1.52    0.17
 -16  -2  30    1.56    0.20
 -16   2  32    0.34    0.14
  16  -2  32    0.43    0.14
 -16   2  32    0.39    0.11
  16   2 -32    0.42    0.12
  16  -2  32    0.42    0.12
 -16  -2 -32    0.55    0.12
  16  -2 -32    0.45    0.12
 -16   2 -32    0.52    0.12
  16   2  32    0.43    0.13
 -16  -2  32    0.41    0.11
 -16  -2  32    0.55    0.15
  16   2  32    0.67    0.15
 -16   2  34    3.50    0.35
  16  -2  34    3.39    0.36
 -16  -2 -34    3.27    0.33
 -16   2  34    3.53    0.32
  16  -2  34    3.14    0.32
  16   2  34    3.23    0.32
  16   2  34    2.79    0.35
 -16   2 -34    3.13    0.33
 -16  -2  34    3.37    0.32
 -16  -2  34    3.40    0.36
  16  -2 -34    3.85    0.31
 -16   2  36    1.09    0.16
 -16  -2 -36    0.95    0.16
 -16   2  36    1.54    0.21
  16  -2  36    1.08    0.17
  16  -2  36    1.01    0.19
  16   2  36    0.79    0.19
 -16  -2  36    1.11    0.16
 -16  -2  36    1.07    0.19
 -16   2 -36    0.89    0.17
  16   2  36    1.17    0.17
  16  -2 -36    1.47    0.17
  16  -2  38    1.72    0.25
 -16   2  38    1.75    0.20
  16  -2  38    1.72    0.21
 -16   2  38    1.59    0.23
 -16  -2 -38    1.67    0.22
  16   2  38    1.31    0.24
  16   2  38    1.73    0.21
 -16  -2  38    1.91    0.20
 -16   2 -38    1.66    0.21
 -16  -2  38    1.57    0.24
  18   2   0   65.25    6.49
  18  -2   0   74.35    6.37
  18  -2   0   77.76    5.84
 -18  -2   0   62.92    6.57
  18  -2   0   74.46    6.50
 -18   2   0   91.79    6.80
  18  -2   2    0.80    0.52
  18  -2   2    0.84    0.09
 -18   2   2    0.64    0.60
  18   2  -2    0.71    0.60
  18   2  -2    1.31    0.12
 -18  -2  -2    0.53    0.57
  18  -2   2    0.90    0.12
  18  -2  -2    1.19    0.12
  18  -2  -2    1.24    0.70
 -18   2  -2    1.77    0.78
 -18  -2   2    0.77    0.64
 -18  -2   2    1.10    0.10
  18  -2  -2    0.97    0.13
  18   2   2    0.81    0.11
  18   2   2    1.22    0.62
  18   2   2    0.92    0.12
  18  -2   4   17.94    1.47
  18  -2   4   15.82    2.01
  18   2  -4   18.33    2.28
  18   2  -4   17.90    1.47
 -18  -2  -4   24.83    2.54
  18  -2   4   18.01    1.56
 -18   2   4   19.99    2.24
 -18  -2  -4   18.12    1.56
 -18  -2   4   18.08    2.24
  18  -2  -4   17.23    2.21
  18   2   4   19.78    1.47
  18   2   4   18.72    1.57
 -18   2  -4   24.37    2.42
  18  -2  -4   19.02    1.61
 -18  -2   4   20.95    1.56
  18   2   4   17.65    2.11
  18  -2  -4   16.56    1.47
 -18   2   6   16.71    2.17
  18   2  -6   16.71    2.27
 -18  -2  -6   22.42    2.45
  18   2  -6   17.96    1.47
  18  -2   6   18.99    1.47
 -18   2   6   16.93    1.60
  18  -2   6   18.87    1.56
 -18  -2  -6   18.46    1.56
  18  -2   6   16.45    2.02
 -18  -2   6   15.99    1.60
  18   2   6   19.83    1.47
 -18  -2   6   15.29    2.15
 -18   2  -6   25.52    2.46
  18  -2  -6   19.47    2.32
  18   2   6   19.42    1.57
 -18   2  -6   21.35    1.56
 -18  -2   6   16.88    1.50
  18  -2  -6   17.58    1.47
 -18  -2   6   20.56    1.56
  18   2   6   18.74    2.15
 -18   2   8   87.49    7.02
  18  -2   8   72.93    7.37
  18  -2   8   89.62    7.35
 -18   2   8   88.42    7.67
  18   2  -8   93.33    7.89
  18   2  -8   92.73    6.87
  18  -2  -8   89.13    6.87
 -18  -2   8   85.34    7.51
  18   2   8   81.43    7.49
 -18  -2   8   82.84    7.02
  18  -2  -8   96.35    7.85
 -18  -2   8   90.55    7.78
  18   2   8   86.49    7.35
 -18   2  -8  101.91    7.78
  18  -2  10    4.73    1.11
  18   2 -10    6.94    0.52
  18  -2  10    7.16    0.52
 -18  -2 -10    5.47    0.55
 -18  -2 -10    6.18    1.39
 -18   2  10    6.02    0.54
  18   2 -10    5.38    1.39
  18  -2  10    5.67    0.55
 -18   2  10    5.85    0.53
 -18   2  10    6.20    1.32
 -18   2  10    7.20    0.57
 -18   2 -10    5.61    0.55
  18  -2 -10    5.50    1.35
 -18  -2  10    7.58    0.58
  18  -2 -10    7.21    0.53
 -18   2 -10    6.82    1.36
 -18  -2  10    6.21    0.53
 -18  -2  10    6.65    0.55
  18   2  10    5.24    1.18
  18   2  10    5.70    0.55
  18   2  10    6.85    0.52
 -18  -2  10    7.29    1.46
 -18   2  12    0.92    0.15
 -18   2  12    1.41    0.12
 -18  -2 -12    1.41    0.13
  18   2 -12    1.09    0.13
  18  -2  12    1.25    0.13
 -18   2  12    1.21    0.14
  18  -2  12    0.99    0.13
  18  -2 -12    0.97    0.14
 -18  -2  12    0.99    0.15
 -18  -2  12    1.18    0.14
 -18   2 -12    1.42    0.13
  18   2  12    1.31    0.14
  18   2  12    0.99    0.13
  18   2 -14    2.21    0.19
 -18   2  14    1.97    0.21
 -18   2  14    1.84    0.19
 -18  -2 -14    1.58    0.18
  18  -2  14    1.44    0.19
  18  -2  14    1.75    0.22
 -18   2  14    2.15    0.18
  18   2  14    1.44    0.18
 -18   2 -14    1.48    0.18
  18  -2 -14    2.36    0.19
  18   2  14    1.61    0.20
 -18  -2  14    1.86    0.19
 -18  -2  14    2.14    0.19
 -18  -2  14    2.13    0.21
  18  -2  16   22.99    1.76
  18   2 -16   21.42    1.76
 -18   2  16   21.58    1.88
  18  -2  16   24.74    1.81
  18  -2  16   23.29    1.93
 -18   2  16   20.98    1.93
 -18  -2 -16   22.21    1.88
 -18  -2  16   23.49    1.88
  18   2  16   22.80    1.93
 -18  -2  16   19.84    1.93
  18  -2 -16   21.07    1.76
 -18  -2  16   20.94    1.80
  18   2  16   23.42    1.80
 -18   2 -16   22.53    1.88
  18   2  16   22.85    1.76
  18  -2  18   12.58    0.99
  18   2 -18   11.32    0.96
  18  -2  18   13.08    1.06
 -18   2  18   10.73    0.98
 -18   2  18   11.53    1.05
 -18  -2 -18   12.00    1.02
  18  -2  18   12.63    0.95
 -18  -2  18   11.80    0.98
  18   2  18   12.47    0.95
  18   2  18   12.58    0.98
  18  -2 -18   11.58    0.96
 -18   2 -18   11.77    1.02
 -18  -2  18   11.21    1.05
  18  -2  20    4.85    0.43
  18  -2  20    4.89    0.41
  18   2 -20    5.05    0.42
  18  -2  20    4.60    0.47
 -18   2  20    5.13    0.47
 -18  -2 -20    4.71    0.44
 -18   2  20    5.15    0.43
 -18   2 -20    4.49    0.44
 -18  -2  20    5.26    0.43
 -18  -2  20    5.22    0.47
  18   2  20    4.75    0.41
  18   2  20    4.74    0.47
  18   2  20    5.12    0.43
  18  -2 -20    5.22    0.42
 -18  -2 -22    0.17    0.09
 -18   2  22    0.39    0.13
  18  -2  22   -0.05    0.11
  18  -2  22    0.00    0.08
  18   2 -22    0.36    0.09
 -18   2  22    0.28    0.09
  18  -2  22    0.05    0.10
  18   2  22    0.12    0.09
 -18  -2  22    0.30    0.10
  18  -2 -22    0.26    0.10
 -18  -2  22    0.26    0.12
  18   2  22   -0.01    0.09
 -18   2 -22    0.03    0.08
  18   2  22   -0.04    0.11
 -18   2  24    5.42    0.44
 -18  -2 -24    4.53    0.45
  18  -2  24    4.41    0.43
 -18   2  24    5.63    0.48
  18  -2  24    5.16    0.42
  18  -2  24    4.56    0.47
  18   2 -24    5.48    0.42
  18   2  24    4.58    0.43
  18   2  24    4.50    0.47
 -18  -2  24    5.28    0.47
 -18  -2  24    5.16    0.43
  18   2  24    5.16    0.42
  18  -2 -24    5.38    0.42
 -18   2 -24    4.16    0.44
  18  -2  26    0.13    0.12
 -18   2  26    0.20    0.12
 -18  -2 -26   -0.01    0.08
  18   2 -26    0.09    0.09
  18  -2  26    0.04    0.10
 -18   2  26    0.00    0.08
  18  -2  26    0.13    0.10
  18  -2 -26    0.05    0.08
 -18   2 -26   -0.08    0.08
 -18  -2  26    0.01    0.11
 -18  -2  26    0.13    0.09
  18   2  26    0.07    0.11
  18   2  26    0.25    0.10
  18   2  26    0.08    0.09
 -18   2  28    6.21    0.53
 -18  -2 -28    6.26    0.55
  18  -2  28    5.68    0.53
 -18   2  28    6.35    0.58
  18   2 -28    6.54    0.51
  18  -2  28    6.11    0.58
  18   2  28    5.87    0.58
  18  -2 -28    6.37    0.51
 -18   2 -28    5.78    0.55
  18   2  28    6.05    0.53
 -18  -2  28    6.35    0.53
 -18  -2  28    5.91    0.58
  18  -2  30    1.89    0.26
 -18   2  30    2.22    0.27
 -18   2  30    2.26    0.22
 -18  -2 -30    2.05    0.23
  18   2 -30    2.45    0.23
  18  -2  30    1.91    0.23
 -18  -2  30    2.17    0.27
 -18  -2  30    2.21    0.23
  18   2  30    2.29    0.27
 -18   2 -30    1.93    0.23
  18   2  30    2.15    0.23
  18  -2 -30    2.41    0.22
  18   2 -32    1.19    0.15
 -18  -2 -32    1.02    0.16
  18  -2  32    0.95    0.16
  18  -2  32    0.98    0.19
 -18   2  32    1.01    0.16
 -18   2  32    1.07    0.19
  18  -2 -32    1.28    0.16
 -18  -2  32    0.94    0.18
 -18   2 -32    0.96    0.16
 -18  -2  32    0.95    0.15
  18   2  32    0.94    0.16
  18   2  32    1.13    0.19
 -18   2  34    0.92    0.15
  18   2 -34    1.27    0.16
  18  -2  34    0.91    0.19
  18  -2  34    1.01    0.17
 -18   2  34    0.84    0.18
 -18  -2 -34    1.09    0.16
  18  -2 -34    1.06    0.15
 -18  -2  34    1.11    0.16
  18   2  34    0.84    0.19
  18   2  34    1.02    0.16
 -18  -2  34    0.98    0.19
 -18   2 -34    0.90    0.16
  18  -2  36    5.97    0.54
 -18  -2 -36    5.72    0.56
  18  -2  36    6.11    0.59
 -18   2  36    6.45    0.59
 -18   2  36    6.38    0.53
  18  -2 -36    7.26    0.53
 -18   2 -36    5.67    0.56
  18   2  36    6.15    0.59
 -18  -2  36    5.73    0.53
 -18  -2  36    5.93    0.59
  18   2  36    6.06    0.54
 -18  -2 -38    0.87    0.16
  18  -2  38    0.94    0.16
 -18   2  38    1.15    0.20
 -18   2  38    1.00    0.16
  18  -2  38    0.86    0.19
 -18  -2  38    1.08    0.19
  18   2  38    0.90    0.16
 -18   2 -38    0.84    0.16
  18   2  38    0.99    0.20
 -18  -2  38    0.91    0.15
  20   2   0   10.23    1.66
  20  -2   0    7.90    1.42
 -20  -2   0    7.91    1.58
  20   2   0    7.78    0.62
  20  -2   0    7.66    0.62
 -20   2   0    7.76    1.50
 -20  -2   0    7.48    0.65
  20  -2   2    6.93    0.52
  20  -2   2    5.05    1.17
 -20   2   2    5.92    1.29
  20   2  -2    6.43    1.40
  20   2  -2    5.99    0.52
 -20  -2  -2    5.54    1.35
 -20  -2   2    5.74    1.37
  20   2   2    3.45    1.08
  20   2   2    7.37    0.52
  20   2   2    6.37    0.54
  20  -2  -2    6.36    0.52
 -20   2  -2    7.43    1.47
 -20  -2   2    5.69    0.53
  20  -2  -2    4.40    1.20
  20  -2   4   32.37    2.70
  20  -2   4   29.36    3.17
  20   2  -4   31.38    3.42
  20   2  -4   29.95    2.54
  20  -2   4   31.46    2.54
 -20  -2  -4   31.12    2.70
 -20  -2  -4   40.88    3.71
 -20   2   4   37.67    3.48
  20   2   4   33.07    2.54
 -20  -2   4   31.52    3.42
  20   2   4   33.41    2.71
  20  -2  -4   39.82    3.58
  20   2   4   26.77    3.17
 -20   2  -4   38.28    3.57
  20  -2   6    1.80    0.15
  20   2  -6    1.39    0.16
  20   2  -6    1.66    0.86
  20  -2   6    1.58    0.16
 -20  -2  -6    2.76    1.01
 -20   2   6    1.90    0.83
 -20  -2  -6    1.67    0.15
  20  -2   6    1.69    0.68
 -20  -2   6    1.70    0.14
 -20  -2   6    1.53    0.15
  20   2   6    1.81    0.16
  20   2   6    2.06    0.76
 -20   2  -6    3.17    0.96
  20  -2  -6    0.97    0.74
  20  -2  -6    1.31    0.16
 -20  -2   6    1.25    0.77
  20   2   6    1.53    0.16
 -20  -2   6    1.23    0.17
  20  -2   8    3.94    0.34
 -20   2   8    4.05    0.33
 -20  -2  -8    4.32    1.19
  20  -2   8    3.99    0.33
 -20   2   8    3.75    0.36
 -20  -2  -8    3.61    0.34
  20   2  -8    2.64    1.05
 -20   2   8    2.59    0.93
  20   2  -8    3.51    0.33
  20  -2   8    2.98    0.88
 -20  -2   8    3.59    0.36
  20   2   8    4.60    0.33
 -20   2  -8    4.47    1.21
 -20   2  -8    4.23    0.34
 -20  -2   8    2.76    0.99
 -20  -2   8    3.71    0.33
  20   2   8    3.75    0.34
  20  -2  -8    3.29    1.10
  20   2   8    2.76    0.90
  20  -2  -8    3.52    0.33
  20   2 -10   18.10    1.49
 -20  -2 -10   17.62    1.59
 -20   2  10   18.61    1.52
 -20   2  10   18.60    1.63
  20  -2  10   18.60    1.49
  20  -2  10   18.99    1.59
 -20   2  10   20.33    1.58
  20   2  10   19.82    1.49
 -20  -2  10   20.65    1.58
 -20  -2  10   18.05    1.52
  20  -2 -10   18.46    1.49
 -20  -2  10   18.23    1.63
 -20   2 -10   19.33    1.59
  20   2  10   18.01    1.59
  20  -2  12    6.43    0.55
  20  -2  12    6.18    0.51
 -20   2  12    6.36    0.53
 -20   2  12    6.54    0.57
 -20   2  12    6.59    0.54
  20   2 -12    6.33    0.52
 -20  -2 -12    5.82    0.54
  20   2  12    6.12    0.52
 -20  -2  12    7.18    0.54
 -20   2 -12    6.37    0.55
 -20  -2  12    6.11    0.53
  20   2  12    6.06    0.55
  20  -2 -12    5.95    0.52
 -20  -2 -14    0.84    0.11
  20  -2  14    0.55    0.13
 -20   2  14    0.61    0.11
  20   2 -14    0.96    0.12
  20  -2  14    0.57    0.13
 -20   2  14    0.42    0.13
  20  -2  14    0.86    0.11
 -20   2  14    1.05    0.10
  20   2  14    0.65    0.11
  20  -2 -14    0.63    0.11
 -20  -2  14    0.82    0.12
 -20  -2  14    0.74    0.13
 -20  -2  14    1.08    0.11
 -20   2 -14    0.95    0.11
 -20   2  16   14.64    1.29
  20   2 -16   13.73    1.18
  20  -2  16   14.83    1.17
  20  -2  16   15.38    1.21
 -20   2  16   14.49    1.25
 -20  -2 -16   14.23    1.25
 -20   2  16   15.08    1.21
  20  -2  16   16.12    1.30
 -20  -2  16   13.93    1.29
 -20  -2  16   13.85    1.21
 -20  -2  16   15.90    1.25
 -20   2 -16   14.56    1.26
  20   2  16   16.24    1.21
  20   2  16   15.07    1.30
  20   2  16   14.98    1.17
  20  -2 -16   13.66    1.18
 -20   2  18    4.92    0.42
  20  -2  18    4.78    0.42
 -20  -2 -18    4.86    0.43
 -20   2  18    5.00    0.46
  20  -2  18    4.69    0.45
  20  -2  18    4.95    0.40
  20   2 -18    4.71    0.40
  20  -2 -18    4.29    0.40
  20   2  18    4.71    0.40
  20   2  18    5.00    0.42
 -20   2 -18    4.94    0.43
 -20  -2  18    4.36    0.45
 -20  -2  18    5.00    0.42
  20   2  18    4.64    0.45
  20  -2  20   14.78    1.16
  20   2 -20   11.87    1.04
 -20  -2 -20   11.86    1.12
  20  -2  20   14.28    1.04
 -20   2  20   12.64    1.15
  20  -2  20   14.90    1.08
  20  -2 -20   11.47    1.05
  20   2  20   14.75    1.08
  20   2  20   14.70    1.16
 -20  -2  20   12.77    1.15
 -20  -2  20   11.50    1.07
 -20   2 -20   11.74    1.12
  20   2  20   13.66    1.05
  20   2 -22    1.18    0.13
  20  -2  22    0.85    0.13
  20  -2  22    0.93    0.15
 -20   2  22    1.14    0.14
  20  -2  22    0.74    0.16
 -20   2  22    1.35    0.17
  20  -2 -22    1.29    0.14
  20   2  22    0.76    0.13
  20   2  22    0.78    0.14
 -20  -2  22    1.35    0.15
 -20  -2  22    0.89    0.16
  20   2  22    0.71    0.16
  20  -2  24    2.23    0.24
  20   2 -24    1.81    0.19
 -20  -2 -24    1.84    0.21
  20  -2  24    2.42    0.20
 -20   2  24    1.86    0.23
 -20   2  24    1.72    0.20
  20  -2  24    1.82    0.21
  20  -2 -24    1.76    0.20
  20   2  24    1.96    0.21
 -20  -2  24    1.60    0.22
  20   2  24    1.87    0.20
 -20  -2  24    1.71    0.20
 -20   2 -24    1.76    0.20
  20   2  24    2.15    0.23
 -20   2  26    0.27    0.11
  20  -2  26    0.22    0.13
  20  -2  26    0.39    0.11
 -20   2  26    0.63    0.14
 -20  -2 -26    0.35    0.10
  20  -2  26    0.25    0.12
  20   2 -26    0.42    0.10
  20   2  26    0.43    0.12
 -20  -2  26    0.28    0.11
  20   2  26    0.19    0.13
 -20  -2  26    0.36    0.13
  20  -2 -26    0.40    0.10
 -20   2 -26    0.37    0.10
  20   2  26    0.47    0.11
 -20   2  28    0.81    0.17
  20  -2  28    1.03    0.16
 -20   2  28    0.80    0.14
 -20  -2 -28    0.95    0.14
  20   2 -28    0.91    0.13
  20  -2  28    0.75    0.16
  20  -2 -28    0.79    0.14
 -20   2 -28    0.80    0.13
 -20  -2  28    0.66    0.16
  20   2  28    0.68    0.16
 -20  -2  28    0.98    0.15
  20   2  28    0.88    0.15
 -20   2  30    3.85    0.36
  20   2 -30    4.58    0.36
  20  -2  30    4.18    0.41
  20  -2  30    4.10    0.37
 -20  -2 -30    3.70    0.38
 -20   2  30    4.14    0.40
  20   2  30    3.94    0.36
 -20  -2  30    3.66    0.36
  20   2  30    3.95    0.40
 -20   2 -30    3.44    0.37
  20  -2 -30    4.12    0.35
 -20  -2  30    3.87    0.40
 -20   2  32    0.59    0.13
  20  -2  32    0.59    0.14
 -20  -2 -32    0.81    0.14
 -20   2  32    0.68    0.16
  20  -2  32    0.63    0.16
  20   2 -32    0.82    0.14
 -20  -2  32    0.68    0.14
  20   2  32    0.84    0.18
 -20  -2  32    0.63    0.16
 -20   2 -32    0.78    0.13
  20   2  32    0.68    0.14
  20  -2 -32    0.81    0.13
 -20   2  34   -0.02    0.09
  20  -2  34    0.09    0.13
 -20   2  34    0.19    0.14
  20   2 -34    0.19    0.11
  20  -2  34    0.12    0.11
 -20  -2 -34    0.03    0.10
 -20  -2  34    0.07    0.10
  20  -2 -34    0.01    0.10
 -20   2 -34    0.00    0.10
  20   2  34   -0.03    0.11
 -20  -2  34    0.05    0.12
  20   2  34    0.18    0.14
  20  -2  36    1.25    0.22
 -20  -2 -36    1.50    0.19
 -20   2  36    1.14    0.22
  20  -2  36    1.36    0.19
 -20   2  36    1.44    0.18
  20  -2 -36    1.55    0.19
 -20   2 -36    1.33    0.19
  20   2  36    1.52    0.22
  20   2  36    1.60    0.20
 -20  -2  36    1.45    0.18
 -20  -2  36    1.35    0.22
  20  -2  38    0.82    0.17
 -20  -2 -38    0.81    0.15
 -20   2  38    0.88    0.19
 -20   2  38    0.94    0.16
  20  -2  38    0.93    0.19
  20   2  38    1.05    0.17
 -20  -2  38    0.92    0.18
 -20  -2  38    0.95    0.16
  20   2  38    0.88    0.19
  22  -2   0    0.11    0.07
  22   2   0    0.00    0.07
  22  -2   2    0.56    0.10
  22   2  -2    0.52    0.10
 -22  -2  -2    0.61    0.07
  22   2   2    0.58    0.10
  22  -2  -2    0.80    0.11
  22   2  -4   19.94    1.60
 -22  -2  -4   18.63    1.70
  22  -2   4   20.34    1.70
  22  -2   4   20.42    1.60
  22   2   4   21.35    1.60
  22   2   4   21.12    1.71
  22  -2  -4   20.17    1.60
  22   2  -6    2.43    0.22
 -22  -2  -6    2.08    0.21
  22  -2   6    2.28    0.22
  22  -2   6    2.31    0.21
 -22  -2   6    2.38    0.20
  22  -2  -6    2.51    0.22
  22   2   6    2.51    0.22
  22   2   6    2.40    0.22
 -22  -2  -8    2.16    0.19
  22   2  -8    1.88    0.19
  22  -2   8    2.04    0.19
  22  -2   8    1.95    0.20
  22  -2  -8    2.03    0.20
  22   2   8    2.27    0.20
 -22  -2   8    1.99    0.18
 -22  -2   8    2.02    0.19
  22   2   8    1.96    0.20
 -22  -2   8    1.69    0.21
 -22   2  10   17.84    1.49
  22  -2  10   17.49    1.36
  22  -2  10   16.88    1.45
 -22   2  10   19.60    1.44
  22   2 -10   16.40    1.36
 -22  -2 -10   15.82    1.45
  22   2  10   17.03    1.36
 -22  -2  10   17.97    1.49
 -22  -2  10   17.73    1.44
 -22  -2  10   15.76    1.39
  22   2  10   15.91    1.45
 -22   2 -10   17.78    1.45
  22  -2 -10   16.80    1.36
 -22  -2 -12   48.08    4.50
 -22   2  12   51.07    4.30
 -22   2  12   57.34    4.49
  22  -2  12   56.56    4.21
  22   2 -12   53.16    4.21
  22  -2  12   53.10    4.50
[truncated: 3,174,649 more chars]
