# Supplementary material for: Three-dimensional protonic conductivity in porous organic cage solids
Source: Nat Commun. 2016 Sep 13;7:12750. doi: 10.1038/ncomms12750 (PMC5027280; doi:10.1038/ncomms12750)
Supplement: Supplementary Data 3 — Crystallographic information for 2 at 293 K [file ncomms12750-s4.cif]

data_RCC1.6(SO4).27.25(H2O)_Ambient
_audit_creation_date              2014-09-12
_audit_creation_method
;
Olex2 1.2
(compiled 2014.08.28 svn.r2986 for OlexSys, GUI svn.r4874)
;
_shelxl_version_number            2014/6
_publ_contact_author_address      ?
_publ_contact_author_email        ?
_publ_contact_author_name         ''
_publ_contact_author_phone        ?
_publ_section_references
;
Dolomanov, O.V., Bourhis, L.J., Gildea, R.J, Howard, J.A.K. & Puschmann, H.
 (2009), J. Appl. Cryst. 42, 339-341.

Sheldrick, G.M. (2008). Acta Cryst. A64, 112-122.
;
_chemical_name_common             ?
_chemical_name_systematic         ?
_chemical_formula_moiety          '6(O4 S), 27.25(H2 O), C48 H84 N12'
_chemical_formula_sum             'C48 H138.50 N12 O51.25 S6'
_chemical_formula_weight          1896.56
_chemical_absolute_configuration  ?
_chemical_melting_point           ?
loop_
  _atom_type_symbol
  _atom_type_description
  _atom_type_scat_dispersion_real
  _atom_type_scat_dispersion_imag
  _atom_type_scat_source
 'C' 'C' 0.0033 0.0016 'International Tables Vol C Tables 4.2.6.8 and 6.1.1.4'
 'H' 'H' 0.0000 0.0000 'International Tables Vol C Tables 4.2.6.8 and 6.1.1.4'
 'N' 'N' 0.0061 0.0033 'International Tables Vol C Tables 4.2.6.8 and 6.1.1.4'
 'O' 'O' 0.0106 0.0060 'International Tables Vol C Tables 4.2.6.8 and 6.1.1.4'
 'S' 'S' 0.1246 0.1234 'International Tables Vol C Tables 4.2.6.8 and 6.1.1.4'

_shelx_space_group_comment
;
The symmetry employed for this shelxl refinement is uniquely defined
by the following loop, which should always be used as a source of
symmetry information in preference to the above space-group names.
They are only intended as comments.
;
_space_group_crystal_system       'orthorhombic'
_space_group_IT_number            43
_space_group_name_H-M_alt         'F d d 2'
_space_group_name_Hall            'F 2 -2d'
loop_
  _space_group_symop_operation_xyz
 'x, y, z'
 '-x, -y, z'
 '-x+1/4, y+1/4, z+1/4'
 'x+1/4, -y+1/4, z+1/4'
 'x, y+1/2, z+1/2'
 '-x, -y+1/2, z+1/2'
 '-x+1/4, y+3/4, z+3/4'
 'x+1/4, -y+3/4, z+3/4'
 'x+1/2, y, z+1/2'
 '-x+1/2, -y, z+1/2'
 '-x+3/4, y+1/4, z+3/4'
 'x+3/4, -y+1/4, z+3/4'
 'x+1/2, y+1/2, z'
 '-x+1/2, -y+1/2, z'
 '-x+3/4, y+3/4, z+1/4'
 'x+3/4, -y+3/4, z+1/4'

_cell_length_a                    32.848(6)
_cell_length_b                    34.298(6)
_cell_length_c                    31.413(5)
_cell_angle_alpha                 90
_cell_angle_beta                  90
_cell_angle_gamma                 90
_cell_volume                      35391(10)
_cell_formula_units_Z             16
_cell_measurement_reflns_used     9717
_cell_measurement_temperature     293
_cell_measurement_theta_max       24.024
_cell_measurement_theta_min       2.652
_shelx_estimated_absorpt_T_max    ?
_shelx_estimated_absorpt_T_min    ?
_exptl_absorpt_coefficient_mu     0.259
_exptl_absorpt_correction_T_max   0.7454
_exptl_absorpt_correction_T_min   0.4383
_exptl_absorpt_correction_type    multi-scan
_exptl_absorpt_process_details
;
SADABS-2008/1 (Bruker,2008) was used for absorption correction.
wR2(int) was 0.1206 before and 0.0703 after correction.
The Ratio of minimum to maximum transmission is 0.5880.
The \l/2 correction factor is 0.0000.
;
_exptl_absorpt_special_details    ?
_exptl_crystal_colour             colourless
_exptl_crystal_colour_primary     colourless
_exptl_crystal_density_diffrn     1.424
_exptl_crystal_density_meas       ?
_exptl_crystal_density_method     ?
_exptl_crystal_description        block
_exptl_crystal_F_000              16264
_exptl_crystal_size_max           0.435
_exptl_crystal_size_mid           0.334
_exptl_crystal_size_min           0.321
_exptl_transmission_factor_max    ?
_exptl_transmission_factor_min    ?
_diffrn_reflns_av_R_equivalents   0.0653
_diffrn_reflns_av_unetI/netI      0.0454
_diffrn_reflns_Laue_measured_fraction_full 0.999
_diffrn_reflns_Laue_measured_fraction_max 0.999
_diffrn_reflns_limit_h_max        33
_diffrn_reflns_limit_h_min        -40
_diffrn_reflns_limit_k_max        41
_diffrn_reflns_limit_k_min        -33
_diffrn_reflns_limit_l_max        38
_diffrn_reflns_limit_l_min        -32
_diffrn_reflns_number             114198
_diffrn_reflns_point_group_measured_fraction_full 0.929
_diffrn_reflns_point_group_measured_fraction_max 0.922
_diffrn_reflns_theta_full         25.242
_diffrn_reflns_theta_max          25.681
_diffrn_reflns_theta_min          1.717
_diffrn_ambient_temperature       293
_diffrn_detector                  CCD
_diffrn_detector_area_resol_mean  28.5714
_diffrn_detector_type             'Rigaku Saturn724+'
_diffrn_measured_fraction_theta_full 0.999
_diffrn_measured_fraction_theta_max 0.999
_diffrn_measurement_device        'AFC12 (Right): Kappa 3 circle'
_diffrn_measurement_device_type   'Rigaku Saturn724+ (2x2 bin mode)'
_diffrn_measurement_method        'profile data from \w-scans'
_diffrn_measurement_specimen_support 'Mitegen 50um'
_diffrn_radiation_collimation     0.3
_diffrn_radiation_monochromator   Confocal
_diffrn_radiation_probe           x-ray
_diffrn_radiation_type            MoK\a
_diffrn_radiation_wavelength      0.71073
_diffrn_source                    'Rotating Anode'
_diffrn_source_current            24.0
_diffrn_source_power              1.2
_diffrn_source_target             Mo
_diffrn_source_type               'Rotating Anode'
_diffrn_source_voltage            50.0
_reflns_Friedel_coverage          0.810
_reflns_Friedel_fraction_full     0.855
_reflns_Friedel_fraction_max      0.841
_reflns_number_gt                 12588
_reflns_number_total              15472
_reflns_special_details
;
 Reflections were merged by SHELXL according to the crystal
 class for the calculation of statistics and refinement.
 
 _reflns_Friedel_fraction is defined as the number of unique
 Friedel pairs measured divided by the number that would be
 possible theoretically, ignoring centric projections and
 systematic absences.
;
_reflns_threshold_expression      'I > 2\s(I)'
_computing_cell_refinement        'SAINT v7.68A (Bruker, 2009)'
_computing_data_collection        'CrystalClear-SM Expert 2.0 r7 (Rigaku, 2011)'
_computing_data_reduction         'SAINT v7.68A (Bruker, 2009)'
_computing_molecular_graphics     'Olex2 (Dolomanov et al., 2009)'
_computing_publication_material   'Olex2 (Dolomanov et al., 2009)'
_computing_structure_refinement   'ShelXL (Sheldrick, 2008)'
_computing_structure_solution     ?
_refine_diff_density_max          1.000
_refine_diff_density_min          -0.787
_refine_diff_density_rms          0.107
_refine_ls_abs_structure_details
;
 Flack x determined using 4665 quotients [(I+)-(I-)]/[(I+)+(I-)]
 (Parsons, Flack and Wagner, Acta Cryst. B69 (2013) 249-259).
;
_refine_ls_abs_structure_Flack    0.02(3)
_refine_ls_extinction_coef        .
_refine_ls_extinction_method      none
_refine_ls_goodness_of_fit_ref    1.036
_refine_ls_hydrogen_treatment     constr
_refine_ls_matrix_type            full
_refine_ls_number_parameters      889
_refine_ls_number_reflns          15472
_refine_ls_number_restraints      6
_refine_ls_R_factor_all           0.1222
_refine_ls_R_factor_gt            0.1051
_refine_ls_restrained_S_all       1.036
_refine_ls_shift/su_max           0.000
_refine_ls_shift/su_mean          0.000
_refine_ls_structure_factor_coef  Fsqd
_refine_ls_weighting_details
'w=1/[\s^2^(Fo^2^)+(0.1687P)^2^+359.7306P] where P=(Fo^2^+2Fc^2^)/3'
_refine_ls_weighting_scheme       calc
_refine_ls_wR_factor_gt           0.2742
_refine_ls_wR_factor_ref          0.2909
_refine_special_details           ?
_olex2_refinement_description
;
1. Fixed Uiso
 At 1.2 times of:
  All C(H) groups, All C(H,H) groups, All C(H,H,H,H) groups, All N(H,H)
  groups, All N(H,H,H,H) groups
2. Rigid bond restraints
 C48A, C48, C47, N10
 with sigma for 1-2 distances of 0.001 and sigma for 1-3 distances of 0.001
 O14A, S4, O13A, O15A, O16A, O16B, O14B, O13B, O15B
 with sigma for 1-2 distances of 0.001 and sigma for 1-3 distances of 0.001
 S6, O21, O22, O23, O24, S7, O25, O26, O27, O28
 with sigma for 1-2 distances of 0.001 and sigma for 1-3 distances of 0.001
3. Others
 Sof(H10C)=Sof(H10D)=Sof(H47C)=Sof(H47D)=Sof(C48A)=Sof(H48C)=Sof(H48D)=1-FVAR(1)
 Sof(H10A)=Sof(H10B)=Sof(H47A)=Sof(H47B)=Sof(C48)=Sof(H48A)=Sof(H48B)=FVAR(1)
 Sof(O21W)=1-FVAR(2)
 Sof(O19W)=FVAR(2)
 Sof(O13B)=Sof(O14B)=Sof(O15B)=Sof(O16B)=1-FVAR(3)
 Sof(O13A)=Sof(O14A)=Sof(O15A)=Sof(O16A)=FVAR(3)
 Fixed Sof: O6(0.75) O8(0.75) O6B(0.25) O8B(0.25) O21(0.5) O22(0.5) O23(0.5)
 O25(0.5) O26(0.5) O27(0.5) O28(0.5) O20W(0.5) O43W(0.5) O31W(0.5) O35W(0.5)
 O24W(0.75) O44W(0.25) O29W(0.3) O33W(0.5) O3W(0.5) O37W(0.5) O4W(0.75)
 O41W(0.5) O5W(0.25) O6W(0.6) O7W(0.5) O8W(0.4) O25W(0.5) O10W(0.5) O30W(0.5)
 O11W(0.75) O32W(0.5) O12W(0.5) O13W(0.25) O36W(0.5) O14W(0.5) O38W(0.25)
 O15W(0.5) O40W(0.5) O42W(0.5) O17W(0.5) O18W(0.5) O28W(0.7) O45W(0.5)
4.a Secondary CH2 refined with riding coordinates:
 N1(H1A,H1B), N2(H2A,H2B), N3(H3A,H3B), N4(H4A,H4B), N5(H5A,H5B), N6(H6A,H6B),
 N7(H7A,H7B), N8(H8A,H8B), N9(H9A,H9B), N10(H10A,H10B), N10(H10C,H10D),
 N11(H11A,H11B), N12(H12A,H12B), C7(H7C,H7D), C8(H8C,H8D), C9(H9C,H9D),
 C16(H16A,H16B), C17(H17A,H17B), C18(H18A,H18B), C25(H25A,H25B), C26(H26A,H26B),
  C27(H27A,H27B), C34(H34A,H34B), C35(H35A,H35B), C36(H36A,H36B), C37(H37A,
 H37B), C38(H38A,H38B), C39(H39A,H39B), C40(H40A,H40B), C41(H41A,H41B),
 C42(H42A,H42B), C43(H43A,H43B), C44(H44A,H44B), C45(H45A,H45B), C46(H46A,H46B),
  C47(H47A,H47B), C47(H47C,H47D), C48(H48A,H48B), C48A(H48C,H48D)
4.b Aromatic/amide H refined with riding coordinates:
 C2(H2), C4(H4), C6(H6), C11(H11), C13(H13), C15(H15), C20(H20), C22(H22),
 C24(H24), C29(H29), C31(H31), C33(H33)
;
_atom_sites_solution_hydrogens    geom
_atom_sites_solution_primary      ?
_atom_sites_solution_secondary    ?
loop_
  _atom_site_label
  _atom_site_type_symbol
  _atom_site_fract_x
  _atom_site_fract_y
  _atom_site_fract_z
  _atom_site_U_iso_or_equiv
  _atom_site_adp_type
  _atom_site_occupancy
  _atom_site_site_symmetry_order
  _atom_site_calc_flag
  _atom_site_refinement_flags_posn
  _atom_site_refinement_flags_adp
  _atom_site_refinement_flags_occupancy
  _atom_site_disorder_assembly
  _atom_site_disorder_group
 S1 S 0.44637(10) 0.20608(10) 0.64519(11) 0.0614(8) Uiso 1 1 d . . . . .
 O1 O 0.4093(4) 0.2217(4) 0.6631(4) 0.096(3) Uiso 1 1 d . . . . .
 O2 O 0.4499(4) 0.2217(4) 0.6006(4) 0.098(3) Uiso 1 1 d . . . . .
 O3 O 0.4804(4) 0.2181(4) 0.6672(4) 0.102(4) Uiso 1 1 d . . . . .
 O4 O 0.4436(6) 0.1640(6) 0.6394(7) 0.151(6) Uiso 1 1 d . . . . .
 S5 S 0.36533(7) 0.25008(8) 0.22841(9) 0.0416(5) Uiso 1 1 d . . . . .
 O17 O 0.3561(3) 0.2117(3) 0.2436(4) 0.087(3) Uiso 1 1 d . . . . .
 O18 O 0.3457(4) 0.2568(3) 0.1883(4) 0.088(3) Uiso 1 1 d . . . . .
 O19 O 0.4096(3) 0.2534(3) 0.2244(3) 0.078(3) Uiso 1 1 d . . . . .
 O20 O 0.3515(4) 0.2772(4) 0.2620(4) 0.107(4) Uiso 1 1 d . . . . .
 S4 S 0.40212(9) 0.29735(8) 0.44781(9) 0.0507(6) Uiso 1 1 d . U . . .
 O13A O 0.3736(5) 0.2885(5) 0.4790(5) 0.061(4) Uiso 0.68(2) 1 d . U . A 1
 O14A O 0.4310(6) 0.3278(5) 0.4590(5) 0.079(5) Uiso 0.68(2) 1 d . U . A 1
 O15A O 0.3838(5) 0.3045(6) 0.4057(5) 0.075(5) Uiso 0.68(2) 1 d . U . A 1
 O16A O 0.4302(5) 0.2636(4) 0.4394(5) 0.074(5) Uiso 0.68(2) 1 d . U . A 1
 O13B O 0.3602(11) 0.2986(10) 0.4743(10) 0.061(8) Uiso 0.32(2) 1 d . U . A 2
 O14B O 0.4119(8) 0.3389(7) 0.4483(8) 0.046(7) Uiso 0.32(2) 1 d . U . A 2
 O15B O 0.3898(9) 0.2849(10) 0.4089(9) 0.058(8) Uiso 0.32(2) 1 d . U . A 2
 O16B O 0.4275(9) 0.2738(9) 0.4725(10) 0.072(10) Uiso 0.32(2) 1 d . U . A 2
 S2 S 0.66297(9) 0.30005(9) 0.52738(9) 0.0527(7) Uiso 1 1 d . . . . .
 O5 O 0.6569(4) 0.2879(4) 0.5707(4) 0.092(3) Uiso 1 1 d . . . . .
 O6 O 0.6690(7) 0.3417(7) 0.5321(8) 0.117(7) Uiso 0.75 1 d . . . B 1
 O7 O 0.6254(3) 0.2905(3) 0.5057(3) 0.079(3) Uiso 1 1 d . . . . .
 O8 O 0.6961(5) 0.2853(5) 0.5061(5) 0.079(4) Uiso 0.75 1 d . . . B 1
 O6B O 0.6624(14) 0.3442(14) 0.5132(17) 0.077(12) Uiso 0.25 1 d . . . B 2
 O8B O 0.6955(11) 0.2675(12) 0.5125(12) 0.057(9) Uiso 0.25 1 d . . . B 2
 S6 S 0.7500 0.2500 0.34695(11) 0.0391(7) Uiso 1 2 d S TU P . .
 O21 O 0.7105(8) 0.2289(8) 0.3353(8) 0.101(7) Uiso 0.5 1 d . U . C 1
 O22 O 0.7846(6) 0.2380(6) 0.3228(7) 0.073(5) Uiso 0.5 1 d . U . C 3
 O23 O 0.7420(8) 0.2899(7) 0.3367(8) 0.096(7) Uiso 0.5 1 d . U . C .
 O24 O 0.7500 0.2500 0.3946(6) 0.094(5) Uiso 1 2 d S TU P C .
 S3 S 0.53977(10) 0.19973(9) 0.39289(11) 0.0590(7) Uiso 1 1 d . . . . .
 O9 O 0.5199(3) 0.1718(3) 0.4198(3) 0.078(3) Uiso 1 1 d . . . . .
 O10 O 0.5480(5) 0.2350(4) 0.4145(5) 0.116(4) Uiso 1 1 d . . . . .
 O11 O 0.5134(4) 0.2059(4) 0.3559(4) 0.106(4) Uiso 1 1 d . . . . .
 O12 O 0.5782(4) 0.1885(4) 0.3763(5) 0.114(4) Uiso 1 1 d . . . D 1
 S7 S 0.5000 0.5000 0.36646(14) 0.0531(10) Uiso 1 2 d S TU P . .
 O25 O 0.4931(7) 0.5379(7) 0.3548(8) 0.087(6) Uiso 0.5 1 d . U . E .
 O26 O 0.5189(10) 0.4786(10) 0.3289(11) 0.125(10) Uiso 0.5 1 d . U . E 1
 O27 O 0.5323(8) 0.4931(7) 0.3980(8) 0.094(6) Uiso 0.5 1 d . U . E .
 O28 O 0.4652(6) 0.4769(6) 0.3746(7) 0.077(5) Uiso 0.5 1 d . U . E 1
 O22W O 0.5122(4) 0.3016(4) 0.4495(4) 0.104(4) Uiso 1 1 d . . . . .
 O39W O 0.4545(4) 0.1834(3) 0.2343(4) 0.092(3) Uiso 1 1 d . . . . .
 O20W O 0.2556(9) 0.1941(10) 0.5115(10) 0.115(9) Uiso 0.5 1 d . . . F 2
 O26W O 0.7505(2) 0.3144(2) 0.4484(3) 0.0543(19) Uiso 1 1 d . . . . .
 O43W O 0.5962(11) 0.2557(10) 0.2490(12) 0.138(11) Uiso 0.5 1 d . . . G 22
 O31W O 0.507(3) 0.007(3) 0.4791(17) 0.24(3) Uiso 0.5 1 d . . . H 2
 O35W O 0.5718(11) 0.1019(11) 0.3838(13) 0.144(11) Uiso 0.5 1 d . . . I 1
 O24W O 0.4535(4) 0.4001(4) 0.3411(6) 0.076(4) Uiso 0.75 1 d . . . J 1
 O44W O 0.4533(11) 0.3941(10) 0.3610(13) 0.055(8) Uiso 0.25 1 d . . . K 2
 O1W O 0.5365(3) 0.1855(2) 0.7260(3) 0.058(2) Uiso 1 1 d . . . . .
 O29W O 0.4550(10) 0.1975(9) 0.4737(10) 0.053(7) Uiso 0.3 1 d . . . L 2
 O2W O 0.5497(4) 0.4013(3) 0.6102(4) 0.092(3) Uiso 1 1 d . . . M 3
 O33W O 0.5586(6) 0.0544(6) 0.3994(7) 0.076(5) Uiso 0.5 1 d . . . N 2
 O3W O 0.6215(10) 0.4042(9) 0.5692(11) 0.125(9) Uiso 0.5 1 d . . . O 1
 O37W O 0.6170(8) 0.1283(8) 0.3540(9) 0.106(8) Uiso 0.5 1 d . . . P 2
 O4W O 0.5741(5) 0.4734(5) 0.5134(6) 0.102(5) Uiso 0.75 1 d . . . Q 2
 O41W O 0.6000(15) 0.2214(14) 0.2946(16) 0.189(17) Uiso 0.5 1 d . . . R 21
 O5W O 0.5000 0.5000 0.476(2) 0.160(18) Uiso 0.5 2 d S T P . .
 O19W O 0.4565(6) 0.1516(5) 0.5477(5) 0.062(6) Uiso 0.67(6) 1 d . . . S 24
 O6W O 0.4178(5) 0.4659(5) 0.4455(5) 0.064(4) Uiso 0.6 1 d . . . T 18
 O21W O 0.4730(15) 0.1636(12) 0.5429(10) 0.070(13) Uiso 0.33(6) 1 d . . . S 23
 O7W O 0.6515(10) 0.4052(10) 0.4882(11) 0.131(10) Uiso 0.5 1 d . . . U 2
 O23W O 0.3756(4) 0.3741(4) 0.3692(5) 0.106(4) Uiso 1 1 d . . . . .
 O8W O 0.4186(7) 0.4482(7) 0.4289(8) 0.066(6) Uiso 0.4 1 d . . . V 2
 O25W O 0.2550(7) 0.1738(7) 0.5254(7) 0.080(6) Uiso 0.5 1 d . . . F 2
 O9W O 0.5585(3) 0.3377(3) 0.5101(3) 0.070(2) Uiso 1 1 d . . . . .
 O27W O 0.3074(5) 0.2758(5) 0.3902(5) 0.129(5) Uiso 1 1 d . . . . .
 O10W O 0.7402(8) 0.2379(8) 0.5726(8) 0.107(8) Uiso 0.5 1 d . . . W 1
 O30W O 0.2606(11) 0.2391(10) 0.4458(11) 0.138(11) Uiso 0.5 1 d . . . X 2
 O11W O 0.5109(6) 0.2507(5) 0.5452(6) 0.102(5) Uiso 0.75 1 d . . . Y 16
 O32W O 0.5263(9) 0.0239(8) 0.4042(9) 0.109(8) Uiso 0.5 1 d . . . Z 1
 O12W O 0.3058(9) 0.3442(8) 0.4769(10) 0.114(8) Uiso 0.5 1 d . . . A 1
 O34W O 0.6302(4) 0.1036(4) 0.4400(4) 0.100(4) Uiso 1 1 d . . . . .
 O13W O 0.5362(15) 0.2384(15) 0.5211(16) 0.096(14) Uiso 0.25 1 d . . . B 15
 O36W O 0.5130(7) 0.1219(7) 0.3238(8) 0.086(6) Uiso 0.5 1 d . . . C 1
 O14W O 0.4869(10) 0.0994(9) 0.6375(11) 0.105(9) Uiso 0.5 1 d . . . D 2
 O38W O 0.5071(12) 0.1336(12) 0.2985(14) 0.074(10) Uiso 0.25 1 d . . . E 2
 O15W O 0.4872(15) 0.1012(14) 0.6583(16) 0.158(17) Uiso 0.5 1 d . . . F 1
 O40W O 0.5268(12) 0.2108(12) 0.2749(13) 0.149(12) Uiso 0.5 1 d . . . G 7
 O16W O 0.4671(3) 0.0265(3) 0.5564(3) 0.075(3) Uiso 1 1 d . . . . .
 O42W O 0.5257(12) 0.2387(12) 0.2473(13) 0.152(12) Uiso 0.5 1 d . . . H 8
 O17W O 0.3619(6) 0.0972(5) 0.5365(5) 0.045(4) Uiso 0.5 1 d . . . I 29
 O18W O 0.3775(8) 0.1004(7) 0.5338(8) 0.078(7) Uiso 0.5 1 d . . . J 30
 O28W O 0.4707(6) 0.2052(6) 0.4798(6) 0.095(6) Uiso 0.7 1 d . . . K 14
 N1 N 0.5782(3) 0.2623(3) 0.5932(3) 0.046(2) Uani 1 1 d . . . . .
 H1A H 0.6025 0.2647 0.5809 0.056 Uiso 1 1 calc R . . . .
 H1B H 0.5597 0.2607 0.5725 0.056 Uiso 1 1 calc R . . . .
 N2 N 0.5191(3) 0.3385(2) 0.6530(3) 0.045(2) Uani 1 1 d . . . . .
 H2A H 0.5280 0.3591 0.6385 0.055 Uiso 1 1 calc R . . . .
 H2B H 0.5341 0.3366 0.6765 0.055 Uiso 1 1 calc R . . . .
 N3 N 0.6715(3) 0.1669(3) 0.4754(3) 0.052(2) Uani 1 1 d . . . . .
 H3A H 0.6955 0.1717 0.4633 0.063 Uiso 1 1 calc R . . L .
 H3B H 0.6612 0.1456 0.4633 0.063 Uiso 1 1 calc R . . L .
 N4 N 0.6284(2) 0.2577(2) 0.4255(3) 0.0371(17) Uani 1 1 d . . . . .
 H4A H 0.6035 0.2495 0.4188 0.045 Uiso 1 1 calc R . . . .
 H4B H 0.6269 0.2700 0.4504 0.045 Uiso 1 1 calc R . . . .
 N5 N 0.5137(3) 0.0929(3) 0.5380(3) 0.044(2) Uani 1 1 d . . . . .
 H5A H 0.4982 0.0721 0.5426 0.053 Uiso 1 1 calc R . . . .
 H5B H 0.4995 0.1138 0.5460 0.053 Uiso 1 1 calc R . . . .
 N6 N 0.4893(3) 0.0947(3) 0.4217(3) 0.045(2) Uani 1 1 d . . . . .
 H6A H 0.5080 0.0769 0.4153 0.054 Uiso 1 1 calc R . . . .
 H6B H 0.4992 0.1179 0.4145 0.054 Uiso 1 1 calc R . . . .
 N7 N 0.3345(3) 0.1636(3) 0.4993(3) 0.045(2) Uani 1 1 d . . . . .
 H7A H 0.3480 0.1438 0.5109 0.055 Uiso 1 1 calc R . . . .
 H7B H 0.3112 0.1663 0.5134 0.055 Uiso 1 1 calc R . . . .
 N8 N 0.3839(3) 0.2494(3) 0.5543(3) 0.049(2) Uani 1 1 d . . . . .
 H8A H 0.4079 0.2419 0.5647 0.059 Uiso 1 1 calc R . . . .
 H8B H 0.3882 0.2603 0.5290 0.059 Uiso 1 1 calc R . . . .
 N9 N 0.4399(3) 0.2442(2) 0.3542(2) 0.0387(18) Uani 1 1 d . . . . .
 H9A H 0.4330 0.2534 0.3797 0.046 Uiso 1 1 calc R . . . .
 H9B H 0.4630 0.2309 0.3572 0.046 Uiso 1 1 calc R . . . .
 N10 N 0.4885(3) 0.3335(3) 0.3072(3) 0.046(2) Uani 1 1 d . U . . .
 H10A H 0.4776 0.3268 0.2824 0.055 Uiso 0.38(8) 1 calc R . . M 1
 H10B H 0.4799 0.3576 0.3124 0.055 Uiso 0.38(8) 1 calc R . . M 1
 H10C H 0.4744 0.3312 0.2832 0.055 Uiso 0.62(8) 1 calc R . . M 2
 H10D H 0.4791 0.3538 0.3219 0.055 Uiso 0.62(8) 1 calc R . . M 2
 N11 N 0.4407(2) 0.4016(2) 0.4943(3) 0.0366(17) Uani 1 1 d . . . . .
 H11A H 0.4340 0.3784 0.4837 0.044 Uiso 1 1 calc R . . . .
 H11B H 0.4342 0.4195 0.4750 0.044 Uiso 1 1 calc R . . . .
 N12 N 0.5512(3) 0.4073(3) 0.4671(3) 0.046(2) Uani 1 1 d . . . . .
 H12A H 0.5599 0.3859 0.4804 0.055 Uiso 1 1 calc R . . . .
 H12B H 0.5551 0.4274 0.4845 0.055 Uiso 1 1 calc R . . . .
 C1 C 0.5895(3) 0.1907(3) 0.5920(3) 0.038(2) Uani 1 1 d . . . . .
 C2 C 0.5641(3) 0.1580(3) 0.5897(3) 0.042(2) Uani 1 1 d . . . . .
 H2 H 0.5392 0.1580 0.6039 0.051 Uiso 1 1 calc R . . . .
 C3 C 0.5762(3) 0.1253(3) 0.5661(3) 0.044(2) Uani 1 1 d . . . . .
 C4 C 0.6119(3) 0.1264(3) 0.5440(3) 0.047(3) Uani 1 1 d . . . . .
 H4 H 0.6196 0.1050 0.5277 0.056 Uiso 1 1 calc R . . . .
 C5 C 0.6375(3) 0.1595(3) 0.5455(3) 0.042(2) Uani 1 1 d . . . . .
 C6 C 0.6264(3) 0.1901(3) 0.5700(3) 0.040(2) Uani 1 1 d . . . . .
 H6 H 0.6439 0.2113 0.5723 0.048 Uiso 1 1 calc R . . . .
 C7 C 0.5774(3) 0.2248(3) 0.6185(3) 0.043(2) Uani 1 1 d . . . . .
 H7C H 0.5959 0.2271 0.6425 0.052 Uiso 1 1 calc R . . . .
 H7D H 0.5502 0.2206 0.6296 0.052 Uiso 1 1 calc R . . . .
 C8 C 0.5507(4) 0.0900(3) 0.5656(4) 0.049(3) Uani 1 1 d . . . . .
 H8C H 0.5421 0.0842 0.5945 0.058 Uiso 1 1 calc R . . . .
 H8D H 0.5671 0.0682 0.5558 0.058 Uiso 1 1 calc R . . . .
 C9 C 0.6776(4) 0.1597(4) 0.5214(3) 0.055(3) Uani 1 1 d . . . . .
 H9C H 0.6951 0.1797 0.5330 0.065 Uiso 1 1 calc R . . . .
 H9D H 0.6911 0.1347 0.5252 0.065 Uiso 1 1 calc R . . . .
 C10 C 0.4474(3) 0.3450(3) 0.6289(3) 0.039(2) Uani 1 1 d . . . . .
 C11 C 0.4462(3) 0.3764(3) 0.5997(3) 0.039(2) Uani 1 1 d . . . . .
 H11 H 0.4636 0.3976 0.6032 0.047 Uiso 1 1 calc R . . . .
 C12 C 0.4189(3) 0.3756(3) 0.5655(3) 0.038(2) Uani 1 1 d . . . . .
 C13 C 0.3925(3) 0.3438(3) 0.5604(3) 0.039(2) Uani 1 1 d . . . . .
 H13 H 0.3740 0.3432 0.5379 0.047 Uiso 1 1 calc R . . . .
 C14 C 0.3941(3) 0.3133(3) 0.5891(3) 0.035(2) Uani 1 1 d . . . . .
 C15 C 0.4212(3) 0.3140(3) 0.6225(3) 0.041(2) Uani 1 1 d . . . . .
 H15 H 0.4218 0.2931 0.6413 0.049 Uiso 1 1 calc R . . . .
 C16 C 0.4758(3) 0.3451(3) 0.6653(3) 0.044(2) Uani 1 1 d . . . . .
 H16A H 0.4676 0.3249 0.6851 0.053 Uiso 1 1 calc R . . . .
 H16B H 0.4737 0.3700 0.6798 0.053 Uiso 1 1 calc R . . . .
 C17 C 0.4163(3) 0.4087(3) 0.5339(3) 0.042(2) Uani 1 1 d . . . . .
 H17A H 0.3881 0.4127 0.5261 0.050 Uiso 1 1 calc R . . . .
 H17B H 0.4260 0.4324 0.5474 0.050 Uiso 1 1 calc R . . . .
 C18 C 0.3658(3) 0.2785(3) 0.5831(4) 0.046(2) Uani 1 1 d . . . . .
 H18A H 0.3604 0.2665 0.6106 0.055 Uiso 1 1 calc R . . . .
 H18B H 0.3401 0.2874 0.5715 0.055 Uiso 1 1 calc R . . . .
 C19 C 0.3618(3) 0.1531(3) 0.4259(3) 0.037(2) Uani 1 1 d . . . . .
 C20 C 0.3692(3) 0.1843(3) 0.3992(3) 0.040(2) Uani 1 1 d . . . . .
 H20 H 0.3519 0.2058 0.4000 0.048 Uiso 1 1 calc R . . . .
 C21 C 0.4022(3) 0.1843(3) 0.3710(3) 0.039(2) Uani 1 1 d . . . . .
 C22 C 0.4286(3) 0.1523(3) 0.3709(3) 0.040(2) Uani 1 1 d . . . . .
 H22 H 0.4507 0.1517 0.3524 0.048 Uiso 1 1 calc R . . . .
 C23 C 0.4217(3) 0.1221(3) 0.3982(3) 0.037(2) Uani 1 1 d . . . . .
 C24 C 0.3884(3) 0.1216(3) 0.4256(3) 0.037(2) Uani 1 1 d . . . . .
 H24 H 0.3840 0.1004 0.4434 0.045 Uiso 1 1 calc R . . . .
 C25 C 0.3251(3) 0.1537(3) 0.4545(4) 0.048(3) Uani 1 1 d . . . . .
 H25A H 0.3057 0.1725 0.4436 0.058 Uiso 1 1 calc R . . . .
 H25B H 0.3122 0.1282 0.4538 0.058 Uiso 1 1 calc R . . . .
 C26 C 0.4078(3) 0.2174(3) 0.3393(3) 0.050(3) Uani 1 1 d . . . . .
 H26A H 0.4153 0.2068 0.3118 0.060 Uiso 1 1 calc R . . . .
 H26B H 0.3824 0.2315 0.3361 0.060 Uiso 1 1 calc R . . . .
 C27 C 0.4513(3) 0.0868(3) 0.3963(4) 0.046(2) Uani 1 1 d . . . . .
 H27A H 0.4378 0.0638 0.4075 0.055 Uiso 1 1 calc R . . . .
 H27B H 0.4586 0.0816 0.3669 0.055 Uiso 1 1 calc R . . . .
 C28 C 0.5582(3) 0.3416(3) 0.3380(3) 0.042(2) Uani 1 1 d . . . . .
 C29 C 0.5547(3) 0.3746(3) 0.3643(4) 0.048(3) Uani 1 1 d . . . . .
 H29 H 0.5364 0.3943 0.3576 0.057 Uiso 1 1 calc R . . . .
 C30 C 0.5789(3) 0.3775(3) 0.4006(3) 0.039(2) Uani 1 1 d . . . . .
 C31 C 0.6071(3) 0.3488(3) 0.4094(3) 0.040(2) Uani 1 1 d . . . . .
 H31 H 0.6239 0.3513 0.4331 0.048 Uiso 1 1 calc R . . . .
 C32 C 0.6107(3) 0.3161(3) 0.3837(3) 0.040(2) Uani 1 1 d . . . . .
 C33 C 0.5859(3) 0.3128(3) 0.3489(4) 0.046(2) Uani 1 1 d . . . . .
 H33 H 0.5878 0.2906 0.3320 0.055 Uiso 1 1 calc R . . . .
 C34 C 0.5327(3) 0.3377(4) 0.2984(4) 0.058(3) Uani 1 1 d . . . . .
 H34A H 0.5369 0.3604 0.2807 0.070 Uiso 1 1 calc R . . . .
 H34B H 0.5419 0.3150 0.2825 0.070 Uiso 1 1 calc R . . . .
 C35 C 0.5763(3) 0.4132(3) 0.4283(4) 0.047(2) Uani 1 1 d . . . . .
 H35A H 0.6035 0.4208 0.4367 0.056 Uiso 1 1 calc R . . . .
 H35B H 0.5648 0.4344 0.4118 0.056 Uiso 1 1 calc R . . . .
 C36 C 0.6426(3) 0.2853(4) 0.3927(4) 0.053(3) Uani 1 1 d . . . . .
 H36A H 0.6486 0.2712 0.3666 0.064 Uiso 1 1 calc R . . . .
 H36B H 0.6674 0.2978 0.4022 0.064 Uiso 1 1 calc R . . . .
 C37 C 0.5699(3) 0.2985(3) 0.6187(4) 0.049(2) Uani 1 1 d . . . . .
 H37A H 0.5799 0.3211 0.6033 0.058 Uiso 1 1 calc R . . . .
 H37B H 0.5844 0.2971 0.6456 0.058 Uiso 1 1 calc R . . . .
 C38 C 0.5250(3) 0.3032(3) 0.6271(4) 0.049(3) Uani 1 1 d . . . . .
 H38A H 0.5103 0.3057 0.6004 0.059 Uiso 1 1 calc R . . . .
 H38B H 0.5146 0.2806 0.6421 0.059 Uiso 1 1 calc R . . . .
 C39 C 0.5218(3) 0.0958(3) 0.4922(4) 0.046(2) Uani 1 1 d . . . . .
 H39A H 0.5394 0.0747 0.4834 0.056 Uiso 1 1 calc R . . . .
 H39B H 0.5355 0.1202 0.4861 0.056 Uiso 1 1 calc R . . . .
 C40 C 0.4817(3) 0.0939(4) 0.4673(3) 0.050(3) Uani 1 1 d . . . . .
 H40A H 0.4673 0.0701 0.4747 0.060 Uiso 1 1 calc R . . . .
 H40B H 0.4646 0.1158 0.4752 0.060 Uiso 1 1 calc R . . . .
 C41 C 0.6439(5) 0.2000(5) 0.4673(5) 0.085(5) Uani 1 1 d . . . N 1
 H41A H 0.6165 0.1902 0.4630 0.102 Uiso 1 1 calc R . . . .
 H41B H 0.6436 0.2168 0.4922 0.102 Uiso 1 1 calc R . . . .
 C42 C 0.6561(3) 0.2230(3) 0.4299(3) 0.045(2) Uani 1 1 d . . . . .
 H42A H 0.6544 0.2071 0.4045 0.053 Uiso 1 1 calc R . . N .
 H42B H 0.6840 0.2318 0.4331 0.053 Uiso 1 1 calc R . . N .
 C43 C 0.3591(4) 0.1999(4) 0.5051(4) 0.062(3) Uani 1 1 d . . . . .
 H43A H 0.3872 0.1946 0.4974 0.075 Uiso 1 1 calc R . . . .
 H43B H 0.3490 0.2199 0.4860 0.075 Uiso 1 1 calc R . . . .
 C44 C 0.3578(5) 0.2146(4) 0.5488(4) 0.072(4) Uani 1 1 d . . . . .
 H44A H 0.3668 0.1943 0.5681 0.086 Uiso 1 1 calc R . . . .
 H44B H 0.3300 0.2212 0.5561 0.086 Uiso 1 1 calc R . . . .
 C45 C 0.4845(3) 0.4027(4) 0.5015(3) 0.044(2) Uani 1 1 d . . . . .
 H45A H 0.4927 0.3800 0.5178 0.053 Uiso 1 1 calc R . . . .
 H45B H 0.4915 0.4258 0.5177 0.053 Uiso 1 1 calc R . . . .
 C46 C 0.5069(3) 0.4032(3) 0.4593(3) 0.041(2) Uani 1 1 d . . . . .
 H46A H 0.5016 0.3792 0.4440 0.049 Uiso 1 1 calc R . . . .
 H46B H 0.4973 0.4248 0.4421 0.049 Uiso 1 1 calc R . . . .
 C47 C 0.4469(4) 0.2772(3) 0.3252(3) 0.052(3) Uani 1 1 d . U . . .
 H47A H 0.4615 0.2673 0.3006 0.062 Uiso 0.38(8) 1 calc R . . M 1
 H47B H 0.4205 0.2860 0.3152 0.062 Uiso 0.38(8) 1 calc R . . M 1
 H47C H 0.4253 0.2962 0.3288 0.062 Uiso 0.62(8) 1 calc R . . M 2
 H47D H 0.4461 0.2680 0.2960 0.062 Uiso 0.62(8) 1 calc R . . M 2
 C48 C 0.467(2) 0.3087(16) 0.3394(13) 0.057(13) Uani 0.38(8) 1 d . U . M 1
 H48A H 0.4873 0.3000 0.3599 0.069 Uiso 0.38(8) 1 calc R . . M 1
 H48B H 0.4481 0.3251 0.3546 0.069 Uiso 0.38(8) 1 calc R . . M 1
 C48A C 0.4867(12) 0.2959(10) 0.3336(9) 0.050(7) Uani 0.62(8) 1 d . U . M 2
 H48C H 0.5087 0.2786 0.3255 0.060 Uiso 0.62(8) 1 calc R . . M 2
 H48D H 0.4894 0.3019 0.3636 0.060 Uiso 0.62(8) 1 calc R . . M 2
 O45W O 0.3467(11) 0.3906(11) 0.4695(12) 0.139(11) Uiso 0.5 1 d . . . O 2

loop_
  _atom_site_aniso_label
  _atom_site_aniso_U_11
  _atom_site_aniso_U_22
  _atom_site_aniso_U_33
  _atom_site_aniso_U_23
  _atom_site_aniso_U_13
  _atom_site_aniso_U_12
 N1 0.044(5) 0.049(5) 0.046(5) -0.009(4) 0.000(4) -0.004(4)
 N2 0.040(4) 0.040(4) 0.057(6) -0.008(4) -0.015(4) 0.005(3)
 N3 0.050(5) 0.056(5) 0.050(5) 0.005(4) 0.009(4) 0.007(4)
 N4 0.030(4) 0.043(4) 0.039(4) 0.004(3) -0.004(3) 0.001(3)
 N5 0.037(4) 0.053(5) 0.043(5) -0.004(4) -0.007(4) -0.002(4)
 N6 0.040(4) 0.044(5) 0.051(5) -0.004(4) -0.002(4) 0.012(4)
 N7 0.041(4) 0.046(5) 0.050(5) -0.008(4) 0.009(4) -0.015(4)
 N8 0.047(5) 0.050(5) 0.050(5) -0.011(4) 0.010(4) -0.028(4)
 N9 0.043(4) 0.044(4) 0.029(4) 0.003(3) -0.007(3) -0.010(3)
 N10 0.052(5) 0.046(5) 0.040(5) 0.013(3) -0.015(4) -0.013(4)
 N11 0.029(4) 0.043(4) 0.038(4) 0.004(3) 0.004(3) 0.000(3)
 N12 0.042(4) 0.046(5) 0.050(5) 0.000(4) 0.015(4) -0.001(4)
 C1 0.037(5) 0.047(5) 0.029(5) 0.003(4) -0.004(4) 0.003(4)
 C2 0.047(5) 0.057(6) 0.024(5) -0.004(4) -0.010(4) 0.009(5)
 C3 0.054(6) 0.049(6) 0.029(5) 0.000(4) -0.007(5) 0.008(5)
 C4 0.053(6) 0.058(6) 0.029(5) -0.008(4) -0.013(5) 0.012(5)
 C5 0.043(5) 0.060(6) 0.024(5) 0.009(4) -0.005(4) 0.013(5)
 C6 0.041(5) 0.046(5) 0.032(5) -0.006(4) -0.004(4) 0.012(4)
 C7 0.041(5) 0.065(7) 0.025(5) -0.001(4) -0.001(4) 0.006(5)
 C8 0.057(6) 0.048(6) 0.041(6) 0.005(5) -0.017(5) 0.004(5)
 C9 0.056(6) 0.073(8) 0.035(6) -0.005(5) -0.004(5) 0.013(6)
 C10 0.027(4) 0.043(5) 0.047(6) -0.012(4) 0.001(4) -0.003(4)
 C11 0.031(4) 0.038(5) 0.048(6) -0.005(4) 0.000(4) 0.006(4)
 C12 0.032(5) 0.039(5) 0.042(6) 0.000(4) 0.015(4) 0.003(4)
 C13 0.036(5) 0.053(6) 0.028(5) -0.007(4) 0.003(4) -0.004(4)
 C14 0.026(4) 0.042(5) 0.037(5) -0.001(4) 0.009(4) 0.000(4)
 C15 0.039(5) 0.044(5) 0.040(5) 0.002(4) 0.005(4) 0.008(4)
 C16 0.038(5) 0.054(6) 0.041(5) -0.006(5) -0.003(4) 0.005(4)
 C17 0.036(5) 0.041(5) 0.048(6) 0.001(4) 0.018(4) 0.013(4)
 C18 0.037(5) 0.046(6) 0.055(6) 0.003(5) 0.006(5) -0.013(4)
 C19 0.032(4) 0.044(5) 0.034(5) -0.006(4) -0.001(4) -0.011(4)
 C20 0.036(5) 0.039(5) 0.045(6) 0.003(4) -0.010(4) 0.001(4)
 C21 0.038(5) 0.047(5) 0.031(5) 0.004(4) -0.008(4) -0.012(4)
 C22 0.030(4) 0.060(6) 0.031(5) -0.007(4) 0.001(4) -0.018(4)
 C23 0.033(4) 0.050(6) 0.027(5) -0.004(4) -0.011(4) -0.004(4)
 C24 0.046(5) 0.052(6) 0.014(4) 0.000(4) -0.004(4) -0.012(4)
 C25 0.031(5) 0.061(7) 0.052(7) 0.002(5) -0.004(5) -0.007(4)
 C26 0.056(6) 0.060(7) 0.034(5) 0.016(5) -0.025(5) -0.023(5)
 C27 0.048(6) 0.043(5) 0.046(6) -0.012(5) -0.005(5) -0.002(4)
 C28 0.034(5) 0.056(6) 0.037(5) 0.006(4) 0.003(4) 0.008(4)
 C29 0.033(5) 0.052(6) 0.058(7) 0.015(5) 0.011(5) 0.013(4)
 C30 0.029(4) 0.051(6) 0.038(5) 0.006(4) 0.007(4) -0.005(4)
 C31 0.025(4) 0.055(6) 0.041(5) 0.011(4) 0.006(4) 0.000(4)
 C32 0.028(4) 0.053(6) 0.040(5) 0.014(4) 0.012(4) 0.009(4)
 C33 0.043(5) 0.049(6) 0.044(6) 0.006(5) 0.005(5) 0.003(4)
 C34 0.038(6) 0.089(9) 0.047(6) 0.007(6) 0.002(5) 0.016(6)
 C35 0.035(5) 0.055(6) 0.049(6) -0.001(5) 0.007(5) 0.003(4)
 C36 0.032(5) 0.064(7) 0.063(7) 0.020(6) 0.018(5) 0.010(5)
 C37 0.042(5) 0.038(5) 0.065(7) -0.006(5) 0.006(5) -0.005(4)
 C38 0.034(5) 0.046(6) 0.068(7) -0.022(5) -0.005(5) 0.004(4)
 C39 0.038(5) 0.052(6) 0.049(6) 0.005(5) -0.003(5) 0.003(4)
 C40 0.043(6) 0.072(8) 0.034(5) -0.004(5) -0.006(5) 0.002(5)
 C41 0.088(10) 0.090(10) 0.078(9) 0.051(8) 0.028(8) 0.052(9)
 C42 0.035(5) 0.056(6) 0.043(6) 0.011(5) 0.000(4) 0.009(4)
 C43 0.062(7) 0.052(7) 0.072(8) -0.010(6) 0.020(6) -0.022(6)
 C44 0.087(10) 0.068(8) 0.060(8) -0.016(6) 0.018(7) -0.040(7)
 C45 0.035(5) 0.070(7) 0.027(5) -0.005(4) 0.001(4) 0.009(5)
 C46 0.032(5) 0.054(6) 0.037(5) 0.001(4) 0.005(4) -0.004(4)
 C47 0.064(7) 0.062(6) 0.029(5) 0.019(4) -0.010(5) -0.024(5)
 C48 0.07(3) 0.05(2) 0.044(17) 0.011(14) -0.003(17) -0.021(18)
 C48A 0.062(12) 0.054(11) 0.034(12) 0.018(9) -0.018(11) -0.017(11)

_geom_special_details
;
 All esds (except the esd in the dihedral angle between two l.s. planes)
 are estimated using the full covariance matrix.  The cell esds are taken
 into account individually in the estimation of esds in distances, angles
 and torsion angles; correlations between esds in cell parameters are only
 used when they are defined by crystal symmetry.  An approximate (isotropic)
 treatment of cell esds is used for estimating esds involving l.s. planes.
;
loop_
  _geom_bond_atom_site_label_1
  _geom_bond_atom_site_label_2
  _geom_bond_distance
  _geom_bond_site_symmetry_2
  _geom_bond_publ_flag
 S1 O1 1.443(13) . ?
 S1 O2 1.504(13) . ?
 S1 O3 1.376(14) . ?
 S1 O4 1.46(2) . ?
 S5 O17 1.433(12) . ?
 S5 O18 1.434(12) . ?
 S5 O19 1.463(10) . ?
 S5 O20 1.478(14) . ?
 S4 O13A 1.389(15) . ?
 S4 O14A 1.456(17) . ?
 S4 O15A 1.474(17) . ?
 S4 O16A 1.503(16) . ?
 S4 O13B 1.61(3) . ?
 S4 O14B 1.46(2) . ?
 S4 O15B 1.36(3) . ?
 S4 O16B 1.40(3) . ?
 S2 O5 1.438(13) . ?
 S2 O6 1.45(2) . ?
 S2 O7 1.447(11) . ?
 S2 O8 1.373(16) . ?
 S2 O6B 1.58(5) . ?
 S2 O8B 1.62(4) . ?
 S6 O21 1.53(3) . ?
 S6 O21 1.53(3) 14_655 ?
 S6 O22 1.43(2) 14_655 ?
 S6 O22 1.43(2) . ?
 S6 O23 1.43(3) 14_655 ?
 S6 O23 1.43(3) . ?
 S6 O24 1.498(18) . ?
 O21 O23 1.69(4) 14_655 ?
 O22 O23 1.37(3) 14_655 ?
 O23 O21 1.69(4) 14_655 ?
 O23 O22 1.37(3) 14_655 ?
 S3 O9 1.435(11) . ?
 S3 O10 1.411(15) . ?
 S3 O11 1.465(14) . ?
 S3 O12 1.418(15) . ?
 S7 O25 1.37(2) 2_665 ?
 S7 O25 1.37(2) . ?
 S7 O26 1.52(3) 2_665 ?
 S7 O26 1.52(3) . ?
 S7 O27 1.47(3) 2_665 ?
 S7 O27 1.47(3) . ?
 S7 O28 1.42(2) 2_665 ?
 S7 O28 1.42(2) . ?
 O25 O26 1.07(3) 2_665 ?
 O25 O28 1.59(3) 2_665 ?
 O26 O25 1.07(3) 2_665 ?
 O27 O28 1.27(3) 2_665 ?
 O28 O25 1.59(3) 2_665 ?
 O28 O27 1.27(3) 2_665 ?
 O20W O25W 0.82(3) . ?
 O31W O31W 0.63(18) 2_655 ?
 O10W O10W 1.05(5) 14_655 ?
 O30W O30W 1.02(6) 14 ?
 N1 C7 1.513(14) . ?
 N1 C37 1.502(13) . ?
 N2 C16 1.491(13) . ?
 N2 C38 1.472(13) . ?
 N3 C9 1.481(15) . ?
 N3 C41 1.472(15) . ?
 N4 C36 1.476(13) . ?
 N4 C42 1.502(12) . ?
 N5 C8 1.495(13) . ?
 N5 C39 1.469(14) . ?
 N6 C27 1.504(13) . ?
 N6 C40 1.455(14) . ?
 N7 C25 1.478(14) . ?
 N7 C43 1.496(14) . ?
 N8 C18 1.473(14) . ?
 N8 C44 1.478(14) . ?
 N9 C26 1.474(12) . ?
 N9 C47 1.472(12) . ?
 N10 C34 1.484(14) . ?
 N10 C48 1.49(4) . ?
 N10 C48A 1.53(2) . ?
 N11 C17 1.499(12) . ?
 N11 C45 1.457(12) . ?
 N12 C35 1.486(14) . ?
 N12 C46 1.480(13) . ?
 C1 C2 1.401(15) . ?
 C1 C6 1.396(14) . ?
 C1 C7 1.489(15) . ?
 C2 C3 1.401(14) . ?
 C3 C4 1.365(16) . ?
 C3 C8 1.474(16) . ?
 C4 C5 1.413(16) . ?
 C5 C6 1.351(14) . ?
 C5 C9 1.521(16) . ?
 C10 C11 1.414(15) . ?
 C10 C15 1.383(14) . ?
 C10 C16 1.476(14) . ?
 C11 C12 1.401(14) . ?
 C12 C13 1.402(14) . ?
 C12 C17 1.511(14) . ?
 C13 C14 1.383(14) . ?
 C14 C15 1.374(14) . ?
 C14 C18 1.525(13) . ?
 C19 C20 1.381(14) . ?
 C19 C24 1.390(15) . ?
 C19 C25 1.504(14) . ?
 C20 C21 1.401(15) . ?
 C21 C22 1.399(15) . ?
 C21 C26 1.519(14) . ?
 C22 C23 1.364(14) . ?
 C23 C24 1.390(14) . ?
 C23 C27 1.556(14) . ?
 C28 C29 1.405(16) . ?
 C28 C33 1.386(15) . ?
 C28 C34 1.506(16) . ?
 C29 C30 1.392(16) . ?
 C30 C31 1.380(14) . ?
 C30 C35 1.502(15) . ?
 C31 C32 1.386(15) . ?
 C32 C33 1.367(15) . ?
 C32 C36 1.515(14) . ?
 C37 C38 1.509(14) . ?
 C39 C40 1.531(13) . ?
 C41 C42 1.472(17) . ?
 C43 C44 1.463(18) . ?
 C45 C46 1.514(13) . ?
 C47 C48 1.35(4) . ?
 C47 C48A 1.48(3) . ?

loop_
  _geom_angle_atom_site_label_1
  _geom_angle_atom_site_label_2
  _geom_angle_atom_site_label_3
  _geom_angle
  _geom_angle_site_symmetry_1
  _geom_angle_site_symmetry_3
  _geom_angle_publ_flag
 O1 S1 O2 107.2(7) . . ?
 O1 S1 O4 111.2(10) . . ?
 O3 S1 O1 112.2(8) . . ?
 O3 S1 O2 107.3(8) . . ?
 O3 S1 O4 114.3(10) . . ?
 O4 S1 O2 104.0(10) . . ?
 O17 S5 O18 110.2(7) . . ?
 O17 S5 O19 108.1(6) . . ?
 O17 S5 O20 106.1(7) . . ?
 O18 S5 O19 111.1(6) . . ?
 O18 S5 O20 112.8(7) . . ?
 O19 S5 O20 108.4(7) . . ?
 O13A S4 O14A 115.3(9) . . ?
 O13A S4 O15A 113.1(9) . . ?
 O13A S4 O16A 111.8(9) . . ?
 O14A S4 O15A 111.3(10) . . ?
 O14A S4 O16A 101.2(9) . . ?
 O15A S4 O16A 102.8(9) . . ?
 O14B S4 O13B 98.9(15) . . ?
 O15B S4 O13B 102.6(16) . . ?
 O15B S4 O14B 112.5(17) . . ?
 O15B S4 O16B 119.8(19) . . ?
 O16B S4 O13B 103.9(18) . . ?
 O16B S4 O14B 115.3(17) . . ?
 O5 S2 O6 102.0(11) . . ?
 O5 S2 O7 105.2(7) . . ?
 O5 S2 O6B 123(2) . . ?
 O5 S2 O8B 99.5(15) . . ?
 O7 S2 O6 112.8(11) . . ?
 O7 S2 O6B 94.3(19) . . ?
 O7 S2 O8B 105.7(14) . . ?
 O8 S2 O5 117.6(9) . . ?
 O8 S2 O6 107.8(12) . . ?
 O8 S2 O7 111.2(8) . . ?
 O6B S2 O8B 126(2) . . ?
 O21 S6 O21 152(2) 14_655 . ?
 O22 S6 O22 115.9(16) 14_655 . ?
 O22 S6 O23 57.2(12) . 14_655 ?
 O22 S6 O23 107.7(13) 14_655 14_655 ?
 O22 S6 O23 57.2(12) 14_655 . ?
 O22 S6 O23 107.7(13) . . ?
 O22 S6 O24 122.0(8) 14_655 . ?
 O22 S6 O24 122.0(8) . . ?
 O23 S6 O21 69.4(14) 14_655 . ?
 O23 S6 O21 69.4(14) . 14_655 ?
 O23 S6 O21 104.1(14) . . ?
 O23 S6 O21 104.1(14) 14_655 14_655 ?
 O23 S6 O23 154(2) 14_655 . ?
 O23 S6 O24 103.0(10) 14_655 . ?
 O23 S6 O24 103.0(10) . . ?
 O24 S6 O21 103.8(10) . . ?
 O24 S6 O21 103.8(10) . 14_655 ?
 S6 O21 O23 52.4(12) . 14_655 ?
 O23 O22 S6 61.4(14) 14_655 . ?
 S6 O23 O21 58.2(13) . 14_655 ?
 O22 O23 S6 61.4(14) 14_655 . ?
 O9 S3 O11 107.3(7) . . ?
 O10 S3 O9 112.0(8) . . ?
 O10 S3 O11 111.7(9) . . ?
 O10 S3 O12 103.8(9) . . ?
 O12 S3 O9 116.0(8) . . ?
 O12 S3 O11 105.9(9) . . ?
 O25 S7 O25 149(2) . 2_665 ?
 O25 S7 O26 108.6(18) 2_665 2_665 ?
 O25 S7 O26 108.6(18) . . ?
 O25 S7 O26 42.9(13) 2_665 . ?
 O25 S7 O26 42.9(13) . 2_665 ?
 O25 S7 O27 116.9(14) . . ?
 O25 S7 O27 84.7(14) . 2_665 ?
 O25 S7 O27 116.9(14) 2_665 2_665 ?
 O25 S7 O27 84.7(14) 2_665 . ?
 O25 S7 O28 116.5(13) 2_665 2_665 ?
 O25 S7 O28 69.5(13) . 2_665 ?
 O25 S7 O28 116.5(13) . . ?
 O25 S7 O28 69.5(13) 2_665 . ?
 O26 S7 O26 78(2) . 2_665 ?
 O27 S7 O26 98.7(16) 2_665 2_665 ?
 O27 S7 O26 153.3(16) . 2_665 ?
 O27 S7 O26 98.7(16) . . ?
 O27 S7 O26 153.3(16) 2_665 . ?
 O27 S7 O27 95(2) . 2_665 ?
 O28 S7 O26 101.4(15) 2_665 2_665 ?
 O28 S7 O26 94.7(15) 2_665 . ?
 O28 S7 O26 94.7(15) . 2_665 ?
 O28 S7 O26 101.4(15) . . ?
 O28 S7 O27 52.1(12) 2_665 . ?
 O28 S7 O27 52.1(12) . 2_665 ?
 O28 S7 O27 111.8(13) . . ?
 O28 S7 O27 111.8(13) 2_665 2_665 ?
 O28 S7 O28 159.3(18) 2_665 . ?
 S7 O25 O28 56.7(12) . 2_665 ?
 O26 O25 S7 76(2) 2_665 . ?
 O26 O25 O28 117(3) 2_665 2_665 ?
 O25 O26 S7 61(2) 2_665 . ?
 O28 O27 S7 61.6(14) 2_665 . ?
 S7 O28 O25 53.9(11) . 2_665 ?
 O27 O28 S7 66.2(15) 2_665 . ?
 O27 O28 O25 115(2) 2_665 2_665 ?
 C37 N1 C7 114.8(8) . . ?
 C38 N2 C16 113.0(8) . . ?
 C41 N3 C9 112.3(10) . . ?
 C36 N4 C42 112.4(7) . . ?
 C39 N5 C8 115.2(8) . . ?
 C40 N6 C27 112.1(8) . . ?
 C25 N7 C43 114.9(9) . . ?
 C18 N8 C44 112.7(9) . . ?
 C47 N9 C26 113.2(7) . . ?
 C34 N10 C48 130(3) . . ?
 C34 N10 C48A 102.7(17) . . ?
 C45 N11 C17 113.3(8) . . ?
 C46 N12 C35 115.1(9) . . ?
 C2 C1 C7 119.9(9) . . ?
 C6 C1 C2 118.6(9) . . ?
 C6 C1 C7 121.4(9) . . ?
 C3 C2 C1 120.0(10) . . ?
 C2 C3 C8 120.2(10) . . ?
 C4 C3 C2 119.4(10) . . ?
 C4 C3 C8 120.3(10) . . ?
 C3 C4 C5 121.0(10) . . ?
 C4 C5 C9 120.1(10) . . ?
 C6 C5 C4 119.0(10) . . ?
 C6 C5 C9 120.9(11) . . ?
 C5 C6 C1 121.9(10) . . ?
 C1 C7 N1 111.7(8) . . ?
 C3 C8 N5 114.3(9) . . ?
 N3 C9 C5 111.8(9) . . ?
 C11 C10 C16 121.2(9) . . ?
 C15 C10 C11 118.2(9) . . ?
 C15 C10 C16 120.6(10) . . ?
 C12 C11 C10 120.0(9) . . ?
 C11 C12 C13 120.0(9) . . ?
 C11 C12 C17 121.6(9) . . ?
 C13 C12 C17 118.4(9) . . ?
 C14 C13 C12 119.3(9) . . ?
 C13 C14 C18 119.2(9) . . ?
 C15 C14 C13 120.6(9) . . ?
 C15 C14 C18 120.2(9) . . ?
 C14 C15 C10 121.9(10) . . ?
 C10 C16 N2 113.7(8) . . ?
 N11 C17 C12 113.2(7) . . ?
 N8 C18 C14 111.1(8) . . ?
 C20 C19 C24 119.1(9) . . ?
 C20 C19 C25 119.6(9) . . ?
 C24 C19 C25 121.3(9) . . ?
 C19 C20 C21 121.4(9) . . ?
 C20 C21 C26 120.6(10) . . ?
 C22 C21 C20 118.7(9) . . ?
 C22 C21 C26 120.6(10) . . ?
 C23 C22 C21 119.5(9) . . ?
 C22 C23 C24 121.9(9) . . ?
 C22 C23 C27 117.6(9) . . ?
 C24 C23 C27 120.4(9) . . ?
 C23 C24 C19 119.3(9) . . ?
 N7 C25 C19 113.7(8) . . ?
 N9 C26 C21 110.1(7) . . ?
 N6 C27 C23 111.0(8) . . ?
 C29 C28 C34 120.9(9) . . ?
 C33 C28 C29 118.8(10) . . ?
 C33 C28 C34 120.3(10) . . ?
 C30 C29 C28 119.6(9) . . ?
 C29 C30 C35 120.0(9) . . ?
 C31 C30 C29 119.7(10) . . ?
 C31 C30 C35 120.2(9) . . ?
 C30 C31 C32 121.1(10) . . ?
 C31 C32 C36 121.0(10) . . ?
 C33 C32 C31 118.9(9) . . ?
 C33 C32 C36 120.1(10) . . ?
 C32 C33 C28 121.9(10) . . ?
 N10 C34 C28 113.5(9) . . ?
 N12 C35 C30 113.3(9) . . ?
 N4 C36 C32 111.1(8) . . ?
 N1 C37 C38 111.0(8) . . ?
 N2 C38 C37 108.2(8) . . ?
 N5 C39 C40 110.0(8) . . ?
 N6 C40 C39 110.7(9) . . ?
 C42 C41 N3 112.6(11) . . ?
 C41 C42 N4 109.5(9) . . ?
 C44 C43 N7 112.6(10) . . ?
 C43 C44 N8 111.8(10) . . ?
 N11 C45 C46 110.3(8) . . ?
 N12 C46 C45 109.6(8) . . ?
 N9 C47 C48A 111.2(11) . . ?
 C48 C47 N9 119(2) . . ?
 C47 C48 N10 118(3) . . ?
 C47 C48A N10 107.6(19) . . ?

loop_
  _geom_hbond_atom_site_label_D
  _geom_hbond_atom_site_label_H
  _geom_hbond_atom_site_label_A
  _geom_hbond_distance_DH
  _geom_hbond_distance_HA
  _geom_hbond_distance_DA
  _geom_hbond_angle_DHA
  _geom_hbond_site_symmetry_A
 N1 H1A O5 0.89 1.98 2.819(15) 156.2 .
 N1 H1B O11W 0.89 1.85 2.71(2) 160.1 .
 N1 H1B O13W 0.89 1.95 2.78(5) 154.2 .
 N2 H2A O2W 0.89 1.84 2.730(15) 176.1 .
 N3 H3B O34W 0.89 1.91 2.791(17) 170.0 .
 N4 H4A O10 0.89 1.89 2.775(17) 169.8 .
 N4 H4B O7 0.89 1.87 2.760(14) 173.5 .
 N5 H5A O16W 0.89 1.92 2.804(14) 175.6 .
 N5 H5B O19W 0.89 1.92 2.770(17) 159.5 .
 N5 H5B O21W 0.89 1.92 2.77(3) 159.8 .
 N6 H6A O33W 0.89 1.90 2.75(2) 160.5 .
 N6 H6A O32W 0.89 1.95 2.77(3) 153.6 .
 N6 H6B O9 0.89 1.98 2.831(14) 160.4 .
 N7 H7A O17W 0.89 1.84 2.713(19) 164.5 .
 N7 H7A O18W 0.89 1.92 2.81(3) 177.8 .
 N7 H7B O20W 0.89 2.06 2.82(3) 142.7 .
 N8 H8A O2 0.89 1.91 2.776(17) 163.4 .
 N8 H8B O13A 0.89 1.91 2.744(19) 155.5 .
 N9 H9A O16A 0.89 1.91 2.775(18) 163.9 .
 N9 H9A O15B 0.89 2.01 2.76(3) 141.5 .
 N9 H9B O11 0.89 1.87 2.749(16) 171.9 .
 N11 H11A O14A 0.89 1.90 2.781(18) 168.6 .
 N11 H11A O14B 0.89 1.90 2.76(2) 162.1 .
 N11 H11B O6W 0.89 1.92 2.790(17) 166.0 .
 N11 H11B O8W 0.89 1.82 2.70(3) 168.8 .
 N12 H12A O9W 0.89 1.90 2.753(13) 159.6 .
 N12 H12B O4W 0.89 1.93 2.80(2) 166.7 .

loop_
  _geom_torsion_atom_site_label_1
  _geom_torsion_atom_site_label_2
  _geom_torsion_atom_site_label_3
  _geom_torsion_atom_site_label_4
  _geom_torsion
  _geom_torsion_site_symmetry_1
  _geom_torsion_site_symmetry_2
  _geom_torsion_site_symmetry_3
  _geom_torsion_site_symmetry_4
  _geom_torsion_publ_flag
 O21 S6 O21 O23 81.1(12) 14_655 . . 14_655 ?
 O21 S6 O23 O21 -152(2) . . . 14_655 ?
 O22 S6 O22 O23 -95.0(15) 14_655 . . 14_655 ?
 O22 S6 O23 O22 109.9(19) . . . 14_655 ?
 O23 S6 O21 O23 154(2) . . . 14_655 ?
 O23 S6 O22 O23 -156.5(19) . . . 14_655 ?
 O23 S6 O23 O21 -79.9(12) 14_655 . . 14_655 ?
 O23 S6 O23 O22 60.1(12) 14_655 . . 14_655 ?
 O24 S6 O21 O23 -98.9(12) . . . 14_655 ?
 O24 S6 O22 O23 85.0(15) . . . 14_655 ?
 O24 S6 O23 O21 100.1(12) . . . 14_655 ?
 O24 S6 O23 O22 -119.9(11) . . . 14_655 ?
 O25 S7 O25 O26 28(2) 2_665 . . 2_665 ?
 O25 S7 O25 O28 -107.6(11) 2_665 . . 2_665 ?
 O25 S7 O26 O25 -165.3(15) . . . 2_665 ?
 O25 S7 O27 O28 -27(2) . . . 2_665 ?
 O25 S7 O27 O28 129.8(17) 2_665 . . 2_665 ?
 O25 S7 O28 O25 147(2) . . . 2_665 ?
 O25 S7 O28 O27 154.5(19) 2_665 . . 2_665 ?
 O25 S7 O28 O27 -59(2) . . . 2_665 ?
 O26 S7 O25 O26 47(3) . . . 2_665 ?
 O26 S7 O25 O28 -88.1(16) . . . 2_665 ?
 O26 S7 O25 O28 -136(3) 2_665 . . 2_665 ?
 O26 S7 O26 O25 -135(3) 2_665 . . 2_665 ?
 O26 S7 O27 O28 8(4) 2_665 . . 2_665 ?
 O26 S7 O27 O28 89.2(19) . . . 2_665 ?
 O26 S7 O28 O25 108.1(19) 2_665 . . 2_665 ?
 O26 S7 O28 O25 29.1(16) . . . 2_665 ?
 O26 S7 O28 O27 -176.3(18) . . . 2_665 ?
 O26 S7 O28 O27 -97.4(19) 2_665 . . 2_665 ?
 O27 S7 O25 O26 -109(2) 2_665 . . 2_665 ?
 O27 S7 O25 O26 158(2) . . . 2_665 ?
 O27 S7 O25 O28 115.7(15) 2_665 . . 2_665 ?
 O27 S7 O25 O28 22.4(17) . . . 2_665 ?
 O27 S7 O26 O25 -48(4) 2_665 . . 2_665 ?
 O27 S7 O26 O25 72(2) . . . 2_665 ?
 O27 S7 O27 O28 -113.6(18) 2_665 . . 2_665 ?
 O27 S7 O28 O25 -154.5(19) 2_665 . . 2_665 ?
 O27 S7 O28 O25 -75.1(16) . . . 2_665 ?
 O27 S7 O28 O27 79(2) . . . 2_665 ?
 O28 S7 O25 O26 -66(3) . . . 2_665 ?
 O28 S7 O25 O26 136(3) 2_665 . . 2_665 ?
 O28 S7 O25 O28 158.3(19) . . . 2_665 ?
 O28 S7 O26 O25 -42(2) . . . 2_665 ?
 O28 S7 O26 O25 125(2) 2_665 . . 2_665 ?
 O28 S7 O27 O28 -164.8(14) . . . 2_665 ?
 O28 S7 O28 O25 -111.0(12) 2_665 . . 2_665 ?
 O28 S7 O28 O27 43.5(14) 2_665 . . 2_665 ?
 N1 C37 C38 N2 178.6(9) . . . . ?
 N3 C41 C42 N4 -176.1(12) . . . . ?
 N5 C39 C40 N6 -177.1(8) . . . . ?
 N7 C43 C44 N8 177.3(12) . . . . ?
 N9 C47 C48 N10 155(4) . . . . ?
 N9 C47 C48A N10 -171.2(19) . . . . ?
 N11 C45 C46 N12 175.8(8) . . . . ?
 C1 C2 C3 C4 -2.9(14) . . . . ?
 C1 C2 C3 C8 176.5(9) . . . . ?
 C2 C1 C6 C5 2.5(14) . . . . ?
 C2 C1 C7 N1 -126.6(9) . . . . ?
 C2 C3 C4 C5 1.9(14) . . . . ?
 C2 C3 C8 N5 76.3(12) . . . . ?
 C3 C4 C5 C6 1.3(14) . . . . ?
 C3 C4 C5 C9 178.7(9) . . . . ?
 C4 C3 C8 N5 -104.3(12) . . . . ?
 C4 C5 C6 C1 -3.5(14) . . . . ?
 C4 C5 C9 N3 78.2(13) . . . . ?
 C6 C1 C2 C3 0.8(14) . . . . ?
 C6 C1 C7 N1 55.1(12) . . . . ?
 C6 C5 C9 N3 -104.5(11) . . . . ?
 C7 N1 C37 C38 -78.6(12) . . . . ?
 C7 C1 C2 C3 -177.5(9) . . . . ?
 C7 C1 C6 C5 -179.2(9) . . . . ?
 C8 N5 C39 C40 173.4(10) . . . . ?
 C8 C3 C4 C5 -177.6(9) . . . . ?
 C9 N3 C41 C42 143.6(13) . . . . ?
 C9 C5 C6 C1 179.1(9) . . . . ?
 C10 C11 C12 C13 0.5(14) . . . . ?
 C10 C11 C12 C17 179.4(8) . . . . ?
 C11 C10 C15 C14 -0.5(14) . . . . ?
 C11 C10 C16 N2 -72.7(12) . . . . ?
 C11 C12 C13 C14 -0.7(14) . . . . ?
 C11 C12 C17 N11 96.7(11) . . . . ?
 C12 C13 C14 C15 0.3(14) . . . . ?
 C12 C13 C14 C18 -179.2(9) . . . . ?
 C13 C12 C17 N11 -84.4(11) . . . . ?
 C13 C14 C15 C10 0.3(14) . . . . ?
 C13 C14 C18 N8 86.7(11) . . . . ?
 C15 C10 C11 C12 0.1(14) . . . . ?
 C15 C10 C16 N2 107.5(11) . . . . ?
 C15 C14 C18 N8 -92.8(11) . . . . ?
 C16 N2 C38 C37 -177.1(9) . . . . ?
 C16 C10 C11 C12 -179.8(9) . . . . ?
 C16 C10 C15 C14 179.4(9) . . . . ?
 C17 N11 C45 C46 -169.0(9) . . . . ?
 C17 C12 C13 C14 -179.6(8) . . . . ?
 C18 N8 C44 C43 142.4(13) . . . . ?
 C18 C14 C15 C10 179.7(9) . . . . ?
 C19 C20 C21 C22 -1.8(14) . . . . ?
 C19 C20 C21 C26 174.9(9) . . . . ?
 C20 C19 C24 C23 -0.3(13) . . . . ?
 C20 C19 C25 N7 -101.8(11) . . . . ?
 C20 C21 C22 C23 0.0(13) . . . . ?
 C20 C21 C26 N9 102.6(11) . . . . ?
 C21 C22 C23 C24 1.6(14) . . . . ?
 C21 C22 C23 C27 178.7(8) . . . . ?
 C22 C21 C26 N9 -80.7(12) . . . . ?
 C22 C23 C24 C19 -1.5(14) . . . . ?
 C22 C23 C27 N6 82.5(11) . . . . ?
 C24 C19 C20 C21 1.9(14) . . . . ?
 C24 C19 C25 N7 78.7(12) . . . . ?
 C24 C23 C27 N6 -100.4(10) . . . . ?
 C25 N7 C43 C44 163.5(12) . . . . ?
 C25 C19 C20 C21 -177.6(9) . . . . ?
 C25 C19 C24 C23 179.2(8) . . . . ?
 C26 N9 C47 C48 163(5) . . . . ?
 C26 N9 C47 C48A -162(2) . . . . ?
 C26 C21 C22 C23 -176.7(8) . . . . ?
 C27 N6 C40 C39 171.5(9) . . . . ?
 C27 C23 C24 C19 -178.4(8) . . . . ?
 C28 C29 C30 C31 2.4(14) . . . . ?
 C28 C29 C30 C35 178.3(9) . . . . ?
 C29 C28 C33 C32 -1.7(15) . . . . ?
 C29 C28 C34 N10 -66.4(15) . . . . ?
 C29 C30 C31 C32 -2.5(14) . . . . ?
 C29 C30 C35 N12 100.6(11) . . . . ?
 C30 C31 C32 C33 0.4(14) . . . . ?
 C30 C31 C32 C36 177.9(9) . . . . ?
 C31 C30 C35 N12 -83.5(11) . . . . ?
 C31 C32 C33 C28 1.7(15) . . . . ?
 C31 C32 C36 N4 82.7(13) . . . . ?
 C33 C28 C29 C30 -0.3(15) . . . . ?
 C33 C28 C34 N10 114.4(11) . . . . ?
 C33 C32 C36 N4 -99.9(12) . . . . ?
 C34 N10 C48 C47 -107(5) . . . . ?
 C34 N10 C48A C47 -150(2) . . . . ?
 C34 C28 C29 C30 -179.5(10) . . . . ?
 C34 C28 C33 C32 177.5(10) . . . . ?
 C35 N12 C46 C45 -172.6(9) . . . . ?
 C35 C30 C31 C32 -178.4(9) . . . . ?
 C36 N4 C42 C41 171.2(12) . . . . ?
 C36 C32 C33 C28 -175.8(9) . . . . ?
 C37 N1 C7 C1 -174.8(8) . . . . ?
 C38 N2 C16 C10 -53.0(13) . . . . ?
 C39 N5 C8 C3 67.0(13) . . . . ?
 C40 N6 C27 C23 72.1(11) . . . . ?
 C41 N3 C9 C5 47.1(15) . . . . ?
 C42 N4 C36 C32 170.3(9) . . . . ?
 C43 N7 C25 C19 51.2(14) . . . . ?
 C44 N8 C18 C14 178.3(10) . . . . ?
 C45 N11 C17 C12 -69.8(11) . . . . ?
 C46 N12 C35 C30 -70.1(12) . . . . ?
 C47 N9 C26 C21 -179.7(10) . . . . ?
 C48 N10 C34 C28 -45(3) . . . . ?
 C48A N10 C34 C28 -60.8(18) . . . . ?

#==============================================================================
# start Validation Reply Form
#==============================================================================
_PLAT043_ALERT_1_B
;
Problem:  Calculated and Reported Mol. Weight Differ by .. 54.93 Check
Response: H2O molecules were refined without H-atoms, H-atoms for these 
molecules were included in the unit cell atom count  
;
_PLAT306_ALERT_2_B
;
Problem: Isolated Oxygen Atom (H-atoms Missing ?)
Response: It was not possible to accurately locate H-atoms for the H2O
molecules in the crystal structure.  
;
_PLAT340_ALERT_3_B
;
Problem: Low Bond Precision on C-C Bonds ............... 0.01002 Ang.
Response: At 293 K disorder in the crystal structure resulted in low
bond precision on C-C bonds.
; 
_PLAT430_ALERT_2_B
;
Problem: Short Inter D...A Contact  
Response: Hydrogen bonding interactions between H2O molecules and (SO4)2- 
anions resulted in close D...A distances. 
;
#==============================================================================
# end Validation Reply Form
#==============================================================================

_shelx_res_file
;
TITL LM_rCC1_SO4 in Fdd2 #43
CELL 0.71073 32.8481 34.2984 31.4133 90 90 90
ZERR 16 0.0057 0.0059 0.0046 0 0 0
LATT -4
SYMM -X,-Y,+Z
SYMM 0.25-X,0.25+Y,0.25+Z
SYMM 0.25+X,0.25-Y,0.25+Z

SFAC C H N O S
UNIT 768 2216 192 820 96
DELU 0.001 0.001 C48A C48 C47 N10
DELU 0.001 0.001 O14A S4 O13A O15A O16A O16B O14B O13B O15B
DELU 0.001 0.001 S6 O21 O22 O23 O24 S7 O25 O26 O27 O28

L.S. 100 0 0
PLAN  20
TEMP 19.85
HTAB N1 O5
HTAB N1 O11W
HTAB N1 O13W
HTAB N2 O2W
HTAB N3 O34W
HTAB N4 O7
HTAB N4 O10
HTAB N5 O19W
HTAB N5 O21W
HTAB N5 O16W
HTAB N6 O9
HTAB N6 O33W
HTAB N6 O32W
HTAB N7 O20W
HTAB N7 O17W
HTAB N7 O18W
HTAB N8 O2
HTAB N8 O13A
HTAB N9 O16A
HTAB N9 O15B
HTAB N9 O11
HTAB N10 O24W
HTAB N11 O14A
HTAB N11 O14B
HTAB N11 O6W
HTAB N11 O8W
HTAB N12 O4W
HTAB N12 O9W
REM reset to Fdd2 #43
BOND
MORE -1
CONF
fmap 2
acta
OMIT 4 0 0
OMIT 2 4 0
OMIT 4 4 0
OMIT 1 7 5
OMIT 4 4 8
OMIT 1 7 -5
OMIT 4 4 -8
OMIT 0 12 0
OMIT 1 1 -1
OMIT 1 1 1
OMIT 7 3 9
REM <HKL>C:\Users\marcs\Documents\Data%20-%20SCXRD\Working%20Directory\LM_rCC1
REM _SO4_MiTeGen%20Bag\LM_rCC1_SO4.hkl</HKL>

WGHT    0.168700  359.730621
FVAR       0.02171   0.38186   0.66821   0.68179
S1    5    0.446375    0.206080    0.645190    11.00000    0.06142
O1    4    0.409348    0.221654    0.663099    11.00000    0.09582
O2    4    0.449863    0.221729    0.600610    11.00000    0.09831
O3    4    0.480371    0.218141    0.667151    11.00000    0.10227
O4    4    0.443555    0.163970    0.639414    11.00000    0.15061
S5    5    0.365330    0.250083    0.228411    11.00000    0.04164
O17   4    0.356135    0.211663    0.243574    11.00000    0.08675
O18   4    0.345670    0.256840    0.188336    11.00000    0.08832
O19   4    0.409553    0.253433    0.224438    11.00000    0.07768
O20   4    0.351529    0.277214    0.262016    11.00000    0.10730
S4    5    0.402120    0.297349    0.447806    11.00000    0.05069
PART 1
O13A  4    0.373570    0.288543    0.478961    41.00000    0.06149
O14A  4    0.431049    0.327840    0.458962    41.00000    0.07905
O15A  4    0.383787    0.304502    0.405705    41.00000    0.07522
O16A  4    0.430189    0.263605    0.439389    41.00000    0.07412
PART 0
PART 2
O13B  4    0.360199    0.298648    0.474325   -41.00000    0.06060
O14B  4    0.411863    0.338913    0.448278   -41.00000    0.04600
O15B  4    0.389754    0.284857    0.408903   -41.00000    0.05845
O16B  4    0.427546    0.273841    0.472487   -41.00000    0.07231

PART 0
S2    5    0.662966    0.300051    0.527377    11.00000    0.05275
O5    4    0.656890    0.287855    0.570704    11.00000    0.09161
PART 1
O6    4    0.668952    0.341710    0.532120    10.75000    0.11750
PART 0
O7    4    0.625419    0.290510    0.505655    11.00000    0.07907
PART 1
O8    4    0.696054    0.285273    0.506110    10.75000    0.07909
PART 0
PART 2
O6B   4    0.662417    0.344241    0.513196    10.25000    0.07674
O8B   4    0.695511    0.267462    0.512470    10.25000    0.05679

PART 0
S6    5    0.750000    0.250000    0.346950    10.50000    0.03914
PART 1
O21   4    0.710467    0.228866    0.335313    10.50000    0.10089
PART 0
PART 3
O22   4    0.784639    0.237952    0.322842    10.50000    0.07309
PART 0
O23   4    0.742044    0.289879    0.336724    10.50000    0.09638
O24   4    0.750000    0.250000    0.394630    10.50000    0.09444

S3    5    0.539774    0.199730    0.392893    11.00000    0.05900
O9    4    0.519943    0.171795    0.419836    11.00000    0.07756
O10   4    0.548010    0.234954    0.414467    11.00000    0.11587
O11   4    0.513422    0.205922    0.355861    11.00000    0.10556
PART 1
O12   4    0.578161    0.188453    0.376328    11.00000    0.11392

PART 0
S7    5    0.500000    0.500000    0.366457    10.50000    0.05306
O25   4    0.493120    0.537867    0.354828    10.50000    0.08699
PART 1
O26   4    0.518857    0.478554    0.328865    10.50000    0.12461
PART 0
O27   4    0.532344    0.493062    0.398030    10.50000    0.09435
PART 1
O28   4    0.465166    0.476861    0.374567    10.50000    0.07707

PART 0
O22W  4    0.512189    0.301609    0.449526    11.00000    0.10448

O39W  4    0.454505    0.183443    0.234300    11.00000    0.09181
PART 2
O20W  4    0.255581    0.194053    0.511480    10.50000    0.11521

PART 0
O26W  4    0.750488    0.314423    0.448414    11.00000    0.05433

PART 22
O43W  4    0.596188    0.255731    0.249038    10.50000    0.13795

PART 0
PART 2
O31W  4    0.506557    0.006793    0.479133    10.50000    0.23762

PART 0
PART 1
O35W  4    0.571804    0.101890    0.383779    10.50000    0.14383

O24W  4    0.453476    0.400081    0.341064    10.75000    0.07592
PART 0
PART 2
O44W  4    0.453329    0.394060    0.360965    10.25000    0.05458

PART 0
O1W   4    0.536546    0.185453    0.725964    11.00000    0.05783

PART 2
O29W  4    0.454998    0.197529    0.473719    10.30000    0.05296

PART 0
PART 3
O2W   4    0.549697    0.401302    0.610245    11.00000    0.09188

PART 0
PART 2
O33W  4    0.558622    0.054387    0.399357    10.50000    0.07579

PART 0
PART 1
O3W   4    0.621496    0.404174    0.569188    10.50000    0.12497

PART 0
PART 2
O37W  4    0.616979    0.128310    0.354024    10.50000    0.10580

O4W   4    0.574127    0.473428    0.513424    10.75000    0.10166
PART 0
PART 21
O41W  4    0.599997    0.221364    0.294558    10.50000    0.18853

PART 0
O5W   4    0.500000    0.500000    0.476297    10.25000    0.16020

PART 24
O19W  4    0.456485    0.151610    0.547733    31.00000    0.06187

PART 0
PART 18
O6W   4    0.417783    0.465897    0.445453    10.60000    0.06373

PART 0
PART 23
O21W  4    0.472954    0.163623    0.542930   -31.00000    0.07035

PART 0
PART 2
O7W   4    0.651465    0.405176    0.488199    10.50000    0.13057

PART 0
O23W  4    0.375600    0.374117    0.369218    11.00000    0.10643

PART 2
O8W   4    0.418608    0.448156    0.428850    10.40000    0.06622

O25W  4    0.255031    0.173804    0.525377    10.50000    0.08006
PART 0
O9W   4    0.558478    0.337697    0.510141    11.00000    0.06964

O27W  4    0.307425    0.275835    0.390186    11.00000    0.12862
PART 1
O10W  4    0.740250    0.237864    0.572648    10.50000    0.10727

PART 0
PART 2
O30W  4    0.260598    0.239146    0.445835    10.50000    0.13839

PART 0
PART 16
O11W  4    0.510891    0.250700    0.545165    10.75000    0.10221

PART 0
PART 1
O32W  4    0.526309    0.023868    0.404213    10.50000    0.10870

O12W  4    0.305801    0.344193    0.476919    10.50000    0.11430
PART 0
O34W  4    0.630197    0.103593    0.440014    11.00000    0.10029

PART 15
O13W  4    0.536167    0.238409    0.521068    10.25000    0.09594

PART 0
PART 1
O36W  4    0.512985    0.121937    0.323757    10.50000    0.08563

PART 0
PART 2
O14W  4    0.486945    0.099378    0.637495    10.50000    0.10509

O38W  4    0.507098    0.133589    0.298471    10.25000    0.07413
PART 0
PART 1
O15W  4    0.487225    0.101196    0.658347    10.50000    0.15769

PART 0
PART 7
O40W  4    0.526809    0.210839    0.274941    10.50000    0.14928

PART 0
O16W  4    0.467135    0.026507    0.556424    11.00000    0.07536

PART 8
O42W  4    0.525716    0.238666    0.247307    10.50000    0.15218

PART 0
PART 29
O17W  4    0.361892    0.097218    0.536463    10.50000    0.04478

PART 0
PART 30
O18W  4    0.377539    0.100393    0.533845    10.50000    0.07827

PART 0
PART 14
O28W  4    0.470678    0.205202    0.479809    10.70000    0.09539

PART 0
N1    3    0.578184    0.262337    0.593176    11.00000    0.04396    0.04942 =
         0.04577   -0.00915    0.00019   -0.00425
AFIX  23
H1A   2    0.602497    0.264661    0.580931    11.00000   -1.20000
H1B   2    0.559731    0.260693    0.572508    11.00000   -1.20000
AFIX   0
N2    3    0.519137    0.338521    0.653027    11.00000    0.04003    0.03971 =
         0.05658   -0.00840   -0.01480    0.00520
AFIX  23
H2A   2    0.528015    0.359093    0.638466    11.00000   -1.20000
H2B   2    0.534119    0.336557    0.676536    11.00000   -1.20000
AFIX   0
N3    3    0.671480    0.166923    0.475354    11.00000    0.05012    0.05626 =
         0.05004    0.00464    0.00884    0.00732
AFIX  23
H3A   2    0.695463    0.171748    0.463271    11.00000   -1.20000
H3B   2    0.661226    0.145584    0.463317    11.00000   -1.20000
AFIX   0
N4    3    0.628397    0.257684    0.425497    11.00000    0.02955    0.04286 =
         0.03895    0.00433   -0.00412    0.00109
AFIX  23
H4A   2    0.603501    0.249479    0.418807    11.00000   -1.20000
H4B   2    0.626898    0.269981    0.450396    11.00000   -1.20000
AFIX   0
N5    3    0.513689    0.092947    0.538043    11.00000    0.03717    0.05296 =
         0.04329   -0.00351   -0.00675   -0.00182
AFIX  23
H5A   2    0.498154    0.072107    0.542635    11.00000   -1.20000
H5B   2    0.499522    0.113822    0.546029    11.00000   -1.20000
AFIX   0
N6    3    0.489289    0.094679    0.421698    11.00000    0.04028    0.04354 =
         0.05126   -0.00390   -0.00167    0.01150
AFIX  23
H6A   2    0.507995    0.076852    0.415275    11.00000   -1.20000
H6B   2    0.499151    0.117938    0.414528    11.00000   -1.20000
AFIX   0
N7    3    0.334518    0.163614    0.499254    11.00000    0.04073    0.04568 =
         0.04995   -0.00790    0.00871   -0.01539
AFIX  23
H7A   2    0.347967    0.143770    0.510893    11.00000   -1.20000
H7B   2    0.311208    0.166301    0.513396    11.00000   -1.20000
AFIX   0
N8    3    0.383879    0.249352    0.554341    11.00000    0.04743    0.04986 =
         0.04994   -0.01142    0.00958   -0.02812
AFIX  23
H8A   2    0.407887    0.241949    0.564691    11.00000   -1.20000
H8B   2    0.388174    0.260285    0.529042    11.00000   -1.20000
AFIX   0
N9    3    0.439882    0.244169    0.354247    11.00000    0.04302    0.04407 =
         0.02904    0.00276   -0.00662   -0.00984
AFIX  23
H9A   2    0.432968    0.253363    0.379735    11.00000   -1.20000
H9B   2    0.462995    0.230903    0.357206    11.00000   -1.20000
AFIX   0
N10   3    0.488524    0.333493    0.307213    11.00000    0.05228    0.04553 =
         0.03980    0.01321   -0.01469   -0.01295
PART 1
AFIX  23
H10A  2    0.477578    0.326759    0.282360    21.00000   -1.20000
H10B  2    0.479881    0.357628    0.312370    21.00000   -1.20000
AFIX  23
PART 0
PART 2
H10C  2    0.474351    0.331152    0.283202   -21.00000   -1.20000
H10D  2    0.479090    0.353752    0.321912   -21.00000   -1.20000
AFIX   0
PART 0
N11   3    0.440699    0.401591    0.494308    11.00000    0.02872    0.04275 =
         0.03846    0.00417    0.00362    0.00047
AFIX  23
H11A  2    0.434015    0.378389    0.483722    11.00000   -1.20000
H11B  2    0.434194    0.419539    0.475010    11.00000   -1.20000
AFIX   0
N12   3    0.551167    0.407258    0.467059    11.00000    0.04199    0.04574 =
         0.04998    0.00028    0.01541   -0.00051
AFIX  23
H12A  2    0.559948    0.385948    0.480364    11.00000   -1.20000
H12B  2    0.555123    0.427379    0.484466    11.00000   -1.20000
AFIX   0
C1    1    0.589517    0.190737    0.592030    11.00000    0.03745    0.04738 =
         0.02908    0.00326   -0.00441    0.00259
C2    1    0.564115    0.157997    0.589727    11.00000    0.04651    0.05670 =
         0.02422   -0.00436   -0.00976    0.00874
AFIX  43
H2    2    0.539236    0.157962    0.603858    11.00000   -1.20000
AFIX   0
C3    1    0.576175    0.125307    0.566147    11.00000    0.05387    0.04904 =
         0.02882    0.00012   -0.00747    0.00844
C4    1    0.611932    0.126358    0.544010    11.00000    0.05321    0.05761 =
         0.02885   -0.00797   -0.01275    0.01190
AFIX  43
H4    2    0.619584    0.104959    0.527683    11.00000   -1.20000
AFIX   0
C5    1    0.637473    0.159463    0.545535    11.00000    0.04275    0.06036 =
         0.02412    0.00883   -0.00515    0.01291
C6    1    0.626432    0.190051    0.570041    11.00000    0.04141    0.04631 =
         0.03156   -0.00552   -0.00426    0.01196
AFIX  43
H6    2    0.643932    0.211263    0.572327    11.00000   -1.20000
AFIX   0
C7    1    0.577414    0.224829    0.618520    11.00000    0.04092    0.06462 =
         0.02472   -0.00141   -0.00106    0.00601
AFIX  23
H7C   2    0.595852    0.227093    0.642513    11.00000   -1.20000
H7D   2    0.550203    0.220639    0.629609    11.00000   -1.20000
AFIX   0
C8    1    0.550656    0.089955    0.565599    11.00000    0.05689    0.04795 =
         0.04116    0.00460   -0.01670    0.00378
AFIX  23
H8C   2    0.542098    0.084237    0.594485    11.00000   -1.20000
H8D   2    0.567056    0.068216    0.555799    11.00000   -1.20000
AFIX   0
C9    1    0.677585    0.159664    0.521372    11.00000    0.05559    0.07275 =
         0.03533   -0.00529   -0.00370    0.01311
AFIX  23
H9C   2    0.695144    0.179738    0.533034    11.00000   -1.20000
H9D   2    0.691055    0.134738    0.525165    11.00000   -1.20000
AFIX   0
C10   1    0.447440    0.344995    0.628851    11.00000    0.02747    0.04345 =
         0.04748   -0.01157    0.00104   -0.00257
C11   1    0.446224    0.376379    0.599708    11.00000    0.03052    0.03826 =
         0.04779   -0.00502    0.00026    0.00636
AFIX  43
H11   2    0.463586    0.397551    0.603237    11.00000   -1.20000
AFIX   0
C12   1    0.418861    0.375584    0.565506    11.00000    0.03168    0.03922 =
         0.04208   -0.00044    0.01467    0.00332
C13   1    0.392467    0.343789    0.560403    11.00000    0.03583    0.05301 =
         0.02821   -0.00679    0.00345   -0.00360
AFIX  43
H13   2    0.374038    0.343237    0.537938    11.00000   -1.20000
AFIX   0
C14   1    0.394121    0.313271    0.589109    11.00000    0.02646    0.04230 =
         0.03678   -0.00119    0.00912    0.00024
C15   1    0.421154    0.314029    0.622470    11.00000    0.03864    0.04440 =
         0.03984    0.00192    0.00550    0.00847
AFIX  43
H15   2    0.421801    0.293120    0.641307    11.00000   -1.20000
AFIX   0
C16   1    0.475821    0.345100    0.665263    11.00000    0.03754    0.05370 =
         0.04085   -0.00598   -0.00300    0.00539
AFIX  23
H16A  2    0.467641    0.324932    0.685148    11.00000   -1.20000
H16B  2    0.473719    0.369962    0.679814    11.00000   -1.20000
AFIX   0
C17   1    0.416349    0.408720    0.533899    11.00000    0.03626    0.04069 =
         0.04819    0.00143    0.01790    0.01282
AFIX  23
H17A  2    0.388083    0.412734    0.526110    11.00000   -1.20000
H17B  2    0.426022    0.432407    0.547401    11.00000   -1.20000
AFIX   0
C18   1    0.365804    0.278483    0.583132    11.00000    0.03665    0.04613 =
         0.05484    0.00275    0.00624   -0.01303
AFIX  23
H18A  2    0.360425    0.266540    0.610551    11.00000   -1.20000
H18B  2    0.340081    0.287362    0.571470    11.00000   -1.20000
AFIX   0
C19   1    0.361809    0.153117    0.425936    11.00000    0.03204    0.04404 =
         0.03426   -0.00650   -0.00100   -0.01052
C20   1    0.369197    0.184318    0.399239    11.00000    0.03612    0.03905 =
         0.04453    0.00342   -0.01047    0.00108
AFIX  43
H20   2    0.351910    0.205778    0.400046    11.00000   -1.20000
AFIX   0
C21   1    0.402190    0.184324    0.370959    11.00000    0.03772    0.04676 =
         0.03131    0.00359   -0.00815   -0.01154
C22   1    0.428609    0.152346    0.370926    11.00000    0.03021    0.06023 =
         0.03059   -0.00700    0.00119   -0.01796
AFIX  43
H22   2    0.450716    0.151693    0.352444    11.00000   -1.20000
AFIX   0
C23   1    0.421706    0.122131    0.398205    11.00000    0.03265    0.04995 =
         0.02700   -0.00360   -0.01150   -0.00374
C24   1    0.388440    0.121606    0.425554    11.00000    0.04624    0.05175 =
         0.01426    0.00041   -0.00372   -0.01198
AFIX  43
H24   2    0.384040    0.100395    0.443413    11.00000   -1.20000
AFIX   0
C25   1    0.325086    0.153667    0.454547    11.00000    0.03122    0.06129 =
         0.05210    0.00161   -0.00424   -0.00710
AFIX  23
H25A  2    0.305685    0.172461    0.443556    11.00000   -1.20000
H25B  2    0.312248    0.128208    0.453780    11.00000   -1.20000
AFIX   0
C26   1    0.407801    0.217390    0.339318    11.00000    0.05563    0.05964 =
         0.03409    0.01622   -0.02544   -0.02268
AFIX  23
H26A  2    0.415251    0.206836    0.311750    11.00000   -1.20000
H26B  2    0.382405    0.231524    0.336139    11.00000   -1.20000
AFIX   0
C27   1    0.451341    0.086799    0.396317    11.00000    0.04809    0.04328 =
         0.04582   -0.01175   -0.00546   -0.00153
AFIX  23
H27A  2    0.437838    0.063830    0.407506    11.00000   -1.20000
H27B  2    0.458627    0.081642    0.366928    11.00000   -1.20000
AFIX   0
C28   1    0.558170    0.341602    0.338023    11.00000    0.03416    0.05557 =
         0.03694    0.00619    0.00270    0.00831
C29   1    0.554715    0.374578    0.364326    11.00000    0.03324    0.05225 =
         0.05804    0.01507    0.01142    0.01329
AFIX  43
H29   2    0.536392    0.394299    0.357564    11.00000   -1.20000
AFIX   0
C30   1    0.578906    0.377527    0.400573    11.00000    0.02871    0.05131 =
         0.03796    0.00592    0.00671   -0.00486
C31   1    0.607052    0.348765    0.409433    11.00000    0.02496    0.05520 =
         0.04084    0.01066    0.00571   -0.00032
AFIX  43
H31   2    0.623881    0.351331    0.433074    11.00000   -1.20000
AFIX   0
C32   1    0.610658    0.316126    0.383695    11.00000    0.02774    0.05280 =
         0.04004    0.01357    0.01245    0.00925
C33   1    0.585924    0.312820    0.348876    11.00000    0.04318    0.04919 =
         0.04440    0.00630    0.00517    0.00279
AFIX  43
H33   2    0.587772    0.290622    0.331985    11.00000   -1.20000
AFIX   0
C34   1    0.532684    0.337651    0.298407    11.00000    0.03847    0.08926 =
         0.04713    0.00709    0.00224    0.01586
AFIX  23
H34A  2    0.536879    0.360442    0.280657    11.00000   -1.20000
H34B  2    0.541882    0.315048    0.282534    11.00000   -1.20000
AFIX   0
C35   1    0.576271    0.413163    0.428253    11.00000    0.03537    0.05543 =
         0.04925   -0.00116    0.00685    0.00250
AFIX  23
H35A  2    0.603538    0.420759    0.436724    11.00000   -1.20000
H35B  2    0.564765    0.434388    0.411770    11.00000   -1.20000
AFIX   0
C36   1    0.642558    0.285309    0.392654    11.00000    0.03225    0.06359 =
         0.06317    0.02039    0.01811    0.00973
AFIX  23
H36A  2    0.648564    0.271193    0.366644    11.00000   -1.20000
H36B  2    0.667436    0.297784    0.402206    11.00000   -1.20000
AFIX   0
C37   1    0.569929    0.298526    0.618683    11.00000    0.04235    0.03819 =
         0.06500   -0.00620    0.00555   -0.00503
AFIX  23
H37A  2    0.579906    0.321105    0.603292    11.00000   -1.20000
H37B  2    0.584399    0.297057    0.645553    11.00000   -1.20000
AFIX   0
C38   1    0.524955    0.303218    0.627094    11.00000    0.03356    0.04645 =
         0.06753   -0.02216   -0.00539    0.00394
AFIX  23
H38A  2    0.510316    0.305652    0.600410    11.00000   -1.20000
H38B  2    0.514601    0.280593    0.642129    11.00000   -1.20000
AFIX   0
C39   1    0.521765    0.095835    0.492167    11.00000    0.03837    0.05207 =
         0.04905    0.00491   -0.00294    0.00272
AFIX  23
H39A  2    0.539434    0.074650    0.483388    11.00000   -1.20000
H39B  2    0.535496    0.120238    0.486051    11.00000   -1.20000
AFIX   0
C40   1    0.481706    0.093878    0.467338    11.00000    0.04347    0.07204 =
         0.03435   -0.00384   -0.00624    0.00177
AFIX  23
H40A  2    0.467334    0.070109    0.474694    11.00000   -1.20000
H40B  2    0.464635    0.115814    0.475159    11.00000   -1.20000
AFIX   0
PART 1
C41   1    0.643928    0.199980    0.467320    11.00000    0.08763    0.09018 =
         0.07838    0.05067    0.02762    0.05226
PART 0
AFIX  23
H41A  2    0.616536    0.190170    0.463038    11.00000   -1.20000
H41B  2    0.643566    0.216772    0.492164    11.00000   -1.20000
AFIX   0
C42   1    0.656064    0.223047    0.429890    11.00000    0.03487    0.05578 =
         0.04307    0.01070    0.00022    0.00859
AFIX  23
H42A  2    0.654422    0.207050    0.404483    11.00000   -1.20000
H42B  2    0.683988    0.231758    0.433116    11.00000   -1.20000
AFIX   0
C43   1    0.359146    0.199925    0.505086    11.00000    0.06198    0.05238 =
         0.07214   -0.01005    0.02016   -0.02163
AFIX  23
H43A  2    0.387203    0.194603    0.497408    11.00000   -1.20000
H43B  2    0.348990    0.219913    0.485995    11.00000   -1.20000
AFIX   0
C44   1    0.357809    0.214609    0.548802    11.00000    0.08742    0.06765 =
         0.06015   -0.01610    0.01751   -0.04044
AFIX  23
H44A  2    0.366787    0.194275    0.568101    11.00000   -1.20000
H44B  2    0.329956    0.221233    0.556075    11.00000   -1.20000
AFIX   0
C45   1    0.484501    0.402685    0.501451    11.00000    0.03533    0.06957 =
         0.02653   -0.00529    0.00102    0.00900
AFIX  23
H45A  2    0.492715    0.380006    0.517779    11.00000   -1.20000
H45B  2    0.491481    0.425789    0.517694    11.00000   -1.20000
AFIX   0
C46   1    0.506923    0.403173    0.459343    11.00000    0.03185    0.05439 =
         0.03733    0.00149    0.00538   -0.00394
AFIX  23
H46A  2    0.501628    0.379167    0.443986    11.00000   -1.20000
H46B  2    0.497335    0.424773    0.442117    11.00000   -1.20000
AFIX   0
C47   1    0.446898    0.277192    0.325226    11.00000    0.06397    0.06195 =
         0.02950    0.01852   -0.00994   -0.02409
PART 1
AFIX  23
H47A  2    0.461457    0.267262    0.300645    21.00000   -1.20000
H47B  2    0.420513    0.285988    0.315224    21.00000   -1.20000
AFIX  23
PART 0
PART 2
H47C  2    0.425338    0.296236    0.328812   -21.00000   -1.20000
H47D  2    0.446123    0.268018    0.296028   -21.00000   -1.20000
AFIX   0
PART 0
PART 1
C48   1    0.467229    0.308736    0.339358    21.00000    0.07414    0.05405 =
         0.04367    0.01059   -0.00289   -0.02050
AFIX  23
H48A  2    0.487323    0.299951    0.359851    21.00000   -1.20000
H48B  2    0.448068    0.325149    0.354552    21.00000   -1.20000
AFIX   0
PART 0
PART 2
C48A  1    0.486714    0.295937    0.333593   -21.00000    0.06159    0.05410 =
         0.03376    0.01798   -0.01775   -0.01671
AFIX  23
H48C  2    0.508711    0.278586    0.325498   -21.00000   -1.20000
H48D  2    0.489405    0.301915    0.363643   -21.00000   -1.20000
AFIX   0

O45W  4    0.346664    0.390570    0.469454    10.50000    0.13855
HKLF 4

REM  LM_rCC1_SO4 in Fdd2 #43
REM R1 =  0.1051 for   12588 Fo > 4sig(Fo)  and  0.1222 for all   15472 data
REM    889 parameters refined using      6 restraints

END

WGHT      0.1687    359.6770

REM Highest difference peak  1.000,  deepest hole -0.787,  1-sigma level  0.107
Q1    1   0.5398  0.1985  0.4134  11.00000  0.05    1.00
Q2    1   0.5000  0.5000  0.3473  10.50000  0.05    0.96
Q3    1   0.4470  0.1980  0.6643  11.00000  0.05    0.82
Q4    1   0.5549  0.4033  0.6288  11.00000  0.05    0.77
Q5    1   0.7490  0.2855  0.3683  11.00000  0.05    0.72
Q6    1   0.5907  0.4602  0.5246  11.00000  0.05    0.70
Q7    1   0.5000  0.5000  0.3849  10.50000  0.05    0.70
Q8    1   0.5496  0.4834  0.4993  11.00000  0.05    0.69
Q9    1   0.5425  0.2002  0.3740  11.00000  0.05    0.68
Q10   1   0.6696  0.2841  0.5308  11.00000  0.05    0.67
Q11   1   0.4405  0.1635  0.6628  11.00000  0.05    0.67
Q12   1   0.5420  0.4019  0.5885  11.00000  0.05    0.64
Q13   1   0.5130  0.2235  0.3743  11.00000  0.05    0.57
Q14   1   0.5464  0.0415  0.3926  11.00000  0.05    0.56
Q15   1   0.6891  0.3276  0.5064  11.00000  0.05    0.55
Q16   1   0.5094  0.2882  0.4709  11.00000  0.05    0.55
Q17   1   0.3334  0.2640  0.2024  11.00000  0.05    0.54
Q18   1   0.3800  0.2345  0.2313  11.00000  0.05    0.54
Q19   1   0.5234  0.2011  0.7192  11.00000  0.05    0.53
Q20   1   0.5184  0.1562  0.2863  11.00000  0.05    0.53
;
_shelx_res_checksum               58717
_shelx_hkl_file
;
   0   0  -2   -0.02    0.02
   0   0  -2    0.01    0.02
   0   0  -2    0.01    0.02
   0   0  -6    0.01    0.11
   0   0  -6    0.07    0.11
   0   0  -6   -0.04    0.07
   0   0  -6    0.08    0.11
   0   0   6   -0.03    0.07
   0   0  -6    0.09    0.07
   0   0   6    0.04    0.30
   0   0   6   -0.06    0.11
   0   0   6    0.05    0.11
   0   0   6   -0.01    0.10
   0   0   8   88.37    4.70
   0   0   8   80.91    4.68
   0   0   8   87.90    4.71
   0   0 -10   -0.46    0.33
   0   0  10   -0.95    0.38
   0   0 -10    0.06    0.23
   0   0 -10   -0.27    0.34
   0   0  10   -0.75    0.35
   0   0  10   -0.21    0.24
   0   0  10   -1.42    0.89
   0   0  10   -0.97    0.39
   0   0 -10   -0.11    0.17
   0   0 -10   -0.31    0.31
   0   0  12   83.34    4.58
   0   0  12   82.69    4.56
   0   0  12   73.78    4.60
   0   0 -12   84.08    4.55
   0   0 -12   84.21    4.52
   0   0  12   86.20    4.54
   0   0  12   84.16    4.76
   0   0 -12   85.60    4.56
   0   0 -14   -0.19    0.36
   0   0  14   -1.45    0.49
   0   0  14    2.27    1.15
   0   0 -14    0.03    0.23
   0   0 -14   -0.05    0.38
   0   0 -14   -0.07    0.27
   0   0  14   -0.48    0.48
   0   0 -14   -0.07    0.39
   0   0  14   -0.08    0.28
   0   0  14   -1.13    0.47
   0   0 -16   61.26    3.19
   0   0  16   58.38    3.62
   0   0 -16   55.26    3.15
   0   0  16   58.10    3.19
   0   0  16   56.87    3.17
   0   0 -16   54.75    3.17
   0   0 -16   55.34    3.17
   0   0  16   56.65    3.21
   0   0  16   56.88    3.20
   0   0  18   -0.29    0.42
   0   0 -18    0.04    0.32
   0   0 -18   -0.20    0.23
   0   0 -18   -0.22    0.34
   0   0  18   -0.21    0.39
   0   0 -18    0.15    0.33
   0   0  18   -0.36    0.43
   0   0  18   -1.96    0.90
   0   0 -18   -0.07    0.35
   0   0  18   -0.06    0.24
   0   0  20   17.06    1.15
   0   0  20   17.10    1.01
   0   0  20   16.38    1.13
   0   0 -20   16.51    1.06
   0   0 -20   16.64    1.05
   0   0  20   16.10    1.13
   0   0 -20   17.95    1.00
   0   0 -20   16.50    1.06
   0   0 -22    0.50    0.38
   0   0 -22   -0.02    0.35
   0   0 -22    0.01    0.37
   0   0  22   -0.75    0.51
   0   0  22    0.19    0.55
   0   0 -22   -0.04    0.22
   0   0  22   -0.11    0.54
   0   0  22   -0.48    0.26
   0   0 -24   15.39    1.01
   0   0  24   16.20    1.14
   0   0  24   15.80    1.16
   0   0 -24   15.33    1.03
   0   0 -24   15.36    1.02
   0   0  24   15.18    1.17
   0   0 -24   16.46    0.93
   0   0 -26    0.01    0.38
   0   0  26   -0.64    0.57
   0   0  26    0.72    0.60
   0   0  26   -0.09    0.62
   0   0 -26    0.45    0.39
   0   0 -26    0.64    0.40
   0   0 -26   -0.17    0.20
   0   0 -28    4.44    0.52
   0   0  28    4.74    0.75
   0   0 -28    4.56    0.52
   0   0  28    5.26    0.72
   0   0  28    5.50    0.73
   0   0 -28    4.52    0.51
   0   0  30    0.13    0.63
   0   0  30    0.44    0.65
   0   0 -30    0.74    0.40
   0   0  30   -0.19    0.66
   0   0 -30    0.49    0.39
   0   0  32    2.99    0.76
   0   0  32    2.77    0.78
   0   0  32    2.96    0.74
   0   0  34    0.00    0.78
   0   0  34   -0.01    0.75
   0   0  34    1.22    0.75
   0   0  36   19.10    1.49
   0   0  36   19.86    1.55
   0   0  36   20.28    1.49
   0   0  38    1.46    0.95
   0   0  38    1.20    0.87
   0   0  38    2.09    0.86
  -2   0   0    0.01    0.04
   2   0   0    0.06    0.03
   2   0   0    0.01    0.03
   2   0   0    0.10    0.03
   2   0   0    0.00    0.03
   2   0   0   -0.03    0.11
  -2   0   0    0.01    0.00
   2   0   4    0.00    0.04
   2   0   4   -0.01    0.04
  -2   0   4    0.12    0.08
   2   0  -4   -0.04    0.07
  -2   0   4    0.09    0.06
   2   0  -4    0.07    0.08
  -2   0   4    0.10    0.08
  -2   0  -4   -0.04    0.06
   2   0  -4    0.12    0.23
   2   0   4    0.09    0.18
   2   0  -4    0.03    0.08
   2   0   4    0.02    0.04
   2   0  -4   -0.03    0.06
  -2   0   4    0.01    0.08
  -2   0   6   61.61    3.40
   2   0  -6   63.15    3.39
   2   0  -6   61.39    3.40
   2   0  -6   58.81    3.47
   2   0  -6   63.87    3.37
  -2   0   6   62.81    3.39
  -2   0   6   62.55    3.48
  -2   0   6   60.65    3.37
   2   0   6   62.24    3.37
   2   0  -8   -0.49    0.24
  -2   0  -8    0.05    0.17
  -2   0   8   -0.63    0.65
  -2   0  -8    0.00    0.17
  -2   0   8    0.14    0.18
   2   0   8   -0.27    0.20
  -2   0  -8    0.03    0.18
   2   0   8   -0.33    0.20
   2   0   8   -0.28    0.57
  -2   0   8   -0.34    0.26
   2   0  -8   -0.26    0.24
   2   0   8    0.06    0.20
  -2   0   8   -0.47    0.27
  -2   0   8   -0.62    0.26
  -2   0  -8    0.02    0.11
   2   0  -8   -0.36    0.24
   2   0  -8    0.03    0.19
   2   0  -8   -0.76    0.73
   2   0 -10   41.08    2.27
  -2   0 -10   40.97    2.22
   2   0  10   40.11    2.22
   2   0 -10   40.46    2.26
  -2   0  10   41.58    2.81
  -2   0  10   39.34    2.29
  -2   0 -10   40.66    2.23
   2   0  10   39.14    2.25
   2   0 -10   41.44    2.27
   2   0  10   42.21    2.61
  -2   0  10   38.69    2.26
   2   0 -10   40.30    2.82
  -2   0  10   39.74    2.27
  -2   0 -10   40.93    2.23
  -2   0  10   38.82    2.30
   2   0  10   38.80    2.24
   2   0 -10   40.29    2.27
   2   0  12   -1.00    0.37
  -2   0  12   -1.03    0.46
  -2   0  12   -0.69    0.47
   2   0  12   -0.39    0.37
   2   0 -12   -0.13    0.40
   2   0 -12   -1.80    1.10
  -2   0 -12    0.06    0.31
   2   0 -12   -0.07    0.41
  -2   0  12    0.08    1.06
  -2   0  12   -0.06    0.30
  -2   0 -12   -0.22    0.30
   2   0 -12    0.12    0.31
  -2   0 -12    0.19    0.30
  -2   0 -12   -0.17    0.13
  -2   0  12   -0.64    0.42
  -2   0 -12   -0.10    0.21
   2   0  12   -0.55    0.37
   2   0  12    1.30    0.97
   2   0 -12   -0.11    0.40
  -2   0  14    6.92    0.62
  -2   0 -14    6.89    0.60
   2   0 -14    8.22    1.49
   2   0  14    8.97    1.32
  -2   0  14    6.74    0.70
   2   0 -14    7.98    0.59
  -2   0  14    8.06    1.47
  -2   0 -14    7.36    0.44
   2   0  14    7.09    0.67
  -2   0  14    5.71    0.71
   2   0  14    6.67    0.65
   2   0 -14    6.85    0.65
   2   0 -14    6.79    0.63
  -2   0 -14    7.17    0.58
  -2   0  14    5.94    0.72
   2   0  14    6.37    0.67
   2   0 -14    6.86    0.62
  -2   0 -14    7.19    0.58
  -2   0  16   -0.58    0.51
  -2   0 -16   -0.10    0.32
  -2   0 -16    0.39    0.32
   2   0 -16   -0.73    1.10
   2   0 -16    0.39    0.42
  -2   0  16    0.55    0.32
  -2   0  16    0.48    1.08
   2   0  16   -0.40    0.43
  -2   0 -16   -0.09    0.33
   2   0 -16   -0.12    0.40
   2   0  16   -0.97    0.43
  -2   0  16   -0.95    0.49
   2   0  16   -1.15    0.41
   2   0 -16    0.01    0.33
  -2   0 -16    0.06    0.14
   2   0  16   -0.37    1.01
  -2   0  16   -0.08    0.50
   2   0 -16    0.11    0.40
  -2   0 -16   -0.71    0.63
   2   0 -18    9.99    0.70
   2   0 -18   11.10    0.69
   2   0  18    9.68    0.76
   2   0 -18    9.58    0.70
  -2   0 -18    9.44    0.56
  -2   0  18    8.86    0.81
  -2   0 -18    9.69    0.69
  -2   0  18    9.48    0.83
   2   0 -18   11.00    1.45
   2   0 -18    9.98    0.74
  -2   0 -18    9.00    0.67
  -2   0  18    9.90    0.84
  -2   0  18   10.61    0.69
  -2   0 -18    9.05    1.15
   2   0  18    9.73    1.31
  -2   0 -18    9.75    0.68
   2   0  18    9.16    0.75
   2   0  18    9.24    0.77
  -2   0 -20    0.71    0.32
   2   0 -20    0.13    0.37
   2   0 -20   -0.26    0.35
  -2   0  20   -0.20    0.50
   2   0  20    0.26    0.44
   2   0  20   -0.22    0.43
  -2   0 -20   -0.02    0.32
  -2   0  20   -0.13    0.50
  -2   0  20    0.06    0.32
   2   0 -20   -0.32    0.34
  -2   0 -20    0.09    0.33
   2   0 -20   -0.02    0.30
  -2   0  20   -0.55    0.51
   2   0  20   -0.07    0.44
   2   0 -22   28.17    1.75
  -2   0 -22   28.86    1.72
   2   0 -22   28.93    1.74
   2   0  22   31.20    1.81
   2   0  22   31.63    1.80
  -2   0  22   28.68    1.80
  -2   0  22   31.81    1.75
  -2   0 -22   28.39    1.71
   2   0 -22   33.11    1.74
  -2   0  22   30.53    1.82
  -2   0 -22   28.67    1.73
   2   0 -22   28.69    1.76
   2   0  22   31.28    1.80
  -2   0  22   27.67    1.84
  -2   0  24   -0.50    0.61
   2   0 -24    0.19    0.41
  -2   0 -24    0.32    0.36
   2   0  24   -0.31    0.53
  -2   0 -24    0.15    0.37
   2   0 -24   -0.20    0.30
   2   0  24   -0.71    0.53
  -2   0  24   -0.54    0.54
  -2   0  24   -0.38    0.35
  -2   0  24   -0.20    0.59
   2   0 -24   -0.05    0.41
   2   0 -24    0.70    0.43
   2   0  24   -0.64    0.55
  -2   0 -24    0.20    0.37
  -2   0  26    1.24    0.68
   2   0  26    1.53    0.62
   2   0 -26    1.82    0.44
   2   0  26    0.74    0.57
  -2   0  26    0.78    0.64
  -2   0  26    1.42    0.38
   2   0  26    0.80    0.64
   2   0 -26    1.68    0.46
   2   0 -26    2.17    0.44
   2   0 -26    1.68    0.31
  -2   0  26    1.00    0.65
  -2   0  28    0.51    0.63
   2   0  28   -0.13    0.62
   2   0 -28   -0.08    0.40
  -2   0  28   -0.30    0.64
   2   0 -28   -0.27    0.39
   2   0 -28   -0.15    0.26
   2   0 -28    0.83    0.38
   2   0  28    0.64    0.62
  -2   0  28    0.08    0.66
   2   0  28   -0.80    0.58
  -2   0  30    9.20    0.94
   2   0  30    9.05    0.95
  -2   0  30    8.45    0.89
   2   0 -30    8.33    0.61
   2   0  30    9.68    0.91
  -2   0  30    8.23    0.99
   2   0  30   10.01    0.91
  -2   0  32    0.57    0.69
   2   0  32    0.94    0.70
  -2   0  32    0.30    0.74
   2   0  32    1.11    0.76
  -2   0  32    0.82    0.70
   2   0  32    0.24    0.66
  -2   0  34    2.58    0.81
   2   0  34    3.20    0.82
  -2   0  34    3.35    0.81
   2   0  34    2.57    0.77
  -2   0  34    3.18    0.86
   2   0  34    1.94    0.76
   2   0  36    0.96    0.82
   2   0  36    1.71    0.89
  -2   0  36    1.12    0.80
   2   0  36   -0.40    0.76
  -2   0  36    1.34    0.87
  -2   0  36    0.38    0.79
  -2   0  38    3.36    0.87
  -2   0  38    2.58    0.94
  -2   0  38    3.92    0.87
   4   0   0  152.04    7.46
  -4   0   0  127.97    7.43
  -4   0  -2   -0.15    0.23
  -4   0   2    0.02    0.07
   4   0   2    0.08    0.07
  -4   0  -2    0.03    0.06
  -4   0   2    0.21    0.30
   4   0  -2    0.06    0.26
   4   0  -2    0.16    0.09
   4   0   2    0.10    0.06
   4   0  -2    0.16    0.08
   4   0   2   -0.05    0.23
   4   0  -2   -0.01    0.07
   4   0   2    0.03    0.06
   4   0   2    0.08    0.05
  -4   0   2   -0.07    0.08
   4   0  -2    0.07    0.07
  -4   0   2    0.00    0.09
  -4   0   2   -0.07    0.08
   4   0  -4  316.99   15.50
  -4   0   4  329.13   15.54
  -4   0  -4  277.69   15.32
   4   0   4  261.06   15.29
   4   0   6    0.07    0.09
   4   0  -6   -0.01    0.15
  -4   0   6   -0.06    0.20
   4   0  -6   -0.20    0.65
  -4   0   6    0.14    0.20
   4   0  -6   -0.08    0.19
   4   0  -6    0.92    0.61
   4   0   6   -0.66    0.45
  -4   0  -6    0.08    0.47
  -4   0   6    0.06    0.16
   4   0   6   -0.10    0.07
  -4   0   6   -0.23    0.21
   4   0  -6   -0.23    0.19
  -4   0  -6    0.04    0.08
   4   0   6    0.03    0.09
   4   0  -6   -0.04    0.19
   4   0   6   -0.05    0.09
   4   0   8   27.22    1.55
  -4   0  -8   31.41    2.05
   4   0   8   27.92    1.55
   4   0   8   27.69    1.54
   4   0   8   28.50    2.04
  -4   0  10   -1.08    0.49
   4   0 -10   -0.06    0.34
   4   0 -10   -0.96    1.49
   4   0 -10   -0.64    0.42
   4   0  10   -0.54    0.28
   4   0 -10   -0.43    0.42
   4   0  10   -0.88    0.30
   4   0 -10   -0.51    0.41
   4   0 -10    0.35    1.30
  -4   0  10   -0.87    0.50
  -4   0  10   -0.83    0.45
  -4   0 -10   -0.13    0.86
   4   0  10   -0.45    0.30
  -4   0  10   -0.31    0.34
   4   0  10    0.54    1.03
   4   0 -12    5.77    0.56
  -4   0  12    4.85    0.56
   4   0  12    4.66    0.45
   4   0  12    4.46    0.49
  -4   0  12    4.41    0.59
   4   0 -12    5.41    0.53
  -4   0  12    4.44    0.58
   4   0  12    4.99    1.18
   4   0 -12    4.99    0.56
   4   0 -12    5.43    1.67
   4   0 -12    5.69    1.51
   4   0  12    4.24    0.48
   4   0 -12    5.58    0.57
  -4   0  12    4.24    0.59
   4   0 -14    0.06    0.40
   4   0 -14   -0.52    0.47
   4   0 -14   -2.73    1.30
   4   0  14   -0.90    0.40
   4   0  14   -0.52    1.09
   4   0 -14    0.44    1.62
   4   0 -14   -0.13    0.47
   4   0 -14    0.01    0.44
  -4   0  14   -1.30    0.52
  -4   0  14   -1.10    0.54
  -4   0  14   -0.15    0.39
  -4   0  14   -0.58    0.55
  -4   0 -14   -0.07    0.24
   4   0  14   -0.86    0.39
   4   0  14   -0.24    0.40
   4   0 -16   21.96    1.36
   4   0 -16   22.56    2.35
  -4   0  16   21.61    1.41
   4   0  16   21.47    1.98
  -4   0  16   21.32    1.34
   4   0  16   22.34    1.32
  -4   0  16   21.39    1.39
   4   0 -16   24.24    1.34
   4   0  16   21.76    1.33
   4   0 -16   21.26    1.35
   4   0 -16   21.21    1.36
  -4   0  16   20.82    1.39
   4   0  16   22.93    1.30
   4   0 -16   27.27    2.67
   4   0  18   -0.08    0.39
   4   0  18   -0.28    0.36
  -4   0  18   -0.52    0.47
  -4   0  18    0.18    0.33
   4   0 -18   -0.42    0.35
   4   0 -18    0.01    0.33
  -4   0  18    0.38    0.47
   4   0 -18    0.11    0.35
   4   0  18   -0.16    0.38
   4   0 -18    0.39    0.38
  -4   0  18   -0.67    0.45
   4   0 -20   42.34    2.12
  -4   0  20   34.86    2.17
  -4   0  20   33.97    2.14
   4   0  20   37.42    2.11
   4   0 -20   34.40    2.08
  -4   0  20   34.86    2.16
  -4   0  20   38.66    2.12
   4   0  20   37.27    2.09
   4   0 -20   34.76    2.11
   4   0  20   36.73    2.12
   4   0 -20   35.33    2.11
   4   0  22   -0.82    0.47
   4   0 -22   -0.01    0.40
  -4   0  22   -0.86    0.60
  -4   0  22   -0.75    0.56
   4   0 -22    0.25    0.41
   4   0  22   -0.20    0.47
   4   0 -22   -0.07    0.37
   4   0  22   -0.27    0.49
   4   0 -22    0.20    0.40
  -4   0  22    0.23    0.39
  -4   0  22   -0.66    0.59
  -4   0  24    7.21    0.67
  -4   0  24    6.78    0.83
  -4   0  24    5.96    0.80
   4   0  24    6.62    0.70
   4   0 -24    6.19    0.68
   4   0 -24    7.21    0.63
   4   0 -24    5.83    0.68
  -4   0  24    5.92    0.78
   4   0  24    6.00    0.72
   4   0 -24    6.38    0.69
   4   0  24    6.56    0.74
   4   0 -26    0.81    0.45
  -4   0  26   -0.19    0.41
   4   0  26    0.49    0.57
   4   0 -26    0.56    0.40
  -4   0  26   -0.23    0.64
   4   0  26   -0.41    0.55
   4   0 -26    0.29    0.36
  -4   0  26    0.39    0.64
   4   0  26   -0.20    0.59
  -4   0  26   -0.19    0.68
   4   0 -26    0.61    0.43
   4   0 -28    5.62    0.61
   4   0  28    6.86    0.80
   4   0 -28    6.05    0.58
   4   0  28    7.12    0.76
  -4   0  28    6.32    0.80
  -4   0  28    5.62    0.80
   4   0 -28    6.01    0.61
  -4   0  28    6.19    0.84
  -4   0  28    6.25    0.66
   4   0 -28    5.64    0.65
   4   0  28    7.48    0.77
   4   0 -30   -0.06    0.31
  -4   0  30    0.02    0.66
   4   0  30    1.44    0.60
   4   0  30    0.42    0.66
   4   0  30    0.32    0.63
  -4   0  30    0.74    0.63
  -4   0  30   -0.03    0.66
  -4   0  32    0.78    0.78
  -4   0  32    1.67    0.73
   4   0  32    2.47    0.74
   4   0  32    1.29    0.70
   4   0  32    1.10    0.66
  -4   0  32    1.34    0.74
   4   0  34    0.75    0.71
  -4   0  34    0.40    0.76
   4   0  34    0.84    0.80
  -4   0  34    0.46    0.74
   4   0  34    0.84    0.74
  -4   0  34    0.68    0.80
   4   0  36    3.97    0.97
  -4   0  36    5.42    0.90
   4   0  36    6.50    0.92
  -4   0  36    4.96    0.96
  -4   0  36    4.84    0.90
   4   0  36    6.52    0.93
  -4   0  38    2.36    0.83
  -4   0  38    2.32    0.92
  -4   0  38    1.75    0.84
  -6   0   0   -0.18    0.12
   6   0   0    0.04    0.11
   6   0   0    0.03    0.10
  -6   0   0   -0.07    0.14
  -6   0   0   -0.06    0.44
   6   0   0    0.32    0.42
  -6   0   0    0.03    0.13
   6   0   0   -0.04    0.11
   6   0   0    0.07    0.12
  -6   0   0    0.05    0.11
  -6   0  -2   15.42    0.94
  -6   0   2   19.84    0.94
  -6   0   2   16.25    1.42
  -6   0  -2   18.08    1.38
   6   0   2   15.26    0.91
   6   0   2   15.71    0.91
   6   0   2   15.57    1.32
  -6   0  -2   15.90    0.92
  -6   0  -2   15.80    0.92
   6   0   2   15.14    0.92
  -6   0   2   19.60    0.95
  -6   0  -2   16.23    0.93
   6   0   2   15.65    0.94
   6   0  -4    0.09    0.16
   6   0  -4   -0.16    0.19
   6   0   4   -0.57    0.48
  -6   0   4   -0.51    0.20
   6   0   4   -0.05    0.11
  -6   0  -4    0.05    0.13
  -6   0  -4    0.54    0.60
   6   0   4   -0.09    0.13
   6   0  -4   -0.57    0.60
  -6   0   4    0.11    0.21
   6   0   4   -0.10    0.14
   6   0  -4   -0.12    0.18
   6   0   4    0.15    0.16
  -6   0  -4   -0.04    0.03
  -6   0   4   -0.26    0.66
   6   0  -4    0.02    0.19
  -6   0   4   -0.15    0.15
  -6   0  -4   -0.06    0.03
  -6   0   4   -0.27    0.21
   6   0  -6  536.54   25.69
   6   0   6  452.24   25.41
  -6   0  -6  475.71   25.47
  -6   0   6  502.09   25.74
   6   0   8   -0.13    0.18
  -6   0  -8   -0.38    0.21
  -6   0   8   -0.05    0.35
   6   0   8   -0.15    0.19
   6   0  -8    0.08    1.49
   6   0   8   -0.30    0.19
   6   0  -8   -0.19    0.43
  -6   0  -8   -0.49    1.07
  -6   0   8   -0.84    0.46
   6   0  -8   -0.27    0.41
   6   0  -8    0.42    0.34
   6   0   8   -0.73    1.08
  -6   0   8   -0.79    0.47
   6   0  -8   -0.29    0.42
   6   0   8   -0.24    0.19
   6   0  -8   -0.27    1.32
  -6   0   8   -0.79    0.49
   6   0 -10   13.62    1.93
   6   0  10   11.29    1.54
  -6   0 -10   12.03    1.58
   6   0 -10   12.65    0.89
   6   0 -10   12.42    0.89
  -6   0  10   11.98    0.91
  -6   0  10   11.19    0.95
   6   0  10   10.04    0.69
   6   0 -10   12.76    0.79
   6   0  10    9.72    0.69
   6   0  10    9.72    0.69
   6   0 -10   13.10    2.04
   6   0 -10   11.37    0.83
  -6   0  10   11.98    0.90
  -6   0  10   12.23    0.83
  -6   0  12   -0.28    0.53
   6   0  12   -0.54    0.30
   6   0 -12   -0.29    0.46
  -6   0  12   -0.56    0.54
  -6   0  12   -0.14    0.40
   6   0 -12    1.51    1.73
   6   0 -12    0.02    0.46
   6   0  12   -0.73    0.29
  -6   0  12   -0.34    0.52
   6   0 -12    0.22    0.45
   6   0  12   -0.36    0.28
  -6   0 -12   -0.81    1.15
   6   0  12   -0.72    1.17
   6   0 -12    0.00    0.40
   6   0 -12   -0.95    1.41
   6   0  14   41.55    2.26
   6   0 -14   43.51    3.45
   6   0  14   43.09    3.01
   6   0 -14   38.98    2.32
  -6   0  14   40.03    2.33
   6   0  14   40.85    2.24
  -6   0  14   40.24    2.39
  -6   0  14   39.12    2.38
   6   0 -14   41.40    2.34
  -6   0  14   38.43    2.36
   6   0 -14   46.85    3.71
  -6   0 -14   48.08    3.02
   6   0  14   39.50    2.26
   6   0 -14   38.76    2.32
   6   0 -14   38.81    2.32
   6   0 -16   -0.06    0.40
  -6   0  16   -0.44    0.51
  -6   0  16   -0.42    0.37
   6   0 -16   -0.01    0.36
  -6   0 -16    0.08    0.78
   6   0  16   -0.32    0.34
  -6   0  16   -0.06    0.50
  -6   0  16   -0.45    0.49
   6   0 -16    0.31    0.42
   6   0 -16   -0.61    1.31
   6   0 -16    0.10    0.39
   6   0  16    0.07    1.02
   6   0  16    0.02    0.35
   6   0 -16    2.08    1.57
   6   0  16   -0.42    0.32
  -6   0  18  116.31    6.43
   6   0  18  121.38    6.37
   6   0 -18  111.87    6.44
   6   0 -18  128.71    6.55
   6   0 -18  110.80    6.46
   6   0  18  123.01    6.43
  -6   0  18  119.82    6.54
  -6   0  18  114.46    6.46
  -6   0  18  112.33    6.48
   6   0 -18  109.11    6.40
   6   0  18  121.91    6.41
  -6   0  20   -0.18    0.53
   6   0 -20   -0.43    0.37
   6   0 -20    0.40    0.42
   6   0 -20    0.27    0.44
  -6   0  20   -0.07    0.55
   6   0  20    0.13    0.40
   6   0  20   -0.29    0.41
   6   0  20   -0.14    0.41
  -6   0  20   -0.82    0.54
   6   0 -20    0.32    0.43
  -6   0  20    0.68    0.41
   6   0 -22    4.35    0.54
   6   0  22    4.11    0.57
   6   0 -22    4.08    0.56
  -6   0  22    4.83    0.72
   6   0 -22    4.56    0.53
   6   0 -22    4.26    0.55
   6   0  22    5.50    0.57
  -6   0  22    3.55    0.68
  -6   0  22    4.55    0.54
  -6   0  22    3.97    0.69
   6   0  22    3.95    0.56
   6   0  24   -0.03    0.51
   6   0 -24    0.20    0.42
   6   0 -24    0.63    0.46
   6   0 -24    0.20    0.46
   6   0 -24    0.50    0.45
  -6   0  24    0.35    0.45
  -6   0  24   -0.09    0.60
  -6   0  24   -0.63    0.64
  -6   0  24   -0.04    0.68
   6   0  24   -0.14    0.52
   6   0  24    0.25    0.51
   6   0 -26   16.61    1.04
  -6   0  26   13.63    1.20
  -6   0  26   16.14    1.05
   6   0  26   16.61    1.11
  -6   0  26   13.55    1.19
   6   0 -26   12.15    0.99
   6   0  26   15.83    1.08
   6   0 -26   13.49    1.04
   6   0 -26   12.53    0.99
  -6   0  26   14.60    1.24
   6   0  26   16.69    1.07
   6   0  28    0.42    0.57
  -6   0  28   -0.12    0.67
   6   0  28    0.77    0.61
  -6   0  28    0.53    0.71
  -6   0  28    0.80    0.66
   6   0  28    0.07    0.56
  -6   0  28    0.13    0.46
   6   0 -28   -0.21    0.40
   6   0  30    6.31    0.75
   6   0 -30    4.75    0.59
  -6   0  30    5.41    0.62
  -6   0  30    5.62    0.88
   6   0  30    4.97    0.79
  -6   0  30    5.82    0.82
   6   0  30    5.88    0.73
  -6   0  30    5.82    0.83
  -6   0  32    0.01    0.68
   6   0  32    0.81    0.67
   6   0  32   -0.12    0.71
  -6   0  32    0.54    0.78
   6   0  32    0.69    0.69
  -6   0  32   -0.12    0.51
  -6   0  32    0.52    0.73
   6   0  34    1.89    0.76
   6   0  34    2.43    0.82
  -6   0  34    1.92    0.79
  -6   0  34    1.67    0.73
  -6   0  34    2.09    0.79
   6   0  34    0.93    0.74
  -6   0  36    0.84    0.80
  -6   0  36    0.55    0.87
  -6   0  36    0.66    0.81
  -8   0   0   63.99    4.04
   8   0   0   65.69    3.52
  -8   0   0   65.16    3.59
   8   0   0   63.38    3.58
  -8   0   0   64.26    3.50
  -8   0   0   63.97    3.54
  -8   0   0   64.67    3.52
   8   0   0   57.72    3.88
   8   0   0   65.75    3.50
   8   0   0   65.12    3.53
  -8   0   2   -0.18    0.22
  -8   0  -2   -0.22    0.28
  -8   0   2   -0.29    0.27
  -8   0  -2   -0.35    0.24
  -8   0  -2   -0.42    0.25
  -8   0   2   -0.10    0.27
   8   0   2   -0.82    0.74
  -8   0   2   -0.18    0.29
   8   0  -2    0.07    0.27
  -8   0  -2   -0.02    0.21
  -8   0   2    0.44    0.90
   8   0   2   -0.22    0.21
   8   0  -2    0.10    0.85
   8   0  -2   -0.39    0.20
   8   0   2   -0.19    0.21
   8   0  -2   -0.38    0.25
  -8   0  -2    0.17    0.86
   8   0   2   -0.02    0.20
   8   0  -2   -0.24    0.26
   8   0   2   -0.39    0.22
   8   0   4  217.71   12.59
  -8   0   4  239.13   12.89
  -8   0  -4  243.30   12.74
   8   0  -4  246.15   12.83
  -8   0   6   -1.01    0.50
  -8   0   6   -0.24    0.37
  -8   0  -6    0.07    0.31
   8   0  -6   -0.14    0.41
  -8   0  -6   -1.04    1.28
   8   0   6    0.01    0.33
   8   0   6    0.11    0.27
  -8   0   6   -1.73    1.58
   8   0   6   -0.16    0.26
   8   0   6   -0.20    0.29
   8   0  -6   -0.33    0.42
  -8   0   6   -0.96    0.47
   8   0   6    0.33    1.13
   8   0  -6   -0.66    0.40
   8   0  -6   -0.45    1.38
  -8   0   6   -0.31    0.49
   8   0  -6   -0.56    0.36
   8   0   8  629.39   34.93
   8   0  -8  705.46   35.29
  -8   0  -8  692.71   35.08
   8   0  10   -0.14    0.21
   8   0  10   -0.98    1.16
   8   0 -10    0.14    0.38
   8   0 -10   -0.24    0.45
  -8   0  10   -0.36    0.53
  -8   0 -10   -0.03    0.25
  -8   0 -10    0.76    1.37
   8   0 -10   -1.31    1.58
  -8   0  10   -0.23    0.39
  -8   0  10    0.01    0.54
  -8   0  10   -1.19    0.56
   8   0  10    0.12    0.21
   8   0 -10   -0.16    0.47
   8   0  10   -0.36    0.22
   8   0  10   -0.32    0.21
   8   0 -10   -0.35    0.46
   8   0 -10   -0.43    1.47
   8   0  12    2.08    0.31
   8   0 -12    3.74    1.86
  -8   0 -12    2.45    1.50
   8   0  12    1.79    0.30
  -8   0 -12    2.37    0.24
   8   0  12    2.77    1.43
   8   0  12    1.93    0.31
   8   0  12    2.14    0.22
   8   0  14   -0.38    0.29
   8   0 -14   -0.44    0.47
   8   0 -14   -0.45    1.63
  -8   0  14   -0.39    0.57
  -8   0  14   -0.37    0.42
   8   0 -14   -0.37    0.41
   8   0  14   -0.28    1.30
  -8   0 -14    0.22    1.32
  -8   0  14   -0.55    0.55
   8   0  14   -0.76    0.29
   8   0  14   -0.44    0.29
   8   0 -14   -1.46    1.65
  -8   0  14   -0.96    0.58
   8   0 -14    0.25    0.46
   8   0 -14   -0.18    0.45
   8   0 -16   68.91    3.95
  -8   0  16   68.62    3.98
   8   0  16   73.45    3.89
   8   0 -16   72.89    3.99
   8   0 -16   70.59    4.88
   8   0  16   76.35    4.48
   8   0  16   72.51    3.88
  -8   0  16   69.43    3.94
  -8   0  16   66.24    3.96
  -8   0 -16   86.43    4.60
   8   0  16   73.02    3.86
   8   0 -16   69.38    3.92
   8   0 -16   71.82    4.90
   8   0 -16   64.28    3.93
  -8   0  16   69.28    3.99
   8   0  18   -0.38    0.33
  -8   0  18   -0.32    0.54
  -8   0  18   -0.03    0.52
  -8   0  18    0.14    0.39
   8   0 -18    0.18    0.39
   8   0  18   -0.07    0.32
  -8   0  18   -0.34    0.52
   8   0 -18    0.08    0.41
   8   0  18   -0.24    0.33
   8   0 -18    0.62    0.42
   8   0 -18    0.14    0.43
   8   0 -20    1.49    0.49
   8   0 -20    0.54    0.46
   8   0 -20    0.38    0.43
   8   0  20   -0.22    0.39
  -8   0  20   -0.55    0.60
   8   0  20    0.01    0.39
  -8   0  20   -0.77    0.57
   8   0  20   -0.22    0.38
  -8   0  20    0.17    0.42
   8   0 -20    0.55    0.42
  -8   0  20   -0.49    0.57
  -8   0  22    0.26    0.48
   8   0 -22    0.28    0.44
   8   0  22   -0.08    0.44
   8   0  22   -0.72    0.43
   8   0 -22    0.60    0.47
  -8   0  22   -0.13    0.65
   8   0 -22    0.19    0.45
   8   0  22   -0.48    0.42
   8   0 -22    0.03    0.44
  -8   0  22   -0.32    0.61
  -8   0  22   -0.08    0.62
  -8   0  24   10.43    0.87
   8   0  24   11.37    0.89
  -8   0  24   10.32    0.99
   8   0  24   10.48    0.84
   8   0  24   12.29    0.88
   8   0 -24   10.04    0.89
   8   0 -24   11.42    0.91
   8   0 -24    9.50    0.88
  -8   0  24   10.73    1.02
  -8   0  24    9.84    0.99
   8   0 -24   10.01    0.89
  -8   0  26   -0.29    0.70
   8   0  26    0.48    0.53
   8   0  26   -0.36    0.55
  -8   0  26    0.50    0.50
  -8   0  26   -0.01    0.66
   8   0 -26    0.01    0.45
  -8   0  26   -0.39    0.62
   8   0  26   -0.03    0.51
  -8   0  28    3.34    0.75
  -8   0  28    2.78    0.68
   8   0 -28    1.94    0.49
  -8   0  28    3.83    0.79
  -8   0  28    2.34    0.56
   8   0  28    3.79    0.66
   8   0  28    3.93    0.64
   8   0  28    4.15    0.61
  -8   0  30   -1.21    0.52
  -8   0  30    0.20    0.66
  -8   0  30   -0.38    0.69
  -8   0  30    0.19    0.69
   8   0  30    0.54    0.62
   8   0  30    0.37    0.58
   8   0 -30   -0.03    0.44
   8   0  30    0.96    0.63
   8   0  32    9.51    0.94
   8   0  32    8.86    0.99
  -8   0  32    5.15    0.89
  -8   0  32    6.92    0.83
   8   0  32    8.77    0.89
  -8   0  32    4.01    0.85
  -8   0  32    5.14    0.90
  -8   0  34    0.66    0.79
  -8   0  34    1.05    0.79
  -8   0  34    1.19    0.85
  -8   0  36    1.71    0.91
  -8   0  36    0.95    0.80
  -8   0  36    1.60    0.82
  10   0   0   -0.97    0.38
  10   0   0   -0.36    0.38
 -10   0   0   -0.44    1.46
 -10   0   0   -1.24    0.44
 -10   0   0    0.23    0.39
  10   0   0    0.56    1.30
 -10   0   0   -0.71    0.44
  10   0   0   -0.78    0.38
  10   0   0   -0.45    0.33
 -10   0   0   -0.73    0.49
 -10   0   2  123.61    6.99
  10   0  -2  121.86    6.98
  10   0  -2  114.56    7.35
  10   0   2  117.86    7.22
 -10   0   2  129.06    7.53
  10   0  -2  129.76    6.88
  10   0  -2  132.65    6.83
 -10   0   2  126.61    6.90
 -10   0   2  126.29    6.87
 -10   0  -2  125.85    7.45
 -10   0   2  128.00    6.83
  10   0  -2  131.61    6.87
  10   0   2  119.11    6.97
 -10   0  -4   -0.07    0.36
  10   0   4   -0.76    0.35
  10   0   4   -0.72    0.35
 -10   0  -4    1.00    0.41
 -10   0   4   -0.47    0.53
 -10   0   4    0.01    0.41
  10   0   4   -0.46    1.21
  10   0  -4   -0.14    0.46
  10   0  -4   -0.35    0.38
  10   0  -4   -0.66    1.46
  10   0   4   -0.50    0.33
  10   0  -4   -0.31    0.44
 -10   0   4    0.77    1.85
 -10   0  -4    0.42    0.44
 -10   0   4   -0.87    0.52
 -10   0   4   -0.86    0.56
 -10   0  -4   -1.62    1.56
 -10   0  -4    1.13    0.50
  10   0   4   -1.06    0.38
  10   0  -4   -0.68    0.44
 -10   0   6   26.75    1.60
  10   0  -6   24.78    1.54
  10   0   6   25.79    1.47
  10   0   6   21.32    2.31
  10   0  -6   24.38    1.55
  10   0  -6   25.35    1.56
 -10   0  -6   27.42    1.54
  10   0   6   25.28    1.47
 -10   0   6   26.73    1.58
  10   0   6   25.58    1.51
  10   0   6   25.00    1.50
 -10   0   6   25.69    1.66
 -10   0   6   26.51    3.04
  10   0  -6   24.10    2.73
  10   0  -6   26.32    1.56
 -10   0  -6   29.08    2.72
 -10   0   6   28.28    1.59
  10   0  -8    1.97    1.73
  10   0  -8   -0.26    0.40
 -10   0   8   -0.93    0.55
  10   0   8   -0.04    0.36
 -10   0  -8    1.72    1.52
  10   0   8   -0.08    0.28
 -10   0   8   -0.96    0.58
  10   0  -8   -0.24    0.47
  10   0   8    0.05    0.31
  10   0  -8   -0.45    0.47
 -10   0  -8    0.01    0.34
 -10   0   8    0.83    1.88
 -10   0   8   -0.56    0.56
  10   0  -8   -0.86    0.45
 -10   0   8    0.00    0.42
  10   0   8   -0.09    0.33
  10   0   8    0.67    1.25
 -10   0  10   30.47    1.78
  10   0 -10   31.17    1.73
  10   0 -10   29.05    2.88
 -10   0 -10   27.87    2.94
  10   0 -10   29.40    3.08
  10   0 -10   29.70    1.72
  10   0  10   26.67    1.65
 -10   0  10   29.99    1.76
  10   0  10   25.19    1.64
 -10   0 -10   29.65    1.67
 -10   0  10   31.50    1.81
  10   0  10   26.22    1.62
  10   0 -10   30.31    1.72
 -10   0  10   31.70    1.78
  10   0  10   23.06    2.60
  10   0 -10   31.28    1.74
  10   0  10   25.34    1.62
  10   0  12   -0.24    0.23
 -10   0 -12   -0.31    1.54
  10   0 -12   -0.17    1.80
 -10   0  12   -1.38    0.61
  10   0 -12   -0.80    0.49
  10   0  12    0.02    0.30
  10   0  12    0.41    0.34
 -10   0  12   -1.36    0.63
  10   0  12    0.20    0.37
  10   0 -12   -0.15    0.50
 -10   0  12   -0.92    0.59
 -10   0  12   -0.17    0.46
  10   0 -12   -0.50    0.50
  10   0  12   -0.25    0.23
  10   0 -12    0.35    1.65
  10   0  12   -0.02    0.23
  10   0  12    1.59    1.45
  10   0 -12   -0.10    0.43
 -10   0 -12   -0.25    0.28
  10   0  12   -0.02    0.25
  10   0  14   32.75    1.80
  10   0  14   32.21    1.79
 -10   0  14   29.90    1.91
  10   0 -14   35.57    3.30
 -10   0  14   32.73    1.94
  10   0 -14   32.10    1.92
  10   0  14   33.02    1.78
 -10   0  14   31.37    1.96
  10   0 -14   32.58    3.17
 -10   0  14   30.95    1.93
  10   0 -14   31.71    1.90
 -10   0 -14   37.90    3.03
  10   0 -14   31.57    1.90
  10   0  14   32.64    2.78
  10   0  14   34.68    1.81
  10   0 -14   31.70    1.89
 -10   0  16   -0.42    0.53
  10   0  16   -0.24    0.26
  10   0  16   -0.58    0.25
  10   0 -16    0.28    0.40
  10   0 -16    0.26    0.44
 -10   0  16   -0.36    0.52
  10   0 -16    0.15    0.37
  10   0  16   -0.45    0.26
  10   0 -16   -0.05    0.43
 -10   0  16   -0.12    0.40
 -10   0  16   -0.14    0.55
  10   0 -18   21.63    1.39
  10   0  18   24.30    1.32
  10   0 -18   21.39    1.41
  10   0 -18   25.65    1.44
 -10   0  18   21.12    1.46
 -10   0  18   21.62    1.42
  10   0  18   23.57    1.31
 -10   0  18   20.32    1.48
 -10   0  18   21.56    1.50
  10   0  18   23.66    1.31
  10   0 -18   21.71    1.41
  10   0  20   -0.19    0.37
  10   0 -20    0.28    0.47
 -10   0  20   -0.55    0.64
  10   0  20   -0.37    0.37
  10   0 -20    0.09    0.49
  10   0 -20   -0.25    0.44
 -10   0  20    0.68    0.62
  10   0  20    0.07    0.38
  10   0 -20    0.41    0.45
 -10   0  20   -0.33    0.61
 -10   0  20   -0.13    0.46
  10   0  22    6.41    0.64
 -10   0  22    5.41    0.82
 -10   0  22    5.72    0.78
  10   0 -22    5.96    0.69
  10   0  22    6.66    0.61
  10   0 -22    5.65    0.66
  10   0  22    7.00    0.63
  10   0 -22    5.62    0.64
 -10   0  22    6.40    0.73
 -10   0  22    4.78    0.79
  10   0 -22    6.41    0.73
 -10   0  24   -0.52    0.48
  10   0  24   -0.07    0.45
  10   0  24    0.31    0.47
  10   0  24    0.07    0.46
 -10   0  24    0.07    0.68
 -10   0  24    0.30    0.63
 -10   0  24   -0.35    0.64
  10   0 -24   -0.05    0.48
 -10   0  26    8.51    0.97
 -10   0  26    8.93    0.90
 -10   0  26    7.31    0.91
 -10   0  26    7.90    0.96
  10   0 -26    9.57    0.85
  10   0  26   10.34    0.87
  10   0  26   10.76    0.83
  10   0  26   10.97    0.84
 -10   0  28   -0.74    0.73
 -10   0  28    0.00    0.68
 -10   0  28   -0.07    0.70
 -10   0  28   -0.68    0.52
  10   0 -28    0.50    0.49
  10   0  28    1.32    0.55
  10   0  28    1.14    0.57
  10   0  28    0.74    0.53
 -10   0  30    8.85    1.00
 -10   0  30    8.19    0.93
 -10   0  30    9.26    1.05
  10   0  30   11.15    0.92
 -10   0  30    8.68    1.00
  10   0  30   12.13    1.00
  10   0 -30    8.22    0.87
  10   0  30   11.67    0.95
 -10   0  32   -0.03    0.69
 -10   0  32   -0.05    0.57
 -10   0  32    0.18    0.74
 -10   0  32    0.14    0.70
 -10   0  34    2.38    0.78
 -10   0  34    1.18    0.87
 -10   0  34    2.47    0.83
 -10   0  36    1.89    0.78
 -10   0  36    0.92    0.81
 -10   0  36    1.86    0.90
 -12   0   0    4.93    1.88
 -12   0   0    3.41    0.56
  12   0   0    2.71    0.50
  12   0   0    2.63    0.45
  12   0   0    2.54    0.46
 -12   0   0    3.43    0.57
  12   0   0    3.48    1.55
 -12   0   0    3.28    0.61
  12   0   0    2.63    0.43
 -12   0   0    3.40    0.49
 -12   0  -2   -0.51    0.42
 -12   0  -2    0.53    0.47
 -12   0   2   -0.61    0.54
  12   0   2    0.06    1.33
  12   0   2   -0.41    0.41
 -12   0   2   -0.72    0.50
  12   0  -2   -0.85    0.43
  12   0  -2   -0.37    0.43
  12   0   2    0.33    0.37
 -12   0  -2    0.97    1.73
 -12   0  -2    0.05    0.53
 -12   0   2    0.29    1.75
  12   0  -2   -0.99    0.44
  12   0   2   -0.74    0.42
  12   0   2   -0.77    0.40
 -12   0   2   -0.38    0.55
 -12   0   2   -0.15    0.43
  12   0  -2   -0.30    1.43
  12   0  -2   -0.18    0.37
 -12   0  -2   -0.20    0.48
 -12   0   4   10.52    0.97
  12   0  -4   11.81    0.89
  12   0   4   12.07    0.84
 -12   0   4   12.94    2.36
 -12   0   4   11.23    0.93
  12   0   4   12.02    0.84
  12   0   4   10.88    0.84
 -12   0   4   10.70    0.97
 -12   0   4   11.67    1.02
 -12   0  -4   15.98    2.35
  12   0  -4   12.22    0.90
  12   0  -4   12.47    0.88
  12   0  -4   14.36    2.20
 -12   0  -4   13.97    0.91
  12   0   4    9.88    1.77
  12   0  -4   12.95    0.95
 -12   0  -4   14.72    0.88
  12   0   4   11.43    0.85
 -12   0  -4   13.96    0.96
 -12   0  -4   13.58    0.89
 -12   0   6   -0.37    0.45
 -12   0  -6   -0.53    0.41
  12   0   6   -0.77    1.27
  12   0   6   -0.82    0.36
  12   0   6   -0.36    0.37
 -12   0   6   -0.28    0.61
  12   0  -6    0.98    1.69
 -12   0   6   -1.12    0.56
  12   0  -6   -0.37    0.48
  12   0  -6    0.16    0.40
  12   0  -6   -0.54    0.47
 -12   0  -6   -0.56    0.50
  12   0   6   -0.40    0.40
 -12   0  -6    0.10    0.41
  12   0   6   -0.33    0.34
 -12   0   6   -0.52    0.58
 -12   0  -6   -0.06    0.46
 -12   0  -6    0.06    1.61
  12   0  -6   -0.57    0.48
 -12   0   6   -0.48    1.84
  12   0  -8   49.22    2.88
 -12   0   8   51.28    4.44
  12   0   8   52.65    2.81
  12   0   8   51.92    2.83
  12   0   8   50.88    2.79
  12   0  -8   48.84    2.87
  12   0  -8   51.62    4.13
  12   0   8   49.39    2.87
  12   0   8   48.03    3.69
 -12   0  -8   57.85    4.24
 -12   0  -8   55.93    2.90
  12   0  -8   50.07    2.88
 -12   0   8   48.15    2.93
  12   0  -8   49.85    2.93
 -12   0   8   50.90    2.90
 -12   0   8   51.36    2.94
 -12   0   8   49.87    2.92
  12   0 -10    0.28    1.79
 -12   0 -10    0.08    0.41
  12   0 -10    0.69    1.56
  12   0 -10    0.17    0.49
 -12   0  10   -0.50    0.62
 -12   0 -10    0.99    1.77
 -12   0  10   -0.54    0.62
  12   0  10    0.01    0.39
 -12   0  10   -0.10    0.47
  12   0 -10   -0.01    0.44
  12   0  10    0.85    1.41
  12   0  10   -0.15    0.31
  12   0  10   -0.03    0.33
  12   0  10   -0.06    0.35
  12   0 -10   -0.30    0.49
 -12   0  10   -0.94    0.65
  12   0 -10   -0.55    0.47
  12   0 -12  396.12   20.45
  12   0  12  327.12   19.86
  12   0 -12  353.05   20.20
 -12   0  12  386.63   20.46
 -12   0  12  383.08   20.40
 -12   0 -12  387.35   20.20
 -12   0  12  386.72   20.28
  12   0  14   -0.56    1.25
  12   0 -14    0.25    0.43
  12   0  14   -0.26    0.19
  12   0  14    0.29    0.22
  12   0  14   -0.01    0.20
 -12   0  14    0.00    0.51
 -12   0  14    0.23    0.55
  12   0 -14    0.07    1.47
  12   0 -14    0.40    0.42
 -12   0  14   -0.88    0.57
  12   0 -14    0.31    0.38
  12   0  14   -0.09    0.33
  12   0  14    0.05    0.30
  12   0  14   -0.14    0.27
  12   0  14    0.00    0.19
  12   0 -14   -0.19    1.43
 -12   0 -14    0.03    0.27
 -12   0 -14    2.13    1.51
  12   0 -14   -0.57    0.42
 -12   0  14    0.11    0.40
 -12   0  16   21.41    1.51
 -12   0  16   24.18    1.58
  12   0 -16   21.60    1.53
  12   0 -16   24.16    1.51
  12   0  16   25.06    1.38
  12   0  16   25.00    1.39
  12   0  16   26.69    1.41
  12   0  16   26.24    1.44
  12   0  16   24.50    1.39
 -12   0  16   23.92    1.56
  12   0  16   26.68    1.42
  12   0 -16   23.26    1.51
  12   0  16   26.36    1.40
  12   0 -16   22.81    1.49
 -12   0  16   25.42    1.60
  12   0 -18    0.53    0.48
  12   0 -18    0.35    0.47
 -12   0  18   -0.20    0.58
 -12   0  18   -0.14    0.43
  12   0  18   -0.12    0.29
  12   0 -18   -0.04    0.42
  12   0  18   -0.32    0.28
  12   0 -18   -0.15    0.46
 -12   0  18   -0.69    0.57
 -12   0  18   -0.78    0.60
  12   0  18   -0.16    0.28
  12   0 -20    5.97    0.65
 -12   0  20    5.10    0.82
  12   0 -20    5.96    0.66
 -12   0  20    5.18    0.67
  12   0 -20    6.50    0.68
  12   0  20    6.49    0.57
  12   0 -20    6.23    0.67
 -12   0  20    6.48    0.78
 -12   0  20    5.82    0.80
  12   0  20    6.26    0.55
  12   0  20    6.38    0.54
 -12   0  22    0.12    0.52
 -12   0  22   -1.09    0.66
  12   0  22    0.06    0.40
 -12   0  22    0.09    0.70
 -12   0  22    0.60    0.65
  12   0  22    0.14    0.38
  12   0 -22    0.08    0.49
 -12   0  24   20.34    1.56
  12   0  24   25.96    1.40
  12   0  24   24.65    1.42
  12   0 -24   23.14    1.52
  12   0  24   25.82    1.41
 -12   0  24   20.73    1.66
 -12   0  24   20.78    1.60
 -12   0  24   21.46    1.51
  12   0  26    0.70    0.48
  12   0 -26    0.02    0.49
 -12   0  26   -0.72    0.74
 -12   0  26    0.11    0.69
 -12   0  26    0.78    0.55
 -12   0  26    0.77    0.70
  12   0  26    0.61    0.47
  12   0  26    1.27    0.52
  12   0  28   16.00    0.98
 -12   0  28   11.11    1.17
 -12   0  28   11.39    1.06
 -12   0  28   10.50    1.21
  12   0  28   14.71    0.97
  12   0 -28   11.17    1.01
 -12   0  28    9.34    1.09
  12   0  28   14.73    1.02
 -12   0  30    0.29    0.59
 -12   0  30    0.28    0.69
  12   0  30    1.98    0.60
 -12   0  30    1.73    0.72
  12   0  30    0.94    0.64
  12   0  30    0.74    0.57
  12   0 -30   -0.10    0.52
 -12   0  30    0.39    0.75
 -12   0  32   11.45    1.20
 -12   0  32   11.18    1.27
 -12   0  32   14.05    1.09
 -12   0  32   10.62    1.20
 -12   0  34    1.28    0.81
 -12   0  34    0.42    0.79
 -12   0  34    0.76    0.87
 -12   0  36    1.21    0.77
 -12   0  36    2.33    0.86
 -12   0  36    0.85    0.82
 -14   0   0   -0.97    0.57
  14   0   0   -0.91    0.46
 -14   0   0   -0.09    0.50
  14   0   0   -0.10    0.41
 -14   0   0   -0.81    0.53
  14   0   0   -0.80    0.46
  14   0   0   -0.89    0.47
 -14   0   0    0.05    0.52
 -14   0   0   -0.10    1.91
  14   0   0   -1.45    1.47
  14   0   2    4.41    0.55
 -14   0  -2    4.83    0.62
  14   0   2    4.64    0.57
  14   0  -2    5.35    0.57
  14   0   2    3.90    0.54
  14   0  -2    4.45    0.53
  14   0   2    4.73    0.58
 -14   0  -2    5.77    0.68
 -14   0   2    4.82    0.66
 -14   0  -2    7.23    2.16
 -14   0   2    4.33    2.05
 -14   0   2    4.49    0.71
  14   0   2    5.37    1.72
  14   0  -2    3.26    1.67
 -14   0  -2    5.85    0.61
  14   0  -2    4.92    0.60
  14   0  -2    5.28    0.57
 -14   0  -2    5.34    0.58
 -14   0   2    3.47    0.66
 -14   0   2    4.18    0.59
 -14   0  -4   -1.10    1.91
  14   0   4   -0.59    0.44
  14   0  -4   -0.95    0.50
 -14   0  -4   -0.11    0.55
  14   0   4    1.13    1.43
  14   0  -4   -0.14    1.62
  14   0  -4   -0.76    0.52
  14   0   4   -0.91    0.41
 -14   0   4   -0.65    0.65
 -14   0  -4   -0.22    0.49
  14   0   4   -0.75    0.42
 -14   0   4   -0.91    0.59
 -14   0   4   -2.99    1.88
  14   0   4   -0.03    0.38
 -14   0   4   -0.46    0.60
  14   0  -4    0.26    0.43
 -14   0   4   -0.26    0.48
  14   0  -4   -0.64    0.49
 -14   0  -4    1.06    0.52
 -14   0  -4    0.86    0.61
 -14   0  -6   18.57    1.17
  14   0  -6   15.75    2.52
  14   0   6   15.64    2.19
 -14   0   6   17.25    1.25
 -14   0   6   15.27    1.28
  14   0  -6   16.58    1.15
 -14   0   6   18.23    1.25
  14   0  -6   16.49    1.15
  14   0  -6   15.54    1.14
 -14   0  -6   18.14    1.21
  14   0   6   15.88    1.08
 -14   0   6   19.77    3.07
 -14   0  -6   17.50    1.13
 -14   0  -6   18.45    1.14
 -14   0  -6   20.86    2.83
  14   0  -6   16.44    1.17
 -14   0   6   17.77    1.19
  14   0   6   17.37    1.09
  14   0   6   16.30    1.10
  14   0   6   17.12    1.07
 -14   0   8   -0.33    0.49
 -14   0  -8    0.01    0.26
 -14   0  -8    0.46    1.81
 -14   0  -8   -0.07    0.30
  14   0  -8   -0.08    0.49
 -14   0   8    0.86    2.25
  14   0   8   -0.04    0.35
  14   0  -8   -0.63    0.50
 -14   0  -8   -0.23    0.43
  14   0   8   -0.93    0.37
  14   0  -8   -0.22    0.41
  14   0  -8    0.04    0.52
 -14   0   8   -0.04    0.64
 -14   0  -8    0.29    0.25
  14   0   8   -0.47    0.37
  14   0   8   -0.27    0.39
 -14   0   8   -1.52    0.67
  14   0  -8    2.13    1.79
 -14   0   8   -0.90    0.63
  14   0   8   -0.16    1.38
  14   0 -10    6.35    1.84
  14   0  10    2.94    0.41
 -14   0 -10    4.93    1.97
  14   0  10    2.79    0.38
  14   0  10    2.91    0.38
 -14   0 -10    3.10    0.44
  14   0  10    4.77    1.53
  14   0  10    3.04    0.38
 -14   0 -12    0.79    1.62
  14   0  12    0.04    0.29
  14   0 -12    0.44    0.39
 -14   0  12    0.25    0.58
  14   0  12    0.05    0.27
  14   0 -12   -0.87    1.42
 -14   0  12   -0.36    0.53
 -14   0  12   -0.66    0.53
  14   0 -12    0.18    0.41
  14   0 -12    0.03    0.41
 -14   0 -12    0.17    0.33
  14   0 -12   -0.40    1.34
 -14   0  12    0.00    0.41
  14   0 -12    0.03    0.41
  14   0  12    0.72    1.23
  14   0  12   -0.30    0.28
  14   0  12    0.23    0.32
  14   0 -14    6.26    0.66
  14   0  14    5.38    0.52
 -14   0  14    6.72    0.71
 -14   0 -14    6.68    0.53
  14   0  14    5.79    0.49
  14   0  14    5.35    0.47
 -14   0  14    6.29    0.72
 -14   0  14    5.96    0.65
  14   0  14    5.40    0.40
  14   0  14    5.37    0.47
  14   0 -14    5.45    0.63
 -14   0  14    7.34    0.76
  14   0 -14    6.41    0.65
  14   0  14    5.67    0.40
  14   0 -14    5.99    0.66
  14   0  14    5.66    0.40
  14   0  16   -0.40    0.36
 -14   0  16   -0.63    0.65
  14   0  16   -0.13    0.29
  14   0 -16    0.27    0.45
  14   0 -16    0.46    0.47
 -14   0  16   -0.49    0.61
  14   0  16   -0.29    0.21
  14   0  16   -0.10    0.21
  14   0  16   -0.03    0.24
  14   0 -16   -0.02    0.44
 -14   0 -16    0.14    0.30
 -14   0  16    0.05    0.59
  14   0  16   -0.31    0.22
  14   0 -16    0.55    0.43
  14   0  16   -0.04    0.32
 -14   0  16   -0.02    0.44
  14   0  18   13.81    0.89
  14   0  18   14.25    0.87
  14   0  18   14.58    0.83
 -14   0  18   12.82    1.15
  14   0  18   14.46    0.84
  14   0 -18   12.88    1.01
  14   0 -18   14.01    1.02
  14   0  18   14.10    0.92
 -14   0  18   13.42    1.18
  14   0  18   14.08    0.83
 -14   0  18   12.65    1.13
  14   0 -18   12.60    1.00
  14   0  18   14.46    0.82
 -14   0  18   13.03    1.02
  14   0 -18   12.65    1.00
 -14   0  20   -0.52    0.49
  14   0 -20    0.35    0.47
  14   0  20   -0.02    0.44
 -14   0  20   -1.18    0.66
  14   0  20   -0.09    0.31
 -14   0  20   -0.13    0.65
  14   0  20   -0.22    0.35
  14   0  20   -0.25    0.30
  14   0  20   -0.31    0.30
  14   0  20   -0.07    0.40
 -14   0  20   -0.75    0.69
 -14   0  22    7.66    0.95
 -14   0  22    8.96    0.91
  14   0  22   10.10    0.71
  14   0  22    9.33    0.69
 -14   0  22    7.46    0.98
  14   0  22   10.14    0.72
 -14   0  22    8.72    1.00
  14   0  22    9.84    0.76
  14   0  22   10.60    0.69
  14   0 -22    9.29    0.92
  14   0  22    9.65    0.81
 -14   0  24    0.24    0.71
  14   0  24    0.85    0.40
 -14   0  24   -1.35    0.68
 -14   0  24   -0.27    0.65
  14   0  24    0.49    0.43
  14   0  24    1.03    0.49
  14   0 -24   -0.18    0.48
 -14   0  24    0.11    0.53
  14   0  24    0.34    0.39
  14   0  24    0.52    0.40
  14   0  26   14.99    0.94
 -14   0  26   11.78    1.15
  14   0  26   16.08    0.97
 -14   0  26   10.60    1.19
 -14   0  26   11.00    1.05
  14   0  26   15.61    0.93
 -14   0  26   11.36    1.15
  14   0 -26   12.57    1.11
  14   0  28    1.79    0.50
 -14   0  28    1.27    0.71
 -14   0  28    0.05    0.70
  14   0  28    1.22    0.49
 -14   0  28    0.01    0.56
  14   0  28    1.67    0.54
 -14   0  28    0.14    0.74
  14   0 -28   -0.65    0.52
 -14   0  30    5.64    0.85
 -14   0  30    6.55    0.75
 -14   0  30    5.52    0.86
 -14   0  30    5.07    0.90
 -14   0  32   -0.06    0.85
 -14   0  32    1.05    0.78
 -14   0  32    0.66    0.80
 -14   0  32   -0.09    0.65
 -14   0  34    2.24    0.88
 -14   0  34    1.57    0.78
 -14   0  34    1.17    0.76
 -16   0   0   81.38    4.48
 -16   0   0   80.42    4.44
  16   0   0   79.64    4.39
  16   0   0   75.42    4.49
  16   0   0   77.91    5.48
 -16   0   0   81.69    4.53
 -16   0   0   79.50    4.42
 -16   0   0   84.30    5.93
  16   0   0   80.23    4.41
  16   0   0   79.88    4.43
  16   0   2   -0.41    0.49
 -16   0   2   -0.44    0.62
 -16   0   2   -0.56    1.97
 -16   0   2   -0.29    0.58
  16   0   2   -0.74    0.45
 -16   0  -2    0.81    0.54
  16   0   2   -0.41    1.64
  16   0  -2   -1.18    0.49
 -16   0   2   -0.04    0.49
 -16   0   2   -0.33    0.57
  16   0  -2   -0.01    0.40
  16   0   2   -0.74    0.44
  16   0  -2    0.37    1.64
 -16   0  -2   -1.46    1.96
  16   0   2    0.15    0.40
 -16   0  -2    0.69    0.62
 -16   0  -2    0.42    0.57
 -16   0  -2    0.19    0.54
  16   0  -2   -0.34    0.51
  16   0  -2   -0.63    0.49
 -16   0  -4   30.02    1.68
  16   0   4   28.19    1.64
  16   0  -4   26.23    1.66
 -16   0  -4   29.56    1.67
  16   0  -4   25.32    1.66
  16   0  -4   26.63    1.65
 -16   0   4   26.67    1.72
  16   0  -4   25.92    1.67
  16   0   4   28.49    2.89
  16   0   4   24.67    1.66
  16   0   4   28.25    1.65
 -16   0   4   27.37    1.75
  16   0   4   29.60    1.61
 -16   0  -4   33.57    3.61
 -16   0  -4   28.86    1.70
 -16   0   4   27.63    1.76
 -16   0   4   27.54    1.80
  16   0  -4   25.91    2.99
 -16   0   4   25.50    3.42
 -16   0  -4   29.65    1.73
 -16   0  -6   -0.20    0.45
 -16   0  -6    0.49    0.45
  16   0   6   -0.43    1.40
  16   0   6   -0.71    0.33
  16   0  -6    0.28    0.45
 -16   0   6   -0.12    0.58
 -16   0   6   -0.82    0.61
 -16   0  -6    0.83    0.49
  16   0   6   -0.09    0.38
  16   0  -6    0.21    0.39
  16   0  -6    0.42    0.47
  16   0   6   -0.75    0.38
  16   0  -6    2.50    1.65
 -16   0   6   -0.29    0.45
 -16   0   6   -0.60    0.56
 -16   0  -6    0.96    0.54
 -16   0   6   -1.57    1.84
  16   0  -6   -0.27    0.45
 -16   0  -6   -3.11    1.82
  16   0   6   -0.43    0.39
 -16   0  -8   47.64    2.64
  16   0  -8   44.36    2.68
 -16   0  -8   47.23    2.67
  16   0   8   45.35    2.68
  16   0   8   47.53    2.63
 -16   0   8   46.61    2.71
 -16   0  -8   58.95    4.32
 -16   0  -8   46.66    2.63
  16   0   8   45.31    3.56
  16   0  -8   49.22    4.08
 -16   0   8   48.89    4.40
  16   0   8   49.78    2.62
 -16   0   8   45.50    2.73
 -16   0   8   47.55    2.72
  16   0  -8   44.08    2.68
 -16   0   8   47.07    2.75
  16   0  -8   44.75    2.71
  16   0   8   48.77    2.60
  16   0  -8   43.99    2.66
 -16   0  -8   52.84    2.72
  16   0  10   -0.16    0.33
  16   0  10   -0.09    0.31
 -16   0  10   -0.24    0.56
 -16   0  10   -0.40    0.59
  16   0  10   -0.45    0.31
 -16   0  10   -0.07    0.56
  16   0 -10    0.17    0.44
  16   0 -10   -0.48    0.41
  16   0 -10    0.28    0.38
 -16   0  10    0.01    0.43
 -16   0 -10    0.46    0.39
  16   0  10   -0.47    0.31
  16   0 -10    0.07    0.43
  16   0 -12    5.96    0.64
 -16   0 -12    5.46    0.60
  16   0 -12    6.21    0.62
  16   0  12    5.08    0.48
  16   0 -12    6.57    0.68
  16   0  12    4.73    0.50
  16   0  12    5.01    0.47
  16   0 -12    7.01    0.69
  16   0  12    4.84    0.51
  16   0 -14   -0.42    0.43
 -16   0 -14    0.16    0.38
  16   0  14   -0.18    0.30
  16   0 -14   -0.25    0.42
 -16   0  14   -0.10    0.60
 -16   0  14   -0.56    0.62
 -16   0  14    0.07    0.46
  16   0  14    0.17    0.30
  16   0  14    0.37    0.30
  16   0 -14   -0.13    0.44
  16   0  14   -0.57    0.32
 -16   0  14   -0.99    0.57
  16   0 -14    0.15    0.44
 -16   0  16    2.09    0.67
  16   0  16    1.83    0.23
  16   0  16    1.72    0.32
 -16   0  16    1.49    0.52
  16   0 -16    1.38    0.49
  16   0 -16    1.62    0.52
  16   0  16    1.61    0.36
  16   0  16    1.73    0.24
  16   0  16    1.93    0.23
  16   0  16    1.92    0.33
  16   0 -16    1.11    0.50
 -16   0  16    0.84    0.65
  16   0 -16    2.04    0.53
 -16   0  16    1.97    0.71
  16   0  16    2.13    0.33
 -16   0  18    0.08    0.52
  16   0  18   -0.65    0.31
  16   0 -18   -0.26    0.49
  16   0  18    0.12    0.27
 -16   0  18    0.01    0.65
  16   0  18   -0.20    0.35
 -16   0  18    0.18    0.65
 -16   0  18   -0.25    0.68
  16   0  18    0.09    0.29
 -16   0  20    6.05    0.87
  16   0  20    5.36    0.47
  16   0  20    5.19    0.53
  16   0  20    4.84    0.49
 -16   0  20    5.46    0.83
  16   0 -20    4.87    0.63
 -16   0  20    5.32    0.83
 -16   0  20    6.46    0.74
  16   0 -22    0.15    0.49
 -16   0  22   -0.18    0.50
 -16   0  22    0.20    0.70
 -16   0  22   -0.53    0.74
  16   0  22   -0.45    0.31
 -16   0  22    0.07    0.70
 -16   0  24    3.27    0.76
  16   0  24    4.26    0.50
 -16   0  24    3.15    0.80
  16   0 -24    3.56    0.62
 -16   0  24    3.41    0.64
 -16   0  24    2.16    0.75
  16   0  24    3.85    0.42
  16   0  24    4.28    0.46
 -16   0  26    1.03    0.69
 -16   0  26    0.54    0.73
 -16   0  26   -0.24    0.68
 -16   0  26    0.26    0.55
 -16   0  28    1.73    0.78
 -16   0  28    3.32    0.81
 -16   0  28    2.61    0.86
 -16   0  28    3.07    0.63
 -16   0  30    0.30    0.84
 -16   0  30    0.36    0.62
 -16   0  30    0.02    0.77
 -16   0  30    0.26    0.78
 -16   0  32    2.26    0.79
 -16   0  32    3.77    0.92
 -16   0  32    2.33    0.72
 -16   0  32    1.65    0.77
 -16   0  34    1.15    0.78
 -16   0  34    1.00    0.79
 -16   0  34   -0.13    0.68
 -16   0  34    1.82    0.87
 -18   0   0    0.37    0.51
 -18   0   0    0.44    0.53
 -18   0   0   -0.50    0.46
  18   0   0    0.54    1.44
  18   0   0   -0.67    0.41
 -18   0   0   -0.01    0.58
  18   0   0   -0.45    0.36
  18   0   0   -0.07    0.42
  18   0   0    0.17    0.43
 -18   0   0   -2.11    1.75
  18   0  -2   24.00    1.50
 -18   0   2   19.02    3.11
  18   0   2   24.51    1.45
 -18   0   2   23.86    1.54
  18   0  -2   22.28    1.49
 -18   0   2   25.67    1.55
  18   0   2   21.98    2.74
 -18   0  -2   25.08    1.52
 -18   0  -2   24.62    1.51
  18   0  -2   25.80    1.47
  18   0  -2   26.20    1.48
  18   0   2   23.86    1.49
 -18   0  -2   24.27    1.54
  18   0   2   24.98    1.46
  18   0   2   25.23    1.47
 -18   0   2   23.42    1.58
 -18   0   2   26.14    1.55
 -18   0  -2   20.07    1.52
 -18   0  -2   25.21    3.24
  18   0  -2   26.85    2.93
  18   0  -4   -0.47    1.42
  18   0  -4   -0.20    0.42
 -18   0   4   -0.02    0.52
  18   0   4    0.00    0.38
  18   0  -4   -0.10    0.41
 -18   0  -4    0.66    0.45
 -18   0   4   -0.33    0.52
 -18   0   4    0.47    0.58
 -18   0   4    1.86    1.98
 -18   0  -4    0.72    0.53
 -18   0   4    0.39    0.45
 -18   0  -4    0.55    0.48
  18   0   4   -0.12    0.33
  18   0   4    0.19    0.37
  18   0  -4   -0.43    0.36
 -18   0  -4    0.24    0.46
  18   0  -4   -0.35    0.40
  18   0   4    0.69    1.28
 -18   0  -4   -0.92    1.88
  18   0   4   -0.03    0.37
 -18   0  -6   39.88    2.13
  18   0   6   38.31    2.03
  18   0   6   36.95    2.01
  18   0   6   33.52    2.06
 -18   0   6   32.75    2.12
 -18   0  -6   36.23    2.05
 -18   0   6   36.14    2.15
 -18   0   6   36.06    2.10
  18   0   6   37.24    2.03
 -18   0  -6   36.54    2.06
  18   0  -6   33.27    2.05
  18   0  -6   33.44    2.06
 -18   0  -6   36.18    2.09
  18   0  -6   32.90    2.07
  18   0  -6   32.53    2.08
 -18   0   6   36.02    2.11
 -18   0  -8   -0.29    0.43
 -18   0  -8   -0.95    0.40
 -18   0   8   -0.32    0.57
  18   0   8   -0.12    0.35
  18   0   8    0.04    0.34
 -18   0   8   -0.67    0.44
 -18   0   8   -0.73    0.57
  18   0   8   -0.10    0.35
  18   0  -8    0.45    0.44
  18   0  -8   -0.16    0.37
  18   0  -8   -0.08    0.44
 -18   0  -8   -0.93    0.46
 -18   0  -8   -0.84    0.50
  18   0   8   -0.53    0.36
 -18   0   8    0.02    0.62
  18   0  -8   -0.36    0.44
 -18   0  10   -0.42    0.44
 -18   0  10    1.09    0.64
 -18   0  10   -0.73    0.62
  18   0 -10    0.37    0.40
  18   0 -10    0.72    0.47
 -18   0  10   -0.66    0.66
 -18   0 -10    0.76    0.46
  18   0  10    0.52    0.34
  18   0 -10    0.58    0.45
  18   0  10    0.32    0.34
  18   0 -10   -0.19    0.46
  18   0  10    0.50    0.34
  18   0  10    0.13    0.35
  18   0  12    0.24    0.33
  18   0  12    0.40    0.34
  18   0 -12    0.84    0.48
  18   0 -12   -0.01    0.47
 -18   0 -12   -0.27    0.45
  18   0  12    0.04    0.34
 -18   0  12   -0.85    0.61
  18   0  12   -0.03    0.33
  18   0 -12    0.06    0.43
  18   0 -12    0.06    0.47
 -18   0  12    0.13    0.62
 -18   0  12   -0.69    0.46
 -18   0  12   -0.47    0.65
  18   0  14    4.88    0.47
  18   0  14    4.13    0.50
  18   0  14    5.00    0.48
  18   0 -14    5.35    0.62
 -18   0  14    5.28    0.77
  18   0 -14    5.27    0.62
 -18   0  14    6.06    0.82
 -18   0  14    4.54    0.76
 -18   0 -14    5.56    0.66
  18   0  14    4.98    0.53
  18   0 -14    5.24    0.61
  18   0 -14    5.33    0.62
  18   0  16    0.18    0.27
 -18   0  16   -0.53    0.68
  18   0  16   -0.39    0.33
 -18   0  16   -0.07    0.52
 -18   0 -16    0.80    0.45
  18   0  16   -0.01    0.19
 -18   0  16   -0.46    0.68
  18   0  16    0.29    0.29
 -18   0  16   -0.78    0.72
  18   0 -16    0.06    0.47
  18   0  16   -0.05    0.28
 -18   0  18   67.61    3.76
 -18   0  18   65.81    3.73
 -18   0  18   65.28    3.76
  18   0  18   64.46    3.65
  18   0 -18   62.38    3.74
 -18   0  18   65.73    3.78
  18   0 -20   -0.59    0.51
 -18   0  20   -1.23    0.65
 -18   0  20    0.38    0.71
 -18   0  20    0.11    0.71
 -18   0  20   -0.84    0.56
  18   0  20   -0.13    0.26
 -18   0  22   12.60    1.15
 -18   0  22   12.74    1.14
 -18   0  22   12.85    1.20
 -18   0  22   12.84    1.07
 -18   0  24   -0.05    0.74
 -18   0  24   -0.35    0.55
 -18   0  24    0.45    0.69
 -18   0  24    0.10    0.69
 -18   0  26    8.62    1.04
 -18   0  26    7.25    0.91
 -18   0  26    8.78    0.98
 -18   0  26    8.66    0.99
 -18   0  28    0.34    0.74
 -18   0  28    0.62    0.80
 -18   0  28    0.28    0.72
 -18   0  28    0.17    0.59
 -18   0  30    0.62    0.83
 -18   0  30   -0.20    0.74
 -18   0  30    0.06    0.75
 -18   0  30   -0.32    0.61
 -18   0  32    0.86    0.85
 -18   0  32    0.20    0.76
 -18   0  32   -0.64    0.64
 -18   0  32    0.89    0.78
 -18   0  34    0.70    0.72
 -18   0  34    0.11    0.85
 -18   0  34    1.76    0.82
 -18   0  34    1.27    0.79
 -20   0   0   16.37    1.13
  20   0   0   15.09    1.06
  20   0   0   15.47    1.07
 -20   0   0   16.44    1.19
 -20   0   0   16.86    1.18
 -20   0   0   15.28    1.14
  20   0   0   16.24    1.07
  20   0   0   16.68    1.07
  20   0  -2   -0.19    0.41
 -20   0  -2   -0.37    0.46
 -20   0   2    0.05    0.57
 -20   0  -2   -0.12    0.50
  20   0   2    0.03    0.41
  20   0  -2   -0.42    0.41
  20   0  -2   -0.42    0.37
  20   0   2   -0.22    0.41
 -20   0   2   -0.05    0.54
  20   0   2   -0.28    0.36
 -20   0  -2    0.51    0.53
 -20   0   2   -0.02    0.48
  20   0   2   -0.16    0.40
 -20   0  -2    0.25    0.58
  20   0  -2    0.12    0.41
 -20   0   2   -0.60    0.52
 -20   0   4    9.90    0.91
 -20   0   4    9.31    0.92
 -20   0  -4   11.47    0.87
  20   0  -4   10.40    0.88
 -20   0  -4   11.65    0.93
  20   0   4    9.96    0.79
  20   0  -4    8.85    0.81
  20   0   4   11.45    0.83
 -20   0  -4   12.55    0.90
 -20   0   4   10.46    0.93
  20   0  -4   11.40    0.87
  20   0   4   11.19    0.79
  20   0   4   11.01    0.79
 -20   0   4    9.60    0.97
  20   0  -4   11.24    0.87
 -20   0  -4   11.10    0.85
  20   0   6   -0.13    0.40
  20   0   6   -0.62    0.39
  20   0  -6   -0.30    0.44
  20   0  -6    0.01    0.39
 -20   0   6   -0.17    0.46
 -20   0  -6    1.24    0.48
 -20   0  -6    0.38    0.52
 -20   0   6   -0.41    0.58
 -20   0  -6    0.41    0.57
 -20   0   6   -0.85    0.64
  20   0  -6    0.45    0.45
  20   0  -6   -0.28    0.45
 -20   0  -6   -0.11    0.49
  20   0   6    0.22    0.39
  20   0   6   -0.13    0.38
 -20   0   6   -0.46    0.59
  20   0   8   28.25    1.54
  20   0  -8   25.48    1.62
  20   0   8   28.39    1.56
 -20   0   8   27.27    1.68
  20   0  -8   26.64    1.61
 -20   0  -8   23.88    1.64
 -20   0   8   26.27    1.73
  20   0  -8   25.13    1.64
 -20   0   8   25.08    1.66
 -20   0  -8   29.83    1.67
 -20   0  -8   24.99    1.60
 -20   0  -8   24.29    1.58
  20   0   8   28.80    1.55
  20   0  -8   22.98    1.61
 -20   0   8   26.61    1.73
  20   0   8   25.49    1.59
  20   0  10   -0.09    0.37
  20   0 -10    0.38    0.43
 -20   0  10    0.02    0.49
 -20   0  10   -0.58    0.63
 -20   0  10   -0.42    0.63
 -20   0  10   -0.66    0.68
  20   0 -10   -0.08    0.48
 -20   0 -10    1.69    0.41
  20   0 -10    0.25    0.49
 -20   0 -10    1.98    0.51
  20   0  10    0.07    0.36
 -20   0 -10    0.70    0.47
 -20   0 -10    0.37    0.50
  20   0  10   -0.47    0.39
  20   0  10   -0.08    0.38
  20   0 -10    0.12    0.50
 -20   0  12    8.00    0.88
  20   0 -12    7.04    0.74
  20   0 -12    6.09    0.75
  20   0  12    7.79    0.63
  20   0 -12    7.38    0.82
 -20   0  12    6.50    0.92
  20   0  12    7.92    0.66
  20   0  12    7.47    0.64
 -20   0  12    7.40    0.89
 -20   0 -12    8.77    0.79
 -20   0  12    6.88    0.74
  20   0 -12    7.22    0.75
  20   0  12    7.92    0.61
  20   0  14   -0.08    0.33
  20   0  14    0.03    0.33
  20   0  14    0.00    0.33
 -20   0  14   -0.46    0.66
 -20   0 -14   -0.47    0.50
 -20   0  14   -0.09    0.52
 -20   0  14   -0.24    0.73
 -20   0  14   -0.61    0.77
  20   0 -14   -0.64    0.46
  20   0  14    0.11    0.37
 -20   0  16   10.36    1.02
  20   0  16   13.47    0.78
  20   0  16   11.75    0.88
  20   0  16   12.71    0.77
 -20   0  16   11.21    1.15
 -20   0  16   11.44    1.21
  20   0  16   13.25    0.77
 -20   0  16   10.28    1.15
 -20   0 -16   15.69    1.00
 -20   0  18   -0.09    0.73
 -20   0 -18    0.37    0.45
 -20   0  18   -0.25    0.68
 -20   0  18    0.06    0.54
  20   0  18   -0.15    0.34
 -20   0  18   -0.63    0.66
 -20   0  20   29.37    1.84
  20   0  20   27.02    1.69
 -20   0  20   31.40    1.95
 -20   0  20   28.99    1.89
 -20   0  20   30.44    1.91
  20   0  22   -0.07    0.24
 -20   0  22   -0.06    0.52
 -20   0  22    1.10    0.70
 -20   0  22   -0.08    0.67
 -20   0  22    0.33    0.74
 -20   0  24    2.30    0.75
 -20   0  24    1.77    0.73
 -20   0  24    2.06    0.63
 -20   0  24    2.15    0.81
 -20   0  26   -0.51    0.59
 -20   0  26    0.04    0.75
 -20   0  26    0.26    0.70
 -20   0  26    0.47    0.77
 -20   0  28    0.47    0.74
 -20   0  28    0.69    0.82
 -20   0  28    0.36    0.62
 -20   0  28    0.94    0.76
 -20   0  30    0.23    0.65
 -20   0  30    0.70    0.82
 -20   0  30   -0.27    0.79
 -20   0  30    1.51    0.89
 -20   0  32    1.44    0.82
 -20   0  32   -0.05    0.66
 -20   0  32    0.72    0.85
 -20   0  32    2.76    0.81
  22   0   0    0.01    0.45
 -22   0   0    0.26    0.59
  22   0   0   -0.11    0.46
 -22   0   0    0.34    0.65
  22   0   0   -0.80    0.38
 -22   0   0   -0.40    0.56
  22   0   0   -0.22    0.47
 -22   0   0   -0.29    0.51
 -22   0  -2   27.27    1.70
  22   0   2   28.08    1.64
  22   0   2   27.94    1.66
  22   0  -2   24.53    1.69
 -22   0   2   26.69    1.74
 -22   0  -2   27.12    1.74
  22   0   2   28.43    1.65
  22   0  -2   28.41    1.66
 -22   0  -2   30.00    1.77
 -22   0   2   26.92    1.70
  22   0  -2   27.68    1.65
 -22   0   2   26.83    1.73
  22   0  -2   28.20    1.64
  22   0   2   24.95    1.66
 -22   0   2   27.33    1.70
 -22   0  -2   27.96    1.69
 -22   0  -4    0.71    0.63
 -22   0  -4    0.82    0.56
 -22   0  -4    0.93    0.53
  22   0  -4   -0.46    0.45
  22   0   4   -0.67    0.39
 -22   0  -4   -0.14    0.55
  22   0   4    0.29    0.44
 -22   0   4    0.45    0.68
  22   0  -4   -0.12    0.47
  22   0  -4   -0.04    0.40
  22   0   4   -0.11    0.44
  22   0  -4    0.02    0.46
 -22   0   4   -0.57    0.50
  22   0   4   -0.34    0.43
 -22   0   4   -0.31    0.61
 -22   0   4   -0.27    0.61
  22   0   6   27.80    1.79
 -22   0   6   29.22    1.86
  22   0  -6   29.20    1.78
 -22   0  -6   28.85    1.77
  22   0  -6   27.53    1.79
 -22   0  -6   29.16    1.83
  22   0   6   31.93    1.76
 -22   0   6   29.45    1.91
 -22   0  -6   32.05    1.88
 -22   0  -6   30.61    1.81
  22   0   6   31.45    1.75
  22   0   6   31.06    1.74
  22   0  -6   28.51    1.79
  22   0  -6   28.21    1.80
 -22   0   6   29.13    1.86
 -22   0   6   30.28    1.86
  22   0   8    0.19    0.44
  22   0  -8    0.43    0.51
 -22   0   8    0.52    0.71
 -22   0  -8   -0.23    0.58
 -22   0  -8   -0.52    0.61
  22   0   8   -0.91    0.42
 -22   0  -8    0.08    0.55
 -22   0   8   -0.58    0.50
  22   0  -8   -0.12    0.50
  22   0   8    0.03    0.45
  22   0  -8   -0.03    0.42
  22   0   8    0.10    0.42
 -22   0   8   -0.34    0.71
 -22   0   8   -0.25    0.77
  22   0  -8    0.01    0.50
 -22   0  -8   -0.36    0.50
 -22   0  10    3.00    0.76
  22   0 -10    2.71    0.55
 -22   0  10    2.67    0.76
 -22   0 -10    3.13    0.51
 -22   0  10    2.21    0.61
 -22   0 -10    4.14    0.63
  22   0 -10    2.23    0.50
  22   0  10    3.53    0.49
  22   0  10    3.17    0.47
 -22   0  10    3.61    0.83
  22   0 -10    2.88    0.57
 -22   0 -10    3.22    0.62
  22   0  10    3.18    0.49
  22   0  10    3.49    0.49
  22   0 -10    3.20    0.57
 -22   0 -10    3.57    0.59
 -22   0  12    0.21    0.78
 -22   0  12   -0.91    0.70
  22   0  12    0.61    0.39
  22   0  12    0.04    0.39
 -22   0  12   -0.35    0.71
  22   0  12    0.37    0.39
 -22   0  12    0.29    0.57
  22   0  12    0.34    0.41
 -22   0 -12   -0.02    0.54
  22   0  14   21.11    1.16
 -22   0  14   18.60    1.42
 -22   0 -14   20.35    1.35
 -22   0  14   16.26    1.47
  22   0  14   21.34    1.16
 -22   0  14   16.31    1.41
  22   0  14   20.67    1.15
 -22   0  14   16.23    1.38
  22   0  14   17.89    1.24
  22   0  16    0.01    0.27
 -22   0  16    0.18    0.54
 -22   0  16   -0.68    0.74
  22   0  16   -0.12    0.26
  22   0  16    0.22    0.40
  22   0  16    0.50    0.27
 -22   0  16   -0.40    0.82
 -22   0  16   -1.20    0.66
 -22   0 -16   -0.48    0.53
  22   0  18    5.23    0.56
 -22   0  18    4.17    0.80
 -22   0  18    4.00    0.69
 -22   0  18    4.88    0.88
 -22   0  20    0.26    0.68
 -22   0  20   -0.28    0.57
 -22   0  20    0.58    0.69
 -22   0  20    0.56    0.76
  22   0  20    0.30    0.33
 -22   0 -20    0.38    0.43
 -22   0  22   12.34    1.09
 -22   0  22   13.22    1.29
 -22   0  22   13.19    1.13
 -22   0  22   12.00    1.14
 -22   0  24    0.57    0.71
 -22   0  24    0.42    0.57
 -22   0  24    0.52    0.78
 -22   0  24    0.43    0.71
 -22   0  26    0.93    0.73
 -22   0  26    1.17    0.59
 -22   0  26    1.56    0.83
 -22   0  26    1.41    0.75
 -22   0  28    0.68    0.75
 -22   0  28    1.12    0.82
 -22   0  28   -0.33    0.59
 -22   0  28   -0.12    0.88
 -22   0  30    2.06    0.90
 -22   0  30    1.33    0.81
 -22   0  30    0.32    0.66
 -22   0  30    1.05    0.80
 -22   0  32    1.41    0.80
 -22   0  32   -0.62    0.76
 -22   0  32    0.24    0.85
 -22   0  32    0.32    0.67
 -24   0   0   24.09    1.61
  24   0   0   24.95    1.56
 -24   0   0   24.07    1.67
  24   0   0   25.24    1.55
 -24   0   0   26.12    1.64
  24   0   0   27.21    1.54
  24   0   0   21.67    1.54
 -24   0   0   24.12    1.60
 -24   0  -2    0.68    0.62
  24   0  -2   -0.32    0.47
  24   0   2    0.47    0.49
  24   0  -2    0.70    0.50
  24   0   2   -0.06    0.49
  24   0  -2    0.00    0.44
 -24   0   2    0.38    0.69
  24   0   2    0.06    0.48
 -24   0  -2   -0.48    0.56
 -24   0  -2   -0.06    0.68
 -24   0  -2    0.65    0.59
 -24   0   2    0.21    0.63
 -24   0   2    0.06    0.60
  24   0   2   -0.24    0.45
 -24   0   2   -0.26    0.55
  24   0  -2    0.14    0.48
  24   0  -4    8.42    0.89
 -24   0   4    8.84    1.03
  24   0  -4    8.81    0.88
  24   0   4   10.52    0.84
 -24   0   4    9.68    0.97
 -24   0  -4    9.72    0.91
 -24   0  -4   10.67    0.88
 -24   0  -4   10.44    0.99
  24   0   4    7.85    0.84
 -24   0   4    8.05    0.95
  24   0   4    9.76    0.81
  24   0  -4    8.38    0.82
 -24   0  -4   10.14    0.93
 -24   0   4    8.27    0.93
  24   0  -4    9.09    0.87
  24   0   4   10.05    0.83
 -24   0  -6   -0.20    0.59
  24   0  -6    0.11    0.50
 -24   0  -6    1.35    0.56
  24   0  -6   -0.30    0.50
  24   0   6    0.14    0.48
 -24   0  -6    1.06    0.62
  24   0   6    0.36    0.48
  24   0   6    0.41    0.47
 -24   0   6    0.71    0.72
  24   0   6   -0.22    0.41
  24   0  -6   -0.04    0.51
 -24   0   6   -0.20    0.54
 -24   0   6   -0.67    0.78
 -24   0   6    0.50    0.73
 -24   0  -6    1.06    0.68
  24   0   8    0.87    0.46
 -24   0   8    0.82    0.71
  24   0   8    1.49    0.50
 -24   0   8    0.89    0.58
  24   0  -8    1.62    0.55
  24   0  -8    1.10    0.52
  24   0   8    2.03    0.49
  24   0  -8    1.68    0.55
 -24   0   8    2.05    0.73
 -24   0  -8    1.39    0.55
 -24   0  -8    0.92    0.61
 -24   0  -8    1.18    0.61
 -24   0   8    1.06    0.77
 -24   0  -8    1.35    0.67
  24   0   8    1.10    0.50
 -24   0 -10   -0.22    0.48
 -24   0 -10   -0.62    0.58
  24   0  10   -0.09    0.45
  24   0  10    0.35    0.44
  24   0  10    0.19    0.44
 -24   0  10    0.11    0.55
 -24   0  10   -0.26    0.72
  24   0  10    0.01    0.43
 -24   0  10    0.74    0.80
 -24   0  10   -0.10    0.73
 -24   0 -10   -0.30    0.55
 -24   0 -10   -0.50    0.59
  24   0  12   11.10    0.78
 -24   0  12    9.56    1.07
 -24   0 -12   10.71    1.01
 -24   0  12    8.24    0.93
  24   0  12    8.02    0.82
 -24   0  12    9.05    1.06
  24   0  12   11.39    0.76
 -24   0  12   10.51    1.15
  24   0  12   10.74    0.77
 -24   0  14   -0.05    0.80
  24   0  14    0.31    0.36
  24   0  14    0.25    0.40
 -24   0 -14   -0.30    0.57
  24   0  14    0.51    0.37
 -24   0  14   -0.88    0.73
  24   0  14    0.89    0.36
 -24   0  14   -0.36    0.52
 -24   0  14   -0.52    0.72
 -24   0  16    4.11    0.83
 -24   0  16    3.47    0.89
 -24   0  16    4.08    0.70
 -24   0  16    3.87    0.84
  24   0  16    3.91    0.53
 -24   0 -16    6.83    0.78
  24   0  16    5.60    0.45
  24   0  16    5.46    0.44
  24   0  16    5.17    0.45
 -24   0  18    0.15    0.71
  24   0  18    0.14    0.40
 -24   0  18    0.14    0.71
 -24   0  18   -0.88    0.75
 -24   0  18    0.45    0.56
 -24   0 -18   -0.50    0.54
 -24   0  20    2.41    0.82
 -24   0  20    2.05    0.74
 -24   0  20    2.09    0.60
 -24   0  20    2.15    0.75
  24   0  20    3.92    0.45
 -24   0  22   -0.11    0.72
 -24   0  22    0.56    0.74
 -24   0  22   -0.05    0.58
 -24   0  22    0.27    0.79
 -24   0  24   10.90    1.15
 -24   0  24    8.29    0.95
 -24   0  24   10.59    1.08
 -24   0  24   10.17    1.15
 -24   0  26   -0.02    0.64
 -24   0  26   -0.09    0.82
 -24   0  26    0.63    0.78
 -24   0  26    0.81    0.76
 -24   0  28    0.51    0.84
 -24   0  28    0.58    0.77
 -24   0  28    1.02    0.66
 -24   0  28    0.79    0.83
 -24   0  30    0.48    0.79
 -24   0  30    0.35    0.86
 -24   0  30    0.93    0.69
 -24   0  30    1.13    0.80
 -26   0   0    0.35    0.67
 -26   0   0    0.39    0.75
  26   0   0    0.17    0.52
 -26   0   0   -0.31    0.57
 -26   0   0   -0.44    0.63
  26   0   0    0.28    0.53
  26   0   0    0.70    0.52
 -26   0  -2    6.49    0.78
 -26   0  -2    5.60    0.85
  26   0   2    6.23    0.67
  26   0   2    6.14    0.67
  26   0  -2    5.86    0.69
  26   0   2    4.33    0.61
 -26   0   2    6.38    0.89
 -26   0   2    5.74    0.75
  26   0   2    5.83    0.66
 -26   0  -2    5.75    0.75
  26   0  -2    5.58    0.69
 -26   0   2    5.95    0.80
 -26   0  -2    5.86    0.74
  26   0  -2    5.71    0.66
 -26   0   2    5.20    0.81
 -26   0   4   -0.66    0.66
 -26   0   4   -0.71    0.56
 -26   0   4    0.34    0.75
 -26   0  -4    1.35    0.61
  26   0   4   -0.83    0.43
  26   0  -4    0.52    0.53
  26   0   4    0.48    0.50
  26   0  -4    0.80    0.51
  26   0   4    0.17    0.50
 -26   0  -4    0.74    0.65
 -26   0   4    0.68    0.69
  26   0  -4    0.57    0.55
 -26   0  -4    1.15    0.73
 -26   0  -4    0.20    0.59
  26   0   4    0.67    0.50
 -26   0   6   80.03    4.81
 -26   0   6   84.42    4.75
  26   0   6   93.58    4.67
  26   0   6   93.46    4.69
 -26   0  -6   79.14    4.67
 -26   0  -6   94.91    4.83
  26   0  -6   77.52    4.70
  26   0  -6   80.53    4.69
 -26   0   6   84.18    4.80
  26   0   6   77.79    4.75
 -26   0   6   84.07    4.73
 -26   0  -6   79.17    4.67
 -26   0  -6   79.57    4.73
  26   0   6   93.94    4.64
  26   0  -6   76.86    4.66
  26   0   8    0.51    0.47
 -26   0   8   -0.20    0.59
 -26   0  -8    0.00    0.53
 -26   0   8   -0.09    0.71
  26   0   8   -0.13    0.43
 -26   0   8    0.59    0.79
 -26   0  -8    0.59    0.62
 -26   0  -8    0.59    0.67
 -26   0  -8   -0.47    0.61
  26   0   8    0.44    0.51
 -26   0   8   -0.39    0.69
  26   0   8   -0.45    0.47
 -26   0  10   45.38    2.88
 -26   0 -10   53.55    2.85
 -26   0  10   44.22    2.81
 -26   0  10   47.00    2.83
  26   0  10   54.06    2.71
 -26   0  10   44.03    2.84
  26   0  10   43.12    2.76
 -26   0 -12    0.57    0.59
 -26   0  12    0.02    0.55
  26   0  12    0.04    0.44
  26   0  12    0.74    0.42
 -26   0  12    0.58    0.73
 -26   0  12   -0.29    0.71
 -26   0  12    0.35    0.79
  26   0  12    0.77    0.45
  26   0  12    0.62    0.43
 -26   0 -14   17.72    1.26
 -26   0  14   15.78    1.33
 -26   0  14   13.27    1.19
  26   0  14   19.00    1.03
  26   0  14   17.31    1.03
  26   0  14   18.19    1.03
 -26   0  14   13.91    1.30
 -26   0  14   12.37    1.37
  26   0  14   13.59    1.09
  26   0  16    1.18    0.31
 -26   0 -16   -0.78    0.57
  26   0  16    0.73    0.29
 -26   0  16    0.31    0.82
  26   0  16    0.14    0.43
 -26   0  16    0.37    0.55
 -26   0  16   -0.22    0.73
 -26   0  16   -0.26    0.74
  26   0  16    1.16    0.30
  26   0  18    1.01    0.44
 -26   0  18    0.93    0.56
 -26   0 -18    0.84    0.60
 -26   0  18    0.12    0.72
 -26   0  18    0.52    0.81
 -26   0  18    0.18    0.73
 -26   0 -20    0.18    0.58
 -26   0  20    0.54    0.57
 -26   0  20    0.25    0.76
 -26   0  20    0.18    0.76
 -26   0  20    1.70    0.86
 -26   0  22    6.38    0.91
 -26   0  22    6.13    0.90
 -26   0  22    4.69    0.96
 -26   0  22    5.25    0.75
 -26   0  24    0.78    0.75
 -26   0  24    0.78    0.82
 -26   0  24    0.25    0.60
 -26   0  24    0.56    0.75
 -26   0  26    1.50    0.67
 -26   0  26    1.21    0.78
 -26   0  26    1.85    0.81
 -26   0  26    2.24    0.88
 -26   0  28    1.11    0.78
 -26   0  28    0.96    0.87
 -26   0  28    0.55    0.79
 -26   0  28   -0.29    0.62
 -28   0   0   10.06    1.11
 -28   0   0    8.39    1.01
  28   0   0   10.92    0.87
  28   0   0   10.65    0.91
  28   0   0   10.42    0.90
 -28   0   0    9.99    0.99
 -28   0   0   10.47    1.06
 -28   0  -2    0.89    0.73
  28   0   2    0.79    0.53
  28   0   2    0.00    0.51
 -28   0  -2    1.35    0.66
 -28   0   2    0.30    0.68
  28   0  -2    0.25    0.54
  28   0   2    0.21    0.53
 -28   0  -2   -1.16    0.57
  28   0  -2    0.77    0.54
 -28   0   2   -0.11    0.78
 -28   0   2    0.66    0.71
 -28   0   2    0.16    0.58
 -28   0  -2    0.25    0.61
  28   0  -2    0.18    0.54
 -28   0   4    0.93    0.70
  28   0  -4    1.20    0.52
 -28   0   4    1.11    0.78
 -28   0  -4    3.29    0.62
 -28   0   4    1.50    0.69
  28   0   4    2.39    0.56
  28   0  -4    2.29    0.58
 -28   0  -4    2.47    0.73
  28   0  -4    1.83    0.55
 -28   0   4    1.86    0.61
 -28   0  -4    2.95    0.67
 -28   0  -4    0.94    0.68
  28   0   4    3.06    0.58
  28   0   4    2.31    0.57
 -28   0   6    0.45    0.61
 -28   0  -6    2.39    0.64
 -28   0  -6    1.33    0.56
  28   0   6    0.44    0.52
 -28   0   6    0.94    0.76
  28   0   6    1.24    0.51
 -28   0  -6    1.72    0.70
  28   0   6    0.24    0.52
 -28   0   6    0.96    0.84
 -28   0   6    0.26    0.73
 -28   0  -6    0.23    0.60
  28   0   8    1.66    0.52
 -28   0   8    0.61    0.58
 -28   0   8    0.65    0.72
  28   0   8    2.16    0.54
  28   0   8    0.03    0.48
 -28   0  -8    2.00    0.66
  28   0   8    1.75    0.52
 -28   0  -8    1.09    0.60
 -28   0  -8    2.21    0.62
 -28   0  -8    1.00    0.53
 -28   0   8    0.86    0.71
 -28   0   8    1.17    0.80
  28   0  10   -0.08    0.46
  28   0  10    1.29    0.49
  28   0  10    1.20    0.49
 -28   0 -10    0.37    0.62
 -28   0 -10   -0.63    0.60
  28   0  10    0.58    0.47
 -28   0 -10   -1.22    0.57
 -28   0 -10   -0.27    0.49
 -28   0  10    0.05    0.72
 -28   0  10   -0.01    0.80
 -28   0  10    0.18    0.56
 -28   0  10   -0.18    0.72
  28   0  12   15.48    0.94
 -28   0  12    9.73    1.07
  28   0  12   10.43    0.98
 -28   0  12   10.52    1.33
 -28   0  12   11.47    1.23
  28   0  12   15.36    0.94
 -28   0 -12   14.61    1.12
  28   0  12   15.24    0.93
 -28   0  12   10.15    1.25
  28   0  14    1.06    0.41
  28   0  14    1.00    0.40
 -28   0  14   -0.12    0.74
 -28   0 -14    0.03    0.60
  28   0  14    1.12    0.40
 -28   0  14   -0.28    0.82
 -28   0  14   -0.18    0.75
 -28   0  14   -0.95    0.58
  28   0  14    0.66    0.47
  28   0  16    3.76    0.54
 -28   0  16    2.02    0.62
 -28   0  16    3.61    0.81
 -28   0  16    2.68    0.80
 -28   0 -16    3.79    0.70
 -28   0  16    2.48    0.87
 -28   0  18    1.38    0.87
 -28   0  18    0.91    0.78
 -28   0  18    0.26    0.77
 -28   0 -18   -0.44    0.61
 -28   0  18    0.50    0.62
 -28   0  20    0.49    0.59
 -28   0 -20    0.24    0.64
 -28   0  20    1.55    0.92
 -28   0  20    0.42    0.74
 -28   0  20    0.73    0.83
 -28   0  22    0.92    0.66
 -28   0  22    0.88    0.93
 -28   0  22    0.56    0.84
 -28   0  22    0.38    0.76
 -28   0  24    1.29    0.82
 -28   0  24    0.92    0.89
 -28   0  24    0.41    0.66
 -28   0  24    1.21    0.82
 -28   0  26    0.32    0.83
 -28   0  26   -0.14    0.66
 -28   0  26    1.44    0.93
 -28   0  26    0.42    0.83
  30   0   0    0.60    0.54
 -30   0   0    0.01    0.60
 -30   0   0    0.72    0.59
  30   0   0    1.01    0.53
  30   0   0    1.19    0.54
 -30   0   0   -0.83    0.69
 -30   0   0    1.44    0.64
 -30   0  -2    0.91    0.67
  30   0   2    1.62    0.53
  30   0   2    1.76    0.55
 -30   0  -2    1.97    0.78
 -30   0   2    1.37    0.67
  30   0   2    0.85    0.53
 -30   0  -2    1.67    0.70
 -30   0  -2    1.45    0.64
  30   0  -2    1.86    0.55
 -30   0   2    1.99    0.69
 -30   0   2    1.73    0.80
  30   0  -2    0.98    0.54
 -30   0   2    0.67    0.71
 -30   0  -4    1.74    0.59
 -30   0   4    0.63    0.68
 -30   0   4   -0.19    0.60
  30   0   4    1.03    0.51
 -30   0   4   -0.11    0.75
 -30   0  -4   -0.60    0.63
 -30   0  -4    0.71    0.65
  30   0   4    0.22    0.52
  30   0   4    1.47    0.53
 -30   0  -4    1.26    0.71
 -30   0   4    0.84    0.66
 -30   0   6   10.57    1.25
 -30   0  -6   11.81    1.06
  30   0   6   13.98    0.96
 -30   0  -6   11.39    1.12
 -30   0   6   10.01    1.13
 -30   0   6    9.68    1.05
 -30   0  -6   12.40    1.13
  30   0   6   13.10    0.97
 -30   0   6   10.01    1.16
 -30   0  -6   11.82    0.99
  30   0   6   13.57    0.98
 -30   0   8    0.03    0.71
  30   0   8    0.99    0.51
 -30   0   8    0.68    0.78
 -30   0   8   -0.11    0.69
  30   0   8    0.61    0.51
 -30   0  -8    0.54    0.54
 -30   0  -8   -0.16    0.64
 -30   0  -8    0.68    0.67
 -30   0   8   -0.11    0.55
 -30   0  -8    0.22    0.61
  30   0   8    0.08    0.48
 -30   0 -10    7.14    0.78
 -30   0 -10    3.87    0.72
 -30   0  10    4.23    0.83
 -30   0  10    4.08    0.90
 -30   0  10    3.56    0.68
 -30   0  10    4.39    0.82
 -30   0 -10    4.02    0.61
 -30   0 -10    3.14    0.67
 -30   0 -12    0.88    0.64
 -30   0  12    0.29    0.56
 -30   0  12    0.56    0.80
 -30   0  12   -0.73    0.87
 -30   0  12    0.46    0.78
 -30   0  14   11.26    1.04
 -30   0 -14   13.83    1.14
 -30   0  14   10.91    1.14
  30   0  14   11.85    0.94
 -30   0  14   11.49    1.23
 -30   0  14    9.53    1.14
 -30   0  16    0.16    0.77
 -30   0 -16    0.48    0.64
 -30   0  16   -0.22    0.80
 -30   0  16   -0.36    0.83
 -30   0  16   -0.14    0.62
 -30   0 -18    0.42    0.69
 -30   0  18    0.41    0.93
 -30   0  18    0.43    0.82
 -30   0  18   -0.28    0.84
 -30   0  18    1.00    0.60
 -30   0  20    1.24    0.83
 -30   0  20   -0.04    0.64
 -30   0  20    0.08    0.89
 -30   0  20   -0.34    0.80
 -30   0  22    2.25    0.94
 -30   0  22    0.25    0.63
 -30   0  22    1.66    0.83
 -30   0  22    2.16    0.86
 -30   0  24    0.40    0.81
 -30   0  24    0.12    0.82
 -30   0  24    1.45    0.92
 -30   0  24    0.13    0.61
 -32   0   0   14.07    1.28
 -32   0   0   15.94    1.21
 -32   0   0   13.75    1.20
 -32   0   0   14.01    1.16
 -32   0  -2   -0.05    0.65
  32   0   2    1.48    0.54
 -32   0  -2    0.11    0.66
  32   0   2    0.63    0.53
 -32   0  -2    0.22    0.62
  32   0   2    1.22    0.55
 -32   0   2    1.04    0.72
 -32   0   2    0.45    0.61
 -32   0   2    0.52    0.79
 -32   0   2    1.08    0.67
 -32   0  -2    0.83    0.75
 -32   0  -4    1.90    0.62
  32   0   4    2.37    0.59
 -32   0  -4    2.71    0.69
 -32   0   4    1.87    0.65
 -32   0  -4    1.36    0.65
 -32   0  -4    2.66    0.75
 -32   0   4    0.94    0.71
 -32   0   4    1.52    0.68
  32   0   4    1.80    0.54
 -32   0   4    2.31    0.80
  32   0   4    2.33    0.57
  32   0   6    1.92    0.55
 -32   0  -6    1.91    0.65
 -32   0  -6    1.37    0.59
  32   0   6    0.91    0.55
 -32   0   6    0.24    0.84
 -32   0   6    1.04    0.74
  32   0   6    1.21    0.54
 -32   0  -6   -0.30    0.67
 -32   0   6    0.06    0.76
 -32   0  -6    2.65    0.75
 -32   0   6    0.13    0.61
 -32   0  -8    6.72    0.81
 -32   0   8    4.61    0.74
 -32   0  -8    4.57    0.66
 -32   0   8    4.74    0.96
 -32   0   8    4.30    0.84
 -32   0  -8    4.16    0.79
 -32   0  -8    4.20    0.73
 -32   0   8    4.69    0.88
 -32   0  10    0.57    0.83
 -32   0 -10   -0.75    0.67
 -32   0 -10   -0.85    0.60
 -32   0  10    0.57    0.75
 -32   0 -10    0.51    0.67
 -32   0  10    1.00    0.74
 -32   0 -10    0.17    0.54
 -32   0  10    0.50    0.61
 -32   0 -12   12.50    1.08
 -32   0  12    9.96    1.14
 -32   0  12    9.94    1.17
 -32   0  12    9.54    1.10
 -32   0  12    7.84    0.97
 -32   0 -14   -0.05    0.69
 -32   0  14    0.92    0.95
 -32   0  14    0.13    0.83
 -32   0  14    0.32    0.61
 -32   0  14    1.42    0.87
 -32   0  16    1.04    0.84
 -32   0 -16    0.19    0.71
 -32   0  16    0.48    0.60
 -32   0  16    0.39    0.92
 -32   0  16    1.17    0.81
 -32   0  18   -0.39    0.64
 -32   0 -18   -0.03    0.70
 -32   0  18   -0.69    0.90
 -32   0  18    1.17    0.84
 -32   0  18   -0.35    0.79
 -32   0  20    0.45    0.67
 -32   0  20    0.51    0.80
 -32   0  20    1.29    0.98
 -32   0  20   -0.01    0.87
 -32   0  22    0.13    0.90
 -32   0  22    1.13    0.82
 -32   0  22    0.51    0.85
 -32   0  22    0.19    0.63
 -34   0   0    0.31    0.64
 -34   0   0    0.51    0.81
 -34   0   0    1.01    0.73
 -34   0   0   -0.17    0.66
 -34   0  -2    5.27    0.79
 -34   0  -2    5.18    0.85
 -34   0  -2    6.33    0.94
 -34   0  -2    5.48    0.79
 -34   0   2    4.99    0.93
 -34   0   2    5.40    0.79
 -34   0   2    5.37    0.85
 -34   0   2    4.31    0.80
 -34   0   4    0.96    0.85
 -34   0   4    0.45    0.77
 -34   0   4    0.19    0.72
 -34   0  -4    0.86    0.73
 -34   0  -4    0.83    0.65
 -34   0  -4    1.86    0.81
 -34   0  -4    0.13    0.66
 -34   0   4    0.20    0.62
 -34   0   6    7.77    0.93
 -34   0  -6    9.18    0.91
 -34   0   6    8.71    0.99
 -34   0  -6    9.70    1.06
 -34   0   6    8.55    1.03
 -34   0  -6    8.04    0.98
 -34   0  -6   10.30    1.00
 -34   0   6    7.81    1.10
 -34   0  -8    0.45    0.59
 -34   0   8    0.15    0.77
 -34   0  -8   -0.38    0.64
 -34   0  -8    0.58    0.73
 -34   0   8    0.53    0.82
 -34   0   8   -0.40    0.61
 -34   0  -8   -0.71    0.64
 -34   0   8    0.92    0.90
 -34   0  10    2.64    0.87
 -34   0 -10    5.64    0.84
 -34   0 -10    4.57    0.69
 -34   0 -10    4.55    0.77
 -34   0  10    4.23    1.01
 -34   0  10    4.05    0.72
 -34   0  10    3.32    0.90
 -34   0 -10    7.17    0.86
 -34   0 -12   -0.50    0.70
 -34   0  12    1.31    0.78
 -34   0  12   -0.41    0.79
 -34   0  12   -0.59    0.87
 -34   0  12   -0.26    0.59
 -34   0  14    2.02    0.93
 -34   0  14    1.93    0.84
 -34   0  14    1.38    0.87
 -34   0 -14    2.16    0.74
 -34   0  14    0.76    0.68
 -34   0  16    0.15    0.85
 -34   0  16    0.51    0.94
 -34   0  16   -0.04    0.83
 -34   0  16   -0.27    0.63
 -34   0 -16    0.01    0.75
 -34   0  18    1.72    0.86
 -34   0  18    2.10    0.97
 -34   0  18    0.98    0.87
 -34   0  18    0.50    0.67
 -34   0  20    0.48    0.67
 -34   0  20    0.47    0.83
 -34   0  20    0.26    0.85
 -34   0  20    1.33    0.96
 -36   0   0    9.98    1.03
 -36   0   0    9.54    1.11
 -36   0   0   11.08    1.08
 -36   0   0    9.81    1.08
 -36   0   2    0.20    0.76
 -36   0  -2    1.30    0.75
 -36   0  -2   -0.61    0.81
 -36   0  -2    0.31    0.67
 -36   0   2    0.50    0.85
 -36   0   2    0.09    0.70
 -36   0  -2    0.75    0.69
 -36   0   2    0.21    0.67
 -36   0  -4    1.43    0.71
 -36   0   4    2.21    0.92
 -36   0  -4    3.47    0.80
 -36   0  -4    3.29    0.88
 -36   0   4    2.20    0.82
 -36   0  -4    3.34    0.72
 -36   0   4    1.88    0.78
 -36   0   4    2.27    0.75
 -36   0  -6    1.68    0.74
 -36   0   6   -0.19    0.78
 -36   0  -6    1.96    0.80
 -36   0   6    0.62    0.64
 -36   0  -6    1.07    0.65
 -36   0  -6    0.26    0.68
 -36   0   6    0.39    0.91
 -36   0   6    0.22    0.82
 -36   0   8    1.64    0.71
 -36   0  -8    2.49    0.78
 -36   0   8    1.51    0.82
 -36   0   8    1.94    0.88
 -36   0   8    1.62    0.96
 -36   0  10    0.42    0.66
 -36   0  10    0.54    0.87
 -36   0  10    0.70    0.96
 -36   0 -10   -0.05    0.68
 -36   0  10    0.35    0.82
 -36   0  12   -0.21    0.63
 -36   0 -12    0.61    0.73
 -36   0  12    0.52    0.79
 -36   0  12    0.14    0.82
 -36   0  12    0.52    0.92
 -36   0  14   -0.24    0.83
 -36   0  14    0.03    0.80
 -36   0 -14    0.01    0.73
 -36   0  14    0.23    0.64
 -36   0  14   -0.13    0.92
 -36   0 -16    1.95    0.79
 -36   0  16    2.11    0.92
 -36   0  16    0.92    0.82
 -36   0  16    1.05    0.66
 -36   0  16    1.77    1.01
 -38   0   0   -0.19    0.67
 -38   0   0    0.21    0.70
 -38   0   0    1.62    0.87
 -38   0   0    0.09    0.77
 -38   0  -2    5.61    0.80
 -38   0   2    5.22    0.97
 -38   0   2    5.32    0.82
 -38   0   2    3.90    0.82
 -38   0  -2    4.68    0.87
 -38   0  -2    4.23    0.82
 -38   0  -2    4.90    0.94
 -38   0   2    4.14    0.87
 -38   0   4    0.30    0.67
 -38   0   4    0.93    0.90
 -38   0  -4   -0.36    0.72
 -38   0   4    0.80    0.81
 -38   0  -4    1.48    0.86
 -38   0  -4    0.83    0.78
 -38   0  -4    1.15    0.70
 -38   0   4   -0.22    0.75
 -38   0   6    2.53    0.73
 -38   0   6    2.02    0.83
 -38   0  -6    3.62    0.77
 -38   0   6    1.66    0.97
 -38   0   6    3.23    0.90
 -38   0  -8    0.78    0.77
 -38   0   8    0.49    0.95
 -38   0   8    0.25    0.65
 -38   0   8   -0.16    0.85
 -38   0   8   -0.59    0.79
 -38   0  10    0.54    0.65
 -38   0  10    0.63    0.99
 -38   0  10    0.83    0.83
 -38   0 -10    1.55    0.77
 -38   0  10    1.13    0.89
 -38   0  12    0.60    0.80
 -38   0 -12    0.45    0.75
 -38   0  12    0.38    0.94
 -38   0  12    0.68    0.85
 -40   0   0    0.58    0.69
 -40   0   0    0.72    0.87
 -40   0   0    0.30    0.79
 -40   0   0    1.16    0.72
 -40   0   2    0.78    0.80
 -40   0   2    0.64    0.74
 -40   0   2    0.42    0.89
 -40   0  -2   -0.38    0.69
 -40   0  -2    0.47    0.73
 -40   0  -2    0.04    0.77
 -40   0   2   -0.13    0.68
 -40   0  -2    1.08    0.90
   1   1  -3   37.01    1.93
  -1   1   3   36.51    1.93
   1  -1   3   36.52    1.97
   1   1  -3   38.71    1.91
   1   1  -3   37.58    1.93
   1   1  -3   29.10    1.97
  -1  -1   3   36.25    1.93
   1  -1  -3   35.13    1.92
   1  -1  -3   34.99    1.91
  -1  -1   3   36.05    1.93
   1  -1  -3   34.23    1.91
   1  -1  -3   34.82    1.95
  -1  -1   3   30.94    1.98
  -1  -1   3   31.89    1.95
  -1  -1   3   36.20    1.91
   1  -1  -3   35.36    1.93
   1   1  -5   84.31    4.80
   1  -1   5   90.82    4.78
  -1   1  -5   86.15    4.75
   1  -1  -5   97.47    4.74
  -1  -1   5   87.25    4.81
   1   1  -7  132.30    7.09
  -1  -1  -7  122.66    6.84
   1  -1   7  137.16    7.05
   1   1   7  136.02    6.87
  -1  -1   7  133.27    7.08
  -1   1  -7  132.90    7.01
  -1   1   9    4.74    0.45
  -1  -1  -9    4.11    0.65
   1  -1   9    4.07    1.01
   1   1  -9    4.66    0.38
   1  -1   9    3.72    0.45
  -1  -1  -9    5.01    0.41
  -1  -1  -9    4.39    0.40
   1   1  -9    3.40    1.04
  -1  -1  -9    4.41    0.41
  -1   1   9    4.11    0.37
  -1  -1  -9    4.50    0.31
  -1   1   9    5.04    0.45
   1  -1   9    4.49    0.32
   1  -1   9    4.25    0.44
  -1   1   9    5.30    0.88
   1   1  -9    3.91    0.44
   1   1  -9    4.16    0.47
   1  -1   9    3.76    0.45
  -1   1   9    4.62    0.50
   1   1  -9    4.40    0.44
  -1   1  -9    4.24    0.41
  -1   1  -9    5.29    0.96
  -1  -1   9    4.43    0.51
   1   1   9    4.60    0.32
   1  -1  -9    3.83    0.47
  -1   1  -9    4.89    0.34
   1  -1  -9    3.98    0.46
  -1  -1   9    5.62    1.07
  -1  -1   9    4.27    0.40
   1   1   9    4.96    0.76
  -1  -1   9    4.19    0.44
   1   1   9    4.38    0.43
  -1   1  -9    4.28    0.40
   1   1   9    3.84    0.43
   1   1   9    3.85    0.44
  -1   1  -9    4.42    0.42
   1  -1  -9    4.71    0.40
  -1  -1   9    4.52    0.47
   1  -1  -9    4.51    0.46
   1  -1  11   54.09    3.40
   1   1 -11   55.43    2.95
  -1  -1 -11   54.57    2.93
   1  -1  11   50.92    2.97
  -1  -1 -11   53.68    2.96
   1   1 -11   56.33    2.99
  -1   1  11   53.12    2.96
   1  -1  11   53.09    2.95
  -1   1  11   55.73    2.99
   1   1 -11   54.17    2.97
  -1  -1 -11   50.36    3.04
   1   1 -11   54.30    2.96
   1  -1  11   53.92    2.97
   1   1 -11   50.72    3.39
  -1   1  11   55.14    3.25
  -1  -1 -11   54.18    2.95
  -1   1  11   52.88    2.99
   1  -1  11   54.15    2.98
  -1  -1 -11   54.06    2.96
  -1   1  11   53.63    2.99
  -1  -1  11   50.34    3.45
   1  -1 -11   53.82    2.94
   1  -1 -11   58.40    2.99
   1  -1 -11   53.41    2.96
  -1   1 -11   51.94    3.29
   1   1  11   52.59    3.12
  -1  -1  11   52.54    2.98
  -1   1 -11   54.50    2.93
   1   1  11   46.93    2.96
   1   1  11   46.96    2.97
  -1  -1  11   53.41    2.97
   1   1  11   48.14    2.94
  -1   1 -11   58.23    2.97
  -1   1 -11   54.77    2.96
   1  -1 -11   53.26    2.97
   1   1  11   54.04    2.97
  -1   1 -11   54.74    2.96
  -1  -1  11   53.34    2.99
  -1  -1  11   52.95    2.99
   1  -1  13  154.36    8.20
  -1   1  13  151.21    8.29
  -1   1  13  150.38    8.26
   1  -1  13  152.86    8.25
   1   1 -13  153.56    8.21
  -1   1  13  155.09    8.22
   1   1 -13  155.17    8.32
   1  -1  13  153.22    8.28
  -1  -1 -13  145.10    7.98
  -1  -1 -13  151.41    8.26
   1  -1  13  148.33    8.27
  -1   1  13  155.76    8.14
  -1  -1 -13  150.02    8.19
   1   1 -13  153.33    8.25
   1   1 -13  150.41    8.27
  -1   1 -13  151.33    8.24
  -1  -1  13  147.36    8.31
   1   1  13  149.30    8.27
  -1  -1  13  151.49    8.29
  -1  -1  13  152.33    8.21
   1   1  13  151.13    8.20
  -1  -1  13  151.26    8.26
   1  -1 -13  149.90    8.20
  -1   1 -13  150.41    8.26
  -1   1 -13  151.86    8.19
   1  -1 -13  154.36    8.25
  -1   1 -13  142.78    8.17
   1  -1 -13  154.42    8.28
   1   1  13  150.85    8.25
   1   1  13  147.35    8.05
   1  -1  15   34.59    2.03
  -1   1  15   32.74    2.04
  -1  -1 -15   35.68    2.00
  -1  -1 -15   32.98    2.25
   1  -1  15   33.50    2.04
  -1   1  15   33.88    2.02
  -1   1  15   32.84    2.03
  -1  -1 -15   35.74    1.99
   1   1 -15   35.23    1.99
   1   1 -15   35.64    2.02
   1   1 -15   35.53    2.02
   1  -1  15   34.72    2.03
   1   1 -15   37.00    2.73
  -1   1  15   34.41    2.00
  -1  -1 -15   34.97    2.00
  -1  -1 -15   34.80    1.97
   1  -1  15   36.77    2.73
   1   1 -15   39.24    2.02
   1   1  15   34.68    2.41
   1   1  15   33.98    2.01
  -1   1 -15   35.81    1.99
   1   1  15   33.58    2.01
   1  -1 -15   38.67    2.01
  -1   1 -15   35.18    2.51
   1  -1 -15   35.73    2.02
   1   1  15   34.47    1.98
  -1  -1  15   33.96    2.04
   1   1  15   33.89    2.02
  -1  -1  15   36.35    2.79
  -1   1 -15   33.96    2.00
   1  -1 -15   35.45    1.99
  -1  -1  15   34.93    2.01
  -1   1 -15   40.39    1.98
  -1  -1  15   32.57    2.05
   1  -1 -15   36.15    2.02
  -1   1 -15   34.59    2.00
  -1  -1  15   34.23    2.05
   1  -1  17    3.56    0.53
  -1  -1 -17    4.32    0.34
  -1  -1 -17    4.83    0.48
   1   1 -17    4.12    0.45
  -1   1  17    4.56    0.57
  -1  -1 -17    4.04    0.84
  -1   1  17    4.06    0.53
   1  -1  17    4.35    0.54
  -1   1  17    4.24    0.56
   1  -1  17    4.40    0.54
  -1  -1 -17    4.59    0.45
   1  -1  17    3.17    1.17
   1   1 -17    4.84    0.46
   1   1 -17    3.49    1.16
  -1   1  17    4.52    0.46
   1   1 -17    4.36    0.49
  -1  -1 -17    4.81    0.48
   1   1 -17    4.33    0.48
  -1   1 -17    3.46    0.92
   1  -1 -17    5.05    0.43
   1  -1 -17    4.52    0.47
  -1   1 -17    4.40    0.45
   1  -1 -17    4.97    0.48
   1  -1 -17    4.01    0.47
  -1  -1  17    3.45    0.52
  -1  -1  17    3.78    0.57
  -1   1 -17    4.11    0.49
   1   1  17    5.03    1.00
  -1   1 -17    4.07    0.48
  -1   1 -17    4.77    0.37
   1   1  17    4.88    0.54
   1  -1 -17    4.79    1.39
  -1  -1  17    4.62    1.27
   1   1  17    4.53    0.39
   1   1  17    3.37    0.51
   1   1  17    3.99    0.53
  -1  -1  17    4.36    0.57
  -1  -1  17    4.32    0.45
   1  -1 -17    5.10    0.98
  -1   1  19   43.78    2.48
  -1  -1 -19   42.24    2.46
   1  -1  19   43.84    2.47
   1   1 -19   42.89    2.47
  -1   1  19   45.37    2.48
   1  -1  19   43.32    2.49
  -1  -1 -19   42.61    2.44
  -1  -1 -19   41.13    2.45
   1   1 -19   44.41    2.47
  -1   1  19   42.84    2.51
   1  -1  19   43.98    2.50
   1   1 -19   49.15    2.48
  -1   1  19   43.10    2.51
   1   1 -19   43.42    2.45
  -1  -1 -19   41.54    2.44
   1   1  19   44.47    2.49
  -1  -1  19   44.15    2.49
  -1   1 -19   46.92    2.45
   1  -1 -19   41.98    2.46
  -1   1 -19   41.10    2.45
   1   1  19   45.82    2.45
   1  -1 -19   45.59    2.46
  -1  -1  19   45.44    2.47
   1   1  19   43.28    2.50
  -1  -1  19   43.01    2.50
  -1   1 -19   43.13    2.44
   1   1  19   44.97    2.48
  -1  -1  19   42.88    2.52
   1  -1 -19   43.79    2.45
   1  -1 -19   43.00    2.47
  -1   1 -19   43.15    2.46
   1   1 -21   14.42    0.95
   1   1 -21   14.02    0.96
  -1   1  21   13.55    1.00
   1  -1  21   14.11    1.02
   1   1 -21   15.05    0.96
   1  -1  21   13.21    1.03
   1  -1  21   14.53    1.03
  -1  -1 -21   14.21    0.93
  -1  -1 -21   13.98    0.84
  -1   1  21   14.81    0.92
   1   1 -21   16.34    0.90
  -1   1  21   13.26    1.06
  -1  -1 -21   14.66    0.94
  -1   1  21   14.01    1.05
  -1  -1 -21   14.31    0.94
  -1  -1  21   14.01    1.06
   1   1  21   14.63    1.02
   1  -1 -21   13.97    0.95
  -1   1 -21   14.94    0.85
  -1  -1  21   14.19    1.06
  -1  -1  21   14.47    0.91
   1  -1 -21   14.37    0.96
   1   1  21   14.00    1.03
   1   1  21   15.15    0.86
  -1  -1  21   12.95    1.08
  -1   1 -21   14.01    0.93
  -1   1 -21   13.91    0.95
   1   1  21   14.39    1.03
  -1   1 -21   14.68    0.93
   1  -1 -21   14.77    0.89
   1  -1 -21   13.13    0.96
   1  -1  23    9.09    0.85
   1   1 -23    7.36    0.67
  -1  -1 -23    7.02    0.64
  -1   1  23    7.49    0.80
   1   1 -23    7.30    0.68
   1  -1  23    7.80    0.78
  -1   1  23    6.90    0.84
   1   1 -23    7.57    0.67
  -1   1  23    6.76    0.83
   1   1 -23    8.34    0.60
  -1  -1 -23    7.30    0.49
   1  -1  23    7.92    0.82
  -1  -1 -23    7.38    0.66
  -1  -1 -23    7.34    0.65
  -1   1  23    9.20    0.62
   1  -1 -23    7.35    0.68
   1  -1 -23    8.06    0.69
  -1  -1  23    8.29    0.86
  -1   1 -23    7.48    0.65
  -1   1 -23    7.76    0.65
  -1  -1  23    7.79    0.80
  -1   1 -23    7.57    0.50
   1   1  23    7.19    0.79
  -1  -1  23    8.36    0.89
   1  -1 -23    8.28    0.64
   1  -1 -23    7.87    0.55
  -1   1 -23    7.18    0.65
   1   1  23    7.83    0.80
   1   1  23    6.91    0.80
  -1   1  25    2.80    0.67
  -1   1  25    3.34    0.65
   1  -1  25    3.56    0.65
   1   1 -25    3.47    0.48
  -1  -1 -25    3.38    0.47
   1   1 -25    2.99    0.48
   1   1 -25    3.52    0.48
  -1   1  25    2.96    0.66
   1  -1  25    2.64    0.64
  -1  -1 -25    3.38    0.46
   1  -1  25    3.18    0.68
   1   1 -25    3.59    0.40
  -1   1  25    3.62    0.41
  -1  -1 -25    3.65    0.46
   1   1  25    4.24    0.66
   1  -1 -25    3.34    0.33
   1  -1 -25    3.73    0.50
  -1  -1  25    3.20    0.64
   1   1  25    3.30    0.64
   1  -1 -25    3.02    0.48
   1  -1 -25    3.31    0.47
  -1   1 -25    3.72    0.46
  -1  -1  25    3.03    0.69
  -1   1 -25    2.72    0.27
  -1   1 -25    3.34    0.46
   1   1  25    3.46    0.63
  -1  -1  25    2.06    0.66
  -1   1 -25    3.14    0.46
  -1   1  27    9.37    0.91
   1  -1  27    8.62    0.93
   1  -1  27    8.39    0.87
  -1   1  27    8.49    0.93
  -1   1  27    8.07    0.88
   1   1 -27    8.41    0.71
   1   1 -27    8.34    0.71
   1   1 -27    8.77    0.59
   1  -1  27    8.08    0.89
   1   1 -27    8.99    0.71
  -1  -1  27    7.67    0.91
  -1   1 -27    8.53    0.71
  -1   1 -27    8.73    0.69
   1  -1 -27    8.14    0.57
   1  -1 -27    8.40    0.71
  -1  -1  27    8.36    0.95
   1  -1 -27    8.19    0.71
  -1   1 -27    8.00    0.69
   1   1  27    8.27    0.86
   1   1  27    8.09    0.88
  -1  -1  27    9.57    0.90
   1  -1 -27    7.18    0.71
   1   1  27    9.10    0.86
   1   1 -29    1.29    0.41
   1  -1  29    0.92    0.64
  -1   1  29    0.99    0.64
   1   1 -29    1.53    0.41
   1  -1  29    1.02    0.63
   1  -1  29    1.43    0.68
   1   1 -29    1.49    0.42
  -1   1  29    0.95    0.68
   1   1 -29    0.85    0.23
  -1   1  29    0.48    0.63
   1  -1 -29    0.84    0.40
   1  -1 -29    1.51    0.42
   1   1  29    1.02    0.63
   1  -1 -29    0.88    0.42
  -1  -1  29    0.59    0.65
  -1   1 -29    0.94    0.39
  -1   1 -29    1.24    0.41
   1  -1 -29    1.15    0.23
   1   1  29    1.48    0.66
  -1   1 -29    1.15    0.40
  -1  -1  29    2.24    0.71
   1   1  29    1.24    0.61
  -1  -1  29    0.57    0.65
  -1   1  31    2.52    0.69
   1  -1  31    1.67    0.76
  -1   1  31    2.02    0.72
   1  -1  31    2.43    0.70
  -1   1  31    2.15    0.69
   1  -1  31    1.16    0.72
  -1  -1  31    1.71    0.71
   1   1  31    2.37    0.70
   1   1  31    2.13    0.70
   1   1  31    2.09    0.67
  -1  -1  31    2.53    0.76
  -1  -1  31    1.95    0.72
   1  -1  33    1.62    0.76
   1  -1  33    1.36    0.72
  -1   1  33    1.96    0.76
  -1   1  33    1.63    0.71
   1  -1  33    0.48    0.80
  -1   1  33    0.64    0.74
   1   1  33    0.53    0.74
   1   1  33    0.35    0.68
   1   1  33    1.59    0.71
  -1  -1  33    1.24    0.77
  -1  -1  33    1.37    0.74
  -1  -1  33    1.22    0.82
  -1   1  35    0.53    0.80
  -1   1  35    1.43    0.79
   1  -1  35    0.68    0.76
   1  -1  35    0.69    0.76
  -1   1  35    0.61    0.76
   1  -1  35    1.36    0.84
   1   1  35    1.79    0.79
  -1  -1  35    1.19    0.81
  -1  -1  35    1.06    0.84
  -1  -1  35    0.33    0.76
   1   1  35   -0.20    0.83
   1   1  35    0.21    0.77
   1  -1  37    1.94    0.93
  -1   1  37    2.53    0.84
  -1   1  37    2.76    0.90
   1  -1  37    3.77    0.90
  -1   1  37    2.80    0.85
   1  -1  37    3.34    0.87
  -1  -1  37    2.45    0.89
   1   1  37    3.29    0.84
  -1  -1  37    3.82    0.91
  -1  -1  37    4.28    1.00
   1   1  37    2.95    0.82
   1   1  37    3.99    0.91
   3   1  -1   35.47    1.98
   3   1  -1   31.37    2.13
   3   1  -1   36.09    1.97
   3   1  -1   35.11    2.01
   3   1  -1   35.06    1.99
   3  -1   1   34.64    2.07
   3  -1  -1   40.72    1.99
   3   1   1   34.30    1.97
   3  -1  -1   41.60    1.98
   3   1   1   35.02    2.09
   3  -1  -1   33.66    2.07
   3   1   1   34.49    1.98
   3  -1  -1   39.35    2.02
   3   1   1   34.43    1.98
   3  -1  -1   41.27    1.97
   3   1   1   33.65    2.01
   3   1  -3    1.09    0.11
  -3  -1  -3    0.82    0.25
   3   1  -3    1.53    0.36
   3   1  -3    0.97    0.12
  -3   1   3    0.80    0.10
   3   1  -3    0.97    0.11
  -3   1   3    1.01    0.10
  -3   1   3    0.92    0.11
   3  -1   3    0.82    0.08
   3  -1   3    0.74    0.28
  -3   1   3    1.16    0.33
   3   1  -3    1.07    0.12
  -3   1   3    1.10    0.12
  -3  -1   3    1.16    0.13
   3   1   3    1.01    0.27
  -3  -1   3    1.15    0.36
   3  -1  -3    0.92    0.30
  -3  -1   3    0.92    0.10
   3  -1  -3    0.96    0.10
   3  -1  -3    1.13    0.12
  -3   1  -3    0.98    0.28
   3  -1  -3    1.29    0.12
  -3  -1   3    1.09    0.12
  -3  -1   3    1.14    0.12
   3  -1  -3    0.94    0.11
   3   1   3    0.79    0.08
   3   1  -5  173.90    8.93
  -3   1   5  173.49    8.88
   3  -1   5  168.47    8.80
   3   1   5  160.84    8.70
  -3  -1   5  169.38    8.89
  -3   1  -5  159.31    8.77
   3  -1  -5  165.26    8.84
   3   1  -7  348.98   19.31
   3  -1   7  391.85   19.22
  -3  -1   7  360.90   19.30
   3  -1  -7  382.83   19.28
   3   1   7  381.39   19.09
   3  -1  -7  375.13   19.24
  -3   1  -7  352.90   19.16
   3  -1   9  618.61   30.10
  -3  -1  -9  505.09   29.89
   3  -1  -9  616.36   30.20
   3  -1  -9  596.65   30.15
   3   1   9  614.68   29.94
  -3  -1   9  575.29   30.19
  -3   1  -9  558.17   30.02
  -3   1  11  106.37    6.11
   3  -1  11  115.28    6.19
   3   1 -11  110.92    6.03
   3   1 -11  109.73    6.35
   3   1 -11  111.84    6.12
   3  -1  11  112.70    5.97
  -3   1  11  111.98    6.06
  -3  -1 -11  114.72    5.94
  -3   1  11  113.76    6.01
   3  -1  11  109.82    6.00
   3   1 -11  109.71    6.05
   3   1 -11  109.24    5.99
  -3   1  11  111.51    6.04
   3  -1  11  111.01    6.02
  -3  -1  11  108.51    6.11
   3  -1 -11  110.23    6.03
  -3  -1  11  105.97    6.00
   3   1  11  112.65    5.97
   3   1  11  111.36    6.01
  -3   1 -11  109.11    5.99
  -3   1 -11  110.07    6.01
  -3   1 -11  102.03    6.05
   3   1  11  111.67    6.02
   3  -1 -11  109.02    6.21
  -3  -1  11  104.34    6.30
   3  -1 -11  110.01    6.04
  -3  -1  11  107.22    6.05
  -3  -1  11  107.92    6.03
   3   1  11  111.45    5.97
   3  -1 -11  109.77    6.32
   3  -1 -11  110.47    5.99
   3   1 -13   26.15    1.55
  -3   1  13   25.78    1.58
   3   1 -13   26.31    1.54
   3   1 -13   24.91    2.48
  -3   1  13   26.22    1.59
   3  -1  13   25.00    1.51
   3   1 -13   27.07    1.53
  -3  -1 -13   26.46    1.91
   3   1 -13   25.62    1.54
  -3   1  13   24.77    1.60
  -3   1  13   24.94    1.53
   3  -1  13   25.73    2.28
   3  -1  13   24.53    1.50
   3  -1  13   25.06    1.52
  -3  -1  13   24.77    1.61
   3  -1 -13   30.09    2.56
   3   1  13   26.74    1.51
  -3  -1  13   25.92    1.59
   3  -1 -13   26.11    1.52
  -3   1 -13   25.67    1.47
   3   1  13   26.01    1.50
   3   1  13   26.08    1.96
   3  -1 -13   25.55    1.54
  -3  -1  13   25.73    1.60
   3  -1 -13   28.01    2.37
   3   1  13   26.22    1.51
  -3   1 -13   25.90    1.48
   3  -1 -13   28.93    1.54
  -3   1 -13   26.67    1.48
  -3   1 -13   25.20    2.05
  -3  -1  13   25.26    1.53
   3  -1 -13   25.91    1.54
  -3  -1  13   24.65    2.42
   3   1 -15    0.51    0.37
   3   1 -15    0.70    0.45
  -3   1  15   -0.63    0.54
   3   1 -15    0.42    0.42
   3  -1  15    0.06    0.45
   3  -1  15    0.35    0.45
   3  -1  15    1.53    1.22
   3   1 -15    0.61    1.34
   3   1 -15    0.41    0.43
  -3   1  15   -0.16    0.54
  -3   1  15    0.53    0.36
  -3  -1 -15    1.12    0.88
  -3   1  15    0.26    0.56
   3  -1  15   -0.34    0.44
   3  -1 -15    2.20    1.30
  -3  -1  15    0.03    0.55
   3   1  15    0.96    0.94
   3   1  15    0.39    0.43
  -3  -1  15    1.22    1.32
  -3   1 -15    0.50    0.93
  -3   1 -15    1.01    0.34
  -3  -1  15   -0.52    0.54
  -3   1 -15    0.99    0.35
   3   1  15   -0.11    0.42
  -3   1 -15    0.23    0.32
   3  -1 -15    0.39    0.43
  -3  -1  15    0.24    0.57
   3  -1 -15    0.60    1.47
   3  -1 -15    0.64    0.36
  -3  -1  15    0.41    0.37
   3  -1 -15    0.26    0.46
   3   1  15    0.19    0.42
   3  -1 -15    0.34    0.42
  -3  -1 -17    2.29    0.83
   3   1 -17    2.94    0.44
  -3   1  17    2.20    0.52
   3   1 -17    3.03    1.29
   3  -1  17    1.45    0.43
   3  -1  17    1.22    1.10
   3  -1  17    2.00    0.43
   3   1 -17    2.35    0.37
  -3   1  17    1.91    0.50
   3  -1  17    2.06    0.44
   3   1 -17    2.06    0.43
  -3   1  17    2.30    0.37
   3   1 -17    2.22    0.44
  -3   1  17    2.06    0.50
  -3  -1  17    2.04    1.28
  -3   1 -17    0.60    0.58
   3   1  17    2.69    0.89
  -3   1 -17    2.67    0.35
  -3  -1  17    1.99    0.53
   3  -1 -17    2.59    0.44
  -3  -1  17    1.66    0.55
   3  -1 -17    1.30    1.40
  -3  -1  17    3.00    0.39
  -3  -1  17    2.39    0.49
   3  -1 -17    2.49    0.43
   3   1  17    2.32    0.44
   3  -1 -17    2.49    0.42
  -3   1 -17    2.59    0.35
   3  -1 -17    1.49    1.10
   3   1  17    2.43    0.43
   3  -1 -17    2.44    0.35
   3   1  17    2.05    0.42
  -3   1 -17    2.54    0.35
  -3   1  19    7.72    0.74
   3  -1  19    8.79    0.74
  -3   1  19    8.07    0.76
   3  -1  19    7.62    0.73
  -3   1  19    8.41    0.75
   3   1 -19   10.08    0.68
   3   1 -19    8.03    0.71
   3   1 -19    7.91    0.70
   3  -1  19    8.40    0.75
   3   1 -19    8.94    0.72
  -3   1  19    9.17    0.66
  -3  -1  19    7.98    0.82
   3   1  19    9.27    0.71
  -3   1 -19    8.97    0.64
   3   1  19    9.11    0.73
   3  -1 -19    9.12    0.71
  -3  -1  19    8.12    0.80
  -3   1 -19    8.16    0.64
  -3  -1  19    9.19    0.68
  -3  -1  19    8.35    0.84
   3  -1 -19    8.23    0.70
   3   1  19    8.92    0.71
   3  -1 -19    8.30    0.68
   3  -1 -19    9.94    0.66
  -3   1 -19    9.01    0.61
   3   1 -21    7.49    0.68
  -3   1  21    7.19    0.82
   3   1 -21    7.95    0.69
   3  -1  21    6.60    0.74
  -3   1  21    7.64    0.81
  -3   1  21    8.22    0.84
  -3   1  21    8.07    0.65
   3   1 -21    8.55    0.64
   3   1 -21    6.58    0.69
   3  -1  21    7.17    0.76
   3  -1  21    6.45    0.74
  -3   1 -21    7.26    0.58
  -3  -1  21    7.13    0.85
   3   1  21    7.89    0.75
  -3   1 -21    7.35    0.58
   3   1  21    7.06    0.75
  -3   1 -21    7.33    0.61
   3  -1 -21    6.31    0.64
   3  -1 -21    7.08    0.64
  -3  -1  21    7.63    0.76
  -3  -1  21    7.73    0.64
   3  -1 -21    7.68    0.68
   3   1  21    7.31    0.70
   3  -1 -21    8.46    0.62
  -3  -1  21    6.44    0.73
   3  -1  23    5.79    0.68
  -3   1  23    6.06    0.72
   3   1 -23    5.36    0.58
   3   1 -23    5.03    0.59
   3   1 -23    6.11    0.57
   3  -1  23    6.07    0.71
  -3   1  23    4.94    0.69
  -3   1  23    5.44    0.69
   3  -1  23    5.68    0.67
  -3   1  23    5.48    0.60
   3   1 -23    5.59    0.63
   3   1  23    6.27    0.66
  -3  -1  23    6.24    0.76
   3   1  23    5.68    0.66
  -3   1 -23    5.39    0.56
  -3  -1  23    6.18    0.79
  -3  -1  23    5.66    0.60
  -3   1 -23    5.29    0.56
   3  -1 -23    5.17    0.58
   3  -1 -23    5.73    0.54
   3  -1 -23    4.93    0.59
  -3   1 -23    5.20    0.54
   3  -1 -23    5.96    0.59
   3   1  23    5.68    0.64
  -3  -1  23    6.35    0.75
   3  -1  25    5.07    0.69
  -3   1  25    4.46    0.72
   3   1 -25    5.09    0.55
   3   1 -25    4.18    0.53
   3   1 -25    5.08    0.57
  -3   1  25    5.08    0.75
   3   1 -25    4.37    0.53
  -3   1  25    5.29    0.53
   3  -1  25    5.71    0.68
  -3   1  25    4.64    0.72
   3  -1  25    4.90    0.73
   3   1  25    5.24    0.66
  -3   1 -25    4.68    0.53
  -3   1 -25    5.11    0.52
  -3  -1  25    5.18    0.74
  -3  -1  25    5.07    0.77
   3  -1 -25    4.45    0.55
   3   1  25    4.56    0.67
   3  -1 -25    5.22    0.58
  -3  -1  25    4.45    0.74
   3  -1 -25    4.95    0.51
  -3   1 -25    4.82    0.49
   3   1  25    4.66    0.66
   3  -1 -25    4.51    0.54
  -3  -1  25    4.94    0.58
  -3   1  27   14.12    0.90
   3  -1  27   14.24    1.02
   3   1 -27   11.47    0.92
   3   1 -27   13.96    0.85
  -3   1  27   13.11    1.12
   3   1 -27   11.83    0.90
   3  -1  27   13.85    1.09
   3  -1  27   12.57    1.04
  -3   1  27   11.70    1.06
   3   1 -27   11.56    0.91
  -3   1  27   12.91    1.08
   3   1  27   13.87    1.03
   3  -1 -27   10.56    0.91
  -3  -1  27   12.58    1.08
   3   1  27   13.11    1.01
  -3  -1  27   12.39    1.14
  -3  -1  27   13.24    1.10
   3  -1 -27   13.15    0.83
   3  -1 -27   11.88    0.91
   3  -1 -27   10.85    0.87
   3   1  27   13.23    1.00
   3  -1  29    0.44    0.61
   3   1 -29    1.35    0.42
   3  -1  29    0.36    0.65
  -3   1  29    0.80    0.61
  -3   1  29    1.75    0.66
   3   1 -29    0.73    0.42
   3   1 -29    1.07    0.41
  -3   1  29    0.79    0.60
   3   1 -29    0.94    0.32
  -3   1  29    0.29    0.41
   3  -1  29    0.66    0.63
  -3  -1  29    0.10    0.66
   3   1  29    1.93    0.60
  -3  -1  29    1.34    0.68
  -3  -1  29    0.56    0.73
   3   1  29    0.74    0.60
   3  -1 -29    0.81    0.30
   3   1  29    0.84    0.63
   3  -1  31    2.71    0.72
  -3   1  31    1.93    0.66
   3  -1  31    2.84    0.73
  -3   1  31    1.96    0.69
   3  -1  31    2.41    0.69
  -3   1  31    1.65    0.72
   3   1  31    2.09    0.67
   3   1  31    2.73    0.71
  -3  -1  31    1.03    0.72
  -3  -1  31    0.89    0.75
  -3  -1  31    2.65    0.70
   3   1  31    2.25    0.66
  -3   1  33    1.44    0.78
   3  -1  33    0.56    0.74
   3  -1  33    1.06    0.74
  -3   1  33    0.76    0.72
  -3   1  33    1.74    0.73
   3  -1  33    0.56    0.80
   3   1  33    1.20    0.69
  -3  -1  33    0.79    0.74
   3   1  33    0.36    0.71
  -3  -1  33   -0.16    0.78
   3   1  33    0.51    0.70
  -3  -1  33    0.93    0.75
   3  -1  35    2.44    0.81
  -3   1  35    2.40    0.85
  -3   1  35    1.95    0.78
  -3   1  35    1.67    0.79
   3  -1  35    0.66    0.87
   3  -1  35    1.31    0.76
  -3  -1  35    1.00    0.85
   3   1  35    1.65    0.75
   3   1  35    1.24    0.78
   3   1  35    0.91    0.83
  -3  -1  35    1.34    0.78
  -3  -1  35    0.97    0.78
  -3   1  37    4.21    0.86
  -3   1  37    3.58    0.91
  -3   1  37    3.05    0.84
  -3  -1  37    3.22    0.96
  -3  -1  37    3.68    0.89
  -3  -1  37    2.84    0.86
   5  -1   1  100.34    5.57
  -5   1   1  113.19    5.55
   5   1  -1   98.01    5.65
  -5  -1  -1   93.43    5.59
  -5   1   1  110.17    5.52
  -5   1   1   98.91    5.61
   5   1  -1  106.16    5.67
  -5   1  -1   99.34    5.60
  -5  -1   1  105.27    5.69
   5   1   1   99.53    5.60
   5  -1  -1   95.65    5.58
  -5  -1   1  101.06    5.66
  -5   1   3  122.75    6.86
   5   1  -3  138.45    6.90
  -5  -1  -3  111.82    6.68
   5  -1   3  108.57    6.65
   5   1  -3  134.81    6.74
  -5   1   3  129.91    6.79
  -5  -1   3  127.02    6.90
  -5  -1   3  135.86    6.75
  -5   1  -3  114.56    6.70
   5   1   3  109.77    6.63
   5  -1  -3  127.76    6.75
  -5   1   5   72.39    4.29
   5   1  -5   78.92    4.32
  -5   1   5   70.73    4.01
  -5  -1  -5   65.86    4.10
   5   1  -5   76.23    4.02
  -5   1   5   73.22    4.08
   5   1  -5   77.15    3.99
  -5   1   5   73.85    3.99
   5   1  -5   71.40    4.08
   5   1  -5   79.08    4.03
   5   1  -5   72.90    4.38
   5  -1   5   66.10    4.14
  -5   1   5   73.81    4.03
   5  -1  -5   72.35    4.24
  -5  -1   5   75.55    4.02
  -5   1  -5   69.75    4.16
   5  -1  -5   73.65    4.08
   5  -1  -5   74.93    3.99
   5   1   5   60.71    4.04
  -5  -1   5   78.58    4.03
  -5  -1   5   72.99    4.08
  -5  -1   5   77.18    4.00
   5  -1  -5   73.80    4.02
   5  -1  -5   71.40    4.01
   5   1  -7   66.54    3.91
  -5   1   7   65.26    3.91
   5   1  -7   73.00    4.37
   5   1  -7   71.08    3.84
   5  -1   7   71.29    4.15
  -5   1   7   67.54    3.88
   5   1  -7   69.70    4.47
   5   1  -7   73.02    3.88
  -5   1   7   68.76    4.35
  -5   1   7   68.57    3.86
  -5  -1  -7   72.17    4.06
  -5   1   7   67.36    3.84
   5   1  -7   70.84    3.86
   5  -1  -7   73.89    3.84
   5  -1  -7   72.37    3.86
  -5  -1   7   72.83    3.85
   5  -1  -7   72.32    4.28
  -5  -1   7   73.41    3.89
  -5  -1   7   71.61    3.87
  -5  -1   7   67.04    3.92
   5  -1  -7   73.44    3.87
   5  -1  -7   66.64    3.91
  -5   1  -7   71.03    4.15
   5   1   7   66.69    3.99
  -5   1   9   86.07    4.69
  -5   1   9   88.52    4.66
   5   1  -9   92.25    5.31
   5   1  -9   82.92    4.75
  -5   1   9   89.01    4.72
   5   1  -9   81.42    5.43
  -5  -1  -9   90.21    4.88
   5  -1   9   85.48    4.63
   5   1  -9   84.24    4.70
   5   1  -9   81.77    4.65
   5  -1   9   92.53    5.05
  -5   1   9   79.42    4.74
   5   1  -9   83.75    4.68
  -5  -1   9   87.46    4.70
  -5  -1   9   87.01    4.72
  -5  -1   9   80.87    4.75
   5  -1  -9   84.23    5.09
   5  -1  -9   86.89    5.24
   5  -1  -9   83.96    4.65
  -5   1  -9   83.67    4.97
   5  -1  -9   85.05    4.74
   5  -1  -9   81.02    4.68
   5   1   9   85.73    4.86
   5  -1  -9   83.98    4.69
  -5  -1   9   86.56    4.67
   5  -1  11   26.64    1.58
  -5   1  11   30.90    1.66
   5  -1  11   27.23    1.59
   5   1 -11   26.57    1.67
  -5   1  11   27.20    1.69
   5  -1  11   29.15    2.43
   5   1 -11   30.81    2.74
  -5   1  11   26.88    1.67
   5   1 -11   28.09    1.66
   5   1 -11   25.98    2.82
   5   1 -11   26.83    1.67
   5  -1  11   26.94    1.59
  -5   1  11   25.55    1.69
   5   1 -11   26.78    1.65
   5   1  11   27.56    1.58
  -5  -1  11   31.22    1.67
   5  -1 -11   28.46    1.65
   5  -1 -11   28.33    1.68
   5  -1 -11   28.33    2.66
  -5   1 -11   27.02    2.34
  -5  -1  11   30.50    1.72
  -5  -1  11   31.59    1.69
   5   1  11   27.80    1.60
   5   1  11   28.14    2.22
   5  -1 -11   29.54    1.67
   5  -1 -11   28.55    1.66
   5  -1 -11   33.28    2.77
   5   1  11   27.35    1.60
  -5  -1  11   30.62    1.71
   5  -1  13   27.26    1.56
   5  -1  13   26.73    1.56
   5   1 -13   26.87    2.85
  -5   1  13   26.69    1.65
   5   1 -13   27.45    1.65
   5   1 -13   27.65    1.62
   5  -1  13   26.74    1.54
   5   1 -13   26.34    1.63
   5   1 -13   28.56    3.00
   5  -1  13   31.52    2.42
  -5   1  13   25.87    1.69
  -5   1  13   26.77    1.61
  -5   1  13   26.75    1.67
   5   1 -13   26.69    1.64
   5  -1 -13   26.99    1.62
   5   1  13   28.12    1.55
  -5  -1  13   26.45    1.64
   5   1  13   28.24    1.56
  -5  -1  13   27.19    1.62
   5  -1 -13   25.76    1.60
  -5   1 -13   26.98    2.32
  -5  -1  13   25.62    1.66
   5   1  13   27.82    1.56
   5  -1 -13   27.13    1.62
   5  -1 -13   29.28    2.69
   5   1  13   28.73    2.21
   5  -1 -13   29.08    1.63
   5  -1 -13   24.64    2.73
  -5  -1  13   26.06    1.67
  -5  -1 -15   13.47    1.44
   5   1 -15   11.02    0.83
   5  -1  15    9.79    0.75
   5  -1  15   11.84    1.65
   5   1 -15   10.48    2.18
   5   1 -15   10.79    1.93
   5   1 -15   10.78    0.83
   5  -1  15   10.23    0.78
  -5   1  15   11.10    0.83
  -5   1  15   10.46    0.91
  -5   1  15   10.22    0.89
   5   1 -15   12.78    0.83
   5  -1  15   10.20    0.76
  -5   1  15   10.17    0.90
   5   1 -15   11.61    0.87
   5  -1 -15   10.67    1.92
   5   1  15   10.03    0.75
   5  -1 -15   10.56    0.82
  -5   1 -15   12.15    1.54
   5   1  15    9.98    0.77
   5  -1 -15   11.76    1.88
   5  -1 -15   12.60    0.84
   5  -1 -15   10.78    0.83
   5   1  15   10.72    0.77
   5   1  15   10.80    1.39
  -5  -1  15    9.33    0.89
  -5  -1  15   11.02    0.80
   5  -1 -15   11.47    0.84
  -5  -1  15   10.45    0.99
  -5  -1  15   10.65    0.97
   5   1 -17    2.82    1.39
   5  -1  17    2.52    0.42
  -5  -1 -17    2.83    1.00
   5   1 -17    2.31    0.43
  -5   1  17    2.35    0.51
   5  -1  17    2.40    0.40
  -5   1  17    1.87    0.39
   5  -1  17    3.29    1.21
  -5   1  17    2.48    0.51
   5   1 -17    2.45    0.40
   5  -1  17    2.33    0.41
   5   1 -17    1.78    0.43
   5   1 -17    0.94    1.62
  -5   1  17    2.06    0.51
   5   1 -17    2.64    0.44
   5  -1 -17    2.37    0.43
   5  -1 -17    2.68    0.39
   5   1  17    2.40    0.40
  -5  -1  17    2.53    0.56
  -5  -1  17    1.74    0.55
   5   1  17    1.91    0.95
   5  -1 -17    2.48    0.44
   5   1  17    2.40    0.38
  -5  -1  17    2.26    0.40
  -5   1 -17    3.10    1.07
   5  -1 -17    2.24    1.30
   5  -1 -17    2.75    0.42
   5   1  17    2.31    0.40
   5  -1 -17   -0.05    1.39
  -5  -1  17    2.52    0.58
   5  -1  19   28.12    1.58
   5  -1  19   27.93    1.57
   5   1 -19   29.24    1.61
  -5   1  19   25.13    1.64
   5   1 -19   24.88    1.59
   5  -1  19   27.45    1.59
  -5   1  19   26.26    1.65
   5   1 -19   24.99    1.58
  -5   1  19   27.01    1.60
  -5   1  19   25.58    1.63
   5   1 -19   24.57    1.59
   5  -1 -19   25.20    1.59
  -5  -1  19   26.12    1.65
   5   1  19   28.78    1.58
  -5  -1  19   28.37    1.61
   5   1  19   28.21    1.59
   5  -1 -19   25.57    1.59
   5  -1 -19   30.13    1.61
   5   1  19   27.27    1.58
   5  -1 -19   26.07    1.60
  -5  -1  19   26.99    1.64
  -5  -1  19   25.99    1.66
   5  -1  21    5.02    0.56
  -5   1  21    4.30    0.65
   5   1 -21    5.41    0.62
   5  -1  21    4.37    0.55
   5   1 -21    4.92    0.53
   5  -1  21    4.44    0.57
  -5   1  21    3.73    0.52
   5   1 -21    3.98    0.52
   5   1 -21    3.92    0.54
  -5   1  21    5.19    0.65
  -5   1  21    4.21    0.66
  -5  -1  21    3.44    0.68
   5   1  21    4.51    0.57
  -5  -1  21    4.46    0.52
  -5  -1  21    3.85    0.65
  -5  -1  21    4.14    0.69
   5  -1 -21    5.21    0.55
   5  -1 -21    4.85    0.54
   5   1  21    4.35    0.56
   5  -1 -21    4.40    0.53
   5   1  21    4.44    0.55
   5  -1 -21    4.95    0.56
   5   1 -23    2.97    0.47
   5   1 -23    2.53    0.49
  -5   1  23    1.82    0.64
   5  -1  23    3.74    0.59
   5   1 -23    2.42    0.48
   5  -1  23    2.89    0.55
  -5   1  23    2.71    0.48
   5   1 -23    2.90    0.49
   5  -1  23    2.63    0.56
  -5   1  23    3.13    0.62
  -5   1  23    1.67    0.62
  -5  -1  23    1.86    0.68
   5  -1 -23    2.65    0.50
  -5  -1  23    3.18    0.69
  -5  -1  23    3.18    0.73
   5   1  23    3.39    0.57
  -5  -1  23    2.49    0.48
   5   1  23    3.05    0.56
   5   1  23    2.95    0.56
   5  -1 -23    2.64    0.48
   5  -1 -23    3.02    0.46
   5  -1 -23    2.86    0.49
  -5   1  25    8.46    0.93
   5   1 -25    9.25    0.81
  -5   1  25    8.68    0.90
   5  -1  25   10.13    0.87
   5   1 -25    8.92    0.75
   5  -1  25    8.81    0.90
   5   1 -25    8.34    0.79
  -5   1  25    9.28    0.90
   5   1 -25   10.24    0.78
  -5   1  25    9.76    0.81
   5  -1  25   10.80    0.88
   5  -1 -25    8.73    0.79
  -5  -1  25    8.39    0.90
   5   1  25    9.84    0.88
   5   1  25    9.43    0.87
   5  -1 -25   10.27    0.77
   5  -1 -25    8.19    0.76
  -5  -1  25    8.23    0.91
   5   1  25    9.65    0.86
  -5  -1  25   10.00    0.80
   5  -1 -25    9.45    0.79
  -5  -1  25    7.98    0.95
   5  -1  27    2.74    0.62
  -5   1  27    1.89    0.72
   5  -1  27    3.78    0.62
  -5   1  27    2.72    0.70
   5   1 -27    2.29    0.49
   5   1 -27    2.74    0.49
   5   1 -27    2.35    0.44
  -5   1  27    2.40    0.69
  -5   1  27    2.29    0.50
   5   1 -27    2.57    0.49
   5  -1  27    3.28    0.66
   5   1  27    2.73    0.58
  -5  -1  27    1.79    0.66
   5  -1 -27    2.71    0.49
   5   1  27    2.52    0.61
  -5  -1  27    2.33    0.49
  -5  -1  27    2.88    0.75
  -5  -1  27    1.94    0.70
   5   1  27    2.03    0.62
   5  -1 -27    2.63    0.49
   5  -1 -27    2.63    0.47
   5  -1 -27    2.44    0.43
   5  -1  29    1.47    0.63
  -5   1  29    0.96    0.48
  -5   1  29    1.59    0.68
   5  -1  29    1.70    0.68
  -5   1  29    1.07    0.70
   5  -1  29    1.38    0.62
  -5   1  29    0.46    0.62
   5   1 -29    1.27    0.40
   5   1  29    2.03    0.65
  -5  -1  29    1.82    0.75
  -5  -1  29    1.04    0.69
   5   1  29    1.61    0.61
   5   1  29    1.25    0.61
  -5  -1  29    1.63    0.70
   5  -1 -29    0.35    0.36
  -5  -1  29    0.74    0.46
  -5   1  31    0.42    0.68
   5  -1  31   -0.01    0.65
   5  -1  31    0.00    0.70
  -5   1  31    0.62    0.72
  -5   1  31    0.48    0.67
  -5   1  31    0.29    0.47
   5  -1  31    0.16    0.65
  -5  -1  31    0.26    0.71
   5   1  31    0.29    0.64
   5   1  31    0.37    0.63
   5   1  31    1.63    0.65
  -5  -1  31   -0.42    0.74
  -5  -1  31    0.53    0.71
  -5   1  33    0.18    0.77
   5  -1  33    0.52    0.71
  -5   1  33    0.37    0.71
   5  -1  33    0.38    0.72
   5  -1  33    0.81    0.78
  -5   1  33    1.86    0.71
   5   1  33    0.52    0.70
   5   1  33    1.03    0.69
   5   1  33    0.55    0.74
  -5  -1  33   -0.45    0.69
  -5  -1  33    1.09    0.71
  -5  -1  33    0.92    0.76
   5  -1  35    0.24    0.85
  -5   1  35    1.40    0.79
   5  -1  35    0.83    0.78
  -5   1  35    0.79    0.78
  -5   1  35    1.04    0.84
   5  -1  35    0.79    0.77
   5   1  35    1.55    0.77
  -5  -1  35    0.94    0.80
   5   1  35    0.64    0.76
  -5  -1  35    0.73    0.86
   5   1  35    1.19    0.82
  -5  -1  35    0.65    0.79
  -5   1  37    2.92    0.91
  -5   1  37    2.45    0.85
  -5   1  37    3.30    0.86
  -5  -1  37    2.73    0.86
  -5  -1  37    3.63    0.95
  -5  -1  37    2.21    0.85
   7   1  -1  182.52    9.97
   7  -1   1  173.55    9.85
  -7   1   1  182.19    9.95
  -7  -1  -1  194.47   10.01
   7   1   1  180.61    9.90
  -7   1  -1  191.26    9.96
  -7  -1   1  183.27   10.04
   7   1  -3  283.82   13.60
  -7  -1  -3  258.37   13.44
   7  -1   3  229.70   13.31
  -7   1   3  252.64   13.48
   7   1   3  223.17   13.29
  -7   1  -3  246.86   13.42
   7  -1  -3  262.22   13.44
  -7  -1   3  265.23   13.62
   7  -1   5   18.59    1.09
  -7  -1  -5   19.11    1.77
   7  -1   5   18.08    1.04
   7  -1   5   18.43    1.05
   7  -1   5   18.53    1.83
  -7   1   5   29.15    2.29
  -7  -1  -5   19.54    1.09
   7   1  -5   28.03    2.27
   7  -1   5   17.49    1.06
  -7   1  -5   19.50    1.05
  -7   1  -5   19.24    1.05
  -7   1  -5   19.26    1.09
   7   1   5   17.50    1.09
   7   1   5   18.57    1.07
   7   1   5   18.02    1.09
   7   1   5   17.52    1.68
   7  -1  -5   27.97    2.13
  -7   1  -5   20.95    1.85
   7   1   5   17.69    1.07
  -7   1  -5   19.33    1.06
   7  -1   7   35.11    2.05
   7  -1   7   37.63    2.82
  -7   1   7   41.02    2.11
   7   1  -7   38.07    2.10
   7   1  -7   38.30    2.08
   7  -1   7   33.09    2.01
   7   1  -7   36.40    3.12
   7  -1   7   33.12    2.00
  -7  -1  -7   33.99    2.05
  -7   1   7   40.72    2.09
   7   1  -7   40.21    3.23
  -7   1   7   39.29    2.12
   7   1  -7   39.00    2.10
  -7  -1  -7   35.30    2.83
  -7   1   7   40.77    2.11
   7   1  -7   39.89    2.11
   7  -1   7   33.25    1.99
  -7   1   7   40.41    3.31
   7   1   7   31.95    2.63
   7   1   7   33.99    2.05
  -7  -1   7   41.19    2.11
  -7   1  -7   37.67    2.89
  -7  -1   7   40.25    2.12
   7  -1  -7   40.47    2.10
   7  -1  -7   30.39    2.07
   7  -1  -7   42.04    3.15
   7  -1  -7   31.43    2.08
  -7   1  -7   36.32    2.05
   7   1   7   34.90    2.02
   7  -1  -7   30.28    2.06
   7   1   7   34.48    2.02
  -7  -1   7   40.33    2.14
  -7  -1   7   40.28    2.12
   7   1   7   32.86    2.05
   7   1  -9  283.37   14.94
   7   1  -9  291.70   15.06
   7  -1   9  277.65   14.71
  -7  -1  -9  276.63   14.64
  -7   1  -9  267.61   14.67
   7   1   9  253.68   14.53
   7  -1  -9  281.11   14.88
  -7   1  11  103.72    5.58
   7  -1  11  105.81    6.01
   7   1 -11   99.17    5.57
  -7   1  11  102.87    5.55
  -7  -1 -11   98.86    5.90
   7   1 -11  101.22    5.55
   7   1 -11  103.42    6.30
  -7   1  11  103.76    5.60
   7   1 -11   96.99    6.39
   7  -1  11   90.98    5.47
   7   1 -11  100.02    5.65
  -7   1  11   99.86    5.65
   7   1 -11   97.54    5.58
  -7  -1  11  108.32    5.60
   7   1  11  107.77    5.86
   7  -1 -11   96.52    5.57
  -7  -1  11  113.20    5.62
   7  -1 -11  103.02    5.66
  -7   1 -11   97.00    5.93
   7  -1 -11   95.41    6.08
   7  -1 -11   99.30    5.53
  -7  -1  11  107.83    5.56
  -7  -1  11  105.61    5.66
   7   1  11   95.11    5.48
   7  -1 -11  100.12    6.19
   7  -1 -11   98.01    5.58
   7   1 -13   18.31    1.19
  -7   1  13   17.11    1.25
   7   1 -13   17.89    2.62
  -7  -1 -13   21.32    2.21
   7   1 -13   18.28    2.43
   7  -1  13   22.99    2.28
   7  -1  13   17.52    1.08
  -7   1  13   19.02    1.16
  -7   1  13   18.22    1.25
   7   1 -13   17.42    1.23
   7   1 -13   16.91    1.18
   7  -1  13   16.93    1.06
   7   1 -13   18.85    1.19
  -7   1  13   17.06    1.24
   7  -1  13   17.00    1.07
   7  -1 -13   18.82    1.19
   7  -1 -13   17.68    1.18
   7  -1 -13   18.99    2.36
  -7  -1  13   16.63    1.29
   7  -1 -13   19.77    2.49
  -7  -1  13   17.55    1.27
   7   1  13   23.03    2.17
  -7  -1  13   19.69    1.27
   7   1  13   17.74    1.07
  -7  -1  13   19.55    1.20
  -7   1 -13   19.43    2.14
   7   1  13   17.73    1.08
   7   1  13   17.48    1.08
   7  -1 -13   19.34    1.19
   7  -1 -13   18.58    1.19
   7   1 -15   15.58    1.03
  -7   1  15   13.75    1.05
  -7   1  15   14.44    0.99
   7   1 -15   14.39    1.01
   7   1 -15   14.89    2.43
   7   1 -15   15.03    1.01
   7  -1  15   13.78    0.91
  -7   1  15   13.60    1.06
   7   1 -15   15.49    0.99
  -7  -1 -15   10.45    1.53
  -7   1  15   13.39    1.07
   7  -1  15   14.63    0.91
   7  -1  15   19.32    1.99
   7   1 -15   15.70    2.25
   7  -1  15   14.34    0.89
   7  -1 -15   16.55    1.01
   7  -1 -15   15.17    1.00
  -7  -1  15   14.63    1.08
   7   1  15   17.21    1.84
   7   1  15   13.99    0.91
  -7  -1  15   12.50    1.09
  -7   1 -15   14.73    1.77
   7  -1 -15   13.22    1.00
   7   1  15   14.28    0.90
   7   1  15   15.04    0.91
   7  -1 -15   17.14    2.23
   7  -1 -15   14.91    0.99
   7  -1 -15   16.90    2.18
  -7  -1  15   15.97    1.00
  -7  -1  15   14.09    1.08
   7  -1  17   12.49    0.81
  -7   1  17   12.05    1.01
   7   1 -17   13.73    0.91
   7  -1  17   12.03    0.82
   7  -1  17   13.01    0.83
   7   1 -17   12.51    0.89
   7   1 -17   12.61    0.89
  -7   1  17   12.67    0.99
  -7   1  17   13.27    0.88
  -7   1  17   13.27    0.96
   7   1 -17   11.67    0.88
   7  -1 -17   12.20    0.88
   7  -1 -17   12.58    0.87
   7   1  17   13.20    0.82
  -7  -1  17   12.61    0.99
  -7  -1  17   12.78    0.97
  -7  -1  17   11.25    0.96
   7   1  17   12.35    0.82
   7  -1 -17   11.72    0.89
   7   1  17   13.20    0.82
  -7  -1  17   12.64    0.89
   7  -1 -17   13.46    0.89
   7   1 -19    5.42    0.62
  -7   1  19    5.49    0.67
   7  -1  19    5.68    0.57
   7   1 -19    5.32    0.60
   7   1 -19    5.77    0.65
   7   1 -19    5.21    0.61
   7  -1  19    5.17    0.56
  -7   1  19    4.84    0.65
   7  -1  19    5.73    0.56
  -7   1  19    6.18    0.64
  -7   1  19    5.73    0.68
  -7  -1  19    4.65    0.68
   7   1  19    4.95    0.54
   7  -1 -19    5.84    0.61
  -7  -1  19    4.33    0.70
   7  -1 -19    5.86    0.59
  -7  -1  19    4.49    0.67
   7   1  19    5.33    0.55
   7  -1 -19    5.79    0.61
   7  -1 -19    5.96    0.59
  -7  -1  19    5.42    0.65
   7   1  19    6.46    0.55
   7   1 -21   13.87    0.97
   7   1 -21   13.09    0.95
  -7   1  21   12.48    1.05
   7   1 -21   15.97    0.98
  -7   1  21   13.41    0.96
  -7   1  21   12.57    1.05
   7  -1  21   15.02    0.95
  -7   1  21   11.81    1.07
   7   1 -21   12.96    0.96
   7  -1  21   14.44    0.94
   7  -1  21   13.68    0.96
  -7  -1  21   13.53    0.97
   7  -1 -21   12.81    0.99
  -7  -1  21   11.75    1.11
  -7  -1  21   13.07    1.07
   7  -1 -21   13.47    0.99
   7   1  21   14.66    0.94
   7  -1 -21   13.52    1.00
  -7  -1  21   11.11    1.08
   7   1  21   13.51    0.92
   7  -1 -21   15.21    0.99
   7   1  21   13.22    0.93
   7  -1  23    6.54    0.74
   7   1 -23    7.05    0.76
  -7   1  23    6.76    0.82
  -7   1  23    7.36    0.81
   7  -1  23    7.74    0.74
   7   1 -23    6.85    0.69
  -7   1  23    6.21    0.78
   7   1 -23    8.83    0.76
   7   1 -23    8.32    0.75
  -7   1  23    7.43    0.76
   7  -1  23    7.03    0.72
   7  -1 -23    6.80    0.74
   7  -1 -23    7.16    0.76
   7   1  23    6.66    0.71
  -7  -1  23    7.10    0.81
  -7  -1  23    7.61    0.76
   7  -1 -23    7.28    0.69
   7  -1 -23    8.21    0.74
   7   1  23    7.88    0.76
   7   1  23    7.85    0.75
  -7  -1  23    7.33    0.83
  -7  -1  23    6.86    0.87
  -7   1  25   15.35    1.23
   7   1 -25   17.61    1.10
   7  -1  25   17.63    1.12
  -7   1  25   14.37    1.27
   7  -1  25   17.40    1.11
   7   1 -25   13.87    1.08
   7  -1  25   17.44    1.10
   7   1 -25   13.44    1.09
  -7   1  25   16.87    1.10
   7   1 -25   14.31    1.08
  -7   1  25   14.42    1.23
   7   1  25   15.81    1.09
   7   1  25   17.06    1.11
  -7  -1  25   13.46    1.22
  -7  -1  25   16.09    1.11
   7  -1 -25   13.79    1.08
   7  -1 -25   14.74    1.09
  -7  -1  25   14.71    1.19
  -7  -1  25   13.83    1.17
   7   1  25   16.62    1.09
   7  -1 -25   16.80    1.09
   7  -1 -25   13.61    1.04
   7  -1  27    9.46    0.85
   7   1 -27    8.87    0.79
   7  -1  27   10.16    0.89
  -7   1  27    8.79    0.98
  -7   1  27    9.77    0.83
  -7   1  27    8.72    1.04
  -7   1  27    8.37    0.92
   7  -1  27    8.22    0.87
   7   1  27    9.37    0.89
  -7  -1  27    8.16    0.92
   7   1  27    9.22    0.84
   7   1  27    9.84    0.88
  -7  -1  27    9.06    1.06
  -7  -1  27    8.58    0.81
  -7  -1  27    8.39    0.95
   7  -1 -27    9.15    0.78
   7  -1  29    1.21    0.62
   7  -1  29    1.33    0.60
   7  -1  29    0.97    0.66
  -7   1  29    1.31    0.64
  -7   1  29    1.19    0.68
  -7   1  29    2.04    0.72
  -7   1  29    0.40    0.52
   7   1 -29    0.38    0.42
  -7  -1  29    0.10    0.49
   7   1  29    0.62    0.60
  -7  -1  29    0.52    0.65
  -7  -1  29    0.22    0.70
   7   1  29    2.06    0.58
   7  -1 -29    0.53    0.41
   7   1  29    1.22    0.61
  -7  -1  29    0.44    0.66
  -7   1  31    5.87    0.81
  -7   1  31    5.38    0.83
   7  -1  31    7.54    0.82
   7  -1  31    7.65    0.86
   7  -1  31    7.52    0.87
  -7   1  31    5.91    0.68
  -7   1  31    4.94    0.85
  -7  -1  31    4.52    0.86
  -7  -1  31    5.12    0.83
   7   1  31    7.42    0.84
  -7  -1  31    6.62    0.77
  -7  -1  31    4.74    0.82
   7   1  31    6.99    0.82
   7   1  31    8.64    0.89
  -7   1  33    1.37    0.81
  -7   1  33    1.61    0.76
   7  -1  33    2.32    0.75
  -7   1  33    1.42    0.77
   7  -1  33    1.77    0.81
   7  -1  33    1.66    0.71
  -7  -1  33    0.51    0.77
   7   1  33    2.47    0.76
  -7  -1  33    1.76    0.74
   7   1  33    1.93    0.70
  -7  -1  33    1.66    0.73
   7   1  33    2.83    0.71
  -7   1  35    1.60    0.81
  -7   1  35    1.78    0.86
  -7   1  35    1.54    0.80
  -7  -1  35    1.65    0.80
  -7  -1  35    2.99    0.78
  -7  -1  35    0.09    0.81
  -7   1  37    3.33    0.86
  -7   1  37    1.43    0.83
  -7   1  37    2.47    0.90
  -7  -1  37    1.41    0.93
  -7  -1  37    1.42    0.84
  -7  -1  37    0.83    0.84
   9  -1   1   40.82    3.10
   9   1  -1   44.59    3.30
  -9  -1  -1   39.02    2.55
  -9   1   1   47.33    2.50
  -9  -1  -1   44.56    2.50
   9   1  -1   45.63    2.50
  -9  -1  -1   44.84    3.36
   9  -1   1   43.73    2.54
   9   1  -1   44.48    2.53
   9   1  -1   42.66    2.55
  -9  -1  -1   46.01    2.51
  -9   1   1   45.54    2.56
  -9  -1  -1   46.35    2.54
   9   1  -1   45.96    2.52
  -9   1   1   47.55    2.52
   9  -1   1   46.02    2.48
   9  -1   1   46.48    2.49
  -9   1   1   46.81    3.34
   9  -1   1   45.62    2.50
  -9   1   1   47.13    2.53
   9  -1  -1   46.77    2.49
  -9  -1   1   44.11    2.56
   9   1   1   40.17    3.13
  -9  -1   1   47.17    2.52
  -9  -1   1   48.07    2.53
   9   1   1   44.60    2.54
   9   1   1   44.81    2.50
   9   1   1   45.28    2.49
   9  -1  -1   41.85    2.54
  -9  -1   1   45.86    2.55
  -9  -1   1   33.76    3.30
   9  -1  -1   46.56    2.50
  -9   1  -1   47.10    2.52
  -9   1  -1   46.27    2.51
   9  -1  -1   44.93    2.51
  -9   1  -1   40.37    2.55
   9   1   1   46.77    2.52
  -9   1  -1   45.88    3.30
   9  -1  -1   40.24    3.17
  -9   1  -1   45.75    2.49
  -9  -1  -3  476.38   24.70
   9  -1   3  447.16   24.51
  -9   1   3  456.45   24.71
   9   1  -3  510.22   24.79
   9  -1  -3  466.24   24.61
  -9  -1   3  467.51   24.81
   9   1   3  448.53   24.52
  -9   1  -3  481.60   24.67
   9  -1   5   14.49    0.91
  -9  -1  -5   17.69    2.10
   9  -1   5   14.39    0.93
  -9  -1  -5   14.85    0.96
  -9  -1  -5   16.09    0.94
   9  -1   5   14.08    1.84
  -9  -1  -5   15.92    0.97
  -9  -1  -5   15.79    1.00
   9  -1   5   14.69    0.90
   9  -1   5   13.61    0.90
  -9   1   5   19.03    2.39
  -9   1  -5   16.48    0.97
   9   1   5   14.60    0.93
   9   1   5   14.61    0.98
   9   1   5   14.48    0.94
  -9   1  -5   18.25    2.23
   9   1   5   14.72    0.94
   9   1   5   14.35    1.83
   9  -1  -5   23.64    2.34
   9  -1   7  197.90   12.36
  -9   1   7  238.12   12.43
  -9   1   7  240.17   12.55
   9   1  -7  227.41   12.59
   9   1  -7  236.52   12.54
   9   1  -7  241.37   12.78
  -9   1   7  220.86   12.71
  -9  -1  -7  240.68   12.53
   9   1  -7  233.40   12.43
   9   1  -7  225.00   12.71
  -9   1   7  233.60   12.51
   9   1  -7  234.39   12.50
  -9  -1   7  234.35   12.51
   9  -1  -7  226.25   12.71
  -9  -1   7  234.61   12.44
  -9  -1   7  244.60   12.56
   9  -1  -7  234.01   12.50
   9   1   7  191.63   12.27
  -9   1  -7  214.06   12.53
   9  -1  -7  229.05   12.64
  -9  -1  -9   65.14    4.25
   9  -1   9   59.17    3.49
  -9  -1  -9   60.96    3.50
   9   1  -9   62.75    3.48
  -9   1   9   70.54    3.53
   9  -1   9   60.72    4.14
   9   1  -9   67.57    3.51
  -9   1   9   64.28    3.55
   9   1  -9   69.30    4.63
   9   1  -9   65.58    3.54
  -9   1   9   70.19    3.50
   9  -1   9   58.31    3.43
  -9   1   9   71.14    3.52
   9   1  -9   65.53    3.52
   9   1  -9   62.56    4.48
   9  -1   9   57.96    3.41
   9  -1   9   57.93    3.40
  -9   1   9   72.12    4.70
  -9   1  -9   62.04    3.50
  -9   1  -9   66.03    4.32
  -9  -1   9   69.34    3.53
   9  -1  -9   63.52    3.54
   9   1   9   60.35    3.46
   9   1   9   59.57    4.01
   9  -1  -9   70.87    4.47
   9  -1  -9   53.63    3.46
   9  -1  -9   53.35    3.49
  -9  -1   9   70.38    3.55
   9  -1  -9   54.10    3.49
   9   1   9   59.55    3.43
   9   1   9   55.27    3.49
  -9  -1   9   70.52    3.51
   9   1   9   60.51    3.42
  -9  -1   9   61.44    3.55
   9  -1  11   23.34    2.37
   9   1 -11   20.10    1.29
   9  -1  11   21.61    1.18
   9  -1  11   21.23    1.15
   9   1 -11   21.00    2.85
  -9  -1 -11   21.80    2.34
   9   1 -11   19.76    1.32
  -9   1  11   18.34    1.37
  -9  -1 -11   21.16    1.18
  -9   1  11   19.04    1.36
   9   1 -11   19.89    1.30
   9   1 -11   19.66    2.57
   9  -1  11   22.60    1.18
   9  -1  11   20.56    1.13
  -9   1  11   18.23    1.35
   9  -1  11   20.30    1.14
   9   1 -11   20.15    1.32
  -9   1  11   19.42    1.29
   9  -1  11   19.52    1.14
   9  -1  11   21.52    1.16
  -9  -1  11   18.66    1.38
   9  -1 -11   19.76    1.28
   9   1  11   20.38    1.17
   9  -1 -11   20.19    1.30
  -9   1 -11   20.31    1.18
  -9  -1  11   19.11    1.35
   9  -1 -11   21.38    2.63
   9   1  11   21.17    2.27
  -9  -1  11   19.54    1.37
   9  -1 -11   19.12    1.28
   9  -1 -11   19.69    2.42
   9  -1 -11   19.20    1.29
  -9  -1  11   19.82    1.29
  -9   1 -11   21.69    2.41
  -9  -1 -13    5.01    1.65
  -9   1  13    4.62    0.65
   9   1 -13    4.40    0.58
  -9   1  13    5.35    0.66
   9  -1  13    4.59    0.35
   9  -1  13    6.27    1.65
   9  -1  13    3.59    0.39
   9   1 -13    2.93    2.02
   9  -1  13    3.45    0.38
   9  -1  13    3.34    0.39
   9   1 -13    4.12    0.53
   9   1 -13    6.97    1.88
  -9   1  13    6.61    0.67
   9   1 -13    4.96    0.59
  -9   1  13    5.95    0.73
   9   1 -13    4.28    0.60
  -9  -1  13    6.06    0.66
   9   1  13    3.50    0.41
  -9  -1  13    5.70    0.69
   9   1  13    5.52    1.48
  -9   1 -13    3.68    1.62
   9   1  13    4.25    0.35
   9  -1 -13    3.88    0.57
   9  -1 -13    5.10    1.86
  -9   1 -13    4.33    0.39
   9   1  13    3.47    0.42
   9   1  13    3.91    0.41
   9  -1 -13    2.86    1.65
   9  -1 -13    4.25    0.57
   9  -1 -13    3.49    0.51
   9  -1  15   26.75    1.50
   9  -1  15   27.52    2.56
  -9   1  15   26.84    1.61
   9   1 -15   25.93    1.59
  -9   1  15   26.99    1.62
   9  -1  15   26.11    1.48
   9   1 -15   30.44    3.13
  -9   1  15   25.72    1.66
   9   1 -15   32.25    2.98
   9  -1  15   26.02    1.49
   9   1 -15   26.46    1.61
  -9  -1 -15   26.85    2.56
   9   1 -15   24.44    1.57
  -9   1  15   26.17    1.64
   9   1 -15   25.90    1.61
   9   1  15   25.63    1.49
  -9  -1  15   27.86    1.61
   9  -1 -15   26.03    1.57
  -9   1 -15   27.38    2.56
  -9  -1  15   26.93    1.63
   9   1  15   25.60    1.50
   9  -1 -15   27.68    1.59
   9   1  15   26.40    1.50
   9  -1 -15   26.03    1.59
   9   1  15   29.84    2.46
  -9  -1  15   27.88    1.66
   9  -1 -15   27.50    2.89
   9  -1 -15   25.65    1.59
  -9  -1  15   26.90    1.65
   9  -1 -15   30.71    3.04
   9  -1  17   51.17    2.66
  -9   1  17   48.54    2.76
  -9   1  17   47.71    2.76
   9  -1  17   50.57    2.67
   9   1 -17   46.90    2.73
  -9   1  17   46.89    2.74
   9   1 -17   47.94    2.74
  -9   1  17   46.68    2.77
   9   1 -17   45.88    2.71
   9   1 -17   51.43    2.77
   9  -1  17   50.93    2.64
   9   1  17   44.49    2.66
   9  -1 -17   47.35    2.71
  -9  -1  17   48.08    2.79
   9   1  17   43.30    2.64
   9  -1 -17   48.20    2.74
   9   1  17   43.32    2.66
  -9  -1  17   49.50    2.77
  -9  -1  17   50.54    2.77
   9  -1 -17   53.05    2.77
  -9  -1  17   47.81    2.75
   9  -1 -17   46.84    2.74
   9  -1  19   11.96    0.78
  -9   1  19   11.85    0.88
   9   1 -19   10.56    0.87
  -9   1  19   11.19    1.00
  -9   1  19   11.51    1.04
   9  -1  19   12.08    0.78
   9   1 -19   12.62    0.90
  -9   1  19   11.96    0.96
   9   1 -19   11.12    0.88
   9   1 -19   10.40    0.87
   9  -1  19   11.90    0.79
   9  -1 -19   10.56    0.86
   9   1  19   12.84    0.79
   9   1  19   11.54    0.78
  -9  -1  19   10.46    1.01
   9  -1 -19   10.49    0.87
   9   1  19   12.45    0.79
  -9  -1  19   10.30    0.98
   9  -1 -19   11.49    0.86
  -9  -1  19   11.64    0.89
   9  -1 -19   11.69    0.92
  -9  -1  19   10.46    0.97
  -9   1  21   43.59    2.67
   9   1 -21   42.34    2.57
   9  -1  21   49.35    2.53
   9   1 -21   40.78    2.55
  -9   1  21   44.07    2.64
   9  -1  21   47.92    2.54
   9  -1  21   48.57    2.51
  -9   1  21   42.99    2.62
   9   1 -21   48.12    2.62
   9   1 -21   41.15    2.59
  -9   1  21   44.70    2.61
   9   1  21   48.57    2.51
   9   1  21   48.49    2.53
  -9  -1  21   46.89    2.62
  -9  -1  21   42.98    2.61
   9  -1 -21   38.53    2.57
   9  -1 -21   40.80    2.57
   9  -1 -21   48.23    2.63
   9   1  21   48.78    2.54
  -9  -1  21   42.50    2.68
  -9  -1  21   43.73    2.66
   9  -1 -21   39.66    2.55
   9   1 -23    3.77    0.56
  -9   1  23    2.94    0.71
   9  -1  23    4.26    0.55
   9  -1  23    3.65    0.57
   9   1 -23    4.66    0.57
  -9   1  23    2.84    0.69
  -9   1  23    3.65    0.58
  -9   1  23    3.79    0.75
   9  -1  23    4.50    0.54
   9   1 -23    3.59    0.58
   9   1 -23    3.74    0.58
  -9  -1  23    2.90    0.72
   9   1  23    3.70    0.53
   9  -1 -23    3.71    0.57
  -9  -1  23    3.60    0.73
   9  -1 -23    4.32    0.56
  -9  -1  23    3.51    0.77
   9  -1 -23    3.82    0.56
   9   1  23    4.69    0.53
   9  -1 -23    3.97    0.56
   9   1  23    4.12    0.55
  -9  -1  23    3.56    0.59
  -9   1  25    3.36    0.57
   9  -1  25    3.78    0.60
   9  -1  25    4.34    0.56
  -9   1  25    2.26    0.72
   9  -1  25    3.51    0.57
   9   1 -25    2.91    0.56
  -9   1  25    2.79    0.69
  -9   1  25    2.58    0.73
   9  -1 -25    3.59    0.54
   9   1  25    3.67    0.57
  -9  -1  25    2.74    0.72
   9   1  25    3.75    0.56
   9   1  25    3.68    0.56
  -9  -1  25    2.60    0.57
  -9  -1  25    1.96    0.75
  -9  -1  25    2.37    0.71
   9  -1  27    7.60    0.75
   9   1 -27    6.37    0.70
  -9   1  27    5.31    0.82
   9  -1  27    6.95    0.76
  -9   1  27    5.50    0.67
   9  -1  27    7.35    0.79
  -9   1  27    4.27    0.77
  -9   1  27    5.17    0.79
  -9  -1  27    5.34    0.80
  -9  -1  27    5.31    0.68
   9   1  27    7.20    0.71
  -9  -1  27    5.37    0.84
  -9  -1  27    4.83    0.83
   9   1  27    6.97    0.73
   9  -1 -27    5.87    0.63
   9   1  27    6.49    0.68
   9  -1  29    2.14    0.64
   9  -1  29    1.67    0.60
   9   1 -29    0.46    0.47
  -9   1  29    0.92    0.66
   9  -1  29    0.86    0.59
  -9   1  29   -0.15    0.67
  -9   1  29    0.74    0.53
  -9   1  29    0.86    0.69
   9   1  29    0.67    0.58
  -9  -1  29    0.71    0.67
   9   1  29    1.58    0.62
  -9  -1  29    1.06    0.71
   9   1  29    1.05    0.57
   9  -1 -29    0.99    0.47
  -9  -1  29    0.88    0.75
  -9  -1  29    0.37    0.52
   9  -1  31    1.97    0.73
  -9   1  31    0.33    0.71
   9  -1  31    2.09    0.68
   9  -1  31    1.56    0.65
  -9   1  31    0.59    0.59
  -9   1  31    0.85    0.78
  -9   1  31    1.33    0.70
   9   1  31    2.16    0.62
  -9  -1  31   -0.16    0.74
  -9  -1  31    1.68    0.75
  -9  -1  31    0.14    0.54
  -9  -1  31    0.08    0.78
   9   1  31    2.21    0.68
   9   1  31    1.87    0.64
  -9   1  33    2.22    0.80
  -9   1  33    2.20    0.76
  -9   1  33    1.34    0.73
  -9   1  33    1.11    0.60
  -9  -1  33    3.10    0.78
  -9  -1  33    2.61    0.81
  -9  -1  33    0.76    0.80
  -9  -1  33    2.15    0.63
  -9   1  35    1.38    0.76
  -9   1  35    2.08    0.81
  -9   1  35    1.89    0.82
  -9  -1  35    1.59    0.81
  -9  -1  35    1.02    0.76
  -9  -1  35    0.66    0.83
  -9   1  37    1.59    0.91
  -9   1  37    1.87    0.83
  -9   1  37    1.58    0.84
  -9  -1  37    2.26    0.85
  -9  -1  37    1.00    0.92
  -9  -1  37    1.62    0.85
  11  -1   1   30.35    1.79
  11   1  -1   29.98    3.12
 -11  -1  -1   29.94    1.81
  11  -1   1   32.00    1.76
 -11  -1  -1   30.24    1.81
  11   1  -1   29.26    1.77
  11   1  -1   26.74    1.80
 -11  -1  -1   31.48    3.20
 -11   1   1   32.72    3.17
 -11  -1  -1   29.18    1.81
 -11   1   1   31.52    1.84
 -11   1   1   31.92    1.81
 -11   1   1   30.57    1.82
  11  -1   1   27.19    2.79
 -11   1   1   31.06    1.81
  11  -1   1   31.91    1.75
 -11  -1  -1   29.68    1.85
  11   1  -1   29.61    1.78
  11  -1   1   31.32    1.77
  11   1  -1   27.39    1.79
 -11  -1   1   32.62    3.35
  11  -1  -1   29.81    1.79
  11  -1  -1   31.05    1.77
  11   1   1   30.77    1.80
  11  -1  -1   29.87    2.92
  11   1   1   30.37    1.81
 -11   1  -1   31.54    1.78
 -11   1  -1   31.58    1.82
 -11   1  -1   30.53    1.78
  11   1   1   30.63    1.77
  11   1   1   35.36    2.92
 -11  -1   1   31.96    1.83
  11  -1  -1   30.87    1.78
  11   1   1   30.10    1.78
 -11  -1   1   30.50    1.87
 -11   1  -1   31.88    3.15
 -11  -1   1   31.96    1.82
 -11   1  -1   30.46    1.81
 -11  -1   1   32.69    1.84
  11  -1  -1   31.59    1.77
 -11   1   3   19.59    1.32
  11  -1   3   20.43    1.24
 -11  -1  -3   20.77    1.27
  11   1  -3   18.70    1.26
 -11  -1  -3   20.89    1.29
  11   1  -3   20.35    1.25
 -11   1   3   19.58    2.58
  11  -1   3   20.02    1.20
  11   1  -3   18.69    1.28
  11  -1   3   20.02    1.19
 -11   1   3   20.25    1.29
  11  -1   3   17.74    2.17
  11  -1   3   20.31    1.20
 -11  -1  -3   20.46    1.25
 -11  -1  -3   17.54    2.47
  11   1  -3   18.20    1.27
 -11  -1  -3   21.61    1.34
 -11   1   3   20.19    1.29
  11   1  -3   21.61    2.54
 -11   1   3   19.91    1.28
  11   1   3   19.79    1.22
 -11  -1   3   19.42    1.31
  11   1   3   19.36    1.24
  11  -1  -3   19.69    1.25
  11  -1  -3   19.73    1.23
 -11  -1   3   20.10    1.31
 -11  -1   3   17.05    2.64
  11   1   3   20.39    1.22
 -11   1  -3   20.61    1.23
  11  -1  -3   20.25    1.24
 -11   1  -3   19.84    1.26
 -11   1  -3   21.03    1.28
  11  -1  -3   16.40    2.27
  11   1   3   20.61    1.22
 -11   1  -3   20.38    1.22
  11   1   3   19.05    2.27
 -11  -1   3   20.23    1.29
  11  -1  -3   19.99    1.25
 -11  -1   3   19.08    1.34
 -11   1  -3   19.33    2.55
 -11   1   5   62.21    4.82
  11   1  -5   64.03    3.79
 -11   1   5   70.44    3.80
  11  -1   5   69.82    3.73
 -11  -1  -5   69.46    3.75
  11  -1   5   65.37    3.81
  11  -1   5   67.87    4.45
 -11   1   5   68.96    3.84
  11   1  -5   69.66    4.81
  11  -1   5   69.82    3.70
 -11  -1  -5   69.26    4.75
 -11  -1  -5   68.97    3.74
  11   1  -5   64.55    3.76
 -11   1   5   71.70    3.78
  11  -1   5   70.65    3.74
 -11  -1  -5   69.98    3.79
 -11   1   5   70.78    3.82
  11   1  -5   63.37    3.78
  11   1  -5   60.03    3.83
 -11  -1  -5   69.77    3.83
  11  -1  -5   68.14    3.77
  11   1   5   65.09    4.40
  11  -1  -5   61.43    3.83
  11  -1  -5   68.35    3.75
 -11   1  -5   66.79    3.72
  11   1   5   68.12    3.76
  11   1   5   67.79    3.72
  11  -1  -5   67.87    3.78
 -11   1  -5   66.12    3.76
 -11  -1   5   66.79    5.07
 -11  -1   5   70.34    3.82
 -11   1  -5   66.16    3.73
  11   1   5   67.71    3.74
 -11  -1   5   69.77    3.86
  11   1   5   65.40    3.81
 -11  -1   5   70.93    3.83
  11  -1  -5   67.72    4.65
 -11   1  -5   70.18    3.83
 -11   1  -5   79.24    4.81
 -11  -1   5   72.20    3.79
  11  -1   7  105.95    5.82
 -11   1   7  114.38    5.93
  11   1  -7  105.66    5.85
  11   1  -7  107.42    5.91
 -11  -1  -7  110.02    5.96
  11  -1   7  105.35    5.84
  11   1  -7  107.95    5.89
  11  -1   7   97.24    6.31
 -11  -1  -7   98.35    6.60
 -11   1   7  114.72    5.90
 -11   1   7   99.73    6.84
  11   1  -7  105.82    6.73
  11   1  -7  104.85    5.98
 -11   1   7  113.16    5.87
  11  -1   7  101.70    5.95
 -11   1   7  105.29    5.98
  11  -1  -7  110.45    5.90
 -11  -1   7  105.09    5.99
 -11  -1   7   97.96    6.92
 -11  -1   7  113.99    5.91
 -11   1  -7   97.32    6.54
  11  -1  -7  107.61    5.98
  11  -1  -7  108.79    5.85
 -11   1  -7  107.06    5.80
 -11   1  -7  107.47    5.85
  11   1   7   99.60    5.94
  11   1   7   91.61    6.25
  11   1   7  102.89    5.81
  11  -1  -7  115.98    6.67
 -11   1  -7  110.80    5.96
  11   1   7  101.25    5.86
 -11  -1   7  115.30    5.88
  11  -1  -7  109.16    5.88
 -11  -1   7  115.74    5.94
  11  -1   9    0.07    0.29
 -11  -1  -9    0.81    0.39
 -11   1   9    0.84    1.91
  11  -1   9    0.21    0.29
  11   1  -9    3.00    0.53
  11   1  -9    2.85    0.55
  11  -1   9    1.52    1.34
  11   1  -9    4.43    1.73
 -11   1   9    2.17    0.59
  11  -1   9    0.06    0.31
 -11  -1  -9    0.14    1.72
  11  -1   9    0.25    0.31
  11   1  -9    2.02    1.84
  11  -1  -9    3.03    0.47
 -11   1  -9    1.00    0.40
 -11  -1   9    2.07    0.69
 -11  -1   9    1.44    0.63
  11   1   9    0.81    0.40
  11   1   9    0.99    0.45
  11  -1  -9    3.73    1.77
  11  -1  -9    3.23    0.52
 -11  -1   9    1.30    0.64
  11   1   9    0.82    0.33
  11   1   9    0.96    0.37
  11   1   9    1.73    1.30
 -11   1  -9   -1.87    1.61
  11   1 -11   34.18    3.47
  11  -1  11   32.27    1.94
 -11   1  11   37.23    2.07
  11  -1  11   32.45    1.91
  11  -1  11   32.78    3.15
  11   1 -11   34.25    2.05
  11   1 -11   34.70    2.05
 -11  -1 -11   35.55    1.99
  11  -1  11   32.27    1.92
  11  -1  11   33.24    1.90
  11   1 -11   34.87    2.04
  11  -1  11   32.82    1.89
  11   1 -11   34.98    3.66
 -11   1  11   36.04    2.08
  11   1 -11   35.71    2.06
  11  -1  11   33.24    1.97
  11  -1  11   33.63    1.91
 -11   1  11   35.39    2.07
 -11   1  11   38.27    2.10
 -11  -1 -11   42.01    3.40
 -11  -1  11   36.44    2.07
  11  -1 -11   36.02    2.03
  11  -1 -11   37.60    3.51
  11  -1 -11   35.59    2.05
  11  -1 -11   36.43    2.07
  11   1  11   33.80    1.96
 -11   1 -11   36.12    2.00
 -11  -1  11   39.39    2.14
 -11  -1  11   38.13    2.10
  11   1  11   30.26    2.94
  11   1  11   34.10    1.95
 -11  -1  11   37.52    2.12
 -11   1 -11   37.46    3.37
  11   1  11   30.91    1.97
  11  -1 -11   34.37    2.05
  11   1  11   32.60    1.98
 -11   1  13   25.69    1.53
 -11   1  13   25.81    1.51
  11   1 -13   24.23    1.45
  11   1 -13   24.82    1.47
  11   1 -13   24.52    1.47
  11  -1  13   21.91    1.32
  11  -1  13   22.99    1.36
  11  -1  13   22.49    1.35
 -11  -1 -13   22.69    1.37
 -11   1  13   26.25    1.50
  11   1 -13   20.75    2.71
  11  -1  13   22.63    1.33
  11  -1  13   23.46    2.49
  11  -1  13   22.68    1.32
 -11   1  13   25.23    1.47
  11  -1  13   22.70    1.33
  11  -1  13   22.11    1.31
  11   1 -13   24.35    1.46
 -11  -1 -13   23.41    2.63
  11   1 -13   23.08    2.93
  11   1  13   22.75    1.40
  11  -1 -13   25.65    2.86
  11  -1 -13   24.25    1.46
  11   1  13   21.90    1.36
  11   1  13   20.06    2.24
  11  -1 -13   24.93    1.46
 -11   1 -13   27.30    1.38
 -11  -1  13   26.50    1.55
  11  -1 -13   22.27    2.64
 -11   1 -13   28.42    2.74
  11   1  13   22.23    1.36
  11  -1 -13   24.28    1.47
 -11  -1  13   26.30    1.54
  11  -1 -13   24.16    1.48
 -11  -1  13   27.88    1.52
  11   1  13   22.27    1.32
 -11  -1  13   25.29    1.49
  11   1  13   23.40    1.37
  11   1  13   21.70    1.34
  11   1  13   22.23    1.33
 -11   1  15   22.77    1.52
  11  -1  15   25.25    1.36
 -11   1  15   20.71    1.53
  11   1 -15   23.33    1.48
  11  -1  15   24.99    1.35
  11  -1  15   26.70    1.39
  11  -1  15   26.22    1.37
 -11   1  15   23.06    1.49
  11  -1  15   25.76    1.38
  11   1 -15   22.77    1.49
 -11   1  15   22.80    1.55
  11   1 -15   23.71    1.48
  11  -1  15   24.89    1.36
  11   1 -15   23.05    1.48
  11  -1  15   26.68    1.38
  11   1  15   26.16    1.38
  11   1  15   24.51    1.38
 -11   1 -15   26.91    1.39
  11   1  15   25.30    1.38
  11  -1 -15   22.83    1.48
  11  -1 -15   21.91    1.47
  11  -1 -15   24.34    1.49
 -11  -1  15   22.97    1.53
 -11  -1  15   23.01    1.49
  11  -1 -15   22.47    1.48
 -11  -1  15   23.89    1.55
 -11  -1  15   22.24    1.56
  11   1  15   24.46    1.36
 -11   1  17    1.13    0.56
  11   1 -17    1.02    0.45
  11  -1  17    0.82    0.27
  11  -1  17    1.42    0.28
  11   1 -17    1.31    0.46
  11  -1  17    0.94    0.28
  11   1 -17    1.76    0.46
  11  -1 -17    1.39    0.46
  11   1  17    0.96    0.30
  11   1  17    0.68    0.29
  11  -1 -17    1.27    0.45
  11  -1 -17    1.15    0.44
  11  -1 -17    2.04    0.46
  11   1  17    1.01    0.30
 -11   1  19    6.53    0.80
  11  -1  19    6.79    0.57
 -11   1  19    6.82    0.74
  11  -1  19    6.98    0.55
  11   1 -19    6.96    0.70
 -11   1  19    7.24    0.84
  11  -1  19    7.16    0.56
  11   1 -19    7.57    0.77
 -11   1  19    7.49    0.79
  11   1 -19    6.81    0.69
  11   1 -19    6.94    0.77
  11  -1 -19    6.58    0.71
 -11  -1  19    5.30    0.82
  11  -1 -19    6.20    0.70
 -11  -1  19    6.83    0.69
 -11  -1  19    7.81    0.87
  11  -1 -19    8.33    0.75
  11  -1 -19    6.60    0.71
 -11  -1  19    7.77    0.88
  11   1  19    5.80    0.57
  11   1  19    6.38    0.57
  11   1  19    6.54    0.56
 -11   1  21   21.80    1.44
 -11   1  21   20.35    1.53
  11  -1  21   25.60    1.34
  11   1 -21   20.49    1.39
  11   1 -21   21.04    1.41
  11   1 -21   20.13    1.41
  11  -1  21   24.09    1.31
 -11   1  21   21.93    1.52
  11   1 -21   23.45    1.45
 -11   1  21   22.34    1.51
  11  -1  21   24.03    1.32
  11   1  21   24.33    1.34
  11  -1 -21   23.73    1.46
 -11  -1  21   19.24    1.44
  11  -1 -21   20.06    1.41
  11  -1 -21   20.26    1.40
  11   1  21   23.48    1.32
 -11  -1  21   20.78    1.52
  11   1  21   24.84    1.33
  11  -1 -21   20.52    1.41
 -11  -1  21   20.07    1.55
 -11  -1  21   21.06    1.51
 -11   1  23    3.33    0.75
 -11   1  23    3.69    0.79
 -11   1  23    4.18    0.75
  11   1 -23    5.01    0.63
  11  -1  23    5.04    0.54
  11  -1  23    5.21    0.59
 -11   1  23    3.97    0.63
  11  -1  23    5.34    0.57
  11   1  23    5.17    0.55
 -11  -1  23    3.72    0.84
 -11  -1  23    3.96    0.79
 -11  -1  23    3.11    0.75
  11   1  23    5.15    0.54
  11  -1 -23    4.68    0.62
  11   1  23    5.48    0.57
 -11  -1  23    3.37    0.61
  11  -1  25    6.26    0.65
  11   1 -25    5.49    0.65
  11  -1  25    6.21    0.66
 -11   1  25    5.37    0.82
 -11   1  25    4.82    0.78
 -11   1  25    3.53    0.76
 -11   1  25    4.72    0.65
  11  -1  25    6.23    0.71
  11   1  25    5.69    0.64
 -11  -1  25    4.32    0.67
  11  -1 -25    6.10    0.64
  11   1  25    6.27    0.66
  11   1  25    5.85    0.61
 -11  -1  25    5.11    0.83
 -11  -1  25    4.69    0.78
 -11  -1  25    5.89    0.84
  11  -1  27    7.90    0.73
 -11   1  27    4.95    0.69
 -11   1  27    5.31    0.88
 -11   1  27    5.49    0.83
  11  -1  27    7.30    0.79
 -11   1  27    5.34    0.85
  11   1 -27    5.99    0.68
  11  -1  27    7.69    0.75
  11   1  27    7.39    0.72
  11   1  27    7.76    0.73
  11  -1 -27    6.14    0.74
  11   1  27    6.65    0.75
 -11  -1  27    5.36    0.85
 -11  -1  27    5.77    0.87
 -11  -1  27    5.03    0.81
 -11  -1  27    5.97    0.69
 -11   1  29    2.56    0.61
 -11   1  29    2.19    0.77
 -11   1  29    2.40    0.73
 -11   1  29    2.36    0.72
  11  -1  29    4.07    0.63
  11   1 -29    2.01    0.57
  11  -1  29    3.76    0.62
  11  -1  29    4.79    0.67
 -11  -1  29    2.02    0.77
  11  -1 -29    2.37    0.53
  11   1  29    4.20    0.61
  11   1  29    3.42    0.61
 -11  -1  29    2.27    0.61
 -11  -1  29    2.58    0.83
  11   1  29    4.49    0.65
 -11  -1  29    2.19    0.77
 -11   1  31    0.71    0.75
 -11   1  31    1.85    0.73
 -11   1  31    0.21    0.60
 -11   1  31    0.79    0.74
 -11  -1  31    1.13    0.60
  11   1  31    3.72    0.69
  11   1  31    3.43    0.63
 -11  -1  31    1.07    0.79
 -11  -1  31    0.24    0.72
  11   1  31    2.78    0.65
 -11  -1  31    0.60    0.73
 -11   1  33    2.09    0.77
 -11   1  33    1.98    0.68
 -11   1  33    2.22    0.82
 -11   1  33    3.47    0.89
 -11  -1  33    3.70    0.92
 -11  -1  33    3.16    0.82
 -11  -1  33    2.71    0.66
 -11  -1  33    2.56    0.83
 -11   1  35    0.95    0.87
 -11   1  35   -0.18    0.79
 -11   1  35    0.92    0.75
 -11  -1  35    0.29    0.81
 -11  -1  35    2.05    0.84
 -11  -1  35    1.07    0.90
  13   1  -1  102.85    5.58
  13  -1   1  105.28    5.51
 -13  -1  -1  100.07    5.53
  13  -1   1  105.20    5.55
 -13   1   1   88.62    6.46
  13   1  -1  101.76    5.53
 -13  -1  -1   99.87    6.61
 -13   1   1  104.36    5.67
  13  -1   1   86.86    6.16
  13  -1   1  102.94    5.56
 -13  -1  -1  103.33    5.67
  13  -1   1   96.88    5.65
  13   1  -1  101.11    5.56
 -13  -1  -1  100.71    5.56
 -13  -1  -1  100.16    5.59
  13   1  -1   95.03    5.65
  13   1  -1   97.65    6.34
  13  -1  -1   96.57    5.66
  13   1   1  103.90    5.56
  13  -1  -1  103.67    5.52
 -13  -1   1   99.36    5.57
  13  -1  -1   92.71    6.26
 -13   1  -1  104.44    5.56
  13   1   1   98.55    5.65
 -13  -1   1  100.65    5.54
 -13  -1   1  102.66    6.68
 -13   1  -1  103.33    5.53
 -13   1  -1   98.97    6.54
 -13  -1   1  105.22    5.67
  13   1   1  101.59    5.52
 -13   1  -1  109.61    5.68
 -13   1  -1  100.91    5.58
  13  -1  -1  103.91    5.58
 -13  -1   1  100.83    5.60
  13   1   1  102.03    5.58
  13   1   1   91.56    6.21
  13  -1  -1  105.36    5.56
 -13  -1  -3  131.52    7.26
  13  -1   3  123.72    7.38
 -13  -1  -3  142.35    7.40
  13   1  -3  129.87    7.29
 -13   1   3  130.26    8.12
 -13   1   3  135.66    7.31
 -13   1   3  135.87    7.24
  13   1  -3  125.21    7.93
 -13  -1  -3  132.53    7.22
 -13   1   3  136.82    7.28
  13  -1   3  122.13    7.75
 -13  -1  -3  145.31    8.23
  13   1  -3  127.54    7.27
 -13  -1  -3  132.68    7.30
  13   1  -3  129.12    7.22
  13   1  -3  125.61    7.39
  13  -1   3  133.92    7.26
  13  -1   3  135.15    7.20
  13  -1   3  132.87    7.24
 -13   1   3  135.09    7.41
 -13   1  -3  135.20    7.40
  13   1   3  128.43    7.38
  13  -1  -3  122.48    7.39
  13  -1  -3  137.85    7.29
  13   1   3  136.49    7.86
  13  -1  -3  133.70    7.95
  13   1   3  132.88    7.21
 -13   1  -3  132.11    7.28
 -13  -1   3  133.27    7.33
 -13  -1   3  135.45    7.25
  13  -1  -3  137.41    7.27
 -13  -1   3  134.09    7.29
 -13   1  -3  147.02    8.18
 -13   1  -3  130.70    7.25
  13   1   3  133.74    7.25
  13   1   3  133.82    7.28
  13  -1  -3  137.29    7.22
 -13   1  -3  133.57    7.21
 -13  -1   3  129.99    8.24
 -13  -1   3  128.55    7.41
  13   1  -5   23.58    2.86
 -13  -1  -5   24.27    1.42
  13   1  -5   22.01    1.46
  13  -1   5   21.99    1.42
  13  -1   5   23.61    1.38
 -13   1   5   23.85    3.14
 -13   1   5   23.41    1.49
  13   1  -5   23.84    1.45
 -13  -1  -5   21.53    2.95
 -13  -1  -5   24.84    1.47
 -13   1   5   23.21    1.49
  13   1  -5   23.54    1.45
 -13   1   5   22.73    1.53
 -13  -1  -5   24.34    1.51
  13   1  -5   22.34    1.45
  13  -1   5   23.75    1.39
 -13  -1  -5   24.42    1.47
  13  -1   5   23.20    1.37
 -13   1   5   22.76    1.51
  13  -1   5   18.74    2.45
 -13  -1   5   22.47    1.60
 -13   1  -5   24.66    1.40
  13   1   5   22.45    1.43
  13   1   5   19.71    2.47
 -13  -1   5   22.77    1.55
 -13   1  -5   26.48    1.48
  13   1   5   24.32    1.39
  13  -1  -5   23.02    1.46
 -13  -1   5   27.82    3.25
 -13   1  -5   26.48    3.03
  13  -1  -5   23.17    1.45
  13  -1  -5   23.03    1.45
 -13   1  -5   24.78    1.42
  13  -1  -5   22.96    1.44
  13   1   5   23.99    1.40
 -13   1  -5   25.06    1.46
 -13  -1   5   23.19    1.55
  13  -1  -5   21.11    2.70
  13   1   5   22.77    1.43
 -13  -1   5   24.03    1.48
 -13  -1  -7   24.95    1.43
 -13   1   7   23.42    1.51
  13   1  -7   21.38    1.44
  13   1  -7   23.19    1.46
 -13   1   7   22.66    1.53
 -13  -1  -7   24.24    1.42
  13  -1   7   23.06    1.34
 -13   1   7   18.74    2.94
 -13  -1  -7   28.21    3.18
  13  -1   7   22.34    1.32
 -13  -1  -7   24.00    1.45
  13   1  -7   25.09    3.04
 -13  -1  -7   25.05    1.39
 -13   1   7   21.68    1.49
 -13   1   7   22.12    1.46
  13  -1   7   22.75    2.51
  13  -1   7   21.72    1.38
  13   1  -7   21.87    1.44
  13   1  -7   22.48    1.45
  13  -1   7   23.32    1.33
  13  -1  -7   25.01    1.45
 -13  -1   7   23.28    3.36
 -13  -1   7   21.77    1.55
 -13  -1   7   21.86    1.50
  13   1   7   21.78    1.39
  13  -1  -7   22.75    2.77
  13  -1  -7   23.21    1.44
 -13  -1   7   21.79    1.60
 -13   1  -7   25.80    1.44
 -13   1  -7   28.67    3.05
  13   1   7   21.96    1.36
  13   1   7   23.37    1.36
  13  -1  -7   22.92    1.44
  13   1   7   20.10    2.44
  13   1   7   21.62    1.38
  13  -1  -7   22.54    1.43
 -13  -1   7   22.45    1.46
  13  -1   9   14.21    0.89
  13   1  -9   15.45    2.33
  13  -1   9   14.48    0.93
 -13   1   9   16.09    2.77
  13   1  -9   13.55    1.06
 -13  -1  -9   16.24    0.99
  13   1  -9   15.12    1.07
 -13   1   9   13.96    1.13
  13  -1   9   14.28    0.90
 -13   1   9   13.67    1.16
  13   1  -9   14.06    1.02
 -13   1   9   13.29    1.14
  13   1  -9   14.24    2.60
  13  -1   9   14.27    0.88
  13   1  -9   14.03    1.05
  13  -1   9   15.54    2.17
 -13  -1  -9   18.70    2.72
 -13   1   9   14.58    1.07
 -13   1  -9   16.32    1.02
  13  -1  -9   15.37    1.03
 -13  -1   9   15.25    1.06
 -13  -1   9   13.42    1.15
 -13  -1   9   12.03    1.19
  13   1   9   14.32    0.99
  13  -1  -9   14.42    1.02
  13  -1  -9   14.79    1.03
  13  -1  -9   14.21    2.37
  13   1   9   14.01    0.93
  13   1   9   15.33    0.95
  13   1   9   13.32    2.02
  13  -1  -9   14.79    1.02
 -13  -1   9   12.41    1.15
  13   1   9   14.02    0.94
 -13   1  -9   16.44    2.55
  13   1 -11   29.07    3.18
 -13  -1 -11   29.03    3.17
 -13  -1 -11   27.36    1.70
 -13   1  11   32.85    3.60
  13  -1  11   28.89    1.60
 -13   1  11   30.01    1.78
  13   1 -11   30.23    1.72
  13   1 -11   31.36    1.74
 -13   1  11   30.55    1.80
  13   1 -11   28.07    1.73
 -13   1  11   30.41    1.77
  13  -1  11   28.12    1.59
 -13   1  11   28.93    1.75
  13   1 -11   28.33    2.97
  13   1 -11   29.95    1.73
  13  -1  11   27.53    1.66
  13  -1  11   25.36    2.73
  13  -1  11   27.60    1.61
  13   1  11   27.69    1.64
  13  -1 -11   30.61    1.74
  13   1  11   27.52    1.66
 -13  -1  11   30.55    1.77
  13  -1 -11   30.10    1.71
  13  -1 -11   29.14    3.03
 -13   1 -11   31.45    3.23
  13  -1 -11   29.58    1.72
  13   1  11   27.06    1.66
  13   1  11   26.61    2.64
  13   1  11   27.75    1.64
 -13  -1  11   23.71    1.77
 -13   1 -11   28.86    1.69
  13  -1 -11   30.81    1.72
  13  -1  13   10.33    0.62
  13  -1  13   10.51    0.71
  13  -1  13   10.17    0.65
  13   1 -13   12.57    0.85
  13   1 -13   11.09    2.06
 -13  -1 -13   12.74    2.21
  13   1 -13   10.27    0.81
  13   1 -13   11.23    0.83
  13  -1  13   10.16    0.65
 -13   1  13   10.58    0.84
  13   1 -13   13.21    2.27
 -13  -1 -13   11.32    0.75
 -13   1  13   11.56    0.92
 -13   1  13   11.69    0.93
 -13   1  13   11.15    0.96
  13  -1  13   10.13    0.67
  13  -1  13   11.73    1.89
  13  -1  13   10.34    0.62
  13   1 -13   11.97    0.85
 -13  -1  13   11.41    0.97
  13   1  13   10.97    0.74
 -13  -1  13   10.55    0.92
  13  -1 -13   10.71    0.84
  13  -1 -13   11.25    0.83
 -13  -1  13   11.22    0.84
  13   1  13   10.89    1.74
  13   1  13   10.67    0.78
 -13  -1  13   12.23    0.94
  13  -1 -13   11.27    0.84
 -13   1 -13   12.10    0.74
  13   1  13   10.20    0.71
 -13   1 -13   12.53    2.17
  13  -1 -13   11.15    2.04
  13   1  13   10.39    0.71
  13  -1 -13   11.51    0.82
  13  -1 -13   10.92    2.10
  13  -1  15    2.52    0.29
  13  -1  15    2.16    0.27
 -13  -1 -15    2.75    0.33
  13   1 -15    2.63    0.49
 -13   1  15    1.84    0.59
 -13   1  15    1.56    0.47
  13  -1  15    2.39    0.31
  13   1 -15    2.66    0.52
  13  -1  15    2.35    0.28
 -13   1  15    1.66    0.58
  13   1 -15    2.38    0.45
 -13   1  15    1.71    0.61
  13   1 -15    2.31    0.48
  13  -1 -15    2.47    0.47
  13  -1 -15    2.92    0.50
  13  -1 -15    2.26    0.48
  13   1  15    2.69    0.28
 -13  -1  15    2.52    0.49
 -13  -1  15    1.18    0.60
  13   1  15    3.02    0.40
  13   1  15    2.60    0.43
 -13  -1  15    2.17    0.65
  13   1  15    2.48    0.29
 -13   1 -15    2.63    0.34
  13   1  15    2.80    0.36
 -13  -1  15    1.77    0.62
  13  -1 -15    2.39    0.49
  13   1  15    2.48    0.28
  13   1  15    2.70    0.28
  13   1 -17   74.66    4.41
  13  -1  17   81.98    4.24
 -13   1  17   72.35    4.38
  13  -1  17   80.91    4.25
  13  -1  17   82.30    4.26
  13  -1  17   82.54    4.22
  13  -1  17   79.73    4.27
  13  -1  17   79.48    4.23
 -13   1  17   73.43    4.40
 -13   1  17   74.04    4.36
  13   1 -17   72.22    4.32
  13   1 -17   71.38    4.34
  13  -1  17   84.05    4.32
  13   1 -17   71.67    4.35
 -13   1  17   73.50    4.41
 -13  -1  17   77.22    4.36
  13   1  17   80.86    4.27
 -13  -1  17   76.76    4.39
  13   1  17   84.13    4.32
  13   1  17   84.55    4.31
 -13  -1  17   74.78    4.41
  13  -1 -17   70.25    4.31
  13   1  17   80.35    4.23
  13   1  17   78.55    4.26
  13   1  17   85.43    4.27
  13   1  17   84.38    4.26
  13  -1 -17   72.27    4.34
  13  -1 -17   76.79    4.41
 -13  -1  17   78.86    4.42
  13  -1 -17   71.56    4.35
  13   1 -19   13.74    1.04
  13  -1  19   14.36    0.93
  13  -1  19   14.94    0.87
 -13   1  19   11.80    1.15
  13   1 -19   13.35    1.05
 -13   1  19   14.25    1.08
  13   1 -19   12.73    1.03
  13   1 -19   12.77    1.04
  13  -1  19   15.60    0.91
  13  -1  19   15.27    0.88
 -13   1  19   13.50    1.19
  13  -1  19   15.03    0.87
  13  -1  19   15.77    0.88
 -13   1  19   13.55    1.15
  13  -1 -19   13.37    1.04
  13   1  19   14.37    0.90
  13   1  19   14.48    0.89
  13   1  19   16.17    0.97
  13  -1 -19   14.72    1.09
  13  -1 -19   13.69    1.04
 -13  -1  19   13.21    1.21
 -13  -1  19   13.95    1.17
  13   1  19   14.27    0.89
 -13  -1  19   13.14    1.08
  13   1  19   15.93    1.00
  13  -1 -19   11.47    1.02
  13   1  19   15.85    0.93
 -13  -1  19   14.10    1.17
  13  -1  21    1.68    0.37
  13   1 -21    1.43    0.53
  13  -1  21    2.19    0.39
 -13   1  21    1.42    0.67
 -13   1  21    1.31    0.51
 -13   1  21    1.10    0.72
 -13   1  21    0.88    0.69
  13  -1  21    2.11    0.37
  13   1  21    2.11    0.40
 -13  -1  21    1.21    0.71
 -13  -1  21    1.14    0.75
  13   1  21    1.94    0.38
  13   1  21    1.75    0.39
 -13  -1  21    1.58    0.71
 -13  -1  21    1.54    0.52
  13  -1 -21    2.14    0.54
  13  -1  23    7.11    0.59
  13  -1  23    6.57    0.58
 -13   1  23    5.74    0.82
  13   1 -23    6.05    0.69
 -13   1  23    5.27    0.66
 -13   1  23    4.88    0.84
  13  -1  23    7.07    0.63
 -13   1  23    4.29    0.79
  13  -1 -23    6.20    0.70
  13   1  23    6.59    0.60
 -13  -1  23    5.68    0.87
  13   1  23    6.69    0.61
 -13  -1  23    5.49    0.83
  13   1  23    6.57    0.60
 -13  -1  23    5.91    0.70
 -13  -1  23    4.89    0.83
  13   1 -25    6.18    0.74
  13  -1  25    9.20    0.69
 -13   1  25    6.04    0.91
 -13   1  25    5.78    0.87
 -13   1  25    7.65    0.83
 -13   1  25    6.31    0.86
  13  -1  25    8.76    0.72
  13  -1  25    9.75    0.70
 -13  -1  25    7.45    0.90
 -13  -1  25    6.24    0.92
  13   1  25    8.81    0.73
 -13  -1  25    6.60    0.83
 -13  -1  25    7.24    0.88
  13   1  25    9.40    0.71
  13  -1 -25    7.10    0.83
  13   1  25    8.82    0.71
 -13   1  27    0.72    0.55
 -13   1  27    2.08    0.70
  13   1 -27    0.98    0.54
 -13   1  27    1.00    0.74
  13  -1  27    2.33    0.50
 -13   1  27    1.03    0.68
  13  -1  27    2.50    0.50
  13  -1  27    2.52    0.54
 -13  -1  27    0.91    0.67
  13   1  27    1.86    0.49
 -13  -1  27    0.49    0.73
 -13  -1  27    0.66    0.55
 -13  -1  27    0.81    0.78
  13   1  27    1.63    0.53
  13  -1 -27    0.98    0.53
  13   1  27    2.17    0.51
  13  -1  29    2.03    0.62
  13  -1  29    1.61    0.54
 -13   1  29    0.92    0.73
  13   1 -29    0.59    0.54
  13  -1  29    2.29    0.57
 -13   1  29    0.38    0.77
 -13   1  29   -0.13    0.72
 -13   1  29    0.90    0.57
 -13  -1  29    0.54    0.57
 -13  -1  29    0.61    0.76
  13   1  29    2.82    0.56
  13   1  29    3.16    0.60
  13   1  29    2.79    0.57
 -13  -1  29    0.37    0.81
  13  -1 -29    0.16    0.55
 -13  -1  29   -0.58    0.72
 -13   1  31    1.14    0.74
 -13   1  31    0.69    0.74
 -13   1  31    1.75    0.80
 -13   1  31    1.16    0.63
 -13  -1  31    2.44    0.82
 -13  -1  31    1.18    0.63
 -13  -1  31    1.24    0.73
 -13  -1  31    0.74    0.74
 -13   1  33    3.07    0.83
 -13   1  33    2.27    0.88
 -13   1  33    1.71    0.68
 -13   1  33    2.18    0.82
 -13  -1  33    1.74    0.67
 -13  -1  33    2.70    0.86
 -13  -1  33    2.45    0.79
 -13  -1  33    0.95    0.80
 -13   1  35    4.46    0.97
 -13   1  35    3.34    0.89
 -13   1  35    4.37    0.90
 -13  -1  35    4.98    0.88
 -13  -1  35    3.74    0.86
 -13  -1  35    4.15    0.93
 -15  -1  -1   46.02    2.61
  15   1  -1   43.74    2.59
  15  -1   1   45.95    2.56
  15  -1   1   46.89    2.57
  15   1  -1   44.84    2.56
 -15   1   1   46.37    2.65
  15  -1   1   44.55    2.62
 -15   1   1   45.49    4.27
 -15  -1  -1   45.95    2.65
  15  -1   1   45.53    2.55
  15   1  -1   42.94    2.62
 -15   1   1   44.42    2.61
  15   1  -1   45.52    2.58
 -15   1   1   45.91    2.62
 -15  -1  -1   54.20    4.43
 -15  -1  -1   48.71    2.65
 -15   1   1   45.04    2.65
  15  -1   1   42.86    3.70
 -15  -1  -1   45.94    2.60
  15  -1  -1   41.26    3.72
  15   1   1   45.29    2.60
 -15   1  -1   50.30    2.67
  15   1   1   46.14    2.59
 -15   1  -1   44.97    2.59
 -15  -1   1   44.07    4.33
  15  -1  -1   44.75    2.55
  15   1   1   42.10    3.73
 -15   1  -1   44.76    2.58
  15  -1  -1   44.23    2.57
 -15  -1   1   45.91    2.68
  15  -1  -1   45.81    2.57
  15  -1  -1   40.97    2.61
  15   1   1   43.30    2.61
 -15   1  -1   43.76    4.17
 -15  -1   1   44.85    2.63
 -15   1  -1   45.70    2.62
 -15  -1   1   46.59    2.65
  15   1   1   45.15    2.57
 -15  -1   1   46.05    2.63
  15   1  -3   34.51    2.09
 -15   1   3   37.25    3.83
  15   1  -3   36.02    3.53
 -15  -1  -3   36.43    3.83
 -15   1   3   33.80    2.15
  15  -1   3   37.62    2.04
 -15  -1  -3   36.97    2.15
 -15  -1  -3   36.73    2.15
 -15  -1  -3   36.95    2.10
  15  -1   3   30.56    3.23
 -15   1   3   35.97    2.11
  15  -1   3   33.65    2.09
  15   1  -3   33.13    2.07
 -15  -1  -3   37.21    2.10
  15   1  -3   31.11    2.11
  15   1  -3   33.34    2.10
 -15   1   3   36.56    2.12
  15  -1   3   38.52    2.03
  15  -1   3   37.03    2.06
 -15   1   3   36.22    2.15
 -15   1  -3   36.13    2.10
  15  -1  -3   34.29    2.06
 -15  -1   3   35.85    2.13
  15   1   3   36.34    2.09
 -15  -1   3   35.92    2.14
  15   1   3   37.49    2.07
 -15   1  -3   36.33    2.07
  15   1   3   36.56    3.35
  15  -1  -3   36.35    3.46
 -15   1  -3   37.61    2.13
  15  -1  -3   34.81    2.08
 -15  -1   3   35.42    2.17
 -15   1  -3   35.70    2.06
  15   1   3   34.92    2.09
  15   1   3   37.31    2.06
 -15  -1   3   37.70    2.14
  15  -1  -3   34.88    2.10
 -15  -1   3   30.86    3.70
 -15   1  -3   38.24    3.87
  15  -1  -3   34.93    2.08
 -15  -1  -5   43.56    2.37
 -15   1   5   39.39    2.42
 -15  -1  -5   43.54    2.35
  15  -1   5   41.33    2.29
 -15   1   5   42.56    2.44
 -15   1   5   40.40    2.47
 -15  -1  -5   45.98    4.30
  15   1  -5   43.80    3.85
  15   1  -5   40.71    2.37
 -15   1   5   41.52    2.43
 -15  -1  -5   41.89    2.39
  15  -1   5   41.83    2.31
  15   1  -5   37.43    2.39
 -15  -1  -5   44.23    2.42
 -15   1   5   37.62    4.09
  15  -1   5   32.86    3.47
  15  -1   5   42.45    2.33
  15   1  -5   41.21    2.39
  15  -1   5   40.35    2.37
  15   1  -5   38.65    2.40
  15   1   5   39.89    2.32
 -15   1  -5   49.65    4.10
 -15   1  -5   41.18    2.38
  15   1   5   40.86    2.35
 -15  -1   5   40.45    2.45
  15  -1  -5   38.20    2.38
 -15   1  -5   43.52    2.42
 -15  -1   5   38.64    4.22
 -15  -1   5   41.21    2.42
  15  -1  -5   39.10    2.36
  15   1   5   36.31    3.53
  15   1   5   40.20    2.33
 -15   1  -5   43.87    2.34
  15  -1  -5   41.26    2.37
 -15  -1   5   39.69    2.42
 -15  -1   5   42.17    2.41
  15  -1  -5   42.81    3.70
  15   1   5   37.94    2.36
  15  -1  -5   40.41    2.35
 -15   1  -5   42.88    2.33
  15   1  -7   39.59    3.73
  15  -1   7   39.59    2.24
 -15  -1  -7   41.82    2.29
  15   1  -7   37.86    2.30
 -15   1   7   36.06    4.12
 -15   1   7   39.53    2.37
  15  -1   7   40.34    2.22
  15  -1   7   41.06    2.21
 -15  -1  -7   43.97    4.10
 -15   1   7   40.40    2.35
  15  -1   7   38.43    2.29
  15  -1   7   31.99    3.28
  15   1  -7   37.24    2.29
  15   1  -7   37.39    2.31
  15   1  -7   35.61    2.32
 -15   1   7   39.64    2.35
 -15   1   7   41.40    2.33
 -15  -1  -7   40.28    2.26
 -15  -1  -7   40.79    2.31
 -15  -1  -7   44.26    2.33
  15   1   7   39.31    2.23
 -15   1  -7   44.58    2.33
  15   1   7   40.19    2.26
 -15  -1   7   38.57    2.35
  15   1   7   40.35    2.25
 -15   1  -7   41.49    2.25
 -15   1  -7   41.25    2.25
  15  -1  -7   41.48    3.57
 -15   1  -7   41.14    3.99
 -15  -1   7   40.20    2.42
 -15  -1   7   40.52    2.37
  15  -1  -7   39.41    2.28
 -15   1  -7   40.26    2.28
 -15  -1   7   39.01    2.35
  15   1   7   34.90    3.22
  15  -1  -7   39.02    2.31
  15  -1  -7   39.27    2.30
  15  -1  -7   38.62    2.32
  15   1   7   37.98    2.29
 -15  -1   7   37.29    4.08
  15   1  -9   32.30    1.98
 -15  -1  -9   40.37    3.55
 -15  -1  -9   37.24    1.99
  15  -1   9   34.80    1.90
  15   1  -9   39.54    3.55
 -15   1   9   33.07    2.02
  15   1  -9   33.50    2.00
  15  -1   9   35.20    1.88
 -15   1   9   31.70    2.04
  15   1  -9   31.30    2.00
 -15   1   9   32.62    2.06
  15  -1   9   29.56    3.00
  15  -1   9   34.74    1.91
  15  -1   9   33.01    1.95
  15   1  -9   34.21    1.99
 -15   1   9   32.87    2.02
 -15   1   9   38.52    3.99
 -15  -1   9   32.89    2.08
  15   1   9   34.21    1.92
  15   1   9   37.22    1.92
  15  -1  -9   32.66    2.00
  15  -1  -9   34.14    3.26
  15   1   9   34.84    1.94
 -15  -1   9   33.51    2.05
  15   1   9   31.96    1.95
  15  -1  -9   32.12    1.97
 -15   1  -9   40.59    3.53
  15  -1  -9   32.19    1.98
 -15  -1   9   33.48    2.03
  15  -1  -9   32.15    1.98
 -15  -1   9   33.00    2.04
 -15   1  -9   39.50    2.00
  15   1   9   33.53    2.98
  15   1 -11    5.70    0.61
 -15  -1 -11    5.12    0.56
  15   1 -11    4.94    1.68
  15   1 -11    5.40    0.58
  15  -1  11    3.74    0.47
  15   1 -11    6.46    2.07
  15  -1  11    4.28    0.39
  15  -1  11    4.24    0.40
  15  -1  11    4.17    0.40
 -15  -1 -11    6.21    2.04
  15  -1  11    3.76    1.51
 -15   1  11    5.26    0.65
 -15   1  11    6.19    2.14
  15   1  11    4.12    0.49
  15  -1 -11    6.61    0.64
 -15   1 -11    4.92    0.56
 -15   1 -11    2.81    1.77
  15   1  11    3.90    1.46
  15   1  11    4.69    0.54
  15  -1 -11    6.15    1.78
  15   1  11    4.69    0.47
  15   1  11    3.93    0.47
 -15   1  13    0.21    0.59
  15   1 -13    1.34    0.45
  15   1 -13    1.19    0.46
  15   1 -13    0.62    0.40
 -15   1  13   -0.04    0.56
  15  -1  13    0.27    0.23
  15  -1  13    0.42    0.23
 -15   1  13    0.92    0.56
 -15  -1 -13    0.90    0.38
  15   1 -13    0.80    0.45
 -15   1  13    0.58    0.45
  15  -1  13    0.69    0.22
  15  -1  13    1.04    0.30
  15   1  13    1.12    0.39
 -15  -1  13    0.25    0.62
 -15   1 -13    0.77    0.37
 -15  -1  13    0.88    0.43
  15   1  13    0.58    0.33
  15   1  13    0.44    0.29
  15   1  13    0.76    0.35
  15  -1 -13    0.78    0.45
  15  -1 -13    0.76    0.41
  15  -1 -13    0.80    0.45
 -15  -1  13    0.43    0.58
 -15  -1  13    0.72    0.59
  15  -1 -13    0.60    0.44
  15   1 -15    6.11    0.70
  15   1 -15    5.80    0.69
 -15  -1 -15    5.80    0.54
 -15   1  15    6.35    0.75
 -15   1  15    6.83    0.78
 -15   1  15    6.06    0.73
 -15   1  15    5.78    0.70
  15   1 -15    5.58    0.66
  15  -1  15    6.09    0.51
  15   1 -15    5.72    0.68
  15  -1 -15    6.54    0.63
 -15   1 -15    5.83    0.55
  15  -1 -15    6.07    0.67
  15   1  15    5.84    0.50
 -15  -1  15    6.89    0.78
 -15  -1  15    6.90    0.78
 -15  -1  15    6.64    0.81
  15   1  15    4.67    0.55
  15   1  15    5.45    0.54
 -15  -1  15    5.86    0.65
  15  -1 -15    6.55    0.67
  15   1  15    5.56    0.60
  15  -1 -15    5.83    0.67
 -15   1  17    5.80    0.76
 -15   1  17    5.23    0.79
  15   1 -17    5.96    0.68
  15   1 -17    6.23    0.67
 -15   1  17    6.55    0.69
  15   1 -17    6.12    0.67
 -15   1  17    6.11    0.78
  15   1 -17    5.23    0.60
  15  -1  17    4.83    0.46
 -15  -1  17    7.02    0.77
 -15  -1  17    6.71    0.81
  15  -1 -17    5.46    0.62
  15  -1 -17    5.85    0.66
  15   1  17    4.50    0.48
  15  -1 -17    6.19    0.67
  15  -1 -17    5.83    0.65
  15   1  17    4.26    0.45
  15   1  17    4.40    0.42
  15   1  17    4.25    0.42
  15   1  17    4.61    0.51
 -15  -1  17    5.23    0.79
  15   1  17    4.07    0.42
 -15   1 -17    5.04    0.53
 -15  -1  17    6.65    0.85
  15   1  17    4.48    0.54
 -15   1  19    9.29    1.00
  15   1 -19    9.11    0.93
 -15   1  19   10.38    0.89
 -15   1  19    9.78    1.03
 -15   1  19    9.46    1.04
  15   1  19   11.09    0.68
  15   1  19   10.95    0.64
 -15  -1  19    9.71    0.89
 -15  -1  19    9.26    1.03
  15   1  19   10.66    0.74
  15   1  19   10.40    0.82
  15   1  19   11.04    0.68
 -15  -1  19    9.02    1.01
  15   1  19   10.54    0.78
  15  -1 -19   10.17    0.89
  15   1  19   10.80    0.68
 -15  -1  19    9.36    1.03
  15   1 -21    1.44    0.51
 -15   1  21    1.06    0.70
 -15   1  21    1.71    0.74
 -15   1  21    1.30    0.52
 -15   1  21    1.07    0.68
  15   1  21    1.40    0.50
  15   1  21    1.76    0.35
  15   1  21    1.01    0.46
  15  -1 -21    1.36    0.51
 -15  -1  21    1.19    0.76
  15   1  21    1.33    0.35
  15   1  21    1.25    0.40
  15   1  21    1.45    0.34
 -15  -1  21    0.83    0.71
 -15  -1  21    1.20    0.71
 -15  -1  21    0.94    0.52
  15   1 -23    1.48    0.55
 -15   1  23    1.52    0.69
 -15   1  23    1.38    0.57
 -15   1  23    1.04    0.68
 -15   1  23    1.13    0.73
  15   1  23    1.37    0.44
 -15  -1  23    2.38    0.77
  15   1  23    1.54    0.39
  15   1  23    1.41    0.50
  15   1  23    2.19    0.38
  15   1  23    0.99    0.54
  15  -1 -23    1.57    0.55
 -15  -1  23    0.39    0.70
 -15  -1  23    0.81    0.71
 -15  -1  23    0.85    0.55
  15   1  23    1.69    0.38
 -15   1  25    6.80    0.93
  15   1 -25    8.26    0.90
 -15   1  25    8.51    0.99
 -15   1  25    8.20    0.90
  15  -1  25    9.51    0.65
 -15   1  25    8.27    0.98
  15  -1  25    9.63    0.72
  15  -1 -25    8.18    0.90
  15   1  25   11.07    0.78
 -15  -1  25    7.43    0.89
  15   1  25   10.83    0.83
 -15  -1  25    8.00    0.98
  15   1  25   11.18    0.74
 -15  -1  25    7.68    0.93
 -15  -1  25    7.38    0.93
  15   1  25   10.06    0.72
  15   1  25    9.98    0.89
  15   1  25    9.03    0.71
 -15   1  27    0.63    0.57
 -15   1  27    1.37    0.71
  15   1 -27    1.60    0.57
  15  -1  27    2.43    0.46
 -15   1  27    1.92    0.76
 -15   1  27    1.13    0.69
  15   1  27    2.90    0.51
 -15  -1  27    1.15    0.72
 -15  -1  27    0.57    0.57
  15  -1 -27    0.50    0.55
 -15  -1  27    0.78    0.77
  15   1  27    2.34    0.47
 -15  -1  27    0.26    0.71
  15   1  27    2.35    0.47
 -15   1  29    1.62    0.63
 -15   1  29    0.80    0.77
 -15   1  29    0.93    0.73
 -15   1  29    0.82    0.73
 -15  -1  29    1.90    0.61
 -15  -1  29    2.70    0.80
 -15  -1  29    1.21    0.73
 -15  -1  29    1.07    0.71
 -15   1  31    3.53    0.79
 -15   1  31    4.64    0.71
 -15   1  31    3.47    0.81
 -15   1  31    2.69    0.85
 -15  -1  31    3.58    0.70
 -15  -1  31    2.90    0.81
 -15  -1  31    3.38    0.80
 -15  -1  31    2.76    0.86
 -15   1  33    2.41    0.84
 -15   1  33    2.17    0.72
 -15   1  33    2.29    0.79
 -15   1  33    1.77    0.89
 -15  -1  33    2.27    0.70
 -15  -1  33    1.65    0.80
 -15  -1  33    2.43    0.89
 -15  -1  33    1.24    0.80
 -15   1  35    1.07    0.88
 -15   1  35    0.93    0.81
 -15   1  35    1.10    0.82
 -15  -1  35    0.90    0.84
 -15  -1  35    1.86    0.94
 -15  -1  35    1.14    0.85
  17   1  -1    3.05    0.46
  17   1  -1    1.95    0.49
  17  -1   1    1.62    0.42
 -17  -1  -1    2.29    0.53
  17  -1   1    3.26    0.48
 -17  -1  -1    1.76    2.01
  17   1  -1    1.76    1.57
 -17  -1  -1    2.60    0.55
 -17   1   1    1.94    0.55
  17  -1   1    2.48    0.48
 -17   1   1    3.01    2.09
 -17  -1  -1    1.77    0.56
  17  -1   1    2.43    0.48
 -17  -1  -1    2.18    0.62
  17  -1   1    1.09    1.48
 -17   1   1    2.81    0.52
  17   1  -1    1.88    0.50
  17   1  -1    2.31    0.48
 -17   1   1    2.03    0.61
 -17   1   1    1.68    0.56
  17   1   1    2.07    0.50
  17   1   1    0.89    1.54
 -17   1  -1    2.03    1.96
 -17  -1   1    3.63    0.71
  17  -1  -1    0.78    1.51
 -17   1  -1    3.05    0.62
 -17  -1   1    4.14    2.25
  17  -1  -1    2.05    0.44
  17  -1  -1    1.80    0.47
  17   1   1    1.96    0.43
 -17   1  -1    2.47    0.56
  17   1   1    2.25    0.52
 -17  -1   1    2.30    0.62
 -17  -1   1    2.22    0.53
 -17  -1   1    2.95    0.65
 -17   1  -1    2.98    0.54
  17  -1  -1    2.51    0.46
  17   1   1    2.14    0.51
 -17   1  -1    1.84    0.55
  17  -1  -1    1.89    0.47
  17   1  -3    5.46    0.67
 -17  -1  -3    7.93    0.76
  17  -1   3    6.56    1.85
 -17   1   3    6.53    0.76
 -17  -1  -3    7.36    0.72
  17   1  -3    6.10    0.64
  17  -1   3    5.99    0.66
 -17   1   3    6.75    0.75
  17  -1   3    6.45    0.60
 -17   1   3    6.19    2.21
 -17  -1  -3    8.00    0.73
  17   1  -3    6.43    0.69
 -17  -1  -3    8.26    0.83
  17   1  -3    6.15    0.68
  17  -1   3    5.58    0.60
 -17   1   3    6.56    0.71
 -17   1   3    6.81    0.80
  17   1  -3    5.82    1.83
 -17  -1  -3    6.11    2.30
  17  -1   3    5.64    0.61
  17   1   3    6.18    0.67
  17   1   3    6.24    0.66
 -17   1  -3    9.27    2.35
  17  -1  -3    6.44    0.70
  17   1   3    5.97    0.64
 -17  -1   3    6.88    0.76
  17  -1  -3    7.20    0.70
 -17   1  -3    7.05    0.74
  17  -1  -3    6.27    0.65
 -17  -1   3    5.71    0.65
 -17   1  -3    6.90    0.80
 -17   1  -3    7.25    0.78
 -17  -1   3    3.94    2.24
  17  -1  -3    6.38    0.71
 -17  -1   3    7.54    0.76
 -17   1  -3    7.42    0.72
  17   1   3    4.41    1.75
  17  -1  -3    4.14    1.75
  17   1   3    5.89    0.62
 -17  -1   3    6.49    0.81
 -17  -1  -5    1.61    0.49
 -17   1   5   -0.18    0.46
 -17  -1  -5    1.61    0.54
 -17   1   5    0.00    0.58
  17  -1   5    0.26    0.37
  17   1  -5   -1.68    1.42
  17  -1   5    0.10    0.36
  17   1  -5    1.03    0.44
 -17   1   5    0.34    0.54
 -17  -1  -5    1.75    2.02
  17   1  -5    0.56    0.44
  17   1  -5    0.51    0.38
 -17   1   5   -0.27    1.80
  17  -1   5    1.74    1.40
  17  -1   5   -0.19    0.37
 -17  -1  -5    0.96    0.58
  17  -1   5    1.26    0.35
 -17  -1  -5    0.55    0.46
 -17   1   5    0.15    0.62
  17   1  -5    0.25    0.45
 -17  -1   5    0.36    0.43
 -17   1  -5    0.24    0.43
  17  -1  -5    1.13    1.46
  17  -1  -5    0.64    0.38
 -17   1  -5    1.37    0.48
 -17  -1   5    0.05    0.63
  17  -1  -5    0.05    0.44
  17  -1  -5    0.55    0.44
 -17  -1   5    0.48    1.98
 -17   1  -5    1.81    0.45
 -17   1  -5    1.27    1.82
 -17   1  -5    1.50    0.53
 -17  -1   5   -1.06    0.56
  17   1   5    0.61    0.39
  17   1   5    1.28    1.35
 -17  -1   5    0.28    0.59
  17   1   5    0.35    0.40
  17   1   5    0.33    0.42
  17   1   5    0.33    0.37
  17  -1  -5    0.51    0.45
  17   1  -7   13.56    0.98
 -17  -1  -7   13.31    1.00
  17  -1   7   14.63    0.91
 -17   1   7   13.94    1.02
 -17  -1  -7   14.00    1.04
 -17  -1  -7   14.26    0.96
 -17  -1  -7   15.06    1.03
  17   1  -7   13.14    0.99
 -17   1   7   14.88    1.10
 -17   1   7   13.55    1.07
 -17  -1  -7   13.20    2.55
  17   1  -7   14.22    0.99
 -17   1   7   12.64    2.57
 -17   1   7   14.79    1.07
  17  -1   7   15.25    0.90
  17   1  -7   12.18    0.97
  17  -1   7   13.96    0.94
  17  -1   7   15.13    0.90
  17   1  -7   13.09    2.32
  17  -1   7   12.74    2.09
 -17   1  -7   14.32    2.54
  17   1   7   13.60    0.95
 -17  -1   7   15.27    1.14
 -17   1  -7   14.22    1.02
 -17  -1   7   14.87    1.03
 -17  -1   7   14.46    2.83
  17  -1  -7   13.54    0.97
 -17   1  -7   14.89    0.98
  17  -1  -7   11.90    0.97
  17   1   7   14.76    0.93
 -17  -1   7   15.59    1.19
 -17   1  -7   15.19    1.03
  17   1   7   15.67    0.95
 -17  -1   7   15.78    1.14
 -17   1  -7   13.90    0.95
  17  -1  -7   10.87    2.16
  17   1   7   14.86    0.93
  17  -1  -7   13.18    1.01
  17   1   7   14.64    2.15
  17  -1  -7   13.50    0.98
 -17   1   9   66.43    3.83
  17   1  -9   62.11    3.74
  17   1  -9   62.73    3.82
  17  -1   9   66.89    3.79
 -17  -1  -9   65.73    3.76
 -17   1   9   66.29    3.78
  17   1  -9   65.09    3.77
 -17  -1  -9   63.57    3.72
  17   1  -9   60.04    3.77
  17  -1   9   70.71    3.71
 -17   1   9   66.96    3.80
  17  -1   9   73.10    3.70
 -17   1   9   65.64    3.84
 -17  -1  -9   67.87    3.71
  17  -1   9   72.87    3.67
 -17  -1  -9   76.49    3.82
 -17  -1   9   65.95    3.80
  17  -1  -9   61.00    3.82
  17  -1  -9   65.35    3.74
 -17  -1   9   65.06    3.78
  17   1   9   72.72    3.71
  17   1   9   66.11    3.79
 -17  -1   9   64.08    3.83
  17  -1  -9   64.94    3.77
 -17  -1   9   65.41    3.84
  17  -1  -9   63.97    3.76
  17   1   9   71.69    3.69
  17   1   9   73.62    3.73
 -17   1  -9   77.53    3.83
 -17  -1 -11   28.29    1.51
  17  -1  11   26.28    1.38
  17   1 -11   23.40    1.48
  17  -1  11   23.70    1.45
 -17   1  11   24.89    1.60
 -17   1  11   23.90    1.53
 -17   1  11   21.60    1.56
 -17   1  11   24.15    1.56
  17   1 -11   22.77    1.50
  17  -1  11   25.53    1.38
  17   1 -11   22.20    1.49
  17   1 -11   23.07    1.50
  17  -1  11   25.50    1.37
  17   1  11   24.78    1.43
  17  -1 -11   23.67    1.50
 -17   1 -11   27.04    1.49
 -17  -1  11   23.08    1.53
  17   1  11   23.48    1.45
  17  -1 -11   23.82    1.49
  17  -1 -11   22.11    1.48
  17   1  11   25.92    1.41
  17   1  11   25.10    1.41
  17  -1 -11   22.04    1.49
 -17  -1  11   22.59    1.65
 -17  -1  11   23.08    1.57
 -17  -1  11   23.55    1.61
  17   1 -13   26.40    1.48
  17  -1  13   21.67    1.33
  17   1 -13   26.42    1.50
 -17  -1 -13   23.73    1.48
  17  -1  13   22.29    1.41
  17  -1  13   22.57    1.32
  17  -1  13   22.94    1.33
  17   1 -13   26.06    1.49
 -17   1 -13   23.98    1.47
  17   1  13   21.72    1.41
  17  -1 -13   27.57    1.52
  17  -1 -13   26.13    1.48
  17  -1 -13   26.01    1.47
  17   1  13   20.96    1.38
  17  -1 -13   26.32    1.50
  17   1  13   20.49    1.41
  17   1  13   22.46    1.38
  17   1 -15   13.01    1.03
  17  -1  15   14.82    0.92
 -17  -1 -15   16.83    0.99
  17   1 -15   13.17    1.03
  17   1 -15   13.06    1.02
 -17   1  15   12.82    1.19
 -17   1  15   13.83    1.06
  17   1 -15   11.78    1.03
 -17   1  15   13.01    1.16
 -17   1  15   13.64    1.15
  17   1  15   14.66    0.94
  17  -1 -15   13.66    1.01
 -17   1 -15   16.38    1.00
 -17  -1  15   12.72    1.06
  17  -1 -15   13.50    1.03
 -17  -1  15   12.97    1.17
 -17  -1  15   13.99    1.23
  17  -1 -15   13.11    1.02
 -17  -1  15   14.33    1.18
  17   1  15   14.59    0.91
  17   1  15   15.56    0.90
  17  -1 -15   13.79    1.03
  17   1  15   14.06    0.91
  17   1 -17    3.35    0.56
  17  -1  17    2.45    0.36
  17   1 -17    1.93    0.52
 -17   1  17    2.01    0.73
 -17   1  17    2.19    0.56
 -17   1  17    3.10    0.73
  17   1 -17    2.57    0.55
 -17   1  17    2.16    0.76
  17   1 -17    2.16    0.56
  17   1  17    2.55    0.36
  17   1  17    2.85    0.29
 -17  -1  17    2.56    0.72
  17   1  17    2.52    0.30
  17   1  17    2.84    0.46
  17  -1 -17    2.19    0.53
 -17  -1  17    1.86    0.71
  17   1  17    2.68    0.29
  17   1  17    2.90    0.42
 -17  -1  17    2.14    0.57
  17   1  17    2.45    0.41
 -17  -1  17    2.47    0.76
 -17   1  19   10.87    1.04
  17   1 -19   10.26    1.02
 -17   1  19   10.39    1.09
 -17   1  19   11.04    1.14
  17  -1  19   13.53    0.79
 -17   1  19   11.65    1.09
  17  -1 -19   10.80    1.03
 -17  -1  19   10.92    1.19
  17   1  19   12.52    0.82
  17   1  19   12.27    0.79
  17   1  19   12.41    0.87
  17   1  19   13.17    0.76
 -17   1 -19   13.75    0.85
  17   1  19   12.82    0.75
 -17  -1  19   12.30    1.25
 -17  -1  19   10.71    1.11
 -17  -1  19   10.22    0.98
  17   1  19   12.98    0.82
  17   1  19   12.46    0.76
  17   1 -21   22.61    1.64
 -17   1  21   22.95    1.67
 -17   1  21   24.05    1.72
 -17   1  21   23.78    1.65
 -17   1  21   23.29    1.68
  17   1  21   28.86    1.44
  17   1  21   26.42    1.46
 -17  -1  21   22.11    1.61
 -17  -1  21   23.60    1.74
 -17  -1  21   24.31    1.70
  17   1  21   27.67    1.42
  17   1  21   26.18    1.50
  17   1  21   28.18    1.43
  17   1  21   25.59    1.46
 -17  -1  21   21.25    1.69
  17  -1 -21   23.30    1.61
 -17   1  23    8.98    0.90
 -17   1  23    8.32    0.95
 -17   1  23    7.85    0.95
 -17   1  23    9.32    1.05
 -17  -1  23    8.69    0.90
  17   1  23    9.70    0.63
 -17  -1  23    6.86    0.93
  17   1  23    7.64    0.73
  17   1  23    7.98    0.66
 -17  -1  23    8.25    0.94
 -17  -1  23    7.25    0.98
  17   1  23    8.02    0.70
  17   1  23    9.93    0.62
 -17   1  25   -0.16    0.74
 -17   1  25    0.95    0.71
 -17   1  25    0.36    0.70
 -17   1  25    0.54    0.55
 -17  -1  25    2.15    0.73
  17   1  25    0.21    0.44
 -17  -1  25    1.09    0.71
 -17  -1  25    0.87    0.56
 -17  -1  25    0.88    0.78
  17   1  25    0.58    0.48
  17   1  25    0.16    0.39
 -17   1  27    0.18    0.78
 -17   1  27   -0.17    0.68
 -17   1  27    0.66    0.74
 -17   1  27    0.39    0.57
 -17  -1  27    1.25    0.60
 -17  -1  27    0.47    0.70
 -17  -1  27   -0.12    0.73
 -17  -1  27    0.79    0.76
 -17   1  29    2.06    0.80
 -17   1  29    2.11    0.81
 -17   1  29    2.20    0.87
 -17   1  29    2.41    0.64
 -17  -1  29    2.55    0.78
 -17  -1  29    2.58    0.65
 -17  -1  29    3.30    0.81
 -17  -1  29    3.10    0.87
 -17   1  31    3.08    0.80
 -17   1  31    2.23    0.68
 -17   1  31    2.39    0.89
 -17   1  31    2.34    0.84
 -17  -1  31    1.44    0.80
 -17  -1  31    1.50    0.86
 -17  -1  31    2.21    0.68
 -17  -1  31    2.13    0.81
 -17   1  33    2.24    0.80
 -17   1  33    0.33    0.69
 -17   1  33    0.82    0.85
 -17   1  33    0.86    0.77
 -17  -1  33    0.74    0.78
 -17  -1  33    0.72    0.87
 -17  -1  33   -0.12    0.78
 -17  -1  33    0.21    0.65
  19  -1   1   15.18    1.01
  19   1  -1   14.60    1.03
  19  -1   1   13.84    1.00
 -19   1   1   13.98    1.13
 -19   1   1   15.82    1.09
  19  -1   1   15.82    1.00
 -19  -1  -1   16.12    1.07
 -19  -1  -1   15.61    1.08
 -19  -1  -1   15.25    1.09
 -19  -1  -1   14.62    1.14
  19   1  -1   13.27    1.01
  19   1  -1   15.45    1.04
 -19   1   1   15.06    1.09
 -19   1   1   15.97    1.09
  19   1  -1   15.08    1.04
  19  -1   1   15.85    0.99
 -19   1  -1   15.15    1.05
 -19   1  -1   14.09    1.09
 -19  -1   1   14.89    1.16
 -19  -1   1   15.89    1.09
 -19  -1   1   14.57    1.10
 -19   1  -1   14.45    1.05
  19   1   1   15.22    1.03
  19  -1  -1   16.52    1.03
 -19   1  -1   15.83    1.11
  19  -1  -1   13.62    1.01
 -19  -1   1   14.91    1.11
  19   1   1   13.87    1.00
  19   1   1   15.63    1.02
  19   1   1   15.14    1.01
  19  -1  -1   15.84    1.01
  19  -1  -1   14.60    1.01
 -19  -1  -3   33.23    1.93
  19   1  -3   32.22    1.91
  19  -1   3   35.55    1.90
 -19   1   3   33.29    1.98
  19  -1   3   33.79    1.88
  19   1  -3   30.43    1.93
  19   1  -3   31.29    1.91
 -19   1   3   32.33    1.97
 -19   1   3   32.17    1.94
 -19  -1  -3   32.59    1.97
  19   1  -3   31.49    1.89
  19  -1   3   29.70    1.91
 -19  -1  -3   34.44    1.97
 -19   1   3   34.61    1.94
  19  -1   3   33.65    1.89
 -19  -1  -3   32.69    1.92
 -19  -1   3   32.93    1.98
  19  -1  -3   32.47    1.89
  19   1   3   30.78    1.92
  19   1   3   34.01    1.90
 -19  -1   3   32.12    1.95
 -19  -1   3   33.15    1.95
  19  -1  -3   32.19    1.90
 -19   1  -3   32.13    1.94
 -19   1  -3   32.45    1.90
  19   1   3   34.39    1.91
  19  -1  -3   29.95    1.93
 -19  -1   3   32.00    1.99
  19   1   3   34.31    1.91
 -19   1  -3   31.42    1.90
  19  -1  -3   31.60    1.92
 -19   1  -3   36.46    1.98
  19  -1   5    2.58    0.43
 -19   1   5    2.24    0.51
 -19  -1  -5    3.75    0.59
  19  -1   5    2.12    0.42
 -19  -1  -5    2.51    0.63
 -19  -1  -5    2.42    0.53
  19   1  -5    2.86    0.51
 -19   1   5    2.51    0.67
  19  -1   5    2.16    0.42
  19   1  -5    1.61    0.43
  19   1  -5    2.97    0.50
 -19   1   5    1.86    0.61
  19  -1   5    3.08    0.42
  19   1  -5    2.40    0.50
 -19  -1  -5    2.57    0.50
 -19   1   5    3.45    0.63
 -19  -1   5    2.19    0.67
  19  -1  -5    3.32    0.48
  19  -1  -5    2.83    0.51
  19   1   5    2.97    0.48
  19  -1  -5    2.27    0.44
  19   1   5    2.49    0.44
 -19   1  -5    3.44    0.53
 -19  -1   5    2.59    0.62
  19   1   5    2.46    0.43
  19  -1  -5    3.18    0.50
  19   1   5    2.45    0.46
 -19   1  -5    3.78    0.50
 -19  -1   5    2.49    0.50
 -19  -1   5    1.95    0.61
 -19   1  -5    1.97    0.50
 -19   1  -5    3.58    0.58
 -19  -1  -7    1.03    0.57
  19   1  -7    0.56    0.45
 -19   1   7    0.46    0.57
 -19   1   7   -0.21    0.45
  19  -1   7    0.32    0.35
 -19  -1  -7    0.40    0.48
 -19  -1  -7    0.17    0.46
  19  -1   7    0.28    0.36
  19  -1   7    0.07    0.36
 -19   1   7   -0.10    0.60
  19   1  -7    0.23    0.45
 -19  -1  -7    0.11    0.52
  19  -1   7   -0.15    0.33
  19   1  -7    0.22    0.44
 -19   1   7    0.46    0.57
  19   1  -7    0.32    0.38
 -19  -1   7    0.01    0.57
  19   1   7   -0.04    0.34
  19  -1  -7    0.07    0.37
 -19  -1   7    0.18    0.63
  19  -1  -7    0.26    0.47
  19  -1  -7   -0.19    0.44
 -19  -1   7    0.34    0.46
 -19   1  -7    0.38    0.46
  19  -1  -7    0.04    0.45
 -19   1  -7    0.66    0.44
  19   1   7    0.38    0.39
  19   1   7   -0.14    0.41
  19   1   7    0.23    0.39
 -19  -1   7   -0.47    0.57
 -19   1  -7    0.82    0.51
 -19   1  -7   -0.05    0.47
 -19  -1  -9    2.83    0.53
 -19  -1  -9    2.65    0.47
  19   1  -9    2.09    0.45
 -19  -1  -9    2.24    0.57
 -19   1   9    1.94    0.64
 -19  -1  -9    2.72    0.52
 -19   1   9    2.81    0.69
  19  -1   9    2.24    0.41
  19   1  -9    2.18    0.51
 -19   1   9    2.82    0.65
  19  -1   9    2.81    0.39
  19   1  -9    2.88    0.50
  19  -1   9    2.24    0.38
  19  -1   9    2.44    0.37
 -19   1   9    2.23    0.52
  19   1  -9    2.11    0.51
 -19   1  -9    2.89    0.52
  19  -1  -9    2.31    0.51
  19  -1  -9    2.06    0.50
  19  -1  -9    2.16    0.45
 -19   1  -9    0.99    0.52
 -19  -1   9    2.13    0.72
 -19  -1   9    1.87    0.52
  19   1   9    1.78    0.41
 -19  -1   9    1.65    0.66
  19   1   9    2.42    0.44
 -19   1  -9    1.53    0.49
  19   1   9    2.22    0.46
 -19  -1   9    2.20    0.67
  19   1   9    2.63    0.43
 -19   1  -9    1.83    0.44
  19  -1  -9    2.77    0.50
  19   1 -11   19.07    1.40
  19   1 -11   20.57    1.39
  19  -1  11   23.17    1.27
  19  -1  11   24.61    1.28
  19   1 -11   20.10    1.40
  19   1 -11   20.39    1.40
 -19  -1 -11   25.46    1.42
 -19   1  11   21.00    1.53
  19  -1  11   23.12    1.28
  19  -1  11   21.84    1.36
 -19   1  11   21.14    1.49
 -19   1  11   21.33    1.45
 -19   1  11   21.21    1.50
  19   1  11   23.35    1.32
  19  -1 -11   20.69    1.40
 -19   1 -11   25.84    1.42
  19  -1 -11   20.33    1.39
 -19  -1  11   22.91    1.50
  19  -1 -11   19.38    1.40
 -19  -1  11   21.47    1.55
  19   1  11   24.00    1.34
  19   1  11   21.59    1.35
 -19  -1  11   20.17    1.43
  19   1  11   23.18    1.32
 -19  -1  11   20.66    1.49
  19  -1 -11   20.87    1.38
  19  -1  13   10.20    0.64
  19   1 -13    8.63    0.84
 -19   1  13   10.05    0.99
 -19   1  13    8.23    0.89
  19  -1  13   10.16    0.63
  19  -1  13    9.21    0.74
 -19   1  13    8.86    0.99
 -19   1  13    8.60    1.02
  19   1 -13   10.25    0.89
  19  -1  13    9.90    0.63
  19   1 -13    9.42    0.90
 -19  -1 -13    9.48    0.86
  19   1 -13    9.52    0.84
 -19  -1  13   10.13    1.00
 -19  -1  13    9.11    1.04
  19   1  13    9.35    0.73
  19  -1 -13    9.65    0.84
  19  -1 -13    9.40    0.84
  19   1  13    9.80    0.72
 -19  -1  13    9.18    0.87
 -19   1 -13   11.03    0.87
  19   1  13    9.41    0.75
  19  -1 -13    8.79    0.82
  19   1  13   10.17    0.76
 -19  -1  13    7.96    0.97
  19  -1 -13    9.23    0.83
 -19   1  15    1.68    0.72
 -19   1  15    2.61    0.79
  19  -1  15    1.79    0.39
 -19   1  15    1.60    0.73
  19   1 -15    1.55    0.49
 -19  -1 -15    1.40    0.51
 -19   1  15    2.03    0.59
  19   1  15    1.56    0.39
  19   1  15    1.47    0.43
  19   1  15    1.58    0.38
  19  -1 -15    1.86    0.50
 -19  -1  15    1.61    0.76
  19   1  15    1.87    0.40
 -19   1 -15    1.70    0.51
 -19  -1  15    1.87    0.75
 -19  -1  15    1.85    0.70
 -19  -1 -17    1.17    0.47
 -19   1  17    2.99    0.61
 -19   1  17    2.04    0.77
 -19   1  17    2.20    0.73
  19   1 -17    1.69    0.50
  19  -1  17    0.92    0.35
 -19   1  17    1.02    0.72
  19   1  17    0.90    0.40
  19   1  17    0.90    0.24
 -19  -1  17    2.08    0.79
  19   1  17    0.72    0.37
  19   1  17    0.67    0.36
 -19  -1  17    2.12    0.74
 -19  -1  17    2.15    0.56
  19   1  17    0.93    0.24
 -19  -1  17    1.91    0.74
  19   1  17    1.16    0.37
  19   1  17    1.08    0.24
 -19   1 -17    1.44    0.47
  19  -1 -17    2.53    0.52
 -19   1  19    1.40    0.74
 -19   1  19    1.39    0.57
 -19   1  19    2.17    0.79
  19  -1  19    2.15    0.36
 -19   1  19    2.11    0.76
  19   1  19    2.93    0.36
 -19  -1  19    2.48    0.75
 -19  -1  19    2.87    0.76
 -19  -1  19    2.33    0.61
  19   1  19    3.34    0.40
 -19   1 -19    2.03    0.35
 -19  -1  19    2.18    0.80
  19   1  19    3.08    0.36
  19   1  19    2.52    0.36
  19  -1  21   10.81    0.67
 -19   1  21    9.13    1.03
 -19   1  21    9.95    1.05
 -19   1  21    8.14    0.96
 -19   1  21    9.52    1.08
 -19  -1  21    9.23    0.91
  19   1  21   11.71    0.67
 -19  -1  21   10.31    1.12
 -19  -1  21    8.71    1.04
 -19  -1  21    8.33    1.04
 -19   1  23    4.38    0.64
 -19   1  23    3.88    0.82
 -19   1  23    4.00    0.79
 -19   1  23    4.03    0.78
 -19  -1  23    4.74    0.80
 -19  -1  23    4.33    0.85
 -19  -1  23    4.66    0.79
 -19  -1  23    4.29    0.68
 -19   1  25    1.74    0.74
 -19   1  25    2.77    0.81
 -19   1  25    2.84    0.77
 -19   1  25    2.98    0.63
 -19  -1  25    3.34    0.77
 -19  -1  25    2.27    0.74
 -19  -1  25    2.61    0.63
 -19  -1  25    2.28    0.81
 -19   1  27    2.64    0.80
 -19   1  27    2.08    0.80
 -19   1  27    0.69    0.83
 -19   1  27    1.27    0.62
 -19  -1  27    2.54    0.77
 -19  -1  27    1.43    0.83
 -19  -1  27    1.92    0.76
 -19  -1  27    0.94    0.62
 -19   1  29   -0.20    0.62
 -19   1  29    0.24    0.75
 -19   1  29    1.84    0.75
 -19   1  29    1.05    0.82
 -19  -1  29    0.54    0.63
 -19  -1  29    2.11    0.83
 -19  -1  29    0.68    0.80
 -19  -1  29    1.96    0.82
 -19   1  31    0.81    0.84
 -19   1  31    0.85    0.76
 -19   1  31    1.21    0.78
 -19   1  31    0.22    0.66
 -19  -1  31    0.24    0.65
 -19  -1  31    0.59    0.87
 -19  -1  31    0.49    0.79
 -19  -1  31    1.45    0.78
 -19   1  33    1.59    0.77
 -19   1  33    0.37    0.80
 -19   1  33    0.79    0.68
 -19   1  33    0.84    0.84
 -19  -1  33    0.78    0.78
 -19  -1  33    0.74    0.81
 -19  -1  33    0.50    0.71
 -19  -1  33    1.51    0.89
 -21  -1  -1   11.81    0.97
 -21   1   1   10.58    0.97
  21   1  -1   10.83    0.88
  21   1  -1   13.02    0.93
  21   1  -1   12.28    0.91
  21  -1   1   12.30    0.87
 -21  -1  -1   13.13    1.05
 -21   1   1   12.43    0.94
  21  -1   1   11.07    0.87
 -21   1   1   11.21    0.98
 -21  -1  -1   12.40    0.97
  21   1  -1   11.37    0.91
 -21  -1  -1   11.76    0.99
  21  -1   1   12.45    0.88
 -21   1   1   11.78    0.93
  21  -1   1   12.74    0.89
 -21  -1   1   11.17    1.07
 -21  -1   1   11.63    0.99
 -21   1  -1   11.58    0.93
  21  -1  -1   11.70    0.90
  21  -1  -1   12.34    0.90
  21   1   1   11.49    0.89
  21  -1  -1   11.90    0.88
  21   1   1   12.60    0.87
 -21   1  -1   11.22    0.95
 -21   1  -1   12.15    1.00
 -21  -1   1   10.70    0.97
 -21   1  -1   14.72    0.99
 -21  -1   1   12.59    1.01
  21   1   1   10.10    0.87
  21  -1  -1   10.37    0.88
  21   1   1   12.95    0.90
 -21   1   3   17.12    1.20
 -21   1   3   16.41    1.28
  21  -1   3   17.47    1.10
  21  -1   3   13.99    1.09
  21  -1   3   17.94    1.09
 -21  -1  -3   16.82    1.23
  21   1  -3   16.32    1.12
 -21  -1  -3   16.17    1.18
  21   1  -3   16.42    1.11
 -21  -1  -3   18.09    1.16
 -21   1   3   16.48    1.23
  21   1  -3   14.83    1.12
 -21  -1  -3   17.44    1.17
 -21   1   3   17.61    1.23
  21  -1   3   17.55    1.08
  21   1  -3   16.63    1.13
  21  -1  -3   16.94    1.13
  21  -1  -3   15.83    1.12
  21   1   3   16.86    1.11
  21  -1  -3   16.25    1.10
  21   1   3   17.14    1.10
 -21   1  -3   17.61    1.20
 -21  -1   3   16.52    1.25
  21   1   3   16.86    1.12
 -21  -1   3   16.12    1.30
 -21   1  -3   17.11    1.13
 -21   1  -3   18.54    1.15
  21   1   3   14.79    1.13
 -21  -1   3   16.21    1.19
  21  -1  -3   18.01    1.15
 -21  -1   3   17.43    1.24
 -21   1  -3   17.43    1.19
  21  -1   5    1.42    0.43
  21  -1   5    1.32    0.42
 -21  -1  -5    2.00    0.54
 -21  -1  -5    0.63    0.54
 -21  -1  -5    1.91    0.65
  21   1  -5    1.50    0.49
  21   1  -5    1.44    0.52
  21  -1   5    1.15    0.40
  21   1  -5    0.84    0.42
 -21   1   5    1.90    0.62
 -21   1   5    0.83    0.52
 -21  -1  -5    2.19    0.60
 -21   1   5    1.29    0.60
  21   1  -5    0.93    0.50
  21  -1   5    1.00    0.43
 -21   1   5    1.01    0.66
  21  -1  -5    0.80    0.47
 -21  -1   5    0.88    0.67
 -21  -1   5    1.54    0.52
 -21   1  -5    1.48    0.55
 -21   1  -5    3.00    0.62
  21   1   5    0.60    0.39
  21  -1  -5    2.29    0.49
 -21   1  -5    2.38    0.56
 -21   1  -5    2.17    0.52
  21   1   5    1.18    0.47
  21  -1  -5    1.23    0.43
  21   1   5    1.04    0.45
 -21  -1   5    0.29    0.65
  21  -1  -5    1.09    0.48
 -21  -1   5    0.64    0.73
  21   1   5    1.35    0.48
  21  -1   7   30.02    1.61
  21  -1   7   29.65    1.62
 -21  -1  -7   29.87    1.75
  21  -1   7   29.72    1.62
  21   1  -7   25.92    1.68
 -21  -1  -7   26.45    1.66
 -21   1   7   28.89    1.79
 -21   1   7   25.64    1.73
 -21  -1  -7   25.81    1.73
  21   1  -7   25.01    1.68
  21  -1   7   25.68    1.67
 -21   1   7   28.14    1.74
  21   1  -7   26.75    1.66
 -21   1   7   25.25    1.74
  21   1  -7   27.33    1.68
 -21  -1  -7   25.34    1.69
 -21   1  -7   27.33    1.66
  21  -1  -7   25.48    1.65
  21  -1  -7   26.50    1.67
  21  -1  -7   26.57    1.67
  21   1   7   26.60    1.65
 -21  -1   7   30.20    1.77
 -21   1  -7   25.96    1.70
  21   1   7   28.93    1.65
 -21   1  -7   27.79    1.64
 -21  -1   7   26.41    1.76
  21   1   7   29.73    1.63
  21  -1  -7   24.07    1.67
 -21   1  -7   32.11    1.76
 -21  -1   7   26.02    1.73
 -21  -1   7   26.33    1.80
  21   1   7   31.47    1.64
 -21  -1  -9   81.36    4.86
  21   1  -9   81.24    4.87
  21  -1   9   99.77    4.82
  21  -1   9   98.60    4.86
 -21   1   9   98.57    4.99
 -21   1   9   98.81    4.96
  21   1  -9   80.34    4.91
 -21  -1  -9   83.32    4.86
  21  -1   9   89.87    4.96
 -21   1   9   89.20    5.01
 -21   1   9   99.56    4.93
  21   1  -9   76.64    4.97
  21   1  -9   79.71    4.90
 -21  -1  -9   80.53    4.91
  21  -1   9  100.36    4.85
 -21  -1  -9  102.24    5.01
 -21  -1   9   87.37    4.95
  21   1   9   97.77    4.88
 -21   1  -9  102.58    5.01
  21   1   9   86.07    4.96
 -21   1  -9   75.14    4.84
 -21  -1   9   89.85    4.99
  21  -1  -9   78.02    4.90
  21   1   9   98.16    4.86
  21  -1  -9   80.89    4.86
 -21  -1   9   89.41    4.93
 -21   1  -9   74.01    4.85
 -21  -1   9   86.68    5.01
  21  -1  -9   84.57    4.90
  21  -1  -9   79.41    4.98
  21   1   9   96.64    4.83
 -21   1  -9   76.26    4.90
 -21   1  11    0.37    0.54
  21  -1  11    0.00    0.39
  21   1 -11    0.33    0.51
 -21   1  11   -1.02    0.66
  21  -1  11    0.69    0.37
 -21   1  11   -0.11    0.72
  21  -1  11    0.44    0.36
 -21  -1 -11    0.60    0.53
 -21   1  11   -0.30    0.67
  21   1 -11   -0.02    0.47
  21   1 -11    0.98    0.53
  21   1 -11    0.82    0.52
  21  -1  11    0.11    0.35
  21   1  11    0.63    0.45
 -21  -1  11    0.76    0.72
  21   1  11    0.08    0.41
  21   1  11    0.29    0.40
  21   1  11    0.21    0.43
  21  -1 -11    0.62    0.50
 -21   1 -11    0.13    0.52
  21  -1 -11    0.33    0.49
 -21  -1  11   -0.78    0.77
 -21  -1  11    0.68    0.72
  21  -1 -11    0.29    0.50
  21  -1 -11    0.07    0.44
 -21  -1  11    0.13    0.52
 -21   1  13    5.67    0.87
  21  -1  13    6.36    0.67
 -21   1  13    6.30    0.88
  21  -1  13    7.42    0.55
 -21  -1 -13    8.25    0.84
  21  -1  13    8.20    0.55
 -21   1  13    6.11    0.92
  21   1 -13    5.99    0.69
 -21   1  13    4.73    0.72
  21  -1  13    7.27    0.53
 -21  -1  13    4.95    0.72
 -21  -1  13    6.54    0.89
 -21  -1  13    6.43    0.89
 -21  -1  13    5.49    0.94
  21   1  13    6.56    0.65
  21   1  13    7.09    0.64
 -21   1 -13    6.78    0.81
  21   1  13    7.46    0.63
  21   1  13    7.18    0.65
  21  -1 -13    6.30    0.70
 -21   1  15    4.03    0.83
 -21   1  15    4.84    0.84
 -21   1  15    4.76    0.89
 -21  -1 -15    5.99    0.66
  21  -1  15    4.98    0.60
 -21   1  15    4.05    0.70
 -21  -1  15    5.08    0.92
  21   1  15    6.19    0.56
  21   1  15    6.27    0.57
 -21  -1  15    4.39    0.84
 -21  -1  15    3.98    0.68
 -21  -1  15    5.58    0.86
  21   1  15    4.94    0.53
  21   1  15    6.69    0.58
 -21   1 -15    6.38    0.66
 -21   1  17    7.63    0.91
  21  -1  17    6.25    0.67
 -21   1  17    7.24    0.91
 -21  -1 -17    8.49    0.79
 -21   1  17    7.78    0.95
  21   1  17    8.01    0.61
 -21  -1  17    7.49    0.84
  21   1  17    8.23    0.60
  21   1  17    6.35    0.67
  21   1  17    8.74    0.62
 -21   1 -17    8.76    0.80
 -21  -1 -19    0.56    0.48
  21  -1  19    1.05    0.35
 -21   1  19    2.26    0.58
 -21   1  19    2.46    0.72
 -21   1  19    1.85    0.73
 -21   1  19    2.23    0.77
  21   1  19    1.13    0.36
 -21  -1  19    2.39    0.61
 -21   1 -19    0.99    0.49
 -21  -1  19    2.64    0.75
 -21  -1  19    2.75    0.82
 -21  -1  19    2.00    0.74
 -21   1  21    0.70    0.69
 -21   1  21    0.97    0.59
 -21   1  21    1.03    0.71
  21  -1  21    0.85    0.31
 -21   1  21    0.20    0.75
 -21  -1  21    0.69    0.79
 -21  -1  21    1.22    0.59
 -21  -1  21   -0.18    0.69
  21   1  21    1.11    0.32
 -21  -1  21   -0.06    0.71
 -21   1  23    2.07    0.75
 -21   1  23    2.84    0.82
 -21   1  23    2.94    0.76
 -21   1  23    2.65    0.61
 -21  -1  23    1.44    0.74
 -21  -1  23    2.77    0.83
 -21  -1  23    2.15    0.58
 -21  -1  23    1.45    0.73
 -21   1  25    0.06    0.56
 -21   1  25    0.61    0.73
 -21   1  25   -0.05    0.78
 -21   1  25    0.49    0.73
 -21  -1  25    0.69    0.85
 -21  -1  25    0.20    0.77
 -21  -1  25    1.68    0.78
 -21  -1  25    0.41    0.60
 -21   1  27    1.25    0.74
 -21   1  27    0.77    0.79
 -21   1  27    1.18    0.60
 -21   1  27    1.69    0.80
 -21  -1  27    0.48    0.87
 -21  -1  27    0.25    0.63
 -21  -1  27    1.14    0.75
 -21  -1  27    0.75    0.81
 -21   1  29    1.71    0.86
 -21   1  29    2.37    0.80
 -21   1  29    2.00    0.68
 -21   1  29    0.57    0.77
 -21  -1  29    3.34    0.84
 -21  -1  29    1.10    0.88
 -21  -1  29    2.01    0.68
 -21  -1  29    1.62    0.80
 -21   1  31    1.44    0.78
 -21   1  31    1.95    0.86
 -21   1  31    0.91    0.67
 -21   1  31    2.06    0.79
 -21  -1  31    1.58    0.94
 -21  -1  31    1.57    0.84
 -21  -1  31    0.81    0.84
 -21  -1  31    1.29    0.68
  23  -1   1   17.91    1.12
  23  -1   1   14.83    1.14
  23   1  -1   16.86    1.11
  23  -1   1   16.21    1.10
 -23  -1  -1   15.51    1.21
 -23  -1  -1   16.21    1.19
 -23   1   1   16.63    1.21
  23   1  -1   14.43    1.11
 -23   1   1   17.07    1.22
  23   1  -1   17.03    1.11
 -23   1   1   16.36    1.22
 -23  -1  -1   15.34    1.28
 -23  -1  -1   18.30    1.21
  23  -1   1   17.53    1.12
  23   1  -1   16.95    1.16
 -23   1   1   15.98    1.27
  23   1   1   16.75    1.13
 -23   1  -1   15.89    1.19
  23  -1  -1   18.05    1.14
 -23  -1   1   14.66    1.30
  23   1   1   17.06    1.12
 -23   1  -1   15.09    1.24
 -23  -1   1   16.83    1.23
  23  -1  -1   16.62    1.14
  23  -1  -1   14.87    1.11
  23   1   1   14.25    1.11
  23   1   1   16.48    1.14
 -23  -1   1   16.80    1.25
 -23   1  -1   16.31    1.22
 -23   1  -1   15.21    1.17
 -23  -1   1   17.16    1.22
  23  -1  -1   16.47    1.12
 -23  -1  -3    8.13    0.85
 -23  -1  -3    7.72    0.85
  23  -1   3    6.01    0.73
 -23   1   3    5.75    0.75
 -23   1   3    7.72    0.85
 -23  -1  -3    7.71    0.80
  23   1  -3    5.62    0.64
  23   1  -3    6.82    0.79
 -23  -1  -3    6.55    0.75
  23  -1   3    7.20    0.69
 -23   1   3    6.48    0.79
  23   1  -3    6.68    0.72
 -23   1   3    7.07    0.79
  23  -1   3    7.29    0.69
  23   1  -3    6.29    0.71
  23  -1   3    7.51    0.68
 -23  -1   3    7.29    0.79
 -23   1  -3    6.40    0.74
  23   1   3    6.60    0.73
  23  -1  -3    7.40    0.76
 -23  -1   3    8.05    0.93
 -23  -1   3    7.08    0.75
  23  -1  -3    6.07    0.75
  23   1   3    6.72    0.72
  23  -1  -3    6.31    0.77
  23   1   3    5.56    0.68
 -23   1  -3    7.61    0.79
  23  -1  -3    6.96    0.77
 -23  -1   3    7.00    0.81
 -23   1  -3    7.23    0.80
 -23   1  -3    6.46    0.76
  23   1   3    7.16    0.73
 -23  -1  -5    4.83    0.64
  23  -1   5    4.90    0.55
 -23   1   5    4.14    0.78
 -23  -1  -5    4.58    0.70
  23  -1   5    4.85    0.56
 -23  -1  -5    5.14    0.75
  23  -1   5    3.73    0.53
 -23  -1  -5    5.65    0.70
  23   1  -5    4.78    0.63
  23   1  -5    4.28    0.60
 -23   1   5    4.69    0.73
  23   1  -5    4.41    0.65
  23  -1   5    4.72    0.55
 -23   1   5    4.82    0.74
  23   1  -5    2.75    0.54
 -23   1   5    2.95    0.65
 -23  -1   5    3.98    0.73
  23  -1  -5    3.72    0.58
 -23  -1   5    2.88    0.79
  23   1   5    2.77    0.52
 -23  -1   5    4.30    0.75
  23   1   5    4.62    0.59
 -23   1  -5    6.22    0.74
  23   1   5    4.60    0.59
 -23   1  -5    4.26    0.69
 -23  -1   5    4.20    0.63
 -23   1  -5    5.01    0.67
  23  -1  -5    3.84    0.54
  23  -1  -5    3.45    0.58
  23   1   5    3.92    0.59
 -23   1  -5    4.50    0.63
  23  -1  -5    4.21    0.60
  23  -1   7    6.07    0.62
 -23  -1  -7    5.91    0.69
  23  -1   7    5.20    0.56
  23  -1   7    5.82    0.59
 -23   1   7    4.60    0.78
  23   1  -7    5.31    0.67
  23   1  -7    6.08    0.67
 -23  -1  -7    6.21    0.77
 -23   1   7    5.68    0.80
 -23  -1  -7    4.97    0.71
  23   1  -7    4.92    0.64
 -23   1   7    4.55    0.84
 -23  -1  -7    5.13    0.66
 -23   1   7    4.07    0.68
  23   1  -7    4.68    0.58
  23  -1   7    5.29    0.58
  23  -1  -7    5.19    0.67
  23   1   7    3.57    0.55
  23   1   7    6.13    0.67
 -23   1  -7    6.16    0.69
 -23  -1   7    4.99    0.81
  23  -1  -7    5.37    0.66
 -23  -1   7    3.73    0.67
  23  -1  -7    6.01    0.66
 -23   1  -7    6.33    0.68
 -23   1  -7    6.39    0.73
 -23  -1   7    4.61    0.88
  23   1   7    6.11    0.62
 -23  -1   7    4.28    0.81
  23   1   7    5.03    0.60
  23  -1  -7    4.12    0.58
 -23   1  -7    6.28    0.73
 -23   1   9    7.38    0.88
 -23  -1  -9    6.70    0.82
 -23  -1  -9    5.68    0.72
 -23  -1  -9    6.38    0.80
  23  -1   9    9.78    0.72
  23  -1   9    8.88    0.77
  23  -1   9    9.50    0.71
 -23   1   9    8.79    0.93
  23  -1   9   10.43    0.71
 -23  -1  -9   11.22    0.93
 -23   1   9    7.69    0.98
  23   1  -9    8.82    0.83
 -23   1   9    8.68    0.99
  23   1  -9    8.62    0.81
  23   1  -9    7.37    0.82
 -23   1  -9    8.22    0.90
 -23  -1   9    8.48    0.98
 -23   1  -9    5.93    0.79
 -23  -1   9    9.50    0.99
  23   1   9   10.12    0.73
 -23   1  -9    5.66    0.76
  23  -1  -9    7.72    0.78
  23   1   9    9.45    0.77
  23   1   9    7.74    0.77
 -23  -1   9   10.23    1.06
  23   1   9    9.28    0.78
  23  -1  -9    8.57    0.81
 -23   1  -9    6.40    0.70
 -23  -1   9    7.65    0.87
  23  -1  -9    8.78    0.80
 -23   1  11    1.04    0.76
 -23   1  11    0.63    0.70
  23  -1  11    1.23    0.40
 -23   1  11    0.34    0.82
  23  -1  11    1.02    0.40
 -23  -1 -11    0.72    0.58
  23  -1  11    1.00    0.43
 -23   1  11    1.00    0.59
  23  -1  11    1.32    0.40
  23   1  11    0.87    0.47
  23   1  11    1.12    0.46
 -23  -1  11    0.43    0.57
 -23  -1  11    0.83    0.75
 -23  -1  11    0.34    0.81
 -23  -1  11   -0.30    0.73
  23   1  11    1.14    0.46
 -23   1 -11    1.15    0.61
  23   1  11    0.94    0.44
 -23   1  13    8.40    0.96
  23  -1  13   11.93    0.73
 -23   1  13    9.39    1.09
 -23  -1 -13   11.42    1.01
  23  -1  13   11.47    0.73
  23  -1  13    9.58    0.85
  23  -1  13   12.21    0.73
 -23   1  13    8.62    1.02
 -23   1  13    8.04    1.08
 -23   1 -13   12.31    1.00
  23   1  13   11.78    0.82
  23   1  13   11.19    0.81
  23   1  13   10.61    0.87
 -23  -1  13    9.44    1.11
 -23  -1  13    9.13    1.06
 -23  -1  13    8.88    0.96
  23   1  13   11.22    0.82
 -23  -1  13    9.60    1.12
 -23  -1 -15   14.19    1.02
 -23   1  15    8.12    1.11
 -23   1  15    8.94    1.11
  23  -1  15   12.70    0.71
 -23   1  15    9.18    1.06
  23  -1  15   10.08    0.88
  23  -1  15   12.40    0.72
 -23   1  15    9.26    1.11
 -23  -1  15   10.60    1.11
  23   1  15   13.76    0.82
  23   1  15   13.72    0.84
  23   1  15   10.62    0.88
  23   1  15   13.24    0.83
 -23  -1  15   11.32    1.20
 -23  -1  15   10.37    1.21
 -23   1 -15   13.56    1.01
 -23  -1  15    9.52    1.00
 -23   1  17   10.50    1.07
 -23   1  17   12.48    1.31
 -23   1  17   10.70    1.23
  23  -1  17   12.08    0.93
 -23   1  17   10.54    1.15
 -23  -1 -17   16.77    1.08
 -23  -1  17   10.88    1.19
 -23  -1  17   11.38    1.25
  23   1  17   15.32    0.86
 -23  -1  17   11.38    1.19
  23   1  17   11.92    0.95
 -23  -1  17   10.02    1.06
  23   1  17   15.62    0.85
 -23   1 -17   16.10    1.05
  23   1  17   16.17    0.86
 -23   1  19    7.02    0.93
  23  -1  19    7.71    0.65
 -23   1  19    4.75    0.72
 -23   1  19    5.22    0.86
 -23  -1 -19    9.71    0.80
 -23   1  19    6.10    0.90
 -23  -1  19    6.76    0.89
  23   1  19    7.23    0.64
 -23  -1  19    5.07    0.75
 -23   1 -19    8.35    0.77
 -23  -1  19    6.33    0.96
 -23  -1  19    5.65    0.89
 -23   1  21    0.71    0.71
 -23   1  21    1.54    0.58
 -23   1  21    1.94    0.73
 -23   1  21    1.47    0.78
 -23  -1  21    2.72    0.74
 -23  -1  21    1.68    0.74
 -23  -1  21    1.84    0.58
 -23  -1  21    1.62    0.80
 -23   1  23    1.99    0.79
 -23   1  23    1.37    0.72
 -23   1  23    2.22    0.74
 -23   1  23    1.45    0.60
 -23  -1  23    3.15    0.85
 -23  -1  23    0.97    0.62
 -23  -1  23    1.94    0.75
 -23  -1  23    1.95    0.76
 -23   1  25    0.63    0.72
 -23   1  25    0.73    0.74
 -23   1  25    0.61    0.80
 -23   1  25    0.21    0.61
 -23  -1  25    1.20    0.83
 -23  -1  25    1.19    0.74
 -23  -1  25    1.30    0.76
 -23  -1  25   -0.50    0.56
 -23   1  27    3.07    0.79
 -23   1  27    1.54    0.68
 -23   1  27    2.49    0.85
 -23   1  27    1.97    0.83
 -23  -1  27    1.84    0.87
 -23  -1  27    2.67    0.80
 -23  -1  27    1.76    0.68
 -23  -1  27    1.59    0.80
 -23   1  29   -0.20    0.84
 -23   1  29    2.39    0.81
 -23   1  29   -0.27    0.76
 -23   1  29    0.44    0.66
 -23  -1  29    1.09    0.85
 -23  -1  29    1.44    0.83
 -23  -1  29    2.45    0.95
 -23  -1  29    0.63    0.67
 -23   1  31    0.34    0.82
 -23   1  31    1.54    0.85
 -23   1  31    1.59    0.92
 -23   1  31    0.42    0.67
 -23  -1  31    0.60    0.80
 -23  -1  31    1.03    0.68
 -23  -1  31    0.69    0.82
 -23  -1  31    1.41    0.91
  25   1  -1    6.48    0.76
 -25  -1  -1    7.57    0.83
 -25  -1  -1    7.57    0.89
 -25  -1  -1    8.44    0.87
 -25   1   1    8.07    0.87
  25  -1   1    6.83    0.76
  25  -1   1    7.92    0.79
  25  -1   1    9.02    0.80
  25   1  -1    7.39    0.81
 -25   1   1    8.28    0.89
 -25   1   1    8.10    0.93
 -25  -1  -1    8.29    0.90
  25   1  -1    8.51    0.83
  25  -1   1    9.22    0.79
 -25   1   1    8.27    0.86
  25   1  -1    7.68    0.78
  25   1   1    8.68    0.81
  25   1   1    7.10    0.76
  25   1   1    8.66    0.84
 -25   1  -1    7.76    0.91
  25  -1  -1    7.02    0.81
  25  -1  -1    9.41    0.81
  25  -1  -1    7.91    0.81
 -25   1  -1    8.30    0.88
 -25   1  -1    8.56    0.99
  25   1   1    8.83    0.83
 -25  -1   1    8.32    0.93
 -25  -1   1    8.03    0.87
  25  -1  -1    8.13    0.82
 -25  -1   1    8.87    0.87
 -25   1  -1    8.84    0.91
 -25  -1   1    7.40    0.86
 -25  -1  -3    9.45    0.93
  25  -1   3    8.95    0.84
 -25   1   3    7.56    0.92
 -25   1   3    8.00    0.93
  25  -1   3   10.29    0.83
  25  -1   3    7.27    0.83
  25   1  -3    8.53    0.87
 -25  -1  -3    9.05    1.01
 -25   1   3    8.25    0.92
 -25   1   3    8.11    0.94
 -25  -1  -3    9.87    0.89
 -25  -1  -3   10.63    1.02
  25   1  -3    9.23    0.88
  25  -1   3    9.68    0.84
  25   1  -3    8.76    0.89
 -25   1  -3    9.36    0.92
 -25  -1   3    9.63    1.03
  25  -1  -3    8.04    0.79
  25   1   3    9.59    0.84
  25   1   3    8.97    0.83
 -25   1  -3    8.47    0.99
 -25  -1   3    8.72    1.00
 -25  -1   3    7.66    0.92
 -25   1  -3    9.34    1.04
  25   1   3    8.61    0.81
  25  -1  -3    9.13    0.81
 -25   1  -3    8.43    0.95
 -25  -1   3    9.52    1.11
  25  -1  -3    8.81    0.79
  25   1   3    7.48    0.79
  25  -1   5   13.85    1.04
 -25  -1  -5   15.86    1.17
  25   1  -5   13.78    1.07
 -25   1   5   12.68    1.16
  25   1  -5   13.39    1.07
  25  -1   5   15.56    1.03
  25  -1   5   16.35    1.06
  25  -1   5   16.49    1.02
 -25  -1  -5   14.17    1.09
 -25   1   5   12.89    1.24
 -25  -1  -5   16.37    1.24
 -25   1   5   13.71    1.18
 -25   1   5   13.62    1.17
  25   1  -5   13.87    1.06
 -25  -1  -5   15.69    1.17
  25   1   5   15.93    1.09
  25   1   5   15.40    1.05
 -25   1  -5   16.15    1.11
  25  -1  -5   14.24    1.05
  25   1   5   13.43    1.05
  25   1   5   16.08    1.04
 -25  -1   5   13.20    1.21
 -25   1  -5   16.88    1.23
  25  -1  -5   14.06    1.06
  25  -1  -5   13.48    1.05
 -25  -1   5   12.56    1.19
 -25   1  -5   16.32    1.21
 -25  -1   5   13.62    1.27
 -25   1  -5   15.52    1.14
 -25  -1   5   14.08    1.16
 -25  -1  -7    7.92    0.89
  25   1  -7    6.96    0.79
  25  -1   7    8.86    0.73
  25  -1   7    7.45    0.78
 -25   1   7    6.78    0.88
 -25   1   7    6.86    0.89
 -25  -1  -7    8.00    0.81
 -25  -1  -7    7.83    0.86
  25  -1   7    7.82    0.73
  25  -1   7    8.69    0.72
  25   1  -7    7.61    0.80
 -25   1   7    6.54    0.95
 -25  -1  -7    7.81    0.86
 -25   1   7    6.69    0.78
  25   1  -7    6.03    0.73
  25   1   7    8.07    0.76
 -25  -1   7    6.15    0.78
 -25   1  -7    9.19    0.84
 -25   1  -7    7.94    0.78
  25  -1  -7    8.05    0.83
 -25  -1   7    8.06    1.03
  25   1   7    7.49    0.77
  25   1   7    6.50    0.72
  25  -1  -7    7.21    0.76
 -25   1  -7    7.64    0.93
  25  -1  -7    7.05    0.81
 -25  -1   7    7.30    0.95
 -25  -1   7    8.00    0.90
 -25   1  -7    8.72    0.91
  25   1   7    7.83    0.77
  25  -1   9    2.82    0.49
 -25  -1  -9    0.98    0.68
 -25  -1  -9    0.89    0.55
  25  -1   9    2.45    0.48
 -25   1   9    1.72    0.59
 -25  -1  -9    2.78    0.65
 -25   1   9    1.98    0.75
 -25   1   9    2.85    0.78
  25  -1   9    2.59    0.50
  25  -1   9    3.22    0.50
 -25  -1  -9    0.99    0.64
 -25   1   9    2.39    0.84
 -25   1  -9    2.89    0.65
 -25  -1   9    2.14    0.78
  25   1   9    2.42    0.50
 -25  -1   9    3.23    0.86
  25   1   9    2.99    0.54
 -25  -1   9    1.72    0.75
 -25   1  -9    0.81    0.58
  25   1   9    3.65    0.55
  25   1   9    2.76    0.54
 -25  -1   9    2.60    0.62
 -25   1  -9    1.06    0.64
 -25   1  -9    0.56    0.51
 -25  -1 -11   13.66    1.09
 -25   1  11   11.48    1.16
 -25   1  11   10.14    1.17
 -25   1  11    9.82    1.15
  25  -1  11   13.30    0.88
 -25   1  11    9.91    1.05
  25  -1  11   13.55    0.88
  25  -1  11   13.92    0.87
  25  -1  11    9.70    0.94
 -25   1 -11   15.89    0.97
 -25  -1  11   10.96    1.24
 -25   1 -11   13.09    1.09
 -25   1 -11   14.05    0.91
  25   1  11   13.40    0.92
 -25  -1  11   12.49    1.34
  25   1  11   10.22    0.95
  25   1  11   13.73    0.95
 -25   1 -11   15.31    1.00
 -25  -1  11    9.66    1.23
 -25  -1  11    9.98    1.05
  25   1  11   14.12    0.93
 -25   1  13    6.65    0.79
  25  -1  13    8.59    0.63
 -25   1  13    7.23    0.95
  25  -1  13    8.67    0.63
  25  -1  13    8.66    0.64
  25  -1  13    6.21    0.73
 -25  -1 -13    8.77    0.89
 -25   1  13    6.44    0.93
 -25   1  13    7.26    1.01
 -25  -1  13    6.49    0.93
  25   1  13    7.15    0.78
 -25  -1  13    8.69    1.01
 -25  -1  13    6.86    0.80
  25   1  13    9.00    0.73
  25   1  13    9.86    0.73
 -25   1 -13    7.95    0.83
 -25  -1  13    7.59    1.07
  25   1  13    8.90    0.70
 -25   1  15    0.98    0.56
  25  -1  15    2.60    0.30
  25  -1  15    1.71    0.45
 -25   1  15    1.60    0.76
 -25   1  15    0.55    0.81
  25  -1  15    2.14    0.31
 -25   1  15    1.84    0.76
 -25  -1 -15    2.93    0.63
  25  -1  15    2.52    0.30
 -25  -1  15    0.38    0.83
 -25  -1  15    1.40    0.59
  25   1  15    2.68    0.44
  25   1  15    2.82    0.43
  25   1  15    1.50    0.46
 -25   1 -15    2.11    0.62
 -25  -1  15    1.06    0.76
 -25  -1  15    2.07    0.79
  25   1  15    2.98    0.44
 -25   1  17    0.67    0.71
 -25  -1 -17    1.18    0.57
  25  -1  17    0.67    0.41
 -25   1  17    0.10    0.76
 -25   1  17    0.44    0.56
 -25   1  17    1.51    0.71
 -25  -1  17    0.55    0.73
 -25   1 -17    1.13    0.58
  25   1  17    1.53    0.33
  25   1  17    1.60    0.33
 -25  -1  17    0.30    0.55
  25   1  17    0.51    0.43
 -25  -1  17   -0.13    0.74
 -25  -1  17   -0.30    0.81
 -25   1  19    0.04    0.59
 -25  -1 -19    1.12    0.57
 -25   1  19   -0.50    0.71
  25  -1  19    0.17    0.39
 -25   1  19   -0.03    0.71
 -25   1  19   -0.16    0.79
 -25  -1  19    0.54    0.73
  25   1  19    0.65    0.41
 -25  -1  19   -0.16    0.53
 -25  -1  19   -0.45    0.78
 -25   1 -19    0.83    0.56
 -25  -1  19    0.15    0.71
 -25   1  21    0.40    0.72
 -25   1  21    0.48    0.79
 -25   1  21   -0.36    0.55
 -25   1  21   -0.41    0.70
 -25   1 -21   -0.09    0.55
 -25  -1  21    0.07    0.59
 -25  -1  21    0.02    0.86
 -25  -1  21   -0.04    0.71
 -25  -1  21   -0.23    0.78
 -25   1  23    0.34    0.62
 -25   1  23    1.46    0.82
 -25   1  23    1.05    0.74
 -25   1  23    1.10    0.75
 -25  -1  23    1.64    0.85
 -25  -1  23    0.81    0.59
 -25  -1  23    0.87    0.77
 -25  -1  23    1.31    0.78
 -25   1  25    0.25    0.80
 -25   1  25    0.13    0.59
 -25   1  25   -0.19    0.79
 -25   1  25    1.29    0.88
 -25  -1  25    0.22    0.84
 -25  -1  25    0.80    0.78
 -25  -1  25   -0.38    0.63
 -25  -1  25    1.24    0.77
 -25   1  27    0.01    0.89
 -25   1  27    1.13    0.82
 -25   1  27    0.49    0.66
 -25   1  27    0.58    0.83
 -25  -1  27   -0.39    0.61
 -25  -1  27   -0.18    0.87
 -25  -1  27    1.69    0.83
 -25  -1  27    1.76    0.80
 -25   1  29    1.25    0.79
 -25   1  29    0.89    0.68
 -25   1  29    1.43    0.87
 -25   1  29    1.49    0.81
 -25  -1  29    1.31    0.90
 -25  -1  29    0.88    0.79
 -25  -1  29    1.47    0.69
 -25  -1  29    1.34    0.82
  27   1  -1    7.33    0.80
 -27   1   1    6.70    0.84
  27   1  -1    6.95    0.81
  27  -1   1    6.49    0.76
 -27   1   1    5.86    0.90
  27  -1   1    6.63    0.75
 -27  -1  -1    5.73    0.80
  27   1  -1    7.82    0.82
 -27   1   1    7.22    0.83
 -27   1   1    6.60    0.82
 -27  -1  -1    6.72    0.77
 -27  -1  -1    6.50    0.79
  27  -1   1    7.52    0.77
 -27  -1  -1    6.84    0.87
  27   1   1    7.53    0.80
 -27  -1   1    6.78    0.81
 -27   1  -1    6.76    0.79
  27  -1  -1    6.59    0.78
 -27   1  -1    6.39    0.87
 -27  -1   1    7.72    0.88
  27   1   1    6.68    0.80
  27   1   1    6.93    0.73
 -27  -1   1    7.53    0.94
  27  -1  -1    6.89    0.71
  27  -1  -1    6.78    0.72
 -27   1  -1    6.84    0.78
 -27   1  -1    6.80    0.81
 -27  -1   1    7.18    0.83
 -27  -1  -3    4.74    0.71
 -27   1   3    2.67    0.74
  27  -1   3    3.24    0.57
 -27  -1  -3    3.37    0.65
 -27  -1  -3    3.32    0.77
 -27   1   3    2.92    0.83
 -27  -1  -3    2.45    0.65
  27   1  -3    2.65    0.57
  27  -1   3    3.94    0.56
  27  -1   3    3.05    0.56
  27   1  -3    2.94    0.59
 -27   1   3    3.29    0.77
  27   1  -3    2.83    0.60
 -27   1   3    2.64    0.66
  27  -1  -3    3.01    0.56
 -27  -1   3    3.06    0.74
  27  -1  -3    3.13    0.58
  27   1   3    3.10    0.59
 -27   1  -3    3.88    0.75
 -27  -1   3    2.12    0.64
  27   1   3    2.61    0.59
 -27   1  -3    2.91    0.63
 -27   1  -3    2.95    0.67
  27   1   3    3.24    0.61
 -27   1  -3    2.33    0.64
 -27  -1   3    2.86    0.80
 -27  -1   3    2.02    0.70
  27  -1  -3    2.98    0.59
  27   1  -5    2.11    0.55
 -27   1   5    1.54    0.77
 -27   1   5    1.60    0.84
  27   1  -5    2.21    0.57
  27  -1   5    2.34    0.51
  27   1  -5    1.97    0.56
  27  -1   5    2.83    0.53
 -27  -1  -5    3.23    0.62
 -27  -1  -5    3.15    0.74
 -27   1   5    1.83    0.75
 -27   1   5    1.09    0.62
 -27  -1  -5    2.04    0.64
 -27  -1  -5    3.16    0.68
  27  -1   5    2.19    0.54
  27  -1   5    2.12    0.51
 -27  -1   5    1.11    0.74
 -27   1  -5    3.08    0.59
  27   1   5    2.37    0.56
  27  -1  -5    2.30    0.57
  27   1   5    1.57    0.49
 -27  -1   5    2.24    0.77
 -27   1  -5    2.93    0.67
  27  -1  -5    2.06    0.58
  27   1   5    2.38    0.58
 -27   1  -5    3.22    0.73
 -27  -1   5    1.14    0.84
 -27   1  -5    3.75    0.67
  27   1   5    2.73    0.57
  27  -1  -5    2.14    0.58
 -27  -1   5    1.30    0.62
 -27  -1  -7    4.51    0.63
 -27  -1  -7    4.11    0.75
  27  -1   7    4.44    0.56
 -27   1   7    1.97    0.67
  27  -1   7    3.92    0.55
 -27   1   7    3.16    0.80
  27  -1   7    2.56    0.54
 -27   1   7    3.32    0.82
  27  -1   7    4.39    0.58
 -27  -1  -7    4.79    0.70
 -27  -1  -7    3.45    0.67
 -27   1   7    2.91    0.88
  27   1   7    4.56    0.60
 -27   1  -7    4.85    0.63
 -27  -1   7    3.19    0.83
 -27  -1   7    4.24    0.92
  27   1   7    3.35    0.59
 -27  -1   7    3.14    0.81
 -27   1  -7    4.55    0.75
 -27   1  -7    4.61    0.67
 -27  -1   7    2.17    0.64
  27   1   7    2.25    0.54
 -27   1  -7    2.77    0.69
  27   1   7    3.41    0.58
  27  -1   9    6.02    0.59
 -27   1   9    3.05    0.66
 -27  -1  -9    5.36    0.74
  27  -1   9    3.00    0.56
 -27  -1  -9    2.79    0.60
 -27   1   9    4.72    0.86
 -27   1   9    6.18    0.95
  27  -1   9    6.90    0.64
 -27  -1  -9    2.68    0.67
 -27   1   9    5.55    0.86
 -27  -1  -9    3.06    0.72
  27  -1   9    5.75    0.63
 -27   1  -9    3.05    0.58
  27   1   9    6.00    0.66
  27   1   9    6.28    0.63
  27   1   9    4.71    0.59
 -27   1  -9    4.42    0.73
 -27  -1   9    3.58    0.84
  27   1   9    5.48    0.60
 -27  -1   9    5.32    0.94
 -27  -1   9    5.29    0.83
 -27  -1   9    3.63    0.69
 -27  -1 -11    1.06    0.61
 -27   1  11   -0.41    0.58
 -27   1  11    0.70    0.73
  27  -1  11    0.46    0.45
 -27   1  11   -0.21    0.79
  27  -1  11    1.23    0.42
  27  -1  11    0.84    0.43
  27  -1  11    0.80    0.42
 -27   1  11    0.38    0.74
 -27   1 -11    0.28    0.59
 -27  -1  11    0.01    0.74
 -27  -1  11   -0.40    0.57
  27   1  11    1.05    0.49
  27   1  11    0.94    0.48
 -27   1 -11    1.95    0.60
 -27   1 -11    1.38    0.48
  27   1  11   -0.08    0.45
  27   1  11    1.24    0.49
 -27   1 -11    2.08    0.56
 -27  -1  11    0.23    0.81
 -27  -1  11   -0.13    0.71
  27  -1  13    9.92    0.69
  27  -1  13    9.75    0.70
 -27  -1 -13   10.69    0.95
 -27   1  13    7.53    1.03
  27  -1  13   10.21    0.70
 -27   1  13    6.39    0.95
 -27   1  13    7.25    0.97
  27  -1  13    7.93    0.79
  27   1  13   10.43    0.77
  27   1  13    8.61    0.84
 -27  -1  13    6.00    0.96
  27   1  13   11.44    0.78
 -27  -1  13    7.55    0.99
 -27  -1  13    6.70    1.04
 -27   1 -13    9.96    0.93
 -27  -1  13    6.14    0.82
  27   1  13   10.43    0.78
 -27   1  15    0.90    0.75
  27  -1  15    1.55    0.30
 -27   1  15    0.39    0.82
  27  -1  15    1.54    0.31
 -27   1  15    0.36    0.57
 -27   1  15    0.17    0.73
  27  -1  15    0.79    0.45
 -27  -1 -15    0.57    0.60
  27  -1  15    1.74    0.30
  27   1  15    2.04    0.43
 -27  -1  15    0.69    0.74
  27   1  15    2.03    0.43
 -27  -1  15    0.50    0.75
  27   1  15    0.93    0.44
 -27  -1  15    0.68    0.58
  27   1  15    2.20    0.43
 -27   1 -15    1.62    0.61
 -27  -1  15    0.27    0.82
 -27  -1 -17    0.61    0.61
 -27   1  17   -1.01    0.72
 -27   1  17    0.76    0.74
 -27   1  17   -0.16    0.56
  27  -1  17    0.85    0.45
 -27   1  17   -0.34    0.80
 -27  -1  17    0.46    0.74
 -27  -1  17   -0.20    0.80
 -27  -1  17    0.31    0.73
  27   1  17    0.71    0.45
 -27  -1  17    0.36    0.57
 -27   1 -17    0.28    0.60
 -27  -1 -19    0.97    0.62
 -27   1  19    0.26    0.81
 -27   1  19    0.18    0.75
 -27   1  19    0.26    0.57
 -27   1  19    0.39    0.75
 -27  -1  19    0.20    0.85
 -27  -1  19    0.40    0.59
 -27   1 -19    0.10    0.59
 -27  -1  19   -0.28    0.76
 -27  -1  19    0.97    0.79
 -27   1  21    0.96    0.61
 -27   1  21    0.24    0.76
 -27   1  21    0.81    0.84
 -27   1  21    1.09    0.78
 -27   1 -21    0.95    0.64
 -27  -1  21    1.70    0.88
 -27  -1  21    1.23    0.64
 -27  -1  21    1.25    0.80
 -27  -1  21    0.65    0.79
 -27   1  23    0.95    0.80
 -27   1  23    1.07    0.62
 -27   1  23    0.55    0.87
 -27   1  23    1.91    0.79
 -27  -1  23    2.04    0.91
 -27  -1  23    1.53    0.66
 -27  -1  23    0.21    0.79
 -27  -1  23    1.43    0.82
 -27   1  25    1.81    0.86
 -27   1  25    1.57    0.78
 -27   1  25   -0.24    0.76
 -27   1  25   -0.46    0.61
 -27  -1  25    0.06    0.76
 -27  -1  25    0.35    0.86
 -27  -1  25    1.20    0.80
 -27  -1  25    0.04    0.65
 -27   1  27    0.36    0.67
 -27   1  27    0.59    0.76
 -27   1  27    1.04    0.91
 -27   1  27    0.79    0.77
 -27  -1  27    0.66    0.90
 -27  -1  27   -0.13    0.81
 -27  -1  27    0.47    0.67
 -27  -1  27    0.07    0.80
 -29   1   1    1.16    0.78
  29   1  -1    1.73    0.56
  29  -1   1    2.22    0.56
  29   1  -1    1.36    0.58
  29  -1   1    2.00    0.55
 -29   1   1    2.41    0.72
 -29   1   1    2.04    0.68
 -29  -1  -1    1.85    0.69
 -29  -1  -1    2.15    0.65
  29  -1   1    2.09    0.54
 -29  -1  -1    1.65    0.67
  29   1  -1    2.68    0.59
 -29  -1  -1    1.61    0.76
 -29   1   1    1.43    0.66
  29  -1  -1    1.88    0.56
 -29   1  -1    1.97    0.67
  29   1   1    2.33    0.57
 -29   1  -1    1.07    0.66
 -29  -1   1    2.75    0.81
 -29   1  -1    1.77    0.74
  29   1   1    2.26    0.56
  29  -1  -1    2.67    0.57
  29  -1  -1    2.20    0.55
 -29  -1   1    1.13    0.71
  29   1   1    2.45    0.57
 -29   1  -1    1.90    0.63
 -29  -1   1    1.76    0.68
 -29  -1   1    1.39    0.67
 -29  -1  -3   19.44    1.38
 -29  -1  -3   18.74    1.44
 -29   1   3   18.06    1.46
 -29  -1  -3   18.71    1.33
 -29   1   3   18.17    1.37
  29  -1   3   20.25    1.26
 -29   1   3   16.21    1.36
  29  -1   3   20.69    1.25
 -29   1   3   16.52    1.38
 -29  -1  -3   18.22    1.36
  29  -1   3   19.27    1.24
 -29  -1   3   18.62    1.38
 -29  -1   3   16.42    1.48
 -29  -1   3   16.98    1.41
  29   1   3   20.29    1.28
 -29   1  -3   17.54    1.31
 -29  -1   3   19.44    1.38
 -29   1  -3   18.10    1.37
  29  -1  -3   18.39    1.27
  29   1   3   19.25    1.26
 -29   1  -3   19.12    1.36
  29   1   3   20.57    1.28
 -29   1  -3   18.44    1.28
  29  -1  -3   17.56    1.28
  29  -1  -3   16.98    1.28
 -29  -1  -5    6.08    0.83
 -29  -1  -5    7.13    0.80
 -29   1   5    4.85    0.77
  29  -1   5    7.26    0.75
  29  -1   5    7.84    0.77
 -29  -1  -5    6.22    0.74
 -29   1   5    6.12    0.89
 -29  -1  -5    7.45    0.87
 -29   1   5    6.13    0.95
 -29   1   5    6.82    0.87
  29  -1   5    6.87    0.76
 -29  -1   5    6.92    0.91
 -29   1  -5    6.05    0.78
  29   1   5    8.12    0.81
 -29  -1   5    5.62    0.81
  29   1   5    7.59    0.79
 -29  -1   5    6.34    0.97
  29   1   5    8.12    0.82
 -29   1  -5    6.24    0.72
 -29   1  -5    8.52    0.90
 -29   1  -5    6.93    0.78
 -29  -1   5    5.50    0.86
 -29   1   7    2.49    0.81
 -29   1   7    0.96    0.60
  29  -1   7    2.14    0.53
 -29  -1  -7    3.42    0.72
 -29  -1  -7    2.47    0.59
 -29  -1  -7    1.08    0.65
 -29   1   7    1.63    0.72
 -29  -1  -7    3.04    0.67
  29  -1   7    2.61    0.53
  29  -1   7    2.45    0.52
 -29   1   7    1.30    0.71
 -29   1  -7    2.34    0.68
  29   1   7    2.23    0.55
 -29  -1   7    1.55    0.75
  29   1   7    2.74    0.57
 -29  -1   7    0.50    0.71
 -29   1  -7    4.14    0.61
 -29   1  -7    3.73    0.73
 -29  -1   7    1.61    0.61
 -29   1  -7    3.14    0.64
  29   1   7    2.32    0.57
 -29  -1   7    0.99    0.81
 -29  -1  -9    2.03    0.70
 -29  -1  -9    4.67    0.74
  29  -1   9    5.65    0.63
  29  -1   9    5.60    0.58
 -29   1   9    4.60    0.85
 -29   1   9    3.91    0.92
 -29   1   9    4.89    0.79
  29  -1   9    5.99    0.65
 -29  -1  -9    1.98    0.58
 -29  -1  -9    2.27    0.66
 -29   1   9    2.47    0.65
 -29  -1   9    3.91    0.88
 -29  -1   9    3.52    0.79
 -29  -1   9    4.87    0.83
  29   1   9    6.61    0.71
  29   1   9    5.49    0.63
 -29   1  -9    2.59    0.58
 -29  -1   9    2.82    0.66
 -29   1  -9    3.77    0.73
 -29   1  -9    2.70    0.65
  29   1   9    5.48    0.61
 -29   1  -9    2.43    0.69
  29  -1  11    4.51    0.52
 -29  -1 -11    2.52    0.65
 -29   1  11    2.70    0.79
  29  -1  11    4.33    0.52
 -29   1  11    3.49    0.87
 -29   1  11    2.06    0.76
 -29  -1 -11    5.56    0.70
  29  -1  11    3.06    0.54
  29  -1  11    4.07    0.53
 -29   1  11    1.76    0.63
 -29   1 -11    3.55    0.56
 -29   1 -11    4.09    0.71
 -29  -1  11    2.38    0.81
  29   1  11    4.34    0.57
 -29  -1  11    2.46    0.80
 -29   1 -11    4.20    0.64
 -29   1 -11    2.81    0.67
  29   1  11    2.53    0.53
 -29  -1  11    2.15    0.64
 -29  -1  11    2.12    0.89
  29   1  11    4.56    0.58
  29   1  11    3.90    0.57
 -29   1  13    1.59    0.74
 -29  -1 -13    1.49    0.64
 -29   1  13    0.74    0.74
 -29   1  13    0.19    0.80
 -29   1  13    0.51    0.60
  29  -1  13    0.83    0.46
 -29  -1  13   -0.14    0.56
 -29   1 -13    1.24    0.64
  29   1  13    1.02    0.47
 -29  -1  13    1.31    0.78
 -29  -1  13    0.36    0.76
 -29  -1  13    0.91    0.86
 -29   1  15    2.04    0.87
 -29   1  15    1.59    0.79
 -29   1  15    1.53    0.62
 -29   1  15    2.44    0.81
 -29  -1 -15    2.22    0.66
  29  -1  15    1.82    0.50
  29   1  15    2.25    0.52
 -29  -1  15    1.92    0.79
 -29   1 -15    2.77    0.67
 -29  -1  15    1.42    0.61
 -29  -1  15    1.58    0.88
 -29  -1  15    1.82    0.78
 -29   1  17    2.20    0.66
 -29   1  17    2.34    0.81
 -29   1  17    2.25    0.89
 -29   1  17    2.25    0.83
 -29  -1 -17    3.56    0.71
 -29   1 -17    3.04    0.70
 -29  -1  17    2.77    0.85
 -29  -1  17    1.92    0.62
 -29  -1  17    2.35    0.93
 -29  -1  17    2.47    0.82
 -29   1  19    5.95    1.05
 -29  -1 -19    6.88    0.80
 -29   1  19    6.20    0.95
 -29   1  19    5.26    0.96
 -29   1  19    4.46    0.75
 -29  -1  19    5.78    0.97
 -29   1 -19    7.61    0.83
 -29  -1  19    5.51    0.98
 -29  -1  19    5.12    0.75
 -29  -1  19    5.33    1.05
 -29   1  21    2.40    0.66
 -29   1  21    2.88    0.90
 -29   1  21    3.19    0.83
 -29   1  21    2.50    0.86
 -29  -1  21    2.53    0.87
 -29  -1  21    2.01    0.66
 -29  -1  21    1.89    0.94
 -29  -1  21    2.79    0.86
 -29   1  23    1.28    0.85
 -29   1  23    1.01    0.93
 -29   1  23    1.01    0.68
 -29   1  23    0.14    0.76
 -29  -1  23    1.67    0.93
 -29  -1  23    0.73    0.81
 -29  -1  23    0.86    0.61
 -29  -1  23    0.81    0.84
 -29   1  25    0.33    0.67
 -29   1  25    0.58    0.81
 -29   1  25    0.62    0.89
 -29   1  25    1.19    0.81
 -29  -1  25    1.67    0.89
 -29  -1  25    0.38    0.67
 -29  -1  25    0.43    0.84
 -29  -1  25    0.93    0.81
 -31   1   1    5.16    0.80
  31  -1   1    6.38    0.72
 -31  -1  -1    4.57    0.75
 -31  -1  -1    4.64    0.75
  31  -1   1    6.39    0.73
 -31   1   1    4.70    0.78
 -31  -1  -1    4.92    0.80
 -31  -1  -1    4.03    0.86
 -31   1   1    4.73    0.76
 -31   1   1    6.09    0.89
  31  -1   1    5.20    0.66
  31  -1  -1    5.65    0.67
  31   1   1    6.08    0.68
  31   1   1    7.04    0.77
 -31   1  -1    4.79    0.74
  31   1   1    6.81    0.77
 -31  -1   1    4.43    0.77
 -31  -1   1    4.51    0.89
 -31   1  -1    5.06    0.85
 -31   1  -1    5.27    0.77
 -31  -1   1    4.22    0.75
 -31  -1   1    4.83    0.80
  31  -1  -1    7.36    0.75
  31  -1  -1    5.40    0.68
 -31   1  -1    5.56    0.79
  31  -1   3    4.94    0.65
 -31  -1  -3    4.46    0.82
 -31   1   3    3.08    0.77
 -31   1   3    3.79    0.71
 -31   1   3    4.21    0.76
 -31  -1  -3    4.00    0.72
 -31  -1  -3    5.26    0.76
  31  -1   3    4.53    0.63
 -31  -1  -3    3.30    0.68
  31  -1   3    4.76    0.62
 -31   1   3    4.41    0.87
 -31  -1   3    4.05    0.73
 -31   1  -3    4.47    0.73
 -31  -1   3    3.18    0.83
  31   1   3    5.66    0.67
  31   1   3    5.09    0.67
  31   1   3    5.51    0.67
 -31   1  -3    3.76    0.73
 -31   1  -3    4.19    0.79
 -31  -1   3    3.83    0.71
 -31  -1   3    4.06    0.77
 -31   1  -3    4.44    0.69
  31  -1   5    2.24    0.56
 -31  -1  -5    1.75    0.69
 -31   1   5    1.05    0.69
 -31  -1  -5    0.35    0.62
 -31   1   5    1.10    0.77
 -31  -1  -5    1.46    0.76
  31  -1   5    1.63    0.54
  31  -1   5    1.10    0.52
 -31   1   5    0.71    0.67
 -31   1   5    0.61    0.61
 -31  -1  -5    1.38    0.61
 -31   1  -5    1.08    0.57
 -31  -1   5    1.14    0.80
 -31   1  -5    1.09    0.63
  31   1   5    1.52    0.57
 -31  -1   5    0.81    0.72
 -31  -1   5    1.23    0.69
  31   1   5    1.54    0.58
 -31   1  -5   -0.76    0.59
  31   1   5    1.67    0.56
 -31   1  -5    1.26    0.69
 -31  -1   5    0.41    0.61
  31  -1   7    2.43    0.57
  31  -1   7    3.10    0.56
 -31   1   7    1.52    0.82
 -31  -1  -7    2.84    0.68
  31  -1   7    2.48    0.55
 -31  -1  -7    1.71    0.70
 -31  -1  -7    2.92    0.74
 -31   1   7    0.65    0.62
 -31   1   7    1.27    0.73
 -31   1   7    1.64    0.76
 -31  -1  -7    2.90    0.61
 -31  -1   7    1.79    0.76
 -31   1  -7    4.30    0.66
 -31   1  -7    3.11    0.59
 -31   1  -7    4.22    0.73
  31   1   7    3.23    0.60
 -31  -1   7    1.29    0.64
 -31  -1   7    2.43    0.85
 -31  -1   7    2.54    0.75
  31   1   7    3.21    0.60
  31   1   7    3.11    0.59
 -31   1  -7    2.20    0.70
 -31  -1  -9    7.35    0.84
 -31   1   9    5.92    0.75
 -31   1   9    6.70    0.86
 -31  -1  -9    4.68    0.66
 -31   1   9    6.23    0.87
 -31   1   9    7.69    0.96
 -31  -1  -9    3.82    0.76
 -31  -1  -9    3.75    0.72
 -31   1  -9    4.52    0.74
 -31  -1   9    6.74    0.94
 -31   1  -9    3.64    0.70
 -31   1  -9    3.68    0.62
 -31  -1   9    6.04    0.90
 -31   1  -9    6.44    0.81
 -31  -1   9    5.17    1.00
 -31  -1   9    5.47    0.73
 -31   1  11    2.03    0.77
 -31  -1 -11    5.13    0.70
 -31  -1 -11    4.59    0.58
 -31   1  11    1.90    0.75
 -31   1  11    1.77    0.85
 -31  -1 -11    2.06    0.70
 -31   1  11    2.66    0.64
 -31  -1  11    2.03    0.78
 -31   1 -11    2.42    0.63
 -31  -1  11    1.99    0.88
 -31   1 -11    2.22    0.67
 -31  -1  11    1.16    0.79
 -31  -1  11    1.67    0.61
 -31   1 -11    3.02    0.71
 -31   1 -11    2.42    0.56
 -31   1  13    4.59    0.75
 -31   1  13    5.62    0.96
 -31   1  13    4.95    0.91
 -31   1  13    6.27    0.90
 -31  -1 -13    6.85    0.82
 -31   1 -13    6.29    0.83
 -31  -1  13    5.84    0.98
 -31  -1  13    5.98    0.95
 -31  -1  13    4.74    0.76
 -31  -1  13    6.02    1.07
 -31   1  15    4.84    0.90
 -31   1  15    4.99    0.99
 -31   1  15    4.40    0.77
 -31   1  15    4.79    0.91
 -31  -1 -15    7.16    0.82
 -31   1 -15    6.31    0.81
 -31  -1  15    5.00    1.01
 -31  -1  15    4.82    0.92
 -31  -1  15    5.32    0.93
 -31  -1  15    3.85    0.73
 -31   1  17    2.01    0.91
 -31   1  17    1.64    0.81
 -31   1  17    1.28    0.82
 -31   1  17    1.43    0.63
 -31  -1 -17    1.65    0.71
 -31  -1  17    2.58    0.83
 -31  -1  17    0.67    0.90
 -31  -1  17    0.81    0.65
 -31   1 -17    0.41    0.70
 -31  -1  17    1.95    0.83
 -31   1  19    1.44    0.90
 -31   1  19    1.14    0.80
 -31  -1 -19   -0.15    0.68
 -31   1  19    0.94    0.81
 -31   1  19   -0.10    0.64
 -31  -1  19    0.13    0.82
 -31  -1  19    1.16    0.94
 -31  -1  19   -0.06    0.65
 -31   1 -19    1.16    0.72
 -31  -1  19    0.74    0.85
 -31   1  21    0.52    0.81
 -31   1  21    0.97    0.63
 -31   1  21    0.82    0.83
 -31   1  21    0.94    0.91
 -31  -1  21    0.83    0.98
 -31  -1  21    1.25    0.89
 -31  -1  21    0.71    0.62
 -31  -1  21    1.22    0.87
 -31   1  23    0.14    0.62
 -31   1  23    0.11    0.82
 -31   1  23    2.55    0.94
 -31   1  23    0.32    0.81
 -31  -1  23    0.30    0.90
 -31  -1  23   -0.63    0.61
 -31  -1  23    1.36    0.84
 -31  -1  23   -0.11    0.78
 -33  -1  -1    1.17    0.79
 -33   1   1    0.75    0.68
 -33   1   1    0.97    0.67
 -33   1   1    1.27    0.72
 -33   1   1    1.21    0.80
 -33  -1  -1    0.44    0.63
 -33  -1  -1    1.75    0.72
 -33  -1  -1    1.10    0.65
 -33   1  -1    0.84    0.69
 -33   1  -1    0.99    0.65
 -33  -1   1    0.78    0.73
 -33  -1   1    1.38    0.68
 -33  -1   1    0.44    0.81
 -33   1  -1    1.50    0.78
 -33  -1   1    0.76    0.68
 -33   1  -1    1.90    0.70
  33  -1   3    1.93    0.57
 -33  -1  -3    1.56    0.65
 -33  -1  -3    0.25    0.68
 -33   1   3    0.88    0.65
 -33   1   3    0.55    0.65
 -33  -1  -3    2.21    0.81
 -33   1   3    0.93    0.77
 -33  -1  -3    1.02    0.73
  33  -1   3    1.80    0.59
  33  -1   3    1.17    0.55
 -33   1   3   -0.29    0.68
  33   1   3    1.93    0.58
 -33   1  -3    1.97    0.80
  33   1   3    2.36    0.58
 -33   1  -3    0.57    0.65
  33   1   3    1.97    0.57
 -33  -1   3    0.30    0.70
 -33  -1   3    0.06    0.83
 -33   1  -3    1.09    0.65
 -33   1  -3    1.46    0.72
 -33  -1   3    0.81    0.64
 -33  -1   3    0.62    0.75
 -33  -1  -5    1.11    0.69
  33  -1   5    1.69    0.57
 -33   1   5    0.31    0.75
  33  -1   5    1.98    0.57
 -33  -1  -5    1.37    0.60
 -33  -1  -5    2.35    0.76
  33  -1   5    1.76    0.56
 -33   1   5    0.41    0.83
 -33   1   5   -0.20    0.63
 -33   1   5   -0.25    0.71
 -33  -1  -5    1.33    0.68
 -33   1  -5    3.15    0.79
 -33  -1   5    1.77    0.82
 -33   1  -5   -0.27    0.62
 -33   1  -5    1.56    0.63
  33   1   5    1.27    0.59
  33   1   5    1.36    0.55
 -33  -1   5   -0.03    0.64
 -33  -1   5   -0.36    0.71
  33   1   5    1.43    0.56
 -33  -1   5    1.09    0.69
 -33  -1  -7    2.97    0.71
 -33  -1  -7    3.95    0.79
 -33  -1  -7    3.52    0.65
 -33   1   7    2.29    0.84
 -33  -1  -7    4.30    0.73
 -33   1   7    2.75    0.74
 -33   1   7    2.04    0.76
 -33   1   7    2.07    0.68
 -33  -1   7    3.55    0.95
 -33  -1   7    1.71    0.65
 -33   1  -7    2.51    0.73
 -33  -1   7    3.28    0.81
 -33   1  -7    4.34    0.65
 -33   1  -7    4.40    0.71
 -33   1  -7    4.05    0.76
 -33  -1   7    2.76    0.85
 -33   1   9    2.57    0.78
 -33  -1  -9    2.22    0.73
 -33   1   9    3.07    0.89
 -33  -1  -9    1.09    0.72
 -33   1   9    1.85    0.80
 -33   1   9    1.11    0.63
 -33  -1  -9    1.61    0.59
 -33  -1  -9    1.61    0.68
 -33  -1   9    1.33    0.65
 -33   1  -9    0.29    0.70
 -33   1  -9    2.95    0.73
 -33  -1   9    1.87    0.87
 -33   1  -9    0.63    0.57
 -33  -1   9    2.93    0.81
 -33   1  -9    0.15    0.62
 -33  -1   9    1.31    0.75
 -33   1  11    0.37    0.81
 -33   1  11   -0.52    0.59
 -33  -1 -11    2.87    0.57
 -33  -1 -11    0.11    0.69
 -33   1  11    0.39    0.92
 -33   1  11    0.90    0.83
 -33   1 -11    1.22    0.67
 -33   1 -11    0.24    0.64
 -33  -1  11    0.04    0.93
 -33  -1  11   -0.13    0.59
 -33   1 -11    0.55    0.54
 -33  -1  11    0.88    0.82
 -33  -1  11    1.22    0.86
 -33  -1 -13    0.48    0.70
 -33   1  13    0.98    0.88
 -33   1  13    0.36    0.65
 -33   1  13    0.92    0.79
 -33   1  13    1.88    0.84
 -33  -1  13    0.65    0.90
 -33  -1  13    0.44    0.61
 -33  -1  13    1.92    0.80
 -33  -1  13   -0.10    0.80
 -33   1 -13    1.99    0.73
 -33   1  15   -0.52    0.80
 -33   1  15    0.34    0.80
 -33   1  15    0.30    0.90
 -33   1  15    0.38    0.63
 -33  -1 -15    0.13    0.70
 -33  -1  15   -0.39    0.61
 -33  -1  15    0.65    0.98
 -33  -1  15    0.97    0.86
 -33   1 -15   -0.18    0.67
 -33  -1  15   -0.06    0.88
 -33   1  17    1.30    0.82
 -33   1  17   -0.30    0.59
 -33   1  17    0.60    0.89
 -33  -1 -17    0.14    0.72
 -33   1  17    0.31    0.80
 -33  -1  17    0.31    0.65
 -33  -1  17    0.56    0.94
 -33  -1  17    1.11    0.86
 -33   1 -17    0.66    0.74
 -33  -1  17   -0.30    0.79
 -33   1  19    1.79    0.95
 -33   1  19   -0.16    0.66
 -33   1  19    0.50    0.84
 -33   1  19    0.93    0.82
 -33  -1  19    0.25    0.81
 -33  -1  19    0.41    0.92
 -33  -1  19    0.49    0.62
 -33  -1  19    0.62    0.84
 -33   1  21    1.24    0.88
 -33   1  21    0.05    0.62
 -33   1  21   -0.22    0.79
 -33   1  21    0.78    0.98
 -33  -1  21    1.39    0.96
 -33  -1  21    0.24    0.83
 -33  -1  21    1.33    0.88
 -33  -1  21   -0.21    0.66
 -35  -1  -1    3.56    0.85
 -35   1   1    2.17    0.73
 -35  -1  -1    1.95    0.74
 -35  -1  -1    3.35    0.71
 -35   1   1    1.98    0.85
 -35   1   1    2.32    0.77
 -35  -1  -1    2.23    0.76
 -35   1   1    2.12    0.73
 -35  -1   1    2.21    0.73
 -35  -1   1    1.22    0.68
 -35   1  -1    1.74    0.73
 -35   1  -1    1.74    0.83
 -35  -1   1    3.74    0.81
 -35  -1   1    1.62    0.86
 -35   1  -1    2.32    0.76
 -35   1  -1    3.01    0.71
 -35   1   3    3.99    0.84
 -35  -1  -3    3.73    0.77
 -35  -1  -3    4.98    0.77
 -35  -1  -3    4.95    0.85
 -35  -1  -3    4.77    0.92
 -35   1   3    4.21    0.92
 -35   1   3    2.90    0.78
 -35   1   3    3.12    0.75
 -35  -1   3    3.34    0.81
 -35   1  -3    5.59    0.80
 -35   1  -3    4.13    0.86
 -35  -1   3    5.07    0.87
 -35   1  -3    4.65    0.73
 -35  -1   3    3.96    0.95
 -35  -1   3    4.54    0.81
 -35   1  -3    4.47    0.77
 -35  -1  -5    5.95    0.87
 -35  -1  -5    4.36    0.79
 -35  -1  -5    5.99    0.73
 -35  -1  -5    5.82    0.80
 -35   1   5    3.75    0.84
 -35   1   5    4.44    0.89
 -35   1   5    2.25    0.73
 -35   1   5    4.14    0.97
 -35  -1   5    3.16    0.75
 -35  -1   5    4.61    0.99
 -35   1  -5    5.63    0.89
 -35   1  -5    5.31    0.75
 -35  -1   5    3.31    0.84
 -35   1  -5    6.64    0.83
 -35   1  -5    4.35    0.79
 -35  -1   5    4.06    0.89
 -35  -1  -7    2.16    0.63
 -35  -1  -7    2.51    0.74
 -35  -1  -7    0.59    0.74
 -35   1   7    1.48    0.92
 -35   1   7    0.86    0.66
 -35  -1  -7    2.54    0.79
 -35   1   7    0.83    0.79
 -35   1   7    0.95    0.82
 -35  -1   7    0.54    0.85
 -35  -1   7   -0.48    0.92
 -35  -1   7    0.08    0.78
 -35   1  -7    1.04    0.72
 -35   1  -7    3.19    0.67
 -35   1  -7    2.62    0.80
 -35  -1   7    0.46    0.65
 -35   1  -7    2.86    0.72
 -35   1   9    0.52    0.86
 -35  -1  -9   -0.47    0.74
 -35  -1  -9   -0.96    0.68
 -35  -1  -9   -0.18    0.60
 -35  -1  -9    1.55    0.75
 -35   1   9    0.79    0.63
 -35   1   9    1.06    0.75
 -35   1   9    1.10    0.79
 -35  -1   9    2.04    0.92
 -35  -1   9    1.63    0.79
 -35  -1   9    1.36    0.69
 -35   1  -9    1.54    0.72
 -35  -1   9    0.39    0.81
 -35   1  11    2.94    1.01
 -35  -1 -11    2.78    0.78
 -35   1  11    3.67    0.92
 -35   1  11    3.04    0.89
 -35   1  11    2.99    0.71
 -35   1 -11    3.79    0.79
 -35  -1  11    3.10    0.83
 -35  -1  11    1.98    0.85
 -35  -1  11    2.35    0.93
 -35  -1  11    2.42    0.70
 -35  -1 -13    1.39    0.75
 -35   1  13    1.04    0.88
 -35   1  13    1.13    0.96
 -35   1  13    2.64    0.87
 -35   1  13    0.71    0.64
 -35  -1  13    1.04    0.85
 -35  -1  13    1.67    0.95
 -35  -1  13    1.83    0.84
 -35   1 -13    0.55    0.76
 -35  -1  13    0.28    0.64
 -35   1  15    0.83    0.84
 -35   1  15    1.16    0.92
 -35   1  15   -0.34    0.65
 -35  -1 -15   -0.38    0.74
 -35   1  15    0.49    0.81
 -35  -1  15    0.03    0.63
 -35   1 -15    0.02    0.74
 -35  -1  15   -0.38    0.80
 -35  -1  15    1.52    0.96
 -35  -1  15    0.30    0.85
 -35   1  17   -0.15    0.64
 -35   1  17    1.01    0.90
 -35   1  17    0.62    1.00
 -35   1  17    0.98    0.88
 -35  -1  17    0.73    0.86
 -35  -1  17    1.40    0.85
 -35  -1  17    1.13    0.96
 -35  -1  17    0.36    0.61
 -37   1   1    2.38    0.78
 -37   1   1    3.31    0.85
 -37   1   1    3.91    0.95
 -37   1   1    3.53    0.74
 -37  -1  -1    2.02    0.81
 -37  -1  -1    3.75    0.90
 -37  -1  -1    3.78    0.78
 -37  -1  -1    3.58    0.75
 -37   1  -1    4.60    0.82
 -37  -1   1    2.44    0.71
 -37  -1   1    3.57    0.82
 -37  -1   1    2.74    0.76
 -37   1  -1    2.70    0.74
 -37   1  -1    3.22    0.74
 -37   1  -1    2.97    0.89
 -37  -1   1    2.63    0.94
 -37   1   3    0.28    0.80
 -37   1   3    1.27    0.75
 -37  -1  -3    1.72    0.69
 -37  -1  -3    1.53    0.76
 -37  -1  -3    2.28    0.85
 -37  -1  -3    2.15    0.78
 -37   1   3    1.82    0.90
 -37   1   3    1.38    0.70
 -37  -1   3    1.08    0.70
 -37   1  -3    1.51    0.76
 -37  -1   3    1.39    0.81
 -37  -1   3    1.23    0.75
 -37   1  -3    2.40    0.70
 -37  -1   3    1.14    0.89
 -37   1  -3    0.62    0.70
 -37   1  -3    0.51    0.82
 -37  -1  -5    1.90    0.78
 -37   1   5    2.11    0.81
 -37  -1  -5    3.17    0.84
 -37   1   5    1.56    0.94
 -37   1   5    2.30    0.71
 -37  -1  -5    3.63    0.70
 -37  -1  -5    2.99    0.80
 -37   1   5    2.60    0.86
 -37   1  -5    5.08    0.90
 -37  -1   5    2.61    0.97
 -37  -1   5    1.39    0.81
 -37   1  -5    2.36    0.74
 -37   1  -5    3.67    0.72
 -37   1  -5    3.11    0.80
 -37  -1   5    1.09    0.85
 -37  -1   5    2.11    0.72
 -37  -1  -7    0.10    0.69
 -37   1   7    0.90    0.85
 -37   1   7   -0.68    0.64
 -37   1   7   -0.23    0.78
 -37   1   7    0.95    0.94
 -37  -1   7    0.82    0.95
 -37  -1   7    0.43    0.65
 -37   1  -7    1.33    0.75
 -37  -1   7    0.11    0.79
 -37  -1   7    0.25    0.84
 -37  -1  -9    0.43    0.74
 -37   1   9    1.64    0.87
 -37   1   9    0.55    0.65
 -37   1   9    0.87    0.82
 -37   1   9    0.61    0.95
 -37  -1   9    0.20    0.91
 -37  -1   9    0.54    0.79
 -37  -1   9    0.24    0.66
 -37  -1   9    2.34    0.86
 -37   1  -9    1.64    0.75
 -37   1  11    1.23    0.97
 -37   1  11    2.09    0.90
 -37  -1 -11    1.52    0.76
 -37   1  11    2.86    0.87
 -37   1  11    1.43    0.68
 -37   1 -11    0.69    0.76
 -37  -1  11    1.90    0.83
 -37  -1  11    1.58    0.71
 -37  -1  11    1.71    0.87
 -37  -1  11    1.57    0.96
 -37  -1 -13    1.88    0.80
 -37   1  13    0.63    0.66
 -37   1  13    2.02    1.01
 -37   1  13    2.57    0.91
 -37   1  13    0.93    0.86
 -37  -1  13    1.51    0.96
 -37  -1  13    0.90    0.64
 -37   1 -13    1.06    0.75
 -37  -1  13    1.00    0.85
 -37  -1  13    1.05    0.82
 -39   1   1   -0.02    0.87
 -39  -1  -1    0.95    0.88
 -39  -1  -1    1.66    0.73
 -39   1   1    1.10    0.79
 -39   1   1   -0.18    0.71
 -39   1   1   -0.11    0.67
 -39  -1  -1    1.41    0.72
 -39  -1  -1    0.89    0.80
 -39  -1   1    0.00    0.67
 -39   1  -1    0.78    0.86
 -39   1  -1    0.65    0.69
 -39   1  -1    0.85    0.78
 -39  -1   1    0.82    0.89
 -39  -1   1    0.34    0.81
 -39  -1   1    0.82    0.72
 -39   1  -1    0.79    0.70
 -39  -1  -3    1.33    0.89
 -39   1   3   -0.15    0.81
 -39  -1  -3    1.55    0.73
 -39   1   3    1.34    0.71
 -39  -1  -3    0.91    0.81
 -39  -1  -3    1.61    0.78
 -39   1   3    1.42    0.77
 -39   1   3    2.31    0.93
 -39  -1   3    1.91    0.92
 -39   1  -3    0.66    0.85
 -39  -1   3    0.35    0.75
 -39   1  -3    1.70    0.78
 -39   1  -3    0.56    0.70
 -39  -1   3    1.13    0.71
 -39   1  -3    0.34    0.69
 -39  -1   3    1.47    0.82
 -39   1   5    1.78    0.94
 -39  -1  -5    1.25    0.78
 -39   1   5    0.44    0.82
 -39   1   5    0.76    0.78
 -39   1   5    0.98    0.69
 -39  -1   5    1.18    0.85
 -39   1  -5    0.78    0.71
 -39  -1   5   -0.03    0.77
 -39  -1   5    0.91    0.94
 -39  -1   5    1.71    0.74
 -39   1   7    0.61    0.94
 -39   1   7    0.87    0.85
 -39  -1  -7    0.78    0.76
 -39   1   7   -0.35    0.66
 -39   1   7   -0.56    0.72
 -39   1  -7    0.28    0.75
 -39  -1   7    0.58    0.80
 -39  -1   7    0.88    0.97
 -39  -1   7    0.38    0.70
 -39  -1   7    0.25    0.85
   0  -2   0    0.15    0.11
   0   2  -2   26.48    1.42
   0   2   2   26.28    1.41
   0   2  -2   26.25    1.42
   0  -2  -2   25.79    1.44
   0  -2   2   25.55    1.53
   0  -2  -2   24.86    1.41
   0   2  -2   25.99    1.41
   0   2  -4    0.01    0.07
   0   2   4   -0.03    0.06
   0   2  -4    0.03    0.05
   0   2   4    0.01    0.06
   0   2  -4   -0.01    0.23
   0  -2   4    0.07    0.07
   0   2  -4    0.01    0.08
   0  -2   4    0.14    0.25
   0   2   4    0.03    0.06
   0  -2  -4    0.06    0.04
   0   2   4    0.00    0.04
   0   2  -4    0.04    0.07
   0  -2   4    0.02    0.08
   0  -2   4   -0.02    0.07
   0   2  -6   69.79    3.77
   0  -2   6   69.00    3.88
   0  -2   6   70.40    3.76
   0   2   6   67.96    3.77
   0  -2   6   70.28    3.77
   0   2  -6   69.85    3.73
   0   2   6   66.81    3.76
   0   2  -6   70.75    3.87
   0   2   6   70.22    3.81
   0   2   6   68.01    3.74
   0  -2  -6   66.25    3.77
   0  -2  -6   66.63    3.76
   0  -2  -6   68.39    3.73
   0  -2   6   71.36    3.74
   0  -2  -8   -0.22    0.20
   0   2  -8   -0.10    0.24
   0  -2  -8    0.43    0.41
   0  -2  -8    0.26    0.38
   0  -2   8    0.19    0.25
   0   2  -8    0.09    0.17
   0   2   8   -0.05    0.22
   0  -2  -8   -0.03    0.19
   0  -2   8   -0.18    0.26
   0  -2  -8    0.05    0.13
   0  -2  -8    0.04    0.21
   0  -2   8   -0.13    0.27
   0  -2   8    0.23    0.15
   0   2  -8    1.30    0.78
   0   2   8   -0.09    0.23
   0   2   8   -0.14    0.23
   0  -2   8    0.17    0.77
   0   2  -8   -0.31    0.24
   0   2  -8    0.06    0.23
   0   2   8    0.01    0.15
   0  -2  10  222.77   11.92
   0  -2 -10  225.03   11.60
   0   2 -10  220.63   11.88
   0  -2 -10  224.58   11.55
   0  -2 -12   -0.30    0.65
   0  -2 -12    0.37    0.89
   0   2 -12   -0.15    0.27
   0   2  12   -0.18    0.37
   0  -2  12   -0.95    0.45
   0   2 -12   -0.05    0.36
   0  -2 -12    0.25    0.35
   0  -2  12   -0.08    0.24
   0   2 -12    0.61    1.15
   0   2  12   -0.37    0.38
   0  -2  12   -0.87    0.43
   0   2 -12   -0.01    0.37
   0   2  12   -0.13    0.25
   0  -2  12    0.48    1.17
   0  -2 -12    0.04    0.23
   0   2 -12   -0.55    0.37
   0  -2 -12   -0.29    0.32
   0   2  12   -0.61    0.38
   0  -2  12   -0.11    0.45
   0  -2 -12    0.23    0.34
   0   2  14   97.85    5.48
   0   2 -14   98.03    5.43
   0  -2  14   97.71    5.45
   0  -2  14   96.05    5.43
   0   2  14   98.51    5.40
   0  -2  14   92.97    5.81
   0  -2 -14   96.40    5.41
   0   2 -14   98.62    5.72
   0   2 -14   98.82    5.42
   0  -2 -14   97.70    5.38
   0  -2  14   99.14    5.40
   0   2  14  101.51    5.43
   0   2 -14  107.09    5.49
   0   2  14   99.31    5.45
   0   2 -14   97.48    5.38
   0  -2 -14   97.34    5.42
   0  -2 -14  107.82    5.50
   0  -2 -14   95.42    5.32
   0  -2 -16   -0.15    0.71
   0  -2  16   -0.83    0.48
   0   2  16    0.23    0.28
   0   2  16    0.01    0.42
   0   2  16   -0.63    0.44
   0   2 -16   -0.27    0.37
   0   2 -16    0.13    0.35
   0  -2  16   -0.19    0.51
   0   2 -16   -1.12    1.09
   0  -2  16   -0.91    1.18
   0   2 -16    0.31    0.29
   0   2  16   -0.87    0.45
   0  -2 -16    0.07    0.36
   0  -2  16   -0.64    0.48
   0  -2 -16    0.23    0.23
   0  -2 -16   -1.63    0.96
   0  -2 -16    0.27    0.37
   0   2 -16    0.01    0.37
   0  -2 -16   -0.26    0.36
   0   2  18   84.89    4.66
   0  -2 -18   98.82    4.84
   0  -2 -18   81.79    4.62
   0   2  18   83.92    4.62
   0  -2  18   85.05    4.67
   0   2 -18   95.06    4.68
   0  -2 -18   81.02    4.66
   0  -2  18   84.78    4.65
   0   2 -18   81.11    4.63
   0  -2  18   84.62    4.62
   0   2  18   85.32    4.65
   0  -2 -18   82.61    4.64
   0  -2 -18   78.92    4.57
   0   2 -18   79.90    4.59
   0  -2  18   80.76    5.08
   0   2 -18   80.04    4.98
   0  -2 -18   81.54    4.60
   0   2 -18   80.67    4.62
   0   2  18   86.93    4.67
   0  -2 -20   -0.07    0.35
   0  -2  20   -0.26    0.51
   0   2 -20    0.06    0.35
   0  -2 -20    0.03    0.32
   0   2  20    0.17    0.48
   0   2 -20    0.16    0.34
   0   2  20   -0.28    0.27
   0   2  20   -0.41    0.46
   0   2 -20    0.51    0.35
   0   2  20   -0.45    0.46
   0  -2  20   -0.17    0.48
   0  -2 -20   -0.08    0.34
   0  -2 -20    0.04    0.21
   0  -2  20    0.07    0.49
   0   2 -20    0.02    0.26
   0   2  22    4.05    0.63
   0  -2 -22    4.28    0.50
   0   2  22    3.64    0.45
   0  -2  22    4.23    0.65
   0   2 -22    4.47    0.49
   0   2  22    4.68    0.61
   0  -2  22    3.83    0.62
   0  -2 -22    3.69    0.48
   0   2  22    4.82    0.63
   0   2 -22    4.65    0.53
   0   2 -22    4.23    0.43
   0  -2  22    3.73    0.66
   0  -2 -22    3.74    0.37
   0   2 -22    4.14    0.49
   0  -2 -22    4.47    0.49
   0   2  24   -0.95    0.54
   0   2 -24    0.49    0.40
   0   2 -24   -0.11    0.37
   0   2  24   -0.46    0.56
   0  -2 -24    0.03    0.22
   0  -2 -24    0.01    0.39
   0  -2  24   -0.08    0.65
   0  -2  24    0.08    0.58
   0   2  24   -0.18    0.29
   0  -2 -24    0.46    0.40
   0   2 -24    0.28    0.25
   0  -2  24   -1.25    0.58
   0  -2 -24    0.25    0.39
   0   2  24   -0.18    0.57
   0   2 -24    0.43    0.39
   0   2  26    5.59    0.69
   0   2  26    5.68    0.48
   0  -2 -26    4.76    0.39
   0   2 -26    5.15    0.42
   0  -2  26    5.10    0.80
   0   2  26    5.23    0.70
   0  -2  26    4.93    0.73
   0  -2  26    5.34    0.72
   0   2  26    5.05    0.68
   0   2 -26    4.67    0.56
   0   2 -26    4.62    0.54
   0   2 -26    4.80    0.57
   0   2 -28    0.05    0.38
   0  -2  28   -0.15    0.63
   0  -2  28    0.25    0.68
   0   2  28   -0.20    0.61
   0   2 -28   -0.14    0.19
   0  -2  28    0.24    0.64
   0   2  28   -0.03    0.59
   0   2  28    0.32    0.60
   0   2 -28    0.79    0.39
   0   2 -28    0.24    0.39
   0   2  30    5.61    0.76
   0  -2  30    5.57    0.77
   0   2  30    5.11    0.75
   0   2 -30    4.14    0.52
   0  -2  30    5.86    0.84
   0  -2  30    5.71    0.78
   0   2 -30    4.72    0.52
   0   2 -30    4.55    0.52
   0   2  30    5.07    0.74
   0   2  32    0.49    0.66
   0   2  32    0.39    0.70
   0  -2  32   -0.01    0.79
   0   2  32    0.34    0.66
   0   2 -32    0.49    0.42
   0  -2  32    0.10    0.73
   0  -2  32    0.51    0.70
   0   2 -32   -0.17    0.38
   0  -2  34    0.89    0.80
   0  -2  34    1.15    0.80
   0   2  34    1.88    0.74
   0   2  34    1.79    0.72
   0   2  34    2.33    0.77
   0  -2  34    1.15    0.84
   0   2  36    1.77    0.86
   0  -2  36    1.84    0.85
   0   2  36    0.84    0.79
   0  -2  36    0.59    0.89
   0   2  36    1.05    0.78
   0  -2  36    1.07    0.82
   0   2  38    1.94    0.81
   0   2  38    1.30    0.86
   0   2  38    0.56    0.78
   2   2   0   17.41    0.95
  -2  -2   0   16.23    1.09
   2   2   0   17.20    0.95
   2   2   0   17.24    0.94
   2   2   0   16.76    0.96
   2  -2   0   17.82    0.96
   2  -2   2   11.66    0.67
  -2   2   2   12.38    0.82
   2   2  -2   12.78    0.68
  -2  -2  -2   10.99    0.78
   2   2  -2   12.49    0.67
   2   2  -2   12.21    0.68
   2   2  -2   13.03    0.68
   2  -2   2   11.43    0.86
  -2   2   2   10.16    0.68
   2  -2  -2   11.99    0.67
  -2  -2   2   12.83    0.90
   2  -2  -2   11.91    0.67
   2  -2  -2   12.28    0.82
   2  -2  -2   12.47    0.68
   2   2   2   11.58    0.79
   2  -2  -2   12.25    0.66
   2   2  -4  232.71   11.58
   2  -2   4  233.88   11.51
  -2   2   4  216.29   11.41
  -2  -2   4  213.99   11.54
  -2   2  -4  211.23   11.47
   2  -2  -4  221.82   11.41
   2   2   4  212.22   11.32
   2  -2   6  183.27    9.35
  -2  -2  -6  173.68    9.09
   2   2  -6  178.31    9.42
  -2   2   6  181.61    9.26
  -2   2  -6  162.07    9.28
   2   2   6  186.10    9.09
   2  -2  -6  177.98    9.22
  -2  -2   6  168.94    9.39
   2   2  -8    5.93    0.43
   2  -2   8    5.12    1.00
   2   2  -8    5.21    0.46
   2  -2   8    4.36    0.43
   2   2  -8    5.72    1.10
   2   2  -8    6.04    0.47
  -2   2   8    4.83    0.48
   2   2  -8    5.74    0.46
  -2   2   8    5.11    0.49
  -2   2   8    4.98    0.45
  -2   2   8    4.55    0.42
   2  -2   8    4.89    0.42
   2  -2   8    4.67    0.41
  -2   2  -8    5.81    0.40
  -2  -2   8    5.90    1.12
   2  -2  -8    5.38    0.44
   2   2   8    5.56    0.40
   2  -2  -8    6.23    0.41
   2   2   8    5.08    0.40
  -2   2  -8    5.90    0.40
   2  -2  -8    5.47    0.43
  -2  -2   8    4.99    0.41
  -2   2  -8    5.74    0.93
  -2   2  -8    5.68    0.40
   2   2   8    5.61    0.35
   2  -2  -8    5.88    0.87
   2   2   8    5.21    0.41
  -2   2  -8    5.92    0.35
   2  -2  -8    6.14    0.44
   2   2 -10  218.18   12.10
   2  -2  10  231.66   12.03
   2  -2 -10  234.54   11.88
  -2   2 -10  219.17   11.93
  -2  -2  10  223.45   12.10
  -2   2  12    9.98    0.85
   2   2 -12   13.10    0.79
  -2   2  12   11.02    0.77
  -2   2  12   10.83    0.84
   2  -2  12   10.23    0.82
   2   2 -12   12.18    1.71
   2   2 -12   11.69    0.82
   2   2 -12   11.84    0.81
   2   2 -12   11.93    0.82
   2  -2  12   10.67    0.80
   2  -2  12   10.50    0.81
  -2   2  12   11.08    0.85
   2  -2  12   13.93    1.69
   2  -2 -12   12.10    1.48
  -2  -2  12   11.67    0.92
   2   2  12   12.20    1.09
  -2   2 -12   12.06    0.78
  -2   2 -12   12.61    0.78
  -2  -2  12   10.21    0.94
   2  -2 -12   12.14    0.81
  -2  -2  12   11.31    0.79
   2   2  12   11.67    0.81
   2  -2 -12   13.10    0.85
  -2   2 -12   12.55    0.76
   2   2  12   11.28    0.80
  -2   2 -12   10.80    1.44
  -2  -2  12   10.43    0.92
   2  -2 -12   13.81    0.78
  -2   2 -12   13.71    0.71
  -2  -2  12   11.30    1.70
   2  -2 -12   11.64    0.80
   2   2  12   11.29    0.80
   2   2  12   11.53    0.70
   2   2 -14    5.71    0.56
  -2   2  14    4.67    0.61
   2   2 -14    4.47    0.55
   2   2 -14    4.92    0.53
   2   2 -14    4.78    0.55
  -2   2  14    3.93    0.61
  -2   2  14    4.16    0.60
   2  -2  14    3.65    0.54
   2  -2  14    3.83    0.55
   2   2 -14    3.03    1.44
  -2   2  14    4.76    0.45
   2  -2  14    4.37    0.57
   2  -2  14    5.18    1.46
  -2  -2 -14    4.33    0.78
  -2  -2  14    4.61    0.52
  -2  -2  14    4.08    0.65
   2  -2 -14    4.28    0.52
   2  -2 -14    4.77    0.51
   2   2  14    4.22    0.53
   2  -2 -14    5.02    0.52
  -2  -2  14    3.76    1.56
   2  -2 -14    4.96    0.51
  -2   2 -14    4.66    0.48
   2  -2 -14    2.37    1.28
  -2   2 -14    4.82    1.25
  -2   2 -14    4.66    0.49
   2   2  14    4.22    0.38
  -2   2 -14    4.66    0.53
   2   2  14    4.84    0.83
  -2   2 -14    4.87    0.39
  -2  -2  14    4.48    0.68
  -2  -2  14    4.52    0.64
   2   2  14    4.74    0.53
   2   2  14    4.86    0.52
  -2   2  16   29.56    1.83
  -2   2  16   30.21    1.79
   2   2 -16   35.10    1.81
   2  -2  16   33.89    2.63
   2   2 -16   30.39    1.81
   2   2 -16   31.19    2.71
   2   2 -16   31.25    1.80
  -2   2  16   30.16    1.83
   2  -2  16   31.17    1.82
   2  -2  16   29.61    1.79
   2  -2  16   29.35    1.81
   2   2 -16   29.50    1.78
  -2   2  16   29.93    1.81
   2   2  16   30.56    1.96
   2   2  16   31.16    1.75
   2  -2 -16   33.84    2.50
  -2  -2  16   30.74    1.85
   2  -2 -16   30.08    1.79
  -2  -2  16   30.64    1.79
   2  -2 -16   31.30    1.81
   2  -2 -16   30.79    1.81
  -2   2 -16   31.12    1.77
  -2  -2  16   28.30    2.63
  -2   2 -16   27.96    2.33
   2   2  16   31.18    1.81
  -2   2 -16   31.20    1.76
   2   2  16   31.77    1.80
   2  -2 -16   32.19    2.26
  -2  -2  16   30.77    1.82
  -2   2 -16   29.74    1.77
   2  -2 -16   33.70    1.79
  -2  -2  16   29.95    1.86
   2   2  16   30.99    1.81
  -2   2 -16   35.11    1.75
   2  -2  18    4.74    0.58
   2  -2  18    4.83    0.54
  -2   2  18    4.77    0.60
  -2   2  18    4.86    0.60
   2  -2  18    4.51    0.56
   2   2 -18    4.96    0.51
   2   2 -18    6.48    0.51
  -2   2  18    5.51    0.59
  -2   2  18    4.33    0.49
   2   2 -18    5.51    0.56
   2   2 -18    4.66    0.55
   2   2  18    4.47    0.52
  -2  -2  18    5.41    0.64
   2  -2 -18    5.66    0.47
   2   2  18    4.86    0.58
  -2  -2  18    4.87    0.62
  -2   2 -18    5.56    0.48
   2   2  18    4.94    0.38
   2   2  18    5.48    0.55
  -2   2 -18    5.49    0.51
  -2  -2  18    5.30    0.61
  -2   2 -18    4.59    0.47
  -2  -2  18    3.81    0.49
   2  -2 -18    5.71    0.55
   2  -2 -18    5.52    0.55
   2  -2 -18    5.54    0.52
  -2   2 -18    5.79    0.38
   2   2 -20    2.98    0.45
   2   2 -20    2.84    0.46
   2   2 -20    3.24    0.39
  -2   2  20    2.77    0.56
   2   2 -20    3.01    0.45
   2  -2  20    2.68    0.52
   2  -2  20    2.69    0.55
  -2   2  20    2.46    0.55
   2  -2  20    2.33    0.51
  -2   2  20    2.61    0.39
  -2   2  20    2.62    0.55
  -2   2 -20    3.02    0.27
   2  -2 -20    2.67    0.34
   2   2  20    3.15    0.50
   2   2  20    3.28    0.52
  -2   2 -20    3.40    0.39
  -2  -2  20    3.28    0.60
   2  -2 -20    3.57    0.46
  -2   2 -20    2.71    0.40
   2  -2 -20    3.06    0.43
   2  -2 -20    3.15    0.46
  -2   2 -20    3.12    0.40
  -2  -2  20    2.99    0.59
   2   2  20    2.99    0.29
   2   2  20    3.55    0.52
  -2  -2  20    2.51    0.57
  -2  -2  20    3.07    0.37
  -2   2  22    7.98    0.78
   2  -2  22    7.37    0.80
   2   2 -22    8.65    0.71
   2   2 -22    9.87    0.66
   2  -2  22    7.55    0.78
  -2   2  22    7.94    0.66
  -2   2  22    7.37    0.79
  -2   2  22    7.50    0.83
   2   2 -22    7.45    0.65
   2  -2  22    7.83    0.78
   2   2 -22    7.44    0.69
   2  -2 -22    8.02    0.70
  -2  -2  22    8.04    0.89
   2   2  22    8.07    0.77
   2  -2 -22    7.82    0.59
   2   2  22    7.49    0.80
  -2  -2  22    7.99    0.64
   2   2  22    7.76    0.78
  -2  -2  22    7.19    0.84
   2  -2 -22    7.47    0.69
  -2   2 -22    7.76    0.63
  -2  -2  22    7.64    0.86
  -2   2 -22    8.33    0.64
  -2   2 -22    7.19    0.62
   2  -2 -22    7.28    0.70
   2  -2  24    0.02    0.60
   2   2 -24    1.30    0.43
  -2   2  24    1.18    0.40
   2   2 -24    0.54    0.43
   2  -2  24    1.05    0.57
  -2   2  24    1.19    0.57
   2   2 -24    1.29    0.35
  -2   2  24    0.83    0.60
   2  -2  24    0.83    0.57
  -2   2  24    0.63    0.57
   2   2 -24    1.12    0.42
  -2  -2  24    1.40    0.60
   2   2  24    1.10    0.55
  -2  -2  24    1.82    0.63
  -2   2 -24    0.57    0.37
   2  -2 -24    1.63    0.44
  -2  -2  24    1.11    0.63
   2  -2 -24    0.88    0.29
  -2   2 -24    1.32    0.41
  -2   2 -24    0.53    0.39
   2  -2 -24    1.45    0.41
   2   2  24    0.66    0.56
   2   2  24    0.52    0.56
   2  -2 -24    1.69    0.45
   2   2 -26    6.24    0.64
   2  -2  26    7.35    0.79
  -2   2  26    7.06    0.79
  -2   2  26    7.36    0.81
   2  -2  26    7.10    0.79
   2   2 -26    7.35    0.59
  -2   2  26    6.66    0.77
   2  -2  26    7.16    0.83
  -2   2  26    6.51    0.64
   2   2 -26    6.87    0.66
   2   2 -26    6.30    0.65
  -2   2 -26    6.25    0.60
   2  -2 -26    6.65    0.53
   2  -2 -26    6.81    0.66
   2  -2 -26    6.36    0.66
   2   2  26    7.38    0.80
   2  -2 -26    5.83    0.62
   2   2  26    7.02    0.79
  -2  -2  26    7.00    0.81
  -2  -2  26    7.11    0.86
  -2  -2  26    6.53    0.81
  -2   2 -26    6.15    0.61
   2   2  26    7.36    0.75
  -2   2 -26    6.70    0.60
   2   2 -28    2.75    0.36
   2   2 -28    3.11    0.45
  -2   2  28    3.45    0.66
   2  -2  28    2.29    0.71
   2  -2  28    2.82    0.67
  -2   2  28    3.39    0.43
  -2   2  28    2.80    0.70
  -2   2  28    2.56    0.68
   2   2 -28    3.02    0.48
   2  -2  28    3.75    0.69
   2   2 -28    3.11    0.47
  -2  -2  28    2.66    0.71
   2   2  28    3.18    0.67
   2  -2 -28    3.18    0.47
  -2   2 -28    2.59    0.45
  -2  -2  28    2.55    0.76
  -2   2 -28    2.81    0.43
   2   2  28    2.89    0.68
   2  -2 -28    3.19    0.49
   2  -2 -28    2.90    0.33
  -2   2 -28    2.52    0.44
   2  -2 -28    2.91    0.47
   2   2  28    3.39    0.64
  -2  -2  28    2.48    0.72
   2   2 -30    2.27    0.44
   2  -2  30    2.29    0.71
   2   2 -30    1.99    0.44
   2  -2  30    1.53    0.70
   2   2 -30    1.82    0.45
   2  -2  30    1.56    0.75
  -2   2  30    2.50    0.68
  -2   2  30    1.83    0.71
   2   2 -30    1.56    0.30
  -2   2  30    2.70    0.68
  -2  -2  30    2.12    0.76
  -2  -2  30    1.08    0.68
   2   2  30    2.19    0.68
   2   2  30    2.69    0.66
   2  -2 -30    1.95    0.28
   2   2  30    2.28    0.62
  -2  -2  30    1.31    0.70
  -2   2  32    1.16    0.72
   2  -2  32    1.64    0.74
   2  -2  32    0.73    0.79
   2  -2  32    1.09    0.73
  -2   2  32    1.88    0.70
  -2   2  32    2.15    0.70
  -2  -2  32    0.65    0.72
  -2  -2  32    0.94    0.77
   2   2  32    1.26    0.73
   2   2  32    0.66    0.65
  -2  -2  32    0.64    0.72
   2   2  32    1.46    0.69
   2  -2  34    4.68    0.87
  -2   2  34    4.34    0.84
  -2   2  34    3.87    0.78
   2  -2  34    4.18    0.86
   2  -2  34    3.87    0.93
  -2   2  34    4.15    0.80
  -2  -2  34    3.98    0.92
   2   2  34    5.27    0.78
   2   2  34    5.16    0.83
  -2  -2  34    4.12    0.85
   2   2  34    3.12    0.84
  -2  -2  34    3.37    0.84
   2  -2  36    0.91    0.86
  -2   2  36    1.38    0.78
  -2   2  36    0.85    0.84
  -2   2  36    1.10    0.77
   2  -2  36    1.13    0.94
   2  -2  36    1.66    0.85
  -2  -2  36    0.11    0.81
   2   2  36    0.73    0.76
   2   2  36    1.25    0.79
   2   2  36    0.39    0.83
  -2  -2  36    1.30    0.94
  -2  -2  36    1.58    0.83
  -2   2  38    3.57    0.86
  -2   2  38    3.80    0.91
  -2   2  38    4.84    0.94
  -2  -2  38    4.66    1.00
  -2  -2  38    5.27    0.98
  -2  -2  38    5.98    1.10
   4  -2   0    8.64    0.49
   4  -2   0    8.79    0.50
   4   2   0    8.01    0.50
  -4  -2   0    8.46    0.50
   4   2   0    8.48    0.50
  -4  -2   0    8.70    0.50
   4   2   0    8.15    0.77
  -4   2   0    9.42    0.49
  -4   2   0    9.33    0.49
   4   2   0    8.30    0.50
   4   2   0    8.18    0.51
  -4   2   0    8.72    0.51
  -4  -2   0    8.56    0.51
  -4   2   0    9.51    0.49
   4  -2   0    8.63    0.77
   4   2   0    7.11    0.82
   4  -2   0    8.88    0.49
  -4   2   0    9.43    0.80
   4  -2   0    8.76    0.49
  -4  -2   0    8.16    0.50
  -4  -2  -2  164.54    8.79
   4  -2   2  152.70    8.75
   4   2  -2  178.92    8.87
  -4   2   2  149.06    8.74
   4  -2  -2  167.36    8.76
  -4   2  -2  160.29    8.78
   4   2   2  163.04    8.75
  -4  -2   2  188.69    8.88
  -4  -2  -4  257.11   13.91
  -4   2   4  270.98   13.96
   4   2  -4  288.84   14.12
   4  -2   4  264.30   13.98
   4   2   4  234.66   13.83
  -4  -2   4  286.28   14.08
   4  -2  -4  277.33   13.97
  -4   2  -4  259.60   13.96
   4   2  -6  534.77   25.09
   4  -2   6  471.07   24.90
  -4   2   6  526.91   24.94
  -4  -2   6  489.35   25.01
  -4   2  -6  431.01   24.84
   4  -2  -6  492.40   24.87
   4   2   6  425.63   24.69
   4   2  -8   79.91    4.37
   4   2  -8   76.60    4.83
   4   2  -8   78.89    4.33
  -4   2   8   80.75    4.36
  -4   2   8   81.74    4.37
   4   2  -8   73.44    4.41
  -4   2   8   80.97    4.75
  -4   2   8   81.41    4.33
  -4   2   8   77.88    4.41
   4   2  -8   78.93    4.35
   4  -2   8   78.16    4.62
   4  -2  -8   76.44    4.32
   4  -2  -8   75.87    4.36
  -4  -2   8   76.65    4.74
   4  -2  -8   81.09    4.41
   4  -2  -8   78.22    4.62
  -4  -2   8   84.13    4.34
   4  -2  -8   76.37    4.35
  -4   2  -8   70.19    4.56
  -4  -2   8   87.97    4.39
  -4  -2   8   76.35    4.41
  -4  -2   8   85.81    4.37
   4   2   8   80.07    4.37
  -4   2  10   52.49    2.86
  -4   2  10   50.20    2.87
   4  -2  10   49.63    2.81
  -4   2  10   49.01    2.87
   4   2 -10   50.26    2.88
   4  -2  10   50.42    2.80
   4   2 -10   49.03    2.85
   4  -2  10   50.52    2.79
   4   2 -10   47.75    2.86
   4   2 -10   50.34    3.64
  -4   2  10   51.23    2.86
   4   2 -10   49.23    2.84
  -4  -2 -10   55.73    3.05
   4  -2  10   52.97    3.45
  -4   2 -10   50.93    2.77
  -4   2 -10   50.13    2.80
   4   2  10   55.05    3.05
   4   2  10   50.94    2.81
  -4  -2  10   51.23    2.88
   4  -2 -10   51.37    2.83
  -4  -2  10   52.17    2.91
   4   2  10   51.59    2.81
  -4  -2  10   46.80    3.56
   4  -2 -10   53.05    3.39
  -4   2 -10   45.84    3.27
  -4  -2  10   51.05    2.87
  -4   2 -10   50.83    2.79
   4   2  10   51.17    2.79
   4  -2 -10   53.42    2.88
   4  -2 -10   52.89    3.43
   4  -2 -10   52.61    2.86
  -4  -2  10   51.39    2.87
   4  -2 -10   51.40    2.85
   4  -2  12   21.08    1.33
   4   2 -12   19.49    2.30
   4  -2  12   24.11    2.22
   4  -2  12   21.68    1.30
   4  -2  12   21.23    1.32
   4   2 -12   22.22    1.38
   4   2 -12   23.26    1.36
  -4   2  12   21.05    1.40
  -4   2  12   21.69    1.40
   4   2 -12   23.61    1.37
  -4  -2 -12   23.93    1.77
   4   2 -12   22.57    1.37
  -4   2  12   21.59    1.38
  -4   2  12   21.01    1.36
   4   2  12   21.56    1.31
   4  -2 -12   22.87    1.36
  -4  -2  12   20.89    1.43
   4   2  12   22.58    1.31
  -4   2 -12   22.42    1.28
  -4  -2  12   22.17    1.42
   4  -2 -12   25.37    1.37
  -4   2 -12   23.38    1.28
  -4  -2  12   22.85    2.49
   4  -2 -12   23.09    2.28
  -4  -2  12   21.86    1.40
  -4  -2  12   21.78    1.35
  -4   2 -12   22.27    2.04
  -4   2 -12   23.60    1.28
   4  -2 -12   27.33    2.32
   4   2  12   22.65    1.30
   4   2  12   23.85    1.72
   4  -2 -12   24.13    1.38
   4  -2 -12   23.44    1.37
  -4   2  14    1.74    0.55
   4   2 -14    3.39    0.54
   4  -2  14    1.59    0.44
  -4   2  14    2.10    0.55
   4   2 -14    3.55    1.64
   4   2 -14    2.58    0.53
   4   2 -14    3.40    0.54
  -4   2  14    2.18    0.43
   4  -2  14    1.58    1.40
  -4   2  14    1.96    0.55
  -4  -2 -14    2.68    0.96
   4  -2  14    1.60    0.45
   4   2 -14    2.89    0.45
   4  -2  14    1.71    0.45
  -4   2 -14    4.09    1.28
  -4  -2  14    1.71    0.64
  -4  -2  14    1.76    0.66
   4  -2 -14    3.11    0.52
  -4  -2  14    2.49    0.45
   4  -2 -14    3.69    0.48
   4  -2 -14    3.51    0.52
   4   2  14    2.04    0.43
   4  -2 -14    3.60    0.44
  -4   2 -14    3.50    0.37
   4   2  14    2.46    0.91
  -4   2 -14    3.07    0.35
  -4  -2  14    0.42    1.44
   4   2  14    2.50    0.44
   4   2  14    2.06    0.44
   4  -2 -14    2.55    1.45
   4  -2 -14    4.36    1.47
  -4  -2  14    1.08    0.61
  -4   2 -14    3.58    0.36
   4   2 -16   58.28    4.07
   4   2 -16   54.80    3.21
  -4  -2 -16   69.45    3.41
   4  -2  16   57.45    3.21
   4   2 -16   56.14    3.23
   4  -2  16   65.46    3.89
  -4   2  16   56.55    3.25
   4  -2  16   56.38    3.23
   4   2 -16   62.48    3.28
  -4   2  16   56.96    3.27
  -4   2  16   57.54    3.26
   4   2 -16   55.56    3.24
   4  -2  16   57.72    3.19
  -4   2  16   57.81    3.26
  -4   2 -16   57.65    3.20
  -4   2 -16   57.79    3.17
   4  -2 -16   60.16    3.83
  -4   2 -16   57.18    3.19
  -4  -2  16   57.47    3.97
   4  -2 -16   62.31    3.27
   4   2  16   58.13    3.20
   4  -2 -16   56.64    3.21
  -4  -2  16   58.31    3.27
  -4  -2  16   55.72    3.26
  -4   2 -16   55.57    3.64
   4   2  16   56.32    3.32
  -4  -2  16   55.11    3.28
   4  -2 -16   65.44    3.94
   4  -2 -16   59.60    3.25
   4  -2 -16   57.72    3.24
  -4  -2  16   55.84    3.26
   4   2  16   57.13    3.22
   4   2  16   57.67    3.23
   4   2 -18    1.14    0.35
  -4   2  18    0.17    0.45
   4   2 -18    0.70    0.38
   4  -2  18    0.76    0.42
   4   2 -18    0.84    0.39
   4   2 -18    0.91    0.39
  -4   2  18    1.41    0.35
  -4   2  18    0.37    0.46
   4  -2  18    1.11    0.40
  -4   2  18    1.09    0.46
   4  -2  18    0.90    0.41
   4   2  18    0.84    0.40
   4  -2 -18    0.94    0.37
  -4  -2  18    1.00    0.54
  -4   2 -18    1.02    0.29
  -4   2 -18    0.94    0.29
   4   2  18    1.28    0.37
   4  -2 -18    0.97    0.39
   4  -2 -18    0.99    0.37
   4   2  18    0.81    0.39
  -4  -2  18    0.17    0.48
  -4  -2  18    0.56    0.51
  -4   2 -18    0.88    0.29
  -4  -2  18    0.86    0.36
   4  -2 -18    1.36    0.35
  -4   2  20    7.60    0.74
  -4   2  20    6.60    0.73
   4   2 -20    6.88    0.67
  -4   2  20    6.72    0.78
   4   2 -20    7.24    0.68
   4  -2  20    7.16    0.69
  -4   2  20    7.14    0.64
   4  -2  20    7.51    0.72
   4   2 -20    7.89    0.63
   4  -2  20    7.55    0.69
   4   2 -20    6.96    0.66
  -4  -2  20    6.74    0.81
  -4  -2  20    6.57    0.76
   4  -2 -20    7.95    0.61
  -4   2 -20    5.84    0.55
  -4  -2  20    6.15    0.70
   4  -2 -20    6.70    0.66
   4   2  20    6.56    0.67
   4  -2 -20    6.71    0.62
   4  -2 -20    6.80    0.66
   4   2  20    5.57    0.65
  -4  -2  20    7.07    0.62
  -4   2 -20    7.07    0.56
  -4   2 -20    6.85    0.55
   4   2  20    6.99    0.65
   4   2 -22   19.00    1.30
  -4   2  22   20.11    1.43
   4   2 -22   19.76    1.29
   4   2 -22   19.61    1.30
   4  -2  22   22.06    1.35
  -4   2  22   21.75    1.43
  -4   2  22   21.81    1.37
  -4   2  22   22.90    1.31
   4  -2  22   21.62    1.37
   4  -2  22   21.58    1.33
   4   2 -22   24.66    1.33
   4  -2 -22   20.88    1.33
  -4  -2  22   20.59    1.42
   4  -2 -22   19.94    1.30
   4   2  22   21.93    1.36
  -4  -2  22   20.27    1.40
   4  -2 -22   20.29    1.30
  -4  -2  22   20.74    1.39
   4   2  22   22.14    1.32
  -4   2 -22   20.07    1.25
  -4  -2  22   22.51    1.31
  -4   2 -22   20.26    1.25
   4  -2 -22   22.24    1.30
   4   2  22   21.12    1.36
  -4   2 -22   19.97    1.25
  -4   2  24   11.32    1.02
   4   2 -24   10.65    0.87
   4  -2  24   12.19    1.00
   4  -2  24   12.42    1.03
   4   2 -24   14.29    0.90
   4   2 -24   12.00    0.89
  -4   2  24   11.78    1.00
   4   2 -24   11.54    0.91
   4  -2  24   13.09    0.99
  -4   2  24   12.31    1.01
  -4   2  24   12.07    0.90
  -4  -2  24   10.66    1.12
  -4   2 -24   12.02    0.83
   4   2  24   13.46    0.98
  -4  -2  24   11.76    1.09
   4  -2 -24   12.12    0.85
   4  -2 -24   12.37    0.92
   4   2  24   12.50    0.97
  -4  -2  24   12.46    1.02
  -4   2 -24   12.21    0.84
  -4  -2  24   13.34    0.88
   4  -2 -24   12.44    0.92
   4   2  24   13.88    0.99
   4  -2 -24   12.22    0.92
  -4   2 -24   12.13    0.83
  -4   2  26    0.84    0.44
   4  -2  26    1.99    0.63
   4   2 -26    1.38    0.45
   4   2 -26    1.46    0.45
  -4   2  26    2.04    0.64
   4   2 -26    1.26    0.40
   4  -2  26    0.95    0.60
  -4   2  26    0.24    0.58
   4   2 -26    0.50    0.42
  -4   2  26    0.74    0.65
   4  -2  26    0.50    0.59
  -4  -2  26    0.72    0.67
   4  -2 -26    1.08    0.35
   4  -2 -26    0.88    0.42
   4  -2 -26    0.94    0.42
   4  -2 -26    1.38    0.43
   4   2  26    0.82    0.56
   4   2  26    1.14    0.57
  -4  -2  26    1.40    0.43
  -4  -2  26    0.79    0.72
   4   2  26    1.49    0.59
  -4  -2  26    0.68    0.66
   4   2 -28   19.05    1.40
   4  -2  28   25.01    1.53
   4   2 -28   19.29    1.41
   4   2 -28   24.49    1.42
  -4   2  28   26.34    1.46
  -4   2  28   24.24    1.59
  -4   2  28   21.78    1.54
   4  -2  28   26.48    1.54
   4   2 -28   19.66    1.42
  -4   2  28   22.46    1.56
   4  -2  28   26.09    1.58
  -4  -2  28   22.03    1.62
   4   2  28   24.83    1.51
  -4  -2  28   23.57    1.59
  -4  -2  28   22.82    1.58
   4   2  28   24.12    1.49
   4  -2 -28   22.89    1.38
   4   2  28   25.42    1.50
  -4   2  30    3.40    0.74
   4  -2  30    5.39    0.80
   4  -2  30    4.76    0.75
  -4   2  30    3.36    0.78
  -4   2  30    4.61    0.77
  -4   2  30    4.39    0.53
   4   2 -30    3.77    0.45
   4  -2  30    4.64    0.74
   4   2  30    5.05    0.73
   4   2  30    4.64    0.70
   4  -2 -30    3.77    0.41
  -4  -2  30    3.34    0.76
   4   2  30    4.87    0.69
  -4  -2  30    3.99    0.82
  -4  -2  30    4.10    0.78
  -4   2  32    5.06    0.81
  -4   2  32    5.69    0.84
   4  -2  32    6.60    0.84
  -4   2  32    5.03    0.86
   4  -2  32    6.68    0.84
   4  -2  32    5.94    0.90
   4   2  32    6.82    0.79
  -4  -2  32    5.18    0.92
  -4  -2  32    5.78    0.87
   4   2  32    5.69    0.81
   4   2  32    6.46    0.79
  -4  -2  32    5.04    0.86
  -4   2  34    0.98    0.75
   4  -2  34    1.45    0.78
  -4   2  34    1.68    0.79
   4  -2  34    1.11    0.86
  -4   2  34    1.10    0.73
   4  -2  34    0.68    0.78
  -4  -2  34    0.92    0.78
   4   2  34    0.30    0.70
   4   2  34    1.06    0.77
   4   2  34    1.17    0.73
  -4  -2  34    0.58    0.78
  -4  -2  34    1.49    0.87
  -4   2  36    1.23    0.77
  -4   2  36    2.11    0.80
  -4   2  36    1.10    0.84
  -4  -2  36    1.19    0.90
   4   2  36    1.39    0.84
  -4  -2  36    1.97    0.83
  -4  -2  36    0.78    0.82
   4   2  36    1.21    0.78
   4   2  36    1.42    0.75
  -4   2  38    1.86    0.83
  -4   2  38    2.13    0.88
  -4   2  38    1.90    0.82
  -4  -2  38    1.56    0.97
  -4  -2  38    0.89    0.88
  -4  -2  38    2.23    0.88
  -6  -2   0  104.48    5.76
  -6  -2   0  106.18    5.99
  -6   2   0  114.05    5.92
  -6  -2   0  103.39    5.70
   6   2   0  108.14    5.94
   6  -2   0   98.99    5.81
  -6  -2   0  104.62    5.74
  -6  -2  -2  106.70    5.87
  -6   2   2  100.50    5.81
   6  -2   2   99.96    5.78
   6   2  -2  103.53    5.70
   6   2  -2  102.70    5.65
   6   2  -2  115.54    6.02
  -6   2   2  108.68    5.69
   6  -2  -2  105.42    5.80
  -6  -2   2  103.02    5.70
  -6  -2   2  102.94    5.65
  -6  -2   2  106.14    5.78
  -6  -2   2  104.08    5.68
   6   2   2   99.29    5.78
  -6   2  -2  101.87    5.82
  -6   2   4  748.68   38.78
   6  -2   4  736.48   38.74
  -6  -2  -4  755.13   38.74
   6   2  -4  812.36   39.00
   6   2   4  673.47   38.62
   6  -2  -4  775.03   38.78
  -6   2  -4  760.79   38.77
  -6   2   6  125.97    7.82
   6  -2   6  134.10    7.77
   6   2  -6  143.72    7.65
   6   2  -6  149.11    8.16
   6   2  -6  147.68    7.72
  -6  -2  -6  128.09    7.67
   6   2  -6  149.71    8.01
  -6   2   6  142.00    7.83
  -6   2  -6  132.67    7.77
   6  -2  -6  141.42    7.77
  -6  -2   6  157.04    7.66
  -6  -2   6  157.57    7.73
   6   2   6  121.64    7.56
   6  -2   8  436.72   22.48
  -6  -2  -8  422.56   22.34
   6   2  -8  449.99   22.69
  -6   2   8  424.89   22.57
   6  -2  -8  417.60   22.48
  -6   2  -8  455.53   22.48
   6   2   8  401.25   22.23
  -6  -2 -10  240.51   12.37
   6  -2  10  243.00   12.60
  -6   2  10  225.11   12.69
  -6   2  10  230.46   12.72
   6   2 -10  228.69   12.78
   6   2 -10  226.53   12.61
  -6   2 -10  221.48   12.48
   6  -2 -10  228.83   12.68
   6  -2 -10  243.38   12.63
   6   2  10  232.76   12.31
  -6  -2  10  241.18   12.74
  -6  -2  10  236.76   12.62
  -6   2  12   12.60    1.04
  -6   2  12   13.17    1.06
  -6   2  12   13.13    1.04
   6   2 -12   14.27    1.00
   6   2 -12   13.31    2.14
   6  -2  12   13.29    0.89
   6  -2  12   12.97    0.88
   6   2 -12   14.40    1.06
   6  -2  12   15.45    1.91
  -6   2  12   13.93    0.98
   6  -2  12   13.91    0.87
   6   2 -12   15.82    0.99
   6   2 -12   13.90    1.04
   6  -2 -12   15.56    1.98
   6  -2 -12   14.15    0.98
  -6  -2  12   15.57    1.08
   6  -2 -12   17.48    2.03
   6   2  12   14.83    0.89
   6  -2 -12   13.92    0.98
   6   2  12   15.10    0.88
  -6  -2  12   14.57    1.07
   6   2  12   15.41    0.89
   6  -2 -12   14.28    1.03
   6   2  12   16.69    1.72
  -6   2 -12   12.82    1.77
  -6  -2  12   14.77    1.11
  -6  -2  12   14.69    0.99
   6  -2 -12   16.32    0.99
  -6   2  14    6.69    0.69
   6  -2  14    4.89    0.55
   6   2 -14    5.62    1.84
   6   2 -14    5.92    0.64
   6  -2  14    5.18    0.55
   6  -2  14    4.88    0.56
   6   2 -14    6.76    0.66
   6   2 -14    6.05    0.63
  -6   2  14    6.43    0.69
  -6   2  14    5.79    0.69
  -6  -2 -14    6.04    1.18
  -6   2  14    6.69    0.63
   6   2 -14    6.20    0.65
   6  -2  14    8.71    1.68
  -6  -2  14    6.51    0.76
   6   2  14    5.66    1.24
  -6   2 -14    5.62    1.41
   6   2  14    5.98    0.55
   6  -2 -14    6.41    1.72
   6  -2 -14    6.36    0.65
  -6  -2  14    6.56    0.67
   6   2  14    5.97    0.56
   6  -2 -14    5.92    0.61
   6  -2 -14    8.27    1.77
   6  -2 -14    5.14    0.62
   6   2  14    6.05    0.55
  -6  -2  14    5.68    0.71
   6  -2 -14    6.25    0.66
  -6  -2  14    6.16    0.79
  -6   2  16    2.91    0.56
   6  -2  16    3.01    0.41
   6  -2  16    3.02    0.41
   6   2 -16    3.85    0.46
   6   2 -16    3.40    0.51
  -6  -2 -16    3.73    1.08
   6   2 -16    3.44    1.56
  -6   2  16    3.22    0.55
  -6   2  16    3.07    0.43
  -6   2  16    2.70    0.56
   6  -2  16    3.31    0.42
   6   2 -16    3.84    0.51
   6  -2  16    1.39    1.25
   6   2 -16    2.97    0.48
   6   2  16    3.45    0.42
   6  -2 -16    3.92    1.53
   6   2  16    3.84    0.42
   6  -2 -16    4.41    0.52
   6   2  16    3.35    0.41
   6  -2 -16    3.93    0.45
  -6  -2  16    2.87    0.44
   6  -2 -16    3.77    1.38
   6  -2 -16    3.59    0.47
  -6  -2  16    3.22    0.64
  -6   2 -16    3.55    1.22
  -6  -2  16    3.87    0.62
   6  -2 -16    3.35    0.47
  -6  -2  16    2.34    0.60
   6   2  16    4.75    1.02
   6   2 -18   10.23    0.82
  -6   2  18    9.76    0.85
   6  -2  18   10.78    0.74
   6   2 -18   11.68    0.80
   6  -2  18   10.59    0.75
  -6   2  18    9.49    0.84
   6   2 -18    9.83    0.82
   6  -2  18   10.72    0.77
  -6   2  18    9.79    0.79
  -6   2  18    9.52    0.86
   6   2 -18   10.10    0.77
   6   2  18   11.16    0.75
   6  -2 -18   10.95    0.77
  -6  -2  18    8.92    0.89
  -6  -2  18    9.75    0.87
  -6  -2  18   10.94    0.78
   6   2  18   10.76    0.74
   6  -2 -18   10.13    0.78
   6  -2 -18   11.72    0.79
   6  -2 -18    9.92    0.78
   6   2  18   10.33    0.74
  -6  -2  18    9.72    0.86
   6  -2  20   20.16    1.18
   6   2 -20   17.64    1.18
   6  -2  20   19.22    1.16
   6   2 -20   16.36    1.18
  -6   2  20   19.14    1.26
   6   2 -20   21.15    1.21
   6   2 -20   18.56    1.20
  -6   2  20   17.44    1.25
  -6   2  20   17.18    1.28
   6  -2  20   19.90    1.20
  -6   2  20   18.70    1.20
   6   2  20   19.03    1.16
   6   2  20   18.82    1.17
  -6  -2  20   18.46    1.34
   6   2  20   19.24    1.17
   6  -2 -20   17.79    1.18
   6  -2 -20   16.72    1.17
   6  -2 -20   19.89    1.18
   6  -2 -20   17.53    1.18
  -6  -2  20   16.81    1.25
  -6  -2  20   19.04    1.21
  -6  -2  20   17.84    1.31
   6  -2  22    9.88    0.83
   6  -2  22    9.55    0.81
   6   2 -22    9.55    0.84
  -6   2  22    9.43    0.91
   6  -2  22    9.39    0.80
   6   2 -22   11.40    0.83
  -6   2  22    9.43    0.89
   6   2 -22    9.22    0.82
   6   2 -22   10.14    0.84
  -6   2  22    9.07    0.92
  -6   2  22    9.77    0.81
   6  -2 -22    9.32    0.78
   6   2  22    9.96    0.77
   6  -2 -22   11.25    0.80
  -6  -2  22    9.46    0.78
  -6  -2  22    9.13    0.94
  -6  -2  22    8.78    0.97
   6  -2 -22    9.79    0.82
   6   2  22   10.74    0.83
  -6  -2  22    8.65    0.92
   6  -2 -22    9.59    0.82
   6   2  22   10.30    0.82
  -6   2  24    5.22    0.75
   6  -2  24    6.23    0.66
   6  -2  24    6.35    0.70
   6  -2  24    6.12    0.67
   6   2 -24    5.91    0.68
   6   2 -24    6.11    0.70
  -6   2  24    6.18    0.67
  -6   2  24    4.95    0.73
   6   2 -24    5.38    0.62
   6   2 -24    6.47    0.71
  -6   2  24    4.89    0.74
  -6  -2  24    5.30    0.75
   6   2  24    6.61    0.71
  -6  -2  24    5.01    0.77
   6  -2 -24    5.63    0.64
   6  -2 -24    5.47    0.63
   6  -2 -24    5.43    0.62
   6   2  24    5.79    0.67
   6  -2 -24    4.94    0.60
  -6  -2  24    4.56    0.79
   6   2  24    6.36    0.72
  -6  -2  24    6.37    0.67
  -6   2  26    5.01    0.59
   6  -2  26    6.29    0.68
   6   2 -26    5.21    0.60
  -6   2  26    3.51    0.76
   6   2 -26    6.33    0.68
   6   2 -26    4.81    0.56
  -6   2  26    4.26    0.75
   6  -2  26    5.21    0.71
   6  -2  26    5.07    0.67
   6   2 -26    4.97    0.58
  -6   2  26    4.14    0.69
   6   2  26    5.37    0.64
   6   2  26    4.18    0.64
   6  -2 -26    4.64    0.52
  -6  -2  26    4.47    0.75
   6  -2 -26    4.20    0.55
  -6  -2  26    4.89    0.75
   6  -2 -26    4.17    0.55
   6  -2 -26    4.79    0.57
   6   2  26    5.34    0.63
  -6  -2  26    4.37    0.79
  -6  -2  26    4.95    0.58
   6   2 -28    8.60    0.76
   6  -2  28    8.97    0.86
   6  -2  28    9.46    0.91
  -6   2  28    7.36    0.90
  -6   2  28    8.40    0.77
   6  -2  28    8.30    0.86
  -6   2  28    7.24    0.85
  -6   2  28    8.05    0.88
  -6  -2  28    8.11    0.91
   6   2  28    8.84    0.80
  -6  -2  28    8.35    0.97
   6   2  28   10.18    0.86
   6   2  28    7.80    0.86
  -6  -2  28    7.60    0.91
  -6  -2  28    7.50    0.78
   6  -2 -28    7.81    0.70
  -6   2  30    7.02    0.76
  -6   2  30    5.82    0.86
   6  -2  30    5.46    0.81
   6  -2  30    6.45    0.79
   6  -2  30    6.91    0.77
  -6   2  30    5.06    0.77
  -6   2  30    5.59    0.82
   6   2 -30    6.02    0.65
  -6  -2  30    5.27    0.85
   6   2  30    6.56    0.75
  -6  -2  30    5.24    0.84
   6   2  30    6.31    0.76
   6   2  30    6.55    0.73
  -6  -2  30    4.20    0.79
   6  -2 -30    4.79    0.58
   6  -2  32    1.18    0.74
  -6   2  32    1.96    0.71
  -6   2  32    1.76    0.54
  -6   2  32    1.14    0.71
   6  -2  32    1.37    0.80
   6  -2  32    1.47    0.70
  -6   2  32    0.42    0.67
   6   2  32    2.24    0.65
  -6  -2  32    1.53    0.71
  -6  -2  32    1.60    0.78
   6   2  32    1.81    0.67
   6   2  32    2.33    0.72
  -6  -2  32    1.67    0.71
   6  -2  34    0.14    0.78
   6  -2  34   -0.33    0.83
  -6   2  34    0.90    0.76
  -6   2  34    0.72    0.81
  -6   2  34    1.56    0.76
   6  -2  34    0.59    0.77
  -6  -2  34    1.12    0.78
   6   2  34    1.51    0.70
   6   2  34    1.57    0.75
  -6  -2  34    1.13    0.81
   6   2  34    0.84    0.71
  -6  -2  34    1.14    0.74
  -6   2  36    2.94    0.83
  -6   2  36    2.59    0.89
  -6   2  36    3.04    0.84
  -6  -2  36    2.68    0.94
  -6  -2  36    3.58    0.88
  -6  -2  36    2.45    0.86
   8   2   0  125.03    6.99
  -8   2   0   99.20    6.85
  -8  -2   0  125.11    7.11
  -8  -2   0  134.09    6.70
   8  -2   0  123.05    6.88
   8   2  -2   52.85    3.14
   8  -2   2   56.62    3.56
  -8   2   2   58.81    3.11
  -8   2   2   60.82    3.72
   8  -2   2   58.09    3.08
   8  -2   2   58.83    3.07
  -8   2   2   59.29    3.10
  -8  -2  -2   53.58    3.72
  -8  -2  -2   54.20    3.08
  -8  -2  -2   55.45    3.09
   8   2  -2   54.86    3.08
   8  -2   2   58.25    3.05
   8   2  -2   56.54    3.10
   8   2  -2   55.05    3.11
   8  -2   2   55.69    3.13
  -8  -2  -2   55.97    3.12
  -8  -2  -2   54.75    3.14
  -8   2   2   59.79    3.08
  -8   2   2   57.78    3.15
   8   2   2   54.01    3.07
   8  -2  -2   50.67    3.54
   8   2   2   55.85    3.14
  -8   2  -2   59.34    3.74
   8   2   2   53.74    3.10
   8   2   2   52.95    3.59
   8   2   2   53.63    3.08
   8  -2  -2   56.44    3.07
  -8  -2   2   56.74    3.90
  -8  -2   2   57.03    3.13
  -8  -2   2   54.23    3.15
  -8   2  -2   56.22    3.06
  -8   2  -2   56.84    3.09
  -8  -2   2   57.78    3.11
  -8   2  -2   56.14    3.14
  -8   2  -2   56.54    3.07
   8  -2  -2   55.34    3.14
  -8  -2   2   55.56    3.09
   8  -2  -2   56.13    3.09
   8  -2  -2   55.51    3.09
  -8  -2  -4   66.76    4.28
   8   2  -4   69.08    4.63
   8  -2   4   61.93    4.17
  -8  -2  -4   66.38    3.70
   8   2  -4   69.81    4.43
  -8   2   4   72.23    3.74
  -8  -2  -4   65.81    3.77
  -8   2   4   60.16    4.30
  -8   2   4   70.79    3.79
   8   2  -4   60.63    3.70
  -8  -2  -4   67.03    3.73
   8  -2   4   66.62    3.66
   8   2  -4   60.51    3.74
   8   2  -4   61.29    3.73
   8  -2   4   66.00    3.77
  -8   2   4   71.93    3.73
   8   2  -4   66.45    3.79
  -8   2   4   71.19    3.71
  -8  -2  -4   65.97    3.69
  -8   2  -4   71.08    4.33
   8  -2  -4   74.13    3.72
   8   2   4   63.50    3.69
   8   2   4   58.22    4.06
   8  -2  -4   73.96    3.79
   8   2   4   63.94    3.70
  -8   2  -4   68.62    3.77
   8  -2  -4   70.02    4.35
   8   2   4   63.86    3.77
  -8  -2   4   72.08    3.73
   8  -2  -4   70.48    3.73
  -8  -2   4   73.39    3.77
  -8  -2   4   67.12    3.79
   8   2   4   63.35    3.73
  -8  -2   4   73.64    3.74
   8  -2  -4   72.77    3.70
   8  -2   6  228.55   12.68
  -8   2   6  252.19   12.93
   8   2  -6  279.92   13.16
  -8  -2  -6  221.80   12.71
   8   2  -6  278.79   12.99
   8   2   6  202.31   12.51
   8  -2  -6  262.20   12.82
  -8   2  -6  238.05   12.76
  -8  -2   6  206.85   12.74
  -8  -2   6  212.84   12.85
   8   2  -8   19.30    2.36
  -8   2   8   18.78    1.23
   8  -2   8   19.30    1.12
   8   2  -8   19.46    1.23
  -8   2   8   20.44    2.37
  -8   2   8   18.35    1.24
   8   2  -8   19.20    1.24
  -8   2   8   19.11    1.20
  -8  -2  -8   19.29    2.12
   8   2  -8   20.98    2.60
  -8   2   8   19.19    1.25
   8   2  -8   19.53    1.22
   8  -2   8   16.24    2.11
  -8  -2  -8   18.18    1.13
   8   2  -8   19.31    1.20
   8   2   8   18.30    1.17
  -8   2  -8   19.46    1.14
   8  -2  -8   19.93    1.19
  -8  -2   8   19.22    1.32
   8  -2  -8   19.67    1.20
  -8  -2   8   19.61    1.23
   8  -2  -8   18.95    1.20
   8  -2  -8   17.15    2.13
   8   2   8   17.92    1.13
   8   2   8   16.97    1.11
  -8  -2   8   20.07    1.29
  -8   2  -8   20.73    2.23
  -8  -2   8   18.46    1.28
   8  -2  -8   20.54    1.20
   8   2   8   18.42    1.15
   8   2   8   16.99    1.86
   8  -2  10    7.02    0.58
  -8  -2 -10    6.60    1.60
  -8   2  10    9.65    0.82
  -8   2  10    9.36    0.81
  -8   2  10    9.45    0.77
   8   2 -10    8.12    0.79
  -8   2  10   10.65    2.15
  -8   2  10    9.13    0.81
   8   2 -10    8.37    2.13
   8  -2  10    7.39    1.67
   8   2 -10    9.48    0.78
   8   2 -10    9.40    0.77
   8   2 -10    7.87    0.79
   8   2 -10    6.19    1.94
   8  -2 -10    8.17    0.75
   8  -2 -10    8.66    0.76
   8  -2 -10    8.78    1.79
  -8   2 -10    6.29    1.63
  -8  -2  10   10.38    0.98
  -8  -2  10   10.44    0.93
   8  -2 -10    8.27    0.76
   8   2  10    7.97    1.42
  -8  -2  10   10.15    0.74
  -8  -2  10    9.59    0.86
   8  -2 -10    9.05    0.72
   8  -2  12   78.50    4.40
   8  -2  12   84.81    5.17
  -8   2  12   82.37    4.52
   8  -2  12   84.50    4.48
  -8   2  12   79.69    4.55
   8  -2  12   78.20    4.42
   8   2 -12   73.86    4.50
   8   2 -12   75.41    4.49
   8   2 -12   74.99    4.46
  -8  -2 -12   82.12    5.04
   8   2 -12   79.18    4.55
   8   2 -12   81.88    5.74
   8  -2  12   79.18    4.38
   8   2 -12   83.45    5.53
  -8   2  12   83.20    4.48
  -8   2  12   81.96    4.52
  -8  -2  12   83.09    4.56
   8  -2 -12   79.50    4.48
   8   2  12   79.83    4.39
   8  -2 -12   79.35    5.23
   8   2  12   81.07    4.43
  -8  -2  12   87.73    4.56
  -8  -2  12   85.51    4.51
   8   2  12   77.89    4.87
  -8   2 -12   85.49    4.49
  -8   2 -12   81.74    5.13
   8   2  12   76.17    4.48
   8  -2 -12   79.74    4.45
  -8  -2  12   85.20    4.52
   8  -2 -12   86.50    5.37
   8   2  12   81.16    4.42
   8  -2 -12   80.49    4.49
   8  -2 -12   83.85    4.56
   8   2 -14    5.61    0.66
   8   2 -14    6.01    0.62
   8  -2  14    6.16    1.66
  -8   2  14    4.74    0.67
   8   2 -14    7.76    1.93
   8  -2  14    4.76    0.48
   8   2 -14    6.35    0.65
   8  -2  14    4.67    0.47
  -8   2  14    4.94    0.67
   8  -2  14    4.74    0.47
  -8   2  14    5.65    0.69
  -8  -2 -14    8.83    1.60
   8   2 -14    4.24    2.02
   8   2 -14    5.81    0.62
  -8   2  14    6.84    0.65
   8   2  14    5.87    1.37
   8   2  14    4.78    0.50
   8  -2 -14    6.68    0.65
   8  -2 -14    6.46    0.66
  -8  -2  14    6.11    0.74
  -8  -2  14    7.19    0.80
  -8  -2  14    6.92    0.78
   8   2  14    5.55    0.49
  -8   2 -14    6.43    1.55
   8  -2 -14    5.60    0.66
   8  -2 -14    5.65    1.75
   8   2  14    5.30    0.47
   8  -2 -14    5.47    1.77
   8  -2 -14    6.03    0.60
  -8   2  16    6.77    0.60
   8  -2  16    6.91    0.53
  -8   2  16    6.02    0.67
   8   2 -16    7.11    0.65
  -8   2  16    5.77    0.69
   8  -2  16    9.06    1.61
  -8   2  16    6.68    0.73
   8  -2  16    6.97    0.53
   8   2 -16    6.88    0.65
   8   2 -16    6.41    1.98
   8   2 -16    8.63    1.90
   8  -2  16    6.12    0.52
   8   2 -16    6.43    0.65
   8   2 -16    6.46    0.65
  -8  -2  16    7.11    0.75
   8   2  16    7.17    0.53
   8  -2 -16    7.11    0.66
   8  -2 -16    8.66    1.77
   8  -2 -16    6.21    0.64
  -8   2 -16    8.91    1.56
   8  -2 -16    9.65    1.82
  -8  -2  16    7.00    0.75
   8  -2 -16    6.55    0.65
  -8  -2  16    5.75    0.65
   8   2  16    7.27    0.54
  -8  -2  16    7.17    0.74
   8   2  16    6.77    0.55
   8   2  16    7.89    1.33
   8  -2 -16    6.82    0.64
   8   2 -18   40.75    2.44
  -8   2  18   41.55    2.47
   8  -2  18   45.53    2.39
  -8   2  18   41.59    2.47
   8  -2  18   45.78    2.38
   8   2 -18   39.10    2.45
  -8   2  18   41.03    2.48
   8   2 -18   39.83    2.44
   8   2 -18   44.18    2.48
   8  -2  18   45.49    2.40
  -8   2  18   41.15    2.49
   8   2  18   45.45    2.38
   8   2  18   44.71    2.40
  -8  -2  18   39.82    2.49
  -8  -2  18   42.96    2.48
   8  -2 -18   43.28    2.46
  -8  -2  18   41.35    2.52
   8  -2 -18   41.47    2.45
  -8  -2  18   42.72    2.48
   8   2  18   43.55    2.41
   8  -2 -18   40.07    2.43
   8  -2 -18   47.88    2.49
  -8   2  20    5.93    0.65
   8  -2  20    5.83    0.63
  -8   2  20    6.12    0.74
   8   2 -20    5.49    0.66
   8   2 -20    5.93    0.65
   8  -2  20    6.19    0.58
   8  -2  20    5.84    0.61
  -8   2  20    6.08    0.72
  -8   2  20    7.09    0.74
   8   2 -20    6.24    0.65
   8   2 -20    6.08    0.67
   8  -2 -20    5.69    0.64
  -8  -2  20    5.74    0.78
   8  -2 -20    6.48    0.66
   8   2  20    6.35    0.61
   8   2  20    5.85    0.58
   8  -2 -20    5.53    0.61
   8  -2 -20    5.85    0.69
  -8  -2  20    5.57    0.62
   8   2  20    4.91    0.59
  -8  -2  20    5.76    0.76
  -8  -2  20    5.67    0.75
   8  -2  22    1.93    0.52
  -8   2  22    0.94    0.61
  -8   2  22    2.09    0.50
   8  -2  22    1.74    0.49
   8   2 -22    2.45    0.50
   8   2 -22    2.26    0.50
   8   2 -22    2.66    0.52
  -8   2  22    1.75    0.63
   8  -2  22    2.16    0.49
  -8   2  22    2.53    0.67
   8   2 -22    2.42    0.51
   8  -2 -22    2.42    0.50
   8  -2 -22    2.06    0.48
  -8  -2  22    0.88    0.66
   8   2  22    2.18    0.48
  -8  -2  22    1.06    0.71
  -8  -2  22    2.15    0.52
   8  -2 -22    1.74    0.49
  -8  -2  22    2.03    0.67
   8   2  22    2.26    0.48
   8  -2 -22    1.51    0.50
   8   2  22    1.71    0.47
   8   2 -24    3.16    0.56
   8   2 -24    4.07    0.56
   8  -2  24    4.72    0.60
  -8   2  24    3.78    0.71
  -8   2  24    3.66    0.73
   8  -2  24    5.33    0.60
   8  -2  24    4.89    0.63
   8   2 -24    4.34    0.59
  -8   2  24    3.92    0.58
  -8   2  24    3.55    0.70
   8   2 -24    4.22    0.56
   8  -2 -24    3.42    0.55
   8   2  24    4.77    0.57
   8  -2 -24    5.10    0.55
  -8  -2  24    3.50    0.73
  -8  -2  24    3.32    0.81
   8   2  24    4.32    0.58
   8   2  24    4.39    0.58
   8  -2 -24    4.19    0.56
  -8  -2  24    3.87    0.59
  -8  -2  24    4.46    0.78
   8  -2 -24    3.51    0.55
  -8   2  26    4.72    0.80
  -8   2  26    6.12    0.66
  -8   2  26    4.56    0.77
   8  -2  26    7.23    0.75
   8  -2  26    7.27    0.73
  -8   2  26    4.51    0.76
   8  -2  26    6.60    0.75
   8   2 -26    6.86    0.74
   8   2  26    6.43    0.71
  -8  -2  26    5.55    0.65
  -8  -2  26    5.29    0.83
   8   2  26    6.45    0.70
  -8  -2  26    5.23    0.79
  -8  -2  26    5.63    0.87
   8   2  26    6.38    0.75
   8  -2 -26    6.12    0.66
   8  -2  28    1.69    0.59
   8   2 -28    1.32    0.49
  -8   2  28    1.19    0.65
  -8   2  28    1.53    0.69
  -8   2  28    0.28    0.53
   8  -2  28    2.01    0.60
   8  -2  28    1.71    0.64
  -8   2  28    0.88    0.63
  -8  -2  28    0.35    0.71
   8   2  28    2.32    0.60
   8   2  28    1.98    0.58
  -8  -2  28    0.74    0.67
   8   2  28    2.67    0.57
   8  -2 -28    0.50    0.43
  -8  -2  28    0.90    0.51
  -8  -2  28    1.56    0.68
   8  -2  30   -1.07    0.67
   8  -2  30    0.98    0.64
   8  -2  30    1.25    0.63
  -8   2  30    0.64    0.69
  -8   2  30    0.54    0.72
  -8   2  30   -0.25    0.55
   8   2 -30    0.11    0.45
  -8   2  30   -0.20    0.69
   8  -2 -30    0.36    0.41
  -8  -2  30    0.21    0.53
   8   2  30    1.36    0.60
  -8  -2  30    0.39    0.77
  -8  -2  30    0.79    0.73
  -8  -2  30    1.25    0.74
   8   2  30    1.36    0.58
   8   2  30    1.15    0.58
   8  -2  32    1.15    0.77
   8  -2  32    1.36    0.70
  -8   2  32   -0.85    0.55
  -8   2  32    0.30    0.76
   8  -2  32    0.58    0.69
  -8   2  32    0.21    0.67
  -8   2  32   -0.13    0.70
   8   2  32    0.99    0.67
   8   2  32    1.24    0.64
  -8  -2  32   -0.29    0.69
  -8  -2  32    0.28    0.77
  -8  -2  32   -0.79    0.54
  -8  -2  32   -0.39    0.70
   8   2  32    1.47    0.71
  -8   2  34    1.75    0.74
  -8   2  34    3.53    0.82
  -8   2  34    1.53    0.79
  -8  -2  34    2.20    0.90
  -8  -2  34    1.83    0.82
  -8  -2  34    2.42    0.78
  -8   2  36    0.64    0.81
  -8   2  36    1.22    0.86
  -8   2  36    0.50    0.79
  -8  -2  36    2.00    0.79
  -8  -2  36    2.07    0.93
  -8  -2  36    1.39    0.84
  10   2   0  415.31   22.36
  10  -2   0  397.57   22.22
 -10  -2   0  449.92   22.56
 -10   2   0  427.04   22.41
  10   2  -2  135.32    8.57
  10   2  -2  147.78    8.26
  10  -2   2  146.94    8.24
  10  -2   2  130.74    8.35
 -10   2   2  154.86    8.26
 -10  -2  -2  149.67    8.71
  10   2  -2  152.88    8.07
  10   2  -2  150.51    8.14
 -10   2   2  150.57    8.62
  10   2   2  152.20    8.10
  10  -2  -2  139.77    8.44
  10   2   2  138.86    8.47
  10   2   2  148.21    8.13
  10   2   2  149.66    8.06
 -10   2  -2  153.96    8.12
 -10  -2   2  146.11    8.08
 -10  -2   2  151.96    8.86
 -10   2  -2  160.68    8.66
 -10  -2   2  148.07    8.12
 -10  -2   2  146.61    8.16
 -10   2  -2  156.27    8.25
  10  -2   4   20.18    1.23
  10   2  -4   22.40    2.62
 -10   2   4   21.54    1.28
  10   2  -4   19.09    1.29
  10   2  -4   18.22    1.30
  10  -2   4   17.03    2.08
  10  -2   4   21.02    1.17
 -10   2   4   21.72    1.29
 -10   2   4   18.79    2.47
 -10  -2  -4   21.28    1.28
 -10   2   4   21.14    1.30
 -10  -2  -4   25.56    2.72
  10  -2   4   20.35    1.16
  10  -2   4   19.91    1.18
 -10  -2  -4   21.97    1.27
 -10   2   4   21.34    1.29
 -10  -2  -4   22.68    1.34
 -10  -2  -4   19.08    1.24
  10   2  -4   19.55    1.26
  10   2  -4   18.77    1.28
 -10  -2   4   19.76    1.33
 -10   2  -4   18.74    1.18
 -10  -2   4   19.42    1.38
  10  -2  -4   21.59    1.26
  10  -2  -4   21.85    1.26
 -10   2  -4   20.05    2.43
  10   2   4   19.74    1.25
  10   2   4   18.63    1.29
 -10  -2   4   19.26    1.29
  10  -2  -4   22.43    1.26
  10  -2  -4   21.35    1.24
  10  -2  -4   25.33    2.54
 -10   2  -4   20.83    1.24
  10   2   4   20.62    1.25
  10   2   4   22.05    2.28
 -10  -2   4   21.46    1.34
 -10  -2   4   19.76    2.76
 -10   2  -4   17.99    1.20
 -10   2  -4   17.94    1.19
  10   2   4   19.79    1.24
 -10   2   6  133.28    7.21
  10   2  -6  141.36    7.79
 -10   2   6  121.83    7.77
  10  -2   6  119.99    7.50
  10   2  -6  129.54    7.29
  10   2  -6  138.86    7.20
 -10   2   6  138.28    7.19
  10   2  -6  135.36    7.18
  10   2  -6  138.08    7.14
 -10  -2  -6  124.50    7.67
 -10   2   6  130.32    7.30
 -10  -2  -6  125.60    7.28
  10   2  -6  140.54    7.99
 -10   2   6  137.16    7.14
 -10  -2   6  143.90    7.16
  10  -2  -6  139.13    7.30
 -10   2  -6  121.15    7.72
 -10  -2   6  133.11    7.30
  10  -2  -6  139.30    7.19
  10  -2  -6  139.56    7.13
  10   2   6  118.07    7.10
 -10   2  -6  122.26    7.09
 -10  -2   6  146.65    7.23
  10  -2  -6  134.09    7.69
  10   2   6  118.77    7.14
 -10   2  -6  120.66    7.15
  10   2   6  117.12    7.17
  10   2   6  114.80    7.27
 -10  -2   6  141.11    7.20
  10  -2  -6  143.84    7.18
  10   2   6  106.28    7.34
 -10   2   8   21.89    1.42
 -10   2   8   22.03    2.78
  10   2  -8   23.78    1.41
  10  -2   8   19.57    2.26
  10   2  -8   20.24    2.77
 -10  -2  -8   24.34    1.37
 -10   2   8   23.71    1.44
  10  -2   8   22.79    1.34
 -10   2   8   22.64    1.43
 -10  -2  -8   24.39    2.60
 -10   2   8   22.75    1.45
  10  -2   8   21.26    1.25
  10   2  -8   23.23    1.42
  10   2  -8   21.19    2.57
  10   2  -8   23.01    1.42
  10  -2   8   21.82    1.25
  10   2  -8   21.61    1.40
 -10  -2   8   20.93    1.46
  10   2   8   19.07    2.22
  10   2   8   21.56    1.34
 -10   2  -8   25.94    1.37
 -10  -2   8   20.64    1.50
  10  -2  -8   22.99    1.38
  10   2   8   23.06    1.37
  10  -2  -8   24.10    1.41
 -10  -2   8   23.15    1.44
  10  -2  -8   21.88    2.44
  10   2   8   22.93    1.34
  10  -2  -8   24.24    1.40
  10   2   8   23.05    1.34
  10  -2  -8   23.13    1.39
 -10   2  -8   28.05    2.82
 -10  -2   8   21.23    1.47
  10   2 -10   27.93    1.62
 -10   2  10   26.00    1.62
 -10  -2 -10   25.81    1.55
  10   2 -10   28.57    1.63
  10   2 -10   27.17    1.61
  10  -2  10   26.00    1.53
  10  -2  10   26.16    2.74
  10   2 -10   27.97    3.18
 -10   2  10   26.84    1.65
  10   2 -10   22.76    2.87
 -10  -2 -10   25.26    2.80
  10   2 -10   28.24    1.64
 -10   2  10   28.40    1.68
 -10   2  10   30.50    3.17
 -10   2  10   27.45    1.66
 -10   2 -10   27.32    1.56
  10  -2 -10   22.25    1.60
  10   2  10   23.92    1.53
  10  -2 -10   28.34    1.64
 -10   2 -10   28.96    2.92
  10   2  10   27.48    1.56
  10   2  10   27.14    1.59
  10   2  10   25.54    1.54
  10  -2 -10   24.49    2.78
 -10  -2  10   27.31    1.69
 -10  -2  10   28.20    1.65
 -10  -2  10   27.69    1.69
  10  -2 -10   23.97    1.60
 -10  -2  10   27.45    1.73
  10  -2 -10   23.82    1.59
  10   2  10   25.12    2.36
  10  -2  12    7.01    1.79
  10  -2  12    6.95    0.51
 -10  -2 -12    4.83    1.84
  10   2  12    5.60    0.66
  10   2  12    6.19    0.50
 -10   2 -12    8.48    1.87
  10   2  12    6.38    0.58
  10  -2 -12   10.31    2.04
  10   2  12    6.97    1.57
  10   2 -14    1.17    0.47
 -10   2  14    2.18    0.55
  10  -2  14    1.15    0.24
  10  -2  14    0.99    0.23
  10  -2  14    2.98    1.52
 -10   2  14    2.38    0.43
 -10  -2 -14    1.58    1.44
 -10   2  14    1.71    0.54
  10   2 -14    1.59    0.49
  10   2 -14   -0.21    1.76
 -10   2  14    1.47    0.53
  10  -2  14    1.32    0.23
  10   2 -14    2.19    0.44
  10   2 -14    2.15    0.49
  10  -2  14    1.75    0.22
  10   2 -14    1.48    1.62
  10  -2 -14    2.43    1.57
 -10   2 -14    2.34    1.48
  10   2  14    1.43    0.28
 -10  -2  14    2.43    0.63
  10  -2 -14    1.92    0.45
  10   2  14    1.99    0.29
  10  -2 -14    2.67    0.46
  10  -2 -14    2.04    1.45
 -10  -2  14    2.24    0.44
 -10  -2  14    2.39    0.60
  10   2  14    1.63    0.28
 -10   2 -14    1.70    0.26
  10  -2 -14    2.02    0.42
  10   2  14    1.44    1.17
  10  -2 -14    2.23    0.46
  10   2  14    1.49    0.22
 -10  -2  14    2.86    0.60
 -10   2  16    4.77    0.63
 -10   2  16    3.92    0.62
  10  -2  16    4.28    0.39
 -10   2  16    4.79    0.61
 -10   2  16    4.73    0.55
  10   2 -16    4.19    0.54
  10   2 -16    4.61    0.55
  10  -2  16    3.88    0.40
  10  -2  16    4.16    0.38
  10   2 -16    3.87    0.53
  10   2 -16    5.11    0.52
 -10  -2  16    4.63    0.65
  10  -2 -16    5.14    0.56
  10  -2 -16    5.22    0.61
  10   2  16    3.81    0.41
  10  -2 -16    4.84    0.56
  10   2  16    3.23    0.41
 -10  -2  16    4.96    0.65
  10  -2 -16    4.81    0.54
 -10  -2  16    4.98    0.69
 -10  -2  16    4.86    0.53
  10   2  16    3.35    0.42
 -10   2  18    5.08    0.66
  10   2 -18    4.60    0.57
  10   2 -18    4.73    0.59
  10  -2  18    4.14    0.46
 -10   2  18    4.84    0.56
  10   2 -18    5.49    0.65
  10   2 -18    4.75    0.58
 -10   2  18    5.16    0.72
  10  -2  18    4.38    0.49
 -10   2  18    4.88    0.69
  10  -2  18    4.98    0.46
  10  -2 -18    4.79    0.57
 -10  -2  18    5.17    0.58
  10  -2 -18    5.22    0.57
  10  -2 -18    4.90    0.58
 -10  -2  18    4.88    0.72
  10   2  18    5.16    0.49
  10   2  18    4.54    0.48
  10   2  18    4.81    0.48
 -10  -2  18    5.22    0.73
 -10  -2  18    4.61    0.77
  10  -2 -18    5.36    0.57
  10  -2  20   20.25    1.12
  10   2 -20   16.04    1.21
  10  -2  20   20.45    1.13
 -10   2  20   18.51    1.36
 -10   2  20   18.54    1.24
  10  -2  20   19.88    1.15
 -10   2  20   17.69    1.29
 -10   2  20   17.16    1.33
  10   2 -20   19.74    1.25
  10   2 -20   16.57    1.23
  10   2 -20   16.70    1.21
 -10  -2  20   17.81    1.32
 -10  -2  20   18.00    1.24
  10  -2 -20   16.70    1.21
 -10  -2  20   17.91    1.33
  10   2  20   19.96    1.14
  10  -2 -20   17.21    1.22
  10  -2 -20   17.72    1.20
  10  -2 -20   19.76    1.25
 -10  -2  20   18.08    1.36
  10   2  20   19.04    1.14
  10   2  20   18.98    1.13
  10  -2  22   16.90    1.00
  10  -2  22   17.18    1.04
 -10   2  22   14.51    1.09
  10  -2  22   17.41    1.02
  10   2 -22   16.87    1.14
 -10   2  22   14.32    1.16
 -10   2  22   13.97    1.20
  10   2 -22   14.44    1.11
 -10   2  22   14.77    1.18
  10   2 -22   12.78    1.10
  10   2 -22   13.98    1.09
 -10  -2  22   15.53    1.11
 -10  -2  22   13.87    1.20
  10   2  22   15.87    1.01
 -10  -2  22   15.18    1.25
 -10  -2  22   14.55    1.27
  10   2  22   15.43    1.00
  10  -2 -22   16.33    1.10
  10  -2 -22   14.41    1.11
  10  -2 -22   13.82    1.06
  10   2  22   16.49    1.00
  10  -2 -22   13.44    1.05
  10  -2  24   18.82    1.17
 -10   2  24   15.79    1.26
 -10   2  24   15.64    1.29
 -10   2  24   16.22    1.19
  10  -2  24   19.12    1.14
 -10   2  24   13.82    1.25
  10  -2  24   18.66    1.13
  10   2 -24   17.48    1.20
 -10  -2  24   14.86    1.32
 -10  -2  24   16.41    1.29
  10   2  24   18.31    1.14
  10   2  24   19.27    1.13
 -10  -2  24   15.74    1.28
 -10  -2  24   15.65    1.22
  10   2  24   17.64    1.10
  10  -2 -24   17.45    1.19
 -10   2  26    0.42    0.65
  10  -2  26    1.02    0.56
 -10   2  26    0.52    0.68
 -10   2  26    0.55    0.64
  10  -2  26    0.86    0.52
  10   2 -26    0.95    0.50
 -10   2  26    0.90    0.53
  10  -2  26    1.69    0.54
 -10  -2  26    0.39    0.51
  10  -2 -26    0.08    0.48
 -10  -2  26    0.59    0.76
 -10  -2  26   -0.38    0.70
  10   2  26    1.11    0.50
 -10  -2  26    0.38    0.70
  10   2  26    0.75    0.50
  10   2  26    0.54    0.49
 -10   2  28    9.60    1.02
  10  -2  28   13.69    0.95
 -10   2  28   10.57    0.97
 -10   2  28    8.96    1.08
  10  -2  28   13.31    1.00
  10  -2  28   13.66    0.94
  10   2 -28   11.11    0.93
 -10   2  28    8.74    1.12
 -10  -2  28   10.81    0.97
  10   2  28   12.94    0.94
  10   2  28   12.44    0.94
  10   2  28   12.30    0.96
 -10  -2  28    9.80    1.17
 -10  -2  28    9.50    1.05
  10  -2 -28   11.26    0.94
 -10  -2  28   10.17    1.12
  10  -2  30    3.07    0.65
  10  -2  30    3.20    0.72
 -10   2  30    2.11    0.61
  10   2 -30    2.23    0.55
  10  -2  30    3.49    0.66
 -10   2  30    2.46    0.79
 -10   2  30    2.66    0.74
 -10   2  30    1.88    0.69
  10   2  30    3.32    0.62
 -10  -2  30    2.20    0.83
  10   2  30    3.88    0.62
  10  -2 -30    2.27    0.51
 -10  -2  30    1.45    0.72
 -10  -2  30    2.20    0.78
 -10  -2  30    2.23    0.59
  10   2  30    4.44    0.65
 -10   2  32    1.99    0.76
 -10   2  32    2.25    0.73
 -10   2  32    1.36    0.81
 -10   2  32    0.70    0.61
  10   2  32    2.68    0.67
 -10  -2  32    1.22    0.81
 -10  -2  32    1.46    0.62
  10   2  32    3.19    0.68
  10   2  32    3.60    0.72
 -10  -2  32    1.95    0.75
 -10  -2  32    1.21    0.78
 -10   2  34    5.51    0.86
 -10   2  34    5.17    0.90
 -10   2  34    3.77    0.82
 -10  -2  34    4.53    0.87
 -10  -2  34    4.80    0.87
 -10  -2  34    5.42    0.99
 -10   2  36    0.49    0.84
 -10   2  36    1.45    0.76
 -10   2  36    1.18    0.81
 -10  -2  36    1.55    0.94
 -10  -2  36    1.30    0.85
 -10  -2  36    2.09    0.84
  12   2   0   92.97    5.19
  12  -2   0   85.35    5.80
 -12   2   0   95.18    6.10
 -12   2   0   98.39    5.19
  12  -2   0   95.82    5.12
 -12  -2   0   93.68    5.27
 -12  -2   0   91.42    6.25
 -12   2   0   98.27    5.17
 -12  -2   0   94.61    5.21
 -12   2   0   97.20    5.27
 -12  -2   0   92.72    5.18
  12  -2   0   89.60    5.25
 -12   2   0   98.79    5.14
 -12  -2   0   92.47    5.15
  12   2   0   90.07    5.94
  12   2   0   92.84    5.14
  12   2   0   93.32    5.17
  12   2   0   87.96    5.25
  12  -2   0   95.28    5.17
  12  -2   0   97.36    5.16
  12  -2   2   23.21    1.47
  12  -2   2   25.63    1.43
  12   2  -2   24.43    2.77
 -12  -2  -2   25.49    1.53
 -12   2   2   25.00    1.50
  12   2  -2   22.74    1.51
 -12   2   2   25.99    1.52
 -12  -2  -2   23.41    1.50
 -12   2   2   25.76    1.54
 -12  -2  -2   25.21    1.59
  12   2  -2   22.94    1.49
  12  -2   2   25.87    1.44
 -12  -2  -2   22.67    2.93
  12   2  -2   23.32    1.52
 -12   2   2   25.16    1.49
 -12   2   2   24.61    2.85
 -12  -2  -2   25.87    1.52
  12  -2   2   25.82    2.74
  12   2  -2   23.83    1.54
  12  -2   2   25.31    1.42
 -12   2  -2   24.56    1.46
  12   2   2   24.38    1.48
 -12   2  -2   24.59    1.45
 -12  -2   2   19.55    2.89
  12   2   2   23.34    1.48
  12  -2  -2   24.82    1.49
  12   2   2   24.89    2.70
  12   2   2   23.91    1.49
 -12  -2   2   26.14    1.62
 -12   2  -2   23.94    1.51
 -12  -2   2   26.03    1.57
 -12   2  -2   31.98    3.02
  12  -2  -2   24.55    1.47
  12  -2  -2   24.92    2.67
 -12  -2   2   25.78    1.53
  12   2   2   24.59    1.52
 -12  -2   2   25.87    1.57
  12  -2  -2   23.88    1.49
  12  -2  -2   23.68    1.48
 -12   2  -2   24.95    1.50
 -12  -2  -4   50.77    4.35
 -12   2   4   54.14    3.06
 -12   2   4   55.32    3.04
 -12  -2  -4   55.92    3.04
  12  -2   4   53.33    2.96
 -12  -2  -4   60.69    3.04
  12   2  -4   51.20    2.99
  12  -2   4   50.96    3.83
  12   2  -4   50.82    3.04
 -12  -2  -4   55.39    2.99
 -12  -2  -4   55.75    2.99
  12   2  -4   50.83    3.02
 -12   2   4   49.25    3.06
  12  -2   4   54.41    2.93
 -12   2   4   56.12    4.28
 -12   2   4   55.89    3.02
  12   2  -4   50.47    3.01
  12  -2   4   54.84    2.95
  12  -2   4   51.46    3.02
  12   2  -4   53.76    4.20
  12  -2  -4   52.92    2.99
  12   2   4   54.13    2.98
 -12   2  -4   52.65    2.98
 -12   2  -4   61.76    3.04
 -12  -2   4   52.87    3.06
  12   2   4   52.45    2.97
  12  -2  -4   52.89    2.97
 -12   2  -4   52.64    2.96
  12  -2  -4   49.42    3.04
 -12   2  -4   53.17    2.95
 -12  -2   4   53.07    3.02
  12  -2  -4   52.01    3.00
 -12  -2   4   54.74    3.04
 -12   2  -4   57.11    4.20
  12   2   4   51.35    3.02
 -12  -2   4   52.62    3.07
 -12  -2   4   56.04    4.53
  12   2   4   48.93    3.80
  12   2   4   52.64    3.01
  12  -2  -4   51.87    3.99
  12  -2   6   15.48    0.97
 -12   2   6   15.70    1.14
  12  -2   6   14.61    2.17
  12   2  -6   15.85    1.11
 -12  -2  -6   17.36    1.07
  12   2  -6   15.65    2.51
  12   2  -6   15.20    1.12
  12  -2   6   15.74    0.97
 -12   2   6   16.15    1.17
 -12  -2  -6   17.03    1.11
  12  -2   6   17.01    1.04
 -12   2   6   16.21    1.16
  12  -2   6   16.63    0.97
 -12   2   6   16.72    1.13
  12   2  -6   16.98    1.09
 -12  -2  -6   16.75    1.15
 -12  -2  -6   11.29    2.26
 -12   2   6   14.77    2.48
 -12  -2  -6   17.32    1.09
  12   2  -6   14.40    1.12
 -12  -2   6   17.30    1.30
 -12   2  -6   23.69    2.71
  12   2   6   15.07    1.04
  12   2   6   13.37    2.02
  12  -2  -6   17.17    1.10
  12   2   6   16.35    1.10
  12  -2  -6   16.62    1.07
 -12   2  -6   18.53    1.09
  12  -2  -6   14.79    2.24
 -12  -2   6   15.04    1.24
 -12  -2   6   16.44    1.18
  12   2   6   15.92    1.05
  12  -2  -6   16.68    1.09
  12  -2  -6   17.45    1.09
  12   2   6   16.41    1.08
 -12  -2   6   17.19    1.12
 -12   2   8   40.01    2.42
  12   2  -8   44.24    2.41
 -12  -2  -8   39.65    3.81
  12  -2   8   37.87    2.27
  12   2  -8   42.20    2.38
  12  -2   8   37.41    2.26
  12  -2   8   39.15    3.27
  12   2  -8   43.56    2.40
  12   2  -8   43.79    2.41
 -12   2   8   42.61    2.40
  12   2  -8   53.18    4.05
 -12  -2  -8   40.60    2.38
 -12   2   8   41.18    3.87
  12  -2   8   37.27    2.35
 -12   2   8   43.24    2.42
 -12   2   8   42.42    2.43
  12  -2   8   37.53    2.28
  12  -2  -8   43.74    3.72
  12   2   8   37.82    2.31
  12  -2  -8   45.94    2.39
 -12   2  -8   42.08    2.39
  12  -2  -8   44.78    2.37
  12   2   8   37.33    2.35
 -12  -2   8   43.36    2.42
 -12  -2   8   46.16    2.48
  12  -2  -8   41.79    2.41
  12   2   8   36.54    3.22
 -12   2  -8   38.97    3.78
  12  -2  -8   44.95    2.39
  12   2   8   36.63    2.35
  12   2   8   37.73    2.33
 -12  -2   8   45.32    2.43
 -12  -2   8   45.08    2.44
  12  -2  10   55.56    3.03
 -12   2  10   51.90    3.09
  12   2 -10   53.46    4.43
  12   2 -10   52.43    3.06
 -12   2  10   53.16    3.09
 -12   2  10   52.76    3.07
  12   2 -10   47.76    4.16
 -12   2  10   51.94    4.45
  12   2 -10   51.55    3.08
  12   2 -10   51.49    3.05
  12  -2  10   55.75    3.93
 -12  -2 -10   67.42    4.54
 -12   2  10   52.90    3.06
  12   2 -10   52.06    3.03
 -12  -2 -10   56.66    3.05
  12   2  10   56.23    2.98
  12  -2 -10   52.39    3.05
  12  -2 -10   52.65    3.04
  12   2  10   52.04    3.82
  12  -2 -10   52.67    3.02
 -12  -2  10   54.82    3.12
 -12   2 -10   58.30    3.05
  12   2  10   55.30    2.98
 -12  -2  10   55.18    3.08
 -12   2 -10   57.09    4.35
 -12  -2  10   53.61    3.09
 -12  -2  10   52.84    3.11
  12  -2 -10   53.79    4.12
  12   2  10   52.14    3.03
  12   2  10   56.27    3.02
  12  -2 -10   52.01    3.08
  12  -2  12   12.32    0.81
 -12   2  12   16.98    2.72
 -12  -2 -12   13.65    0.84
  12   2 -12   13.31    2.41
  12   2 -12   14.15    0.95
 -12   2  12   13.76    0.94
 -12  -2 -12   13.67    2.28
  12   2 -12   13.36    0.92
  12   2 -12   13.75    0.95
 -12   2  12   12.57    1.01
 -12   2  12   12.27    1.01
  12   2 -12   12.65    0.92
  12  -2  12   12.87    1.99
  12   2 -12   15.13    2.41
 -12   2  12   12.62    0.99
 -12   2 -12   13.08    0.86
 -12  -2  12   12.83    0.94
  12   2  12   12.11    0.85
 -12  -2  12   13.21    1.08
  12   2  12   11.74    0.80
  12  -2 -12   13.56    0.92
  12   2  12   12.12    0.88
 -12   2 -12   14.10    2.26
  12  -2 -12   10.44    0.89
 -12  -2  12   13.57    1.05
  12   2  12   11.72    1.77
  12  -2 -12   11.98    0.91
  12  -2 -12   17.02    2.32
  12   2  12   12.54    0.82
  12  -2 -12    9.71    0.90
 -12  -2  12   14.35    1.05
 -12   2  14    9.11    0.74
  12   2 -14    9.19    0.77
  12   2 -14    8.30    0.75
 -12   2  14    8.85    0.80
  12   2 -14    8.40    0.71
  12  -2  14    8.49    0.58
 -12   2  14    8.76    0.80
 -12   2  14    8.79    0.88
  12   2 -14    9.20    0.77
 -12  -2  14    7.91    0.86
  12  -2 -14    8.95    0.73
  12   2  14    9.00    0.67
  12   2  14    8.91    0.63
  12   2  14    8.10    0.57
 -12  -2  14    9.33    0.86
  12  -2 -14    9.04    0.73
 -12  -2  14    8.90    0.90
 -12   2 -14    7.19    0.57
  12   2  14    7.66    0.70
 -12  -2  14    8.73    0.79
  12  -2 -14    8.47    0.74
  12  -2 -14    9.82    0.77
  12   2 -16    1.48    0.47
 -12   2  16    1.29    0.43
  12   2 -16    2.04    0.46
  12  -2  16    0.90    0.21
 -12   2  16    1.38    0.54
 -12   2  16    1.42    0.58
  12   2 -16    1.39    0.44
 -12   2  16    1.39    0.56
  12  -2 -16    1.08    0.45
  12  -2 -16    1.20    0.44
  12  -2 -16    1.94    0.46
 -12  -2  16    1.83    0.60
 -12  -2  16    2.17    0.64
  12   2  16    1.23    0.35
 -12   2 -16    0.60    0.26
  12   2  16    1.22    0.28
  12   2  16    1.00    0.41
  12   2  16    1.33    0.21
 -12  -2  16    1.75    0.60
  12   2  16    0.94    0.27
  12  -2 -16    1.48    0.45
  12   2  16    0.72    0.43
  12   2  16    0.75    0.27
  12   2 -18    0.79    0.48
 -12   2  18    0.60    0.61
  12  -2  18    0.75    0.29
  12  -2  18    1.08    0.27
  12  -2  18    1.61    0.30
  12   2 -18    1.50    0.49
 -12   2  18    1.19    0.61
  12   2 -18    0.91    0.48
 -12   2  18    0.57    0.45
  12   2 -18    1.09    0.48
 -12   2  18    0.66    0.58
  12  -2  18    1.31    0.26
  12  -2  18    1.12    0.32
  12  -2 -18    1.81    0.47
  12   2  18    1.00    0.32
  12  -2 -18    1.73    0.49
  12   2  18    1.30    0.32
 -12  -2  18    0.37    0.63
 -12  -2  18    0.17    0.63
  12  -2 -18    1.19    0.50
 -12  -2  18    0.66    0.67
  12  -2 -18    1.66    0.48
  12   2  18    1.43    0.33
 -12  -2  18    1.82    0.51
  12   2 -20    3.31    0.55
  12  -2  20    3.38    0.38
 -12   2  20    3.64    0.71
  12  -2  20    3.24    0.41
  12   2 -20    3.39    0.56
  12   2 -20    3.49    0.56
  12   2 -20    2.97    0.57
 -12   2  20    3.62    0.73
 -12   2  20    2.65    0.66
 -12   2  20    3.43    0.56
  12  -2  20    3.90    0.39
  12   2  20    3.20    0.43
 -12  -2  20    2.31    0.73
 -12  -2  20    2.68    0.72
 -12  -2  20    2.05    0.75
  12  -2 -20    3.09    0.56
  12   2  20    3.43    0.41
 -12  -2  20    3.14    0.58
  12  -2 -20    2.82    0.54
  12  -2 -20    3.03    0.56
  12  -2 -20    3.23    0.54
  12   2  20    3.47    0.43
  12  -2  22   38.24    2.01
 -12   2  22   33.08    2.12
  12   2 -22   34.44    2.13
  12  -2  22   38.64    1.99
 -12   2  22   32.90    2.15
 -12   2  22   32.24    2.14
 -12   2  22   32.38    2.17
  12  -2  22   39.37    1.99
 -12  -2  22   32.66    2.13
  12   2  22   37.04    2.02
 -12  -2  22   31.75    2.19
  12   2  22   37.37    2.00
 -12  -2  22   32.55    2.15
  12  -2 -22   35.69    2.13
 -12  -2  22   31.21    2.16
  12   2  22   37.55    2.01
  12  -2  24    4.55    0.51
 -12   2  24    3.16    0.77
 -12   2  24    3.28    0.81
  12  -2  24    4.54    0.55
  12  -2  24    4.64    0.51
 -12   2  24    3.30    0.71
  12   2 -24    3.88    0.61
 -12   2  24    3.55    0.61
  12   2  24    4.60    0.52
 -12  -2  24    2.81    0.76
 -12  -2  24    2.39    0.75
 -12  -2  24    3.08    0.61
  12  -2 -24    3.87    0.60
  12   2  24    4.42    0.52
  12   2  24    4.88    0.53
 -12  -2  24    2.84    0.81
 -12   2  26    3.98    0.77
 -12   2  26    2.57    0.77
 -12   2  26    3.40    0.74
  12  -2  26    5.73    0.59
  12   2 -26    5.01    0.66
 -12   2  26    4.80    0.64
  12  -2  26    6.20    0.71
  12  -2  26    5.75    0.63
  12   2  26    5.27    0.59
  12   2  26    5.39    0.59
 -12  -2  26    4.86    0.89
  12   2  26    6.20    0.66
  12  -2 -26    4.74    0.63
 -12  -2  26    4.69    0.83
 -12  -2  26    4.20    0.65
 -12  -2  26    3.21    0.81
  12  -2  28    1.21    0.58
 -12   2  28    1.05    0.68
 -12   2  28    1.05    0.54
  12   2 -28    0.52    0.54
  12  -2  28    1.46    0.54
 -12   2  28    0.86    0.70
 -12   2  28    0.41    0.64
  12  -2  28    0.76    0.52
 -12  -2  28   -0.01    0.67
  12   2  28    1.60    0.55
 -12  -2  28    0.38    0.57
 -12  -2  28    0.85    0.74
  12   2  28    1.51    0.53
 -12  -2  28    1.12    0.74
  12  -2 -28    0.09    0.51
  12   2  28    1.21    0.52
 -12   2  30    1.80    0.77
 -12   2  30    1.30    0.61
 -12   2  30    0.92    0.70
  12   2 -30    1.83    0.58
 -12   2  30    1.18    0.72
  12   2  30    3.42    0.62
  12   2  30    3.68    0.61
 -12  -2  30    1.23    0.76
  12  -2 -30    1.26    0.54
  12   2  30    3.21    0.64
 -12  -2  30    1.79    0.78
 -12  -2  30    1.43    0.61
 -12  -2  30    1.36    0.84
 -12   2  32    1.06    0.73
 -12   2  32    0.05    0.70
 -12   2  32    0.50    0.63
 -12   2  32    0.55    0.76
 -12  -2  32    0.63    0.79
 -12  -2  32    0.75    0.62
 -12  -2  32    0.98    0.87
 -12  -2  32    1.29    0.74
 -12   2  34    1.66    0.82
 -12   2  34    1.69    0.77
 -12   2  34    1.82    0.76
 -12  -2  34    1.74    0.78
 -12  -2  34    1.91    0.81
 -12  -2  34    1.37    0.87
 -12   2  36    4.23    0.85
 -12   2  36    3.85    0.85
 -12   2  36    3.02    0.90
 -12  -2  36    3.79    0.99
 -12  -2  36    4.13    0.92
 -12  -2  36    4.29    0.86
 -14  -2   0   22.21    1.39
  14   2   0   18.94    1.29
  14   2   0   18.96    1.31
  14  -2   0   19.96    1.28
  14  -2   0   21.55    1.27
 -14   2   0   19.95    1.35
  14  -2   0   21.41    1.26
  14   2   0   20.80    2.62
  14   2   0   21.15    1.32
 -14  -2   0   19.22    2.95
 -14  -2   0   20.92    1.33
 -14   2   0   20.25    1.32
  14  -2   0   18.40    2.42
 -14  -2   0   19.41    1.44
 -14   2   0   18.59    2.78
  14  -2   0   19.98    1.27
 -14   2   0   20.74    1.31
 -14  -2   0   21.33    1.37
 -14   2   0   21.09    1.33
  14   2   0   18.86    1.34
  14  -2   2    1.88    0.43
 -14   2   2    1.42    0.57
  14  -2   2    1.82    0.42
  14   2  -2    1.74    0.44
 -14  -2  -2    2.28    0.53
  14  -2   2    3.69    1.70
  14   2  -2    2.31    1.72
 -14   2   2    2.01    0.50
  14   2  -2    1.72    0.56
 -14   2   2    2.68    1.94
  14  -2   2    1.90    0.41
 -14   2   2    0.44    0.55
 -14  -2  -2    1.68    0.58
 -14   2   2    1.06    0.59
 -14  -2  -2    2.30    0.62
  14   2  -2    1.12    0.53
 -14  -2  -2    1.63    2.09
  14   2  -2    1.26    0.52
 -14  -2  -2    2.87    0.69
  14  -2   2    1.95    0.45
 -14  -2   2    2.16    0.65
  14   2   2    1.59    0.55
  14   2   2    2.18    0.52
  14  -2  -2    2.22    0.47
  14   2   2    1.94    0.43
 -14   2  -2    2.30    0.53
 -14  -2   2    2.11    0.51
  14   2   2    1.75    1.62
 -14   2  -2    1.11    0.49
  14  -2  -2    1.89    0.44
 -14   2  -2   -0.30    1.85
  14  -2  -2    2.39    1.62
  14   2   2    1.42    0.51
 -14  -2   2    2.49    0.73
  14  -2  -2    1.95    0.47
 -14  -2   2    2.40    0.67
 -14  -2   2    2.52    2.14
 -14   2  -2    1.98    0.51
  14  -2  -2    1.88    0.48
 -14   2  -2    2.11    0.55
 -14   2   4   15.88    2.80
  14  -2   4   20.68    1.20
  14  -2   4   18.58    2.37
 -14  -2  -4   21.47    1.36
  14  -2   4   18.65    1.24
 -14  -2  -4   20.97    1.28
  14   2  -4   17.44    1.28
 -14   2   4   20.78    1.29
  14   2  -4   17.40    1.26
  14   2  -4   17.77    1.29
  14  -2   4   20.59    1.18
  14   2  -4   17.28    1.25
 -14  -2  -4   20.47    1.30
 -14   2   4   19.01    1.38
 -14   2   4   20.27    1.34
 -14   2   4   20.44    1.35
 -14  -2  -4   15.87    2.80
 -14  -2  -4   19.88    1.27
  14  -2   4   20.04    1.17
  14   2  -4   20.28    2.79
  14  -2  -4   18.64    1.24
 -14   2  -4   20.41    1.26
 -14  -2   4   18.55    1.34
 -14   2  -4   19.99    1.26
[truncated: 3,062,841 more chars]
